# Supplementary material for: Circuit diversification in a biofilm regulatory network
Source: PLoS Pathog. 2019 May 22;15(5):e1007787. doi: 10.1371/journal.ppat.1007787 (PMC6530872; doi:10.1371/journal.ppat.1007787)
Supplement: S1 Table — Three biological replicates were analyzed using Nanostring for each strain. S1A Table contains normalized Nanostring probe counts of each assayed gene from each replicate of each assayed strain. S1B Table contains mean probe counts from the assayed genes in each strain background. S1C Table contains fold changes in gene expression for assayed genes. Fold changes were calculated between TF mutants and wild types of matching clinical isolate backgrounds. S1D Table shows p-values from t-tests between mutant and wild type of matching clinical isolate backgrounds. Values highlighted in yellow are significant according to the Benjamini Hochberg method (FDR = 0.1). S1E Table lists the intersection of direct targets found by Nobile et al. [16], Lassak et al. [23], and assayed genes. S1F Table contains raw Nanostring probe count data. S1G Table contains lists of TF-responsive genes in each clinical isolate background. (XLSX) [file ppat.1007787.s008.xlsx]

## Sheet: Table S1A
A. Normalized NanoString RNA counts of Clinical Isolate Environment Responsive Genes per biological replicate
Gene Name	SC5314 WT	SC5314 WT	SC5314 WT	P76067 WT	P76067 WT	P76067 WT	P57055 WT	P57055 WT	P57055 WT	P87 WT	P87 WT	P87 WT	P75010 WT	P75010 WT	P75010 WT	SC5314 bcr1∆/∆	SC5314 bcr1∆/∆	SC5314 bcr1∆/∆	P76067 bcr1∆/∆	P76067 bcr1∆/∆	P76067 bcr1∆/∆	P57055 bcr1∆/∆	P57055 bcr1∆/∆	P57055 bcr1∆/∆	P87 bcr1∆/∆	P87 bcr1∆/∆	P87 bcr1∆/∆	P75010 bcr1∆/∆	P75010 bcr1∆/∆	P75010 bcr1∆/∆	SC5314 ume6∆/∆	SC5314 ume6∆/∆	SC5314 ume6∆/∆	P76067 ume6∆/∆	P76067 ume6∆/∆	P76067 ume6∆/∆	P57055 ume6∆/∆	P57055 ume6∆/∆	P57055 ume6∆/∆	P87 ume6∆/∆	P87 ume6∆/∆	P87 ume6∆/∆	P75010 ume6∆/∆	P75010 ume6∆/∆	P75010 ume6∆/∆	SC5314 brg1∆/∆	SC5314 brg1∆/∆	SC5314 brg1∆/∆	P76067 brg1∆/∆
ACE2	388.567	328.628	347.684	480.519	464.873	474.446	601.91	452.381	540.503	415.051	389.588	431.919	520.961	556.389	535.382	462.816	495.277	502.001	555.194	538.02	530.484	801.039	903.946	929.103	684.932	726.639	659.019	744.856	729.812	773.863	396.292	325.771	311.945	658.641	733.366	673.239	715.338	691.58	701.015	491.371	432.826	476.18	621.025	604.488	638.255	653.779	622.728	625.862	615.536
ADH5	2851.5	2765.76	2836.2	4410.93	4488.83	3588.42	2460.79	3184.18	1775.94	4520.15	5057.31	5473.53	1799.22	1555.65	1463.51	897.817	925.843	858.902	1833.35	1945.02	2138.31	527.911	620.863	535.527	517.171	402.741	2804.43	416.602	455.734	422.621	2874.69	4212.06	5459.28	2517.48	3821.36	2205.43	1530.08	1421.2	998.588	2607.67	3258.22	3215.91	2012.87	1866.71	1575.73	3464.67	2520.23	2427.67	3808.46
AGO1	825.887	808.352	922.084	2051.15	2049.98	2047.35	2308.2	2267.35	2038.11	1875.11	1812.33	1916.88	1579.41	1526.31	1627.7	1082.03	1071.6	1053.97	1303.38	1289.94	1393.61	1365.64	1307.64	1446.77	1321.54	1352.84	1357.27	1093.81	1142.29	1023.75	759.071	751.136	779.811	1487.61	1414.35	1384.66	1164.42	1127.1	1226.06	1367.28	1275.53	1315.91	753.759	821.813	849.249	883.388	865.349	902.09	1096.53
ALG2	298.946	322.101	343.57	446.356	498.244	530.621	481.906	461.721	449.024	536.722	531.568	514.099	453.265	391.905	452.915	459.168	437.477	438.144	506.791	489.597	462.295	509.567	494.273	646.455	534.947	520.936	512.018	559.535	611.44	541.04	316.658	340.272	344.156	561.826	497.641	551.318	512.985	539.917	462.097	434.33	445.942	492.692	423.792	412.373	385.063	429.005	478.166	474.042	526.573
ALS1	710.541	712.408	536.134	1133.03	1183.27	1083.01	1022.32	776.15	694.225	762.432	715.653	793.126	548.039	874.547	515.14	156.4	195.388	251.821	23.586	30.0359	31.6272	125.353	142.413	151.978	120.544	141.35	108.76	114.963	129.754	146.644	2611.9	2388.15	2307.42	1658.25	3611.83	4684.08	889.292	1747.08	5831.3	1883.55	1543.31	1846.63	503.246	912.22	740.856	1905.75	1420.35	2148.28	246.972
ALS2	44.1884	45.3617	53.9014	183.304	202.542	186.08	148.118	173.753	138.751	169.944	151.649	152.892	286.016	332.444	269.987	86.1795	87.3279	75.9945	85.935	80.2861	81.8718	325.104	378.648	336.859	244.976	306.14	250.795	358.442	377.426	352.372	80.4087	77.6412	78.414	553.355	601.098	654.385	260.93	274.506	416.317	181.998	166.135	196.664	337.795	305.45	370.997	85.801	93.0048	113.47	200.046
ALS3	45749.5	44773.3	40649.5	32903.4	31198.4	32604.8	19409.2	16413.6	19235.2	44283.9	41413	44616.7	8072.65	8918.06	8117.88	7796.73	6694.09	7232.38	2177.09	2203.58	2368	373.003	344.758	390.756	6037.73	5805.58	5652.07	271.697	275.444	290.152	24130.9	27897.2	27412.8	8683.35	5282.86	10224.6	2325.29	3475.83	6738.32	34289.3	31342.8	33315.2	2336.29	3178.48	3103.98	7214.53	7116.89	7356.54	3355.82
ALS4	137.129	128.253	141.131	156.828	163.609	189.825	156.065	195.545	183.075	114.398	139.899	125.18	302.741	391.133	255.743	237.564	258.214	247.447	206.531	180.786	200.305	783.714	1019.57	869.566	302.748	254.999	216.031	425.473	558.627	557.096	348.511	297.574	315.166	389.981	804.084	791.39	688.713	831.971	2000.04	233.238	262.319	239.122	667.762	887.879	941.921	692.45	622.728	652.219	227.42
ALS5	235.879	217.018	206.965	157.682	176.587	166.419	170.371	142.622	134.035	1	1.83595	4.77787	323.448	338.621	317.218	283.161	290.046	280.688	140.901	168.909	164.416	206.884	252.058	272.307	1	0.426181	1	429.416	479.409	452.727	252.95	224.263	189.542	249.6	216.081	223.261	184.603	201.748	214.596	1	0	1	343.404	373.255	352.794	378.249	419.533	401.295	235.241
ALS6	78.2114	83.2176	65.4223	159.39	158.975	157.993	143.35	131.726	134.035	129.386	135.983	143.336	131.509	144.792	166.528	132.689	134.238	123.231	172.896	187.182	173.389	191.597	263.023	277.321	163.873	176.581	159.416	224.381	211.705	229.939	127.305	93.7535	104.183	232.657	188.58	185.553	172.178	181.253	160.232	150.094	133.346	137.694	170.475	155.061	155.866	148.641	152.649	158.805	204.934
ALS7	219.282	256.832	209.434	295.187	295.239	308.729	526.41	576.908	500.893	1075.43	1155.3	1161.02	524.146	534.767	495.648	348.822	284.182	317.428	304.977	273.978	297.206	867.283	937.836	1064.47	1459.3	1400.57	1374.16	879.903	940.151	977.584	298.961	290.324	300.671	302.848	331.324	371.578	702.913	665.961	743.934	1004.74	920.303	971.525	680.849	596.664	649.012	425.38	397.292	382.317	361.354
ALS9	54.9762	57.1101	58.8389	91.9189	82.0365	79.3474	141.76	169.084	127.434	138.203	139.899	125.18	96.4668	107.726	101.304	100.771	79.7888	99.613	75.2701	92.1634	80.0773	219.114	273.987	284.841	191.648	194.765	222.984	93.2764	119.738	124.566	75.0997	48.6391	63.1137	88.6457	129.649	112.652	179.278	160.758	168.816	146.227	150.833	123.541	105.043	108.119	97.1191	125.68	126.365	138.773	141.389
AOX2	65.7639	55.152	44.8492	52.6318	69.9859	55.0049	42.4188	44.5571	28.4103	65.9055	50.7946	70.7125	184.073	211.204	177.024	106.242	99.0554	125.856	53.9401	70.236	29.8327	86.6264	109.52	113.122	52.7725	54.9774	70.0238	90.3191	111.543	102.488	193.667	159.008	157.331	58.3912	104.767	106.367	63.9012	57.2581	52.9338	32.1457	37.1619	33.9076	211.604	193.31	204.684	1062.24	839.065	1290.07	116.948
ARG1	87.3395	135.432	111.506	169.639	227.57	179.526	116.329	153.518	148.181	309.249	279.921	311.517	171.331	181.859	130.542	114.45	152.667	177.466	131.056	147.895	124.939	204.846	292.926	256.639	278.306	252.726	162.396	99.1909	96.9744	101.484	99.8749	67.1682	96.9354	208.454	328.705	183.039	259.155	246.837	267.53	347.319	300.574	370.035	253.668	229.821	209.649	496.679	472.101	380.209	291.943
ARG81	212.644	229.419	216.017	245.651	266.503	286.259	304.68	366.769	216.083	260.757	282.859	267.561	283.626	312.366	259.491	313.256	308.475	309.555	251.652	306.869	307.972	470.84	451.412	556.835	364.964	390.24	371.971	531.934	523.115	538.029	300.731	263.738	239.47	369.408	388.946	342.669	456.184	441.54	440.638	264.175	297.295	246.198	319.1	351.522	364.378	362.539	376.063	401.295	376.019
ARP3	544.575	609.283	643.113	925.487	945.042	952.871	1005.63	950.487	855.491	818.86	793.008	837.083	822.805	822.035	842.76	852.219	921.655	848.405	929.288	972.912	1047.29	1155.7	1255.81	1352.14	1290.43	1172.14	1084.13	1275.19	1348.08	1330.83	737.835	714.883	773.369	1054.37	984.806	1001.3	1102.3	1040	1007.17	820.079	852.537	787.54	870.603	807.034	774.781	955.896	1006.88	937.936	1193.31
BCR1	495.615	537.488	466.185	687.203	725.351	836.776	776.751	701.434	697.997	765.077	762.653	697.569	696.97	741.724	753.546	3.19183	1	1	1	1	1	1	1	1	1	1	1	1	1	1	526.362	503.006	441.595	723.991	919.327	876.861	720.663	775.61	836.926	832.647	816.468	807.59	672.436	728.798	704.449	763.75	761.224	831.451	706.455
BRG1	1327.93	1502.81	1344.24	1445.61	1676.42	1435.98	1507.9	1272.7	1280.82	1171.53	1145.51	1263.27	1106.33	1264.52	1102.91	1422.19	1407.51	1344.39	1134.38	1163.86	1126.24	233.382	243.087	276.694	266.085	235.678	319.329	140.592	130.665	117.541	1607.62	1479.41	1276.67	1111.25	1917.23	1881.14	878.641	1296.18	1479.28	934.16	882.048	1126.03	839.756	893.095	910.478	0	1.01092	4.87616	1.58864
CAK1	293.967	305.784	279.382	492.476	512.149	499.725	500.184	480.4	404.699	363.032	388.609	362.162	449.283	478.394	461.161	459.168	436.639	402.279	482.18	501.474	476.651	544.218	600.928	674.031	474.953	434.563	417.66	611.78	681.552	662.469	365.323	404.721	394.888	687.685	605.027	639.302	473.934	525.57	506.447	404.36	374.898	404.237	540.636	530.598	527.38	453.174	468.057	456.119	683.97
CAP1	549.554	559.679	483.467	787.983	840.294	820.86	713.172	650.067	643.298	655.749	689.215	647.879	752.72	815.085	788.782	757.376	805.218	822.163	876.783	980.221	799.652	1027.29	1175.07	1290.09	1043.79	1048.26	941.101	1078.04	1235.17	1171.27	564.409	532.814	527.759	855.9	983.497	1103.11	827.165	806.352	862.677	686.662	663.449	616.528	858.451	839.198	861.66	953.479	842.098	872.569	1012.45
CAT1	191.068	186.342	180.631	1092.03	1137.85	1086.76	226.797	214.224	100.084	198.157	188.858	234.116	254.955	347.116	295.477	285.897	284.182	370.788	487.102	509.697	498.184	180.387	236.11	279.201	308.303	225.45	257.747	281.554	357.394	330.294	180.394	169.481	154.915	1446.47	2151.64	1507.84	365.657	328.818	370.536	151.061	171.6	180.152	997.729	468.008	507.522	810.88	919.939	865.189	1439.67
CDC10	1590.99	1660.11	1632.27	1918.77	1978.61	2009.9	1934.68	1937.36	1876.85	1762.26	1801.56	1635.94	1692.5	1728.63	1761.9	2354.2	2359.95	2298.75	2236.16	2336.98	2247.77	2278.78	2336.3	2586.76	1789.27	1804.03	1804.23	2473.86	2514.51	2452.8	1312.09	1253.03	1231.57	2037.04	1644.84	1901.25	1666.76	1712.23	1711.05	1364.38	1332.36	1397.29	1497.82	1523.34	1499.61	1892.46	1821.68	1817.23	2323.45
CDC28	387.737	438.932	398.706	660.727	682.71	651.398	627.341	690.538	574.454	561.409	554.089	544.677	539.278	559.478	523.387	630.615	601.662	597.35	616.722	679.634	627.385	818.365	923.881	1047.55	668.267	780.054	623.262	983.406	996.605	999.662	465.308	422.445	459.311	872.843	724.199	808.987	711.788	670.06	678.124	526.175	550.87	458.489	571.483	555.807	563.787	756.499	726.853	727.075	855.054
CDC5	596.024	551.847	570.696	728.198	728.132	817.115	785.493	656.293	712.143	739.509	703.903	718.592	762.277	784.968	855.505	879.578	842.075	846.656	810.332	825.816	697.368	1035.44	1004.62	1182.92	1070.45	1072.13	1006.65	972.563	1085.84	1132.13	646.698	511.868	493.132	981.759	919.327	939.707	894.617	886.283	945.654	811.378	776.027	796.975	852.843	874.84	898.894	903.932	1000.81	965.348	904.913
CDC7	321.351	297.951	311.476	415.61	424.087	378.012	438.99	432.146	380.179	419.459	430.714	438.608	415.036	483.028	446.167	441.841	399.782	433.77	404.243	414.678	429.995	648.169	651.763	716.021	526.059	560.713	530.89	745.841	787.177	734.725	332.584	251.654	289.397	527.941	484.546	503.555	434.883	526.595	512.17	413.061	412.06	418.39	413.51	533.206	493.456	480.969	522.647	504.617	511.908
CDR1	832.526	820.101	862.833	1239.78	1232.4	1325.5	988.15	969.166	1111.07	715.703	675.507	697.569	961.383	1063.74	900.488	993.572	1037.25	1030.35	1417.42	1366.69	1406.18	1212.77	1200.98	1282.57	1133.78	1114.18	1008.64	1023.82	939.24	963.535	859.941	775.305	734.716	1411.37	1464.11	1427.39	1171.52	1326.93	1416.34	621.887	659.077	590.581	940.709	918.305	898.894	1502.12	1590.18	1580.01	1371.24
CDR2	88.9991	77.9961	78.589	139.747	145.07	140.204	137.787	150.405	134.035	117.925	133.045	153.847	130.713	133.981	130.542	112.626	108.27	138.977	161.41	145.155	148.266	176.31	218.168	260.4	197.203	191.355	181.267	232.267	204.42	220.907	104.299	96.976	97.7407	160.046	212.152	186.81	159.753	163.832	190.275	126.891	182.53	136.515	199.452	155.061	175.724	111.179	135.464	138.773	170.718
CHT2	1892.22	1820.02	1852.81	9640.38	9103.27	9095.46	11029.6	9099.19	5853.82	6369.91	5259.99	6126.18	5444.45	5080.87	5514.16	2475.49	2214.19	2287.38	3506.93	3356.6	3292.14	185.482	143.41	266.04	7554.25	7704.65	7339.59	156.364	146.145	175.747	492.738	572.289	646.135	5237.96	3475.63	3723.79	2852.48	2236.91	2054.4	2901.58	3202.48	2796.05	2259.64	1935.38	1850.43	8410.92	8665.63	9036.05	12087
CHT3	368.651	304.478	334.518	180.742	165.463	185.144	176.728	193.989	151.954	91.4743	81.1489	97.4685	466.804	508.511	455.164	351.558	306.799	299.058	131.056	124.141	130.322	714.413	647.776	758.637	173.872	197.038	206.099	623.609	746.202	708.633	353.82	406.332	415.02	601.762	584.074	626.733	818.29	779.709	702.445	262.242	285.272	303.989	954.731	945.253	965.088	1158.92	1178.74	1119.28	902.958
CIT1	3936.09	4173.61	3868.14	4919.1	5183.13	4440.41	2915.37	2591.12	2883.11	3723.11	3092.11	3383.69	3348.26	3490.85	3273.3	7113.68	6510.64	6439.85	4490.57	5017.59	4892.79	4043.92	4148.43	5511.01	8027.54	7054.58	6519.17	5708.09	5892.67	5931.11	3579.9	4393.33	3998.51	4521.54	7858.81	5639.34	5550.53	5259.93	5146.02	3681.77	4167.59	4253.78	5803.28	4567.62	4417.11	5552.9	7073.42	6412.94	6882.1
CLN3	855.761	895.16	950.886	1388.39	1467.85	1423.81	1188.42	1183.97	1112.95	999.604	990.8	1034.89	1455.17	1419.74	1459.77	1657.47	1732.53	1703.04	2143.45	2327.84	2125.75	1452.27	1413.29	1568.98	1149.33	1175.55	1096.05	1929.72	2043.75	2056.4	1189.98	1162.81	1145.41	1872.45	2008.9	1938.96	1139.57	1320.78	1077.27	1049.21	1074.42	1082.39	1448.28	1367.73	1392.04	1511.79	1468.87	1492.5	1623.47
CRH11	352.885	342.334	325.466	407.069	419.452	488.49	473.163	471.06	509.381	564.936	573.673	543.722	356.101	342.483	374.945	359.765	361.248	349.794	405.064	439.346	361.806	287.396	209.197	282.335	300.526	300.458	260.727	288.454	275.444	246.999	231.714	241.181	253.965	809.913	758.248	785.105	223.654	291.926	287.559	290.278	296.202	281.58	256.472	245.468	262.604	395.168	428.631	459.282	298.786
CSA1	16467.3	16822	19358	1	1	1	15231.3	14706	14123.7	1	1	1	35254.6	33725.8	37024.9	17568.3	15854.1	17104	1	1	1	2085.15	1819.98	2843.71	1	1	1	5355.2	3908.57	4281.27	21044.6	20956	20650.9	1	1	1	19328.3	19025.4	16997.5	1	1	1	32310	33221.4	34250.8	33647.3	36509.5	36018.9	1
CSH1	906.38	1019.17	994.501	748.696	771.699	703.828	2883.59	2838.62	3182.07	2181.94	2285.27	2305.8	1604.89	1574.96	1481.51	774.703	944.272	850.155	419.01	410.11	464.09	3350.91	3678.95	2801.72	2758.06	2627.98	2389.25	1544.3	1607.59	1596.78	1546.57	1265.12	1233.18	421.445	785.75	518.638	2682.08	2561.75	2496.47	2413.35	2460.33	2534.22	2370.88	2071.86	2125.97	1569.8	1783.27	1506.21	361.354
CUP9	412.632	467.65	355.091	430.129	482.486	327.454	371.438	351.204	250.034	503.219	454.214	493.076	592.639	808.135	559.372	277.689	289.208	312.179	231.143	260.273	264.906	206.884	281.961	384.489	459.399	420.925	456.396	155.378	193.494	192.807	681.206	643.989	576.076	524.311	887.897	974.901	725.989	972.362	934.209	732.101	820.84	792.257	721.043	625.351	668.043	1279.76	1109.99	1387.07	612.604
DAK2	526.319	505.506	607.728	901.574	885.716	854.565	920.597	1079.68	814.939	676.028	705.861	680.369	736.791	757.94	761.043	481.967	499.465	473.134	649.537	680.547	740.435	826.518	818.223	728.555	608.273	625.492	721.593	659.095	646.951	742.753	898.874	1164.42	1826.67	1055.58	1043.74	924.624	832.491	730.521	709.598	802.677	827.398	740.364	871.538	832.244	720.998	804.838	720.788	707.043	907.846
DBF2	363.672	404.339	367.435	612.899	619.677	628.928	640.057	528.654	595.201	548.184	551.152	526.521	592.639	672.996	586.362	524.828	628.468	581.604	719.27	780.134	677.629	1007.92	993.655	1031.26	806.031	834.605	781.188	825.687	910.102	950.488	434.34	385.386	376.367	799.022	904.922	905.77	800.54	826.847	908.458	734.035	695.145	720.314	795.823	691.418	773.126	640.486	656.089	656.436	861.898
DDR48	3236.54	3040.54	2956.35	10900.1	11821.1	9224.67	6098.28	7961.33	8038.93	11663.5	13023.9	12046	3068.72	2875.39	2804.73	5201.32	5308.57	5434.76	32240.8	32102.4	33715.2	2797.52	2567.55	1196.08	11713.8	10743.6	11107	982.421	1221.51	1135.14	3674.58	2766.79	2514.38	3928.55	6650.06	4354.77	1136.02	1254.17	1413.47	11420.9	11572.6	12618	3162.61	2833.37	2888.85	1296.68	1462.8	1342.79	2615.75
DFG5	540.426	461.123	547.654	865.703	858.834	849.884	950.797	1018.98	905.475	971.39	1000.59	977.552	793.338	767.207	795.529	813.917	770.035	741.685	939.132	873.325	927.058	1109.84	1213.94	1368.43	1287.09	1292.61	1249.01	1080.01	1106.78	1158.22	556.446	613.376	645.33	1287.93	1109.22	1110.65	1112.95	1133.25	1048.66	980.566	1003.37	969.166	828.539	748.792	773.126	970.397	959.365	937.936	1032.98
ECE1	129080	127321	114049	23723.1	23289.6	23540	37558.5	27592.9	44766.2	41621.2	41837	41896.2	4530.95	5100.94	4641.51	78269.7	75941.5	77653.9	16985.8	17303.3	17084.3	1814.06	965.745	1476.85	1094.89	1025.53	800.06	117.92	117.007	119.548	83332.9	83839.9	77553.4	3296.83	1953.9	3439.73	1269.15	2391.65	3658.15	17831.7	15034.2	18400.6	923.884	1634.61	1838.02	5708.79	4488.49	4760.84	442.497
ECM331	663.241	743.084	609.374	521.514	587.233	612.075	173.55	186.206	260.408	326.001	394.484	383.185	242.212	235.143	230.253	1783.32	1979.64	1906.86	2098.33	2103.08	2088.07	1209.71	1292.69	1308.27	863.803	922.114	808.006	1445.72	1507.43	1623.87	400.716	333.021	308.724	478.324	488.474	563.887	71.0013	102.347	81.5466	255.474	228.436	229.687	186.366	197.657	232.817	180.061	162.758	152.479	274.346
EFG1	539.596	591.661	582.217	982.71	1084.09	1083.95	1084.31	1109.26	1072.4	832.967	840.987	833.26	833.159	788.829	749.047	688.068	775.061	678.702	1053.99	1104.48	1163.93	1454.3	1427.25	1694.32	1409.3	1378.98	1317.54	1064.24	1146.85	1084.96	748.453	737.441	763.706	1319.4	1449.71	1335.64	1295.77	1377.14	1307.61	1123.65	1153.11	1134.28	823.866	824.42	801.258	777.043	785.487	829.342	1134.65
ELF1	644.984	669.983	677.676	960.504	971.924	1053.99	860.993	927.139	804.565	737.745	779.299	704.258	1107.92	1161.04	1104.41	1013.63	1144.48	1158.94	1142.59	1122.75	1181.87	1391.12	1384.39	1415.43	1487.07	1431.26	1341.38	1802.56	1868.92	1788.45	1023.63	889.702	851.481	1653.41	1655.31	1600.85	1292.22	1443.75	1691.02	1288	1154.2	1102.44	1138.88	1383.38	1355.63	1661.64	1575.02	1597.93	1628.35
ENA2	630.047	632.78	648.874	1269.68	1357.54	1363.89	904.703	987.845	961.116	743.035	839.029	732.925	984.479	1093.86	981.456	1009.08	1029.72	1052.22	1476.48	1424.25	1447.45	1357.49	1609.66	1676.77	1255.99	1159.64	963.945	1229.84	1486.49	1377	801.543	899.369	920.735	2518.69	2488.21	2730.82	1718.23	1542.12	1703.89	1026	1108.3	1008.09	1604.38	1517.25	1578.21	1015.11	1233.33	1057.07	2165.07
ENA21	1673.97	1756.71	1913.7	2352.63	2377.2	2525.78	2212.83	2545.98	1998.5	2094.65	2024.81	1909.24	3130.84	3663.06	3234.31	3262.51	3375.21	3428.06	2933.48	2915.31	2931.46	2030.12	2000.39	2339.21	3822.4	3483.75	3228.55	3056.43	3544.35	3570.76	2641.1	2583.91	2651.28	5231.91	4250.91	5137.83	3431.14	4002.56	5761.2	3129.74	2965.3	3053.15	3345.82	4027.78	3948.78	4576.46	4988.9	4792.47	3815.3
FAV2	482.338	458.512	421.747	504.433	560.351	624.247	413.559	418.137	519.755	368.322	399.38	348.784	413.443	371.827	479.154	1486.03	1618.6	1542.09	2784.17	2872.37	2739.45	2473.44	2528.68	2512.18	1054.9	1171	1093.07	3090.93	3098.17	3113.14	474.157	399.888	401.331	484.375	480.617	546.29	216.554	292.951	356.23	305.747	291.83	319.321	304.144	303.711	321.351	192.146	206.228	211.52	343.757
FBP1	1230.84	1294.6	1467.68	752.112	858.834	659.824	911.855	794.829	819.654	1514.51	1379.53	1410.43	1881.25	1968.79	1712.42	1603.67	1425.1	1400.38	605.237	718.92	699.163	1091.49	1264.78	1488.13	1832.6	1530.13	1767.48	1291.95	1325.32	1386.03	976.739	1341.65	1424.03	523.101	1228.39	741.113	1803.43	2139.56	1482.15	1233.86	1497.4	1631.99	2700.84	2063.17	2161.55	2143.82	2269.52	2198.88	1036.89
FDH1	2078.1	2153.54	1572.19	1614.72	1834.93	906.995	420.711	425.919	472.601	1493.34	1189.57	1355.96	1225	1220.5	1036.93	2377	1884.98	2108.93	1555.24	1898.43	1901.44	438.228	388.616	549.315	1533.74	905.067	1171.53	291.412	252.68	320.258	963.466	1316.68	1095.48	216.925	2985.85	1086.77	1109.4	1494.99	1020.05	937.06	1260.22	1577.73	1081.86	958.292	1113.2	2381.88	3475.55	2898.94	1435.76
FKH2	360.353	342.987	382.247	499.308	511.222	498.789	507.337	618.935	460.341	402.707	407.213	370.763	527.332	591.912	557.123	508.413	532.972	520.371	559.295	517.006	447.94	818.365	853.11	1024.99	643.825	607.308	587.505	857.231	974.752	925.4	407.795	459.503	479.443	749.404	709.794	646.844	710.013	690.555	715.321	428.529	456.872	487.974	614.482	630.567	581.163	569.187	596.444	613.21	701.567
FRP1	636.686	644.528	723.76	836.665	767.991	795.581	630.52	645.397	588.6	807.398	775.382	857.15	1144.56	1165.68	1156.89	919.704	888.985	893.893	1005.58	1043.26	914.497	433.132	409.548	545.554	761.591	815.285	833.83	543.763	489.425	517.958	745.799	741.469	745.184	849.849	835.514	1071.68	981.593	945.719	978.559	964.13	1044.9	989.216	1370.69	1372.08	1435.07	1662.85	1685.21	1648.54	1445.54
FRP2	1898.86	1994.94	2065.95	1761.62	1795.07	1985.56	2165.94	2094.57	2090.93	2226.9	2092.37	2126.15	2214.16	2275.37	2258.95	2529.3	2497.33	2525.32	2033.52	1903	1894.27	1492.01	1607.66	1931.22	2622.52	2646.16	2413.09	1170.7	1218.78	1171.27	1850.95	1568.03	1479.6	2270.6	2111.05	2867.83	3764.85	3518.87	3675.32	2841.63	3069.13	3082.64	2282.08	2274.41	2472.66	3813.91	4441.99	3942.7	3795.75
FRP3	2734.49	2722.68	2566.28	3714.01	3815.85	3373.09	1658.11	2413.67	1341.18	3625.25	3143.02	3264.24	1747.45	1717.05	1575.22	2066.03	1998.91	2277.76	1910.46	2190.79	2143.69	621.672	836.165	1116.49	2268.11	1571.05	1569.83	651.21	853.648	912.353	2004.91	2731.34	2948.43	2350.47	5182.02	4237.87	1707.58	1597.46	1706.76	1736.59	1980.51	1884.38	1838.07	1432.06	1646.06	1981.88	2531.35	2051.28	2824.97
FTR1	19778.3	19389	21514.9	14730.6	14150.6	14723.3	23817.6	22797.1	25100.2	23546.8	23585.2	22450.3	20453.1	19503.7	20902.6	29333.4	28992.2	27952.8	26588.4	26220.4	26011.7	23402.4	23493.7	30001.7	36721.4	36574.7	32359.5	27460.6	27450.1	27186.3	26402.2	23865.1	22173.6	17431.7	12388.7	16271.6	24909	26107.5	25966.2	30291.7	29211.4	27766.2	15976.2	17094.2	17756.9	26643	26458.9	26730.4	19327.3
GAL1	374.46	395.854	451.373	571.904	615.969	495.98	322.164	460.164	384.895	700.715	678.444	686.102	705.731	713.151	627.596	471.935	501.978	528.244	475.616	513.351	499.979	349.563	364.693	403.29	516.06	491.387	569.627	477.718	504.904	523.979	782.077	806.724	688.815	771.188	1177.31	886.916	472.159	523.521	520.754	693.429	713.726	776.925	751.89	619.266	577.853	1003.03	936.114	1050.75	737.739
GAP2	410.973	324.712	257.163	172.201	241.475	162.674	96.4606	106.82	123.661	222.845	169.275	197.804	254.955	239.004	171.776	482.879	357.06	419.774	283.647	338.846	318.739	423.96	397.587	709.753	898.244	574.35	483.214	252.967	335.541	268.074	156.504	357.19	431.931	117.69	498.951	315.016	516.535	478.431	453.514	160.729	157.391	181.332	495.768	221.128	328.798	396.376	650.023	527.811	412.191
GCA2	103.936	93.0079	113.975	134.622	128.385	135.523	50.3661	63.2361	43.4996	81.7758	125.212	107.98	73.3705	75.2921	84.8102	168.255	118.322	133.729	112.187	135.104	124.939	140.641	143.41	168.899	109.434	100.437	161.402	130.735	147.055	135.605	137.922	153.369	169.41	101.958	227.867	134.019	97.6268	96.1987	78.6853	74.6845	78.6957	92.8772	142.433	123.766	116.15	201.814	166.802	125.067	184.404
GCN4	820.908	822.712	859.542	1080.07	1085.94	1086.76	1260.74	1174.63	1008.27	869.116	860.571	849.505	1180.4	1298.5	1161.38	1065.62	1089.19	1080.22	1019.53	1031.38	1022.16	2174.83	2816.75	3843.95	1855.93	1790.39	1235.1	1590.63	1669.51	1643.94	856.402	780.944	759.679	1557.81	1650.07	1555.6	2160.22	2030.93	2117.35	1134.29	1071.14	1161.41	1473.52	1449.45	1430.93	1766.78	1685.21	1716.01	1702.65
GIN4	561.172	560.984	508.977	705.992	629.873	715.063	767.214	788.603	685.737	589.623	648.09	666.035	799.709	784.196	749.797	786.559	799.354	818.664	665.945	693.338	704.546	1367.68	1423.26	1652.33	1091.56	1081.22	976.857	1462.48	1503.79	1480.36	514.859	534.425	466.558	940.613	855.157	878.118	997.569	1087.13	991.435	667.326	792.422	683.753	819.192	806.165	815.324	924.476	1022.04	901.035	976.28
GNP1	1194.33	1149.71	1164.85	2067.37	1939.68	2030.5	1466.58	1700.76	1217.63	1495.99	1544.03	1529.87	1808.78	1894.66	1800.13	1663.86	1666.35	1672.43	1458.43	1497.34	1567.68	1240.29	1304.65	1639.17	1633.73	1519.9	1750.6	1398.41	1531.1	1537.57	1615.58	1644.56	1837.14	1976.53	2685.95	2275.82	1718.23	1869.02	1779.72	1490.06	1648.24	1466.87	2054	1758.92	1684.95	1845.33	1806.52	1926.87	2097.61
GPD1	597.684	598.84	620.072	863.995	892.205	887.334	827.614	656.293	735.72	688.371	621.652	695.658	999.611	1171.85	1006.2	916.968	974.428	928.008	1254.98	1211.37	1198.02	1270.86	1533.9	1604.7	1533.74	1627.87	1172.53	1236.74	1203.3	1124.1	1005.94	1108.83	1071.32	1436.79	1251.96	1313.01	1404.05	1426.33	1463.55	1143.95	1085.35	1094.18	1092.14	1204.3	1156.22	1743.81	1588.16	1834.09	1356.58
GPD2	688.965	630.822	648.051	1208.18	1248.16	1185.06	908.677	1118.6	869.638	944.058	898.758	908.751	831.566	946.364	797.028	883.226	869.719	921.885	1063.83	1052.4	1088.56	883.589	1036.52	1044.42	1160.44	1234.65	1060.29	872.017	977.484	922.389	1082.92	1215.98	1655.15	2563.47	2357.25	2405.28	1334.82	1586.19	1688.16	1612.85	1596.87	1711	1106.16	1078.26	961.779	1305.14	1278.82	1337.52	1830.72
HAP3	327.99	400.423	400.351	171.347	181.222	200.124	326.933	306.063	509.381	480.295	502.193	482.565	415.036	404.261	520.388	575.898	594.123	539.616	838.225	862.362	774.529	1446.15	1502.01	1199.22	1153.77	1281.24	1063.27	1865.65	1822.48	1776.41	381.25	317.715	311.139	140.684	192.509	199.379	450.858	488.679	446.36	630.588	677.658	629.501	643.459	567.978	617.57	627.193	595.433	662.762	293.898
HAP43	1271.51	1336.38	1336.84	1168.04	1129.51	1210.34	1379.95	1110.82	1647.68	1491.58	1366.8	1334.94	1502.15	1411.24	1556.48	2000.37	2007.28	1943.6	2195.14	2234.65	2260.33	2789.37	2808.77	3120.1	2706.95	2815.5	2390.25	2984.47	3100.9	3050.92	1270.5	884.868	797.528	1188.7	1318.75	1478.93	1957.86	1731.7	1904.18	1741.43	1779.4	1679.16	1640.84	1738.05	1729.63	2037.47	2072.39	2119.81	1694.83
HEM1	421.76	430.447	415.987	610.337	604.845	583.052	619.394	632.945	553.706	512.917	510.027	507.41	708.917	659.868	678.575	564.954	547.213	563.234	440.34	438.433	417.434	643.074	663.724	655.856	886.023	831.196	764.303	642.338	702.495	647.416	474.157	390.22	383.614	761.506	746.462	695.864	550.26	502.001	640.928	642.19	586.939	594.119	546.245	616.658	620.879	676.74	663.165	755.541	615.536
HGT7	11648.5	11592.7	12789.4	14169.5	13966.1	13457.5	19638.9	20933.9	16646.4	16992.4	16897.5	16253.4	15694.4	16380.9	14975.4	11662.5	12987.6	12518.5	11289.9	11477	11047.8	13933.6	12741.6	12149.2	14220.3	15664.6	14861.4	11245	10949	11019.1	18304.3	20460.5	23072.3	16976.7	18800.4	17296	17789.4	18468	15465.2	19859.1	20102.4	20023.4	12430.7	13320.6	11618.2	21826.1	18743.5	20766.2	17122.7
HOG1	959.489	995.021	941.011	1420.85	1441.9	1566.12	1159.81	1280.48	1122.38	1098.35	1080.88	1060.69	1066.51	1156.41	1123.15	1331.91	1394.94	1419.62	1592.16	1553.07	1490.51	1477.74	1569.79	1723.78	1557.07	1614.23	1339.39	1586.68	1669.51	1602.8	1020.1	1047.6	1090.65	1972.9	1671.03	1829.61	1471.5	1442.72	1536.51	1097.55	1176.06	1129.56	1155.7	1128.67	1095.82	1265.26	1460.78	1350.17	1743.71
HSP104	1347.85	1459.08	1772.16	2718.17	2917.62	2829.12	2549	1979.39	2370.08	2406.76	2486.98	2433.85	1979.21	2090.8	2021.29	1838.04	2028.23	2049.45	2291.12	2285.81	2306.99	2649.75	3108.8	2976.58	2855.83	3020.06	2996.13	2138.7	2295.97	2403.63	1468.7	1263.51	1193.72	2760.72	4101.61	3616.95	2674.97	2204.12	2237.52	2258.66	2188.18	2119.07	2123.17	1999.71	2100.32	2552.28	2641.54	2404.47	3021.47
HSP70	6076.21	7560.4	8525.06	16915.3	19177.5	18282.9	13293.8	11925.9	12671.3	6761.38	8115.26	7948.46	10658.6	11500.4	11027.5	8674.03	9956.01	10674.6	14554.2	15089.6	14426.7	16578.3	18536.8	19128.9	9394.07	10084.4	10281.6	12635.9	14589.4	14116.1	8081.02	6536.26	5704.89	16567.7	23095.8	19200.3	13902.1	13576.8	12659.8	8167.68	7685.95	8189.41	10777.1	10720.5	11417.1	10439.9	10318.5	9061.35	13812.5
HTA1	2355.26	2287.34	2159.76	2358.61	2300.27	2387.21	3405.72	3277.58	3171.7	2351.22	2397.87	2267.58	5252.51	5087.82	5162.55	3762.26	4132.47	3880.31	2688.19	2636.65	2805.85	7943.13	8658.81	10112.3	5183.38	5414.63	4723.38	9192.71	9158.85	9678.37	2753.47	2429.23	2369.43	3279.89	2915.13	3153.15	5507.93	5218.94	5776.93	3456.51	3339.1	3161.66	5778.04	5935.02	5550.68	5359.54	5372.04	5328.06	4390.14
HTA2	5003.24	4838.04	4418.68	5669.83	5527.03	5820.45	7911.85	7765.2	7216.57	5240.48	5499.89	5084.61	10902.3	10955.2	10164.6	7221.29	7876.05	7581.41	6621.92	6581.75	6820.03	22145.8	22487	25510.7	11301.7	11159.6	9644.91	20879.7	22409.3	22488.7	5492.9	5222.3	5305.48	8424.37	7388.66	7657.96	13763.6	13419	13532.4	6789.03	7025.78	6811.88	13145.7	13457.9	12911.5	9735.39	9901.98	9858.41	11382.1
HWP1	32410.8	32904.2	28569	13854.3	13592.6	14453.6	24307.2	22695.9	26942	25970.5	27312.9	26590.8	12176.6	12740.6	12712.1	26121.5	27299.3	25812.2	12696	12183.3	11797.8	1288.19	749.446	1001.18	1609.28	1705.15	1764.5	159.321	126.112	136.608	21326	18908.1	17696.3	1946.27	1639.6	2179.03	907.042	1745.03	2708.21	5865.75	4846.34	5856.57	1917.52	3016.79	3128.81	2917.23	2477.77	2551.02	587.185
HYR1	2344.47	2305.62	1813.31	530.909	573.328	600.84	922.187	1040.77	1791.97	695.425	691.174	627.812	201.595	161.009	168.027	22123.5	20280.4	21160.3	20826	20397.8	19519.4	1078.24	571.024	760.517	1568.18	1710.83	1861.84	175.093	141.592	168.722	926.303	881.646	712.168	86.2254	91.6708	92.5409	134.903	103.372	97.2837	111.422	95.0907	103.492	119.999	125.505	124.424	161.934	140.518	131.393	121.836
IFD6	45.848	55.152	52.2555	3.09599	4.17135	4.4472	11.4243	1	6.71944	7.7147	4.77347	0.955574	6.47094	6.56393	4.59193	49.7014	48.7947	54.1256	1	12.6768	13.6827	0	3.86248	2.82021	4.9995	2.69915	8.44259	12.4451	6.82918	2.13255	132.613	113.088	106.599	9.98399	5.23833	10.841	1.77503	1	5.72257	9.90959	9.83696	6.78151	9.69804	8.14967	6.92969	108.762	108.169	102.927	10.3873
IHD1	18222.4	17858.5	16347.8	9364.52	9451.81	9415.66	9864.51	8568.39	11515.1	16164.5	16289.4	16233.3	6327.69	6155.03	6219.63	17122.4	16883.6	17121.5	11530.3	11233.1	11189.5	3416.14	2849.64	3276.77	7174.29	6397.69	6300.66	3001.23	3013.49	3004.76	14531.4	12610.6	11457	6273.88	7035.08	8080.28	4819.21	6752.99	8314.89	12309.4	11368.3	12724.2	4465.65	5421.27	5359.55	3610.89	3620.11	3661.21	2735.02
IPL1	119.703	126.295	125.496	187.574	221.081	201.997	219.644	189.319	226.457	141.73	143.816	153.847	211.152	189.582	199.515	191.966	186.174	191.463	241.808	240.173	246.961	350.582	325.819	375.088	222.756	201.584	202.126	321.97	322.793	310.223	120.226	128.395	132.368	262.912	209.533	229.545	246.73	224.293	254.654	134.625	154.112	153.026	201.322	189.833	227.025	224.774	224.425	213.629	300.742
IRE1	371.971	407.603	378.955	499.308	488.974	554.964	501.774	450.825	475.43	454.726	429.734	490.209	589.453	584.962	596.858	471.023	539.674	515.998	454.287	510.61	483.829	616.576	655.75	719.781	578.276	551.621	557.708	752.742	733.454	759.814	430.8	420.028	435.152	605.393	645.624	614.164	534.285	534.793	562.242	481.703	455.779	451.413	582.7	551.461	616.742	553.477	551.964	623.753	583.275
IRO1	711.371	687.605	710.593	811.043	846.783	790.9	695.688	642.284	682.908	693.661	710.757	667.946	461.229	486.117	485.152	862.251	842.075	834.409	854.633	845.002	778.118	411.73	385.625	457.188	459.399	468.657	445.471	439.274	439.344	460.755	293.652	314.492	333.687	347.624	353.587	336.384	378.082	366.733	402.01	307.681	281.993	322.859	326.578	339.352	305.63	468.884	531.745	496.182	543.192
KIP4	1347.02	1376.84	1341.77	2551.63	2587.62	2579.14	2041.96	1909.34	2071.12	2291.26	2336.18	2278.09	966.958	934.78	973.209	1119.42	1103.43	1155.45	1871.91	1922.18	1870.94	715.432	648.772	766.158	703.819	658.45	635.181	684.725	730.723	685.551	759.071	678.631	655.799	739.723	750.391	793.904	431.333	529.669	516.462	789.142	736.679	865.38	408.836	413.243	458.704	429.005	435.707	425.544	649.753
KRE1	1812.55	1844.82	1662.71	5905.55	5780.1	6218.36	3198.3	1984.06	3176.41	2715.35	2669.1	2595.34	2083.54	2084.63	2093.27	2002.19	2128.75	1987.34	5185.43	5223.16	5041.73	1124.1	1203.97	1510.07	2633.63	2459.78	2091.28	1145.07	1278.88	1352.91	1144.86	667.352	575.271	6010.06	6140.63	6545.58	2637.7	2688.82	3549.42	2918.01	2729.21	2885.68	1645.51	1770.22	1905.04	1531.12	1826.74	1668.57	3829.96
MAE1	1147.03	1179.08	1287.46	1373.87	1359.4	1449.09	2634.04	2471.27	1882.51	1518.03	1466.68	1407.56	1393.84	1474.57	1388.54	1992.16	1959.54	1837.76	1332.1	1299.08	1337.99	1837.5	1797.05	2514.06	1532.63	1453.99	1239.07	1463.47	1522	1452.26	2320.79	3017.33	3069.22	1417.42	1204.82	1277.82	2114.06	2311.71	2433.52	1352.78	1395.76	1619.01	1086.53	1020.01	963.434	1320.85	1253.54	1336.46	1490.51
MPS1	236.709	205.923	194.621	249.067	264.649	323.709	290.375	231.347	231.172	238.715	253.483	291.45	270.087	309.277	295.477	334.23	318.527	314.803	313.181	322.401	297.206	459.629	489.289	571.25	338.3	342.508	334.227	476.732	508.547	465.773	208.709	188.011	160.552	369.408	293.347	353.981	381.632	382.105	330.478	254.507	243.738	233.225	314.427	330.659	302.321	401.21	379.096	400.24	375.041
NDT80	850.782	880.801	828.271	1144.98	1143.41	1214.09	1275.05	1191.76	1099.75	1094.83	1029.97	1107.51	1268.8	1367.23	1264.09	1374.77	1386.57	1376.76	1078.6	1046.92	1004.22	1771.26	1772.13	2128.63	1615.95	1640.37	1489.37	2144.62	2203.09	2252.09	925.419	626.266	560.776	1826.47	1694.6	1559.37	1941.89	1947.93	2044.39	1327.64	1318.15	1318.27	1472.58	1570.28	1483.88	1793.36	1886.38	1816.17	1772.07
NPR1	152.896	154.36	172.402	273.835	291.531	310.602	256.996	270.261	165.157	198.157	187.879	178.692	285.219	306.96	267.738	240.299	251.513	282.437	245.91	261.187	268.495	364.85	390.609	486.643	311.636	282.274	260.727	354.499	390.174	394.521	186.588	181.566	221.754	348.835	400.732	397.973	337.256	319.595	274.683	202.301	226.25	193.126	301.34	237.644	278.325	296.074	338.659	252.638	376.996
NRG1	227.581	226.156	286.788	791.399	906.109	785.282	490.648	707.661	413.187	230.78	196.691	262.783	924.747	968.758	836.013	347.91	375.489	383.034	489.563	569.083	589.701	1638.77	1746.22	1772.66	714.929	697.091	751.391	1076.07	1232.44	1104.03	535.21	581.151	650.967	2241.56	2412.25	2084.76	1934.79	2022.73	1756.83	646.057	672.193	684.933	1332.37	1238.21	1198.42	1517.83	1393.05	1448.22	2331.27
PCK1	3152.73	3280.08	2645.28	3001.72	3286.56	2038.92	221.233	377.665	184.018	2538.14	1945.49	2401.36	4140.71	4441.46	3554.44	1969.36	1726.66	1858.75	615.081	762.775	831.952	317.97	277.974	448.414	1350.42	628.902	1252.98	358.442	383.8	432.656	3146.33	5493.8	5826.49	679.214	3945.77	1961.58	2488.6	3076.18	2178.87	1772.37	2148.83	2375	6967.05	5332.6	5884.96	4213.92	4463.22	4233.69	2258.92
PFK2	972.767	1042.67	1287.46	1673.65	1633.78	1595.14	1960.9	2044.76	1883.45	1495.99	1399.12	1613.01	1782.5	1864.54	1883.35	1111.21	1234.95	1247.29	1207.4	1210.46	1214.17	2518.28	2370.19	2082.88	1973.69	2099.51	2014.8	2579.33	2388.85	2325.35	1751.85	1935.39	2701.21	1764.75	1553.16	1570.68	2130.04	2220.51	2047.25	2069.17	1928.05	1945.7	1642.71	1775.43	1831.4	2082.18	1786.3	1908.95	1501.26
PGA13	234.219	256.18	285.142	728.198	665.098	761.876	378.59	413.467	517.869	717.467	804.758	759.681	375.215	331.671	351.705	643.382	626.792	652.46	1152.43	1184.88	1097.53	118.22	102.543	133.177	306.081	359.555	265.693	119.892	117.917	112.523	427.261	294.352	235.443	2410.98	1883.18	1990.49	204.129	281.679	353.369	691.496	610.985	749.799	114.39	135.067	154.211	402.419	461.991	450.847	199.069
PGA17	113.064	115.199	98.3392	79.9619	129.312	69.9849	47.1872	52.34	40.6703	136.44	144.795	178.692	90.8919	114.676	95.3061	202.909	161.044	225.578	192.585	233.778	309.767	132.487	148.394	192.088	154.985	114.075	75.9833	155.378	131.576	141.626	75.9845	88.9198	44.5923	108.009	403.351	214.462	142.003	141.288	158.801	67.9169	81.9747	79.9039	163.932	135.936	110.358	132.931	153.66	150.37	202.002
PGA25	29.2515	44.709	27.5679	61.1725	60.7163	55.9411	21.7558	13.4255	24.638	69.4323	47.8571	54.4677	46.2921	34.3641	25.5836	98.9468	80.6265	56.7499	90.8573	93.9907	101.611	80.5116	68.6525	86.7999	77.2146	79.98	73.9968	73.5614	87.8688	92.4522	34.3977	32.5267	25.2656	53.5505	150.602	98.8255	44.3758	70.5799	58.6563	42.7804	42.6268	42.1633	73.2611	48.1374	60.7123	79.7587	85.9284	55.4828	107.172
PGA34	874.847	866.442	787.948	437.816	474.143	458.53	473.163	348.09	363.204	540.249	581.506	607.745	273.273	316.227	274.485	697.187	702.183	629.716	282.827	304.128	288.234	175.291	156.368	237.211	130.543	102.71	132.598	111.02	112.454	102.488	298.076	250.849	208.869	162.467	254.059	284.85	134.903	153.585	200.29	132.692	96.1837	131.797	180.757	227.213	206.339	418.129	436.718	468.77	151.165
PGA37	26.762	25.7811	20.9845	24.4476	34.7612	27.8535	32.882	18.0953	30.2964	24.4666	20.4402	20.0671	36.735	35.9085	29.3321	35.1102	16.963	18.2606	17.0229	36.4314	15.4771	41.7845	43.7333	60.4779	27.2195	31.1112	37.2467	77.5044	75.121	76.3953	36.1673	27.693	26.8762	26.9265	28.8108	32.2086	35.5007	37.7878	40.058	21.5111	15.3019	38.6251	55.5008	39.4444	54.0929	33.837	34.3714	31.2338	38.7383
PGA48	424.25	420.004	452.196	387.426	361.053	384.566	438.195	418.137	382.065	446.791	347.484	409.941	505.829	541.717	476.905	390.771	407.321	405.778	378.811	349.81	338.478	726.643	681.666	714.14	373.852	420.925	520.957	651.21	731.633	637.38	501.586	532.009	613.119	569.087	633.838	611.65	688.713	710.026	675.263	530.042	525.731	563.455	798.627	743.576	700.312	717.828	768.301	806.148	703.523
PGA53	1621.69	1633.35	1915.35	2615.68	2632.12	3003.27	2295.48	2438.58	2120.16	1493.34	1435.34	1377.94	2990.67	3107.05	3160.84	4240.12	4453.3	4154.99	3511.85	3622.47	3670.77	5440.14	5627.64	6767.57	4511.22	4234.96	3683.45	6206.88	6552.83	6524.21	2429.62	2405.87	2535.32	4694.59	3897.32	4153.66	4922.17	4582.57	4748.3	2908.34	2931.42	2753.59	3219.63	3394.07	3368.76	3707.57	4194.32	3933.22	4907.3
PGA7	3806.63	4121.39	4394.81	5014.76	4918.94	4892.62	3415.26	3252.67	3529.12	4247.71	3851.94	3648.38	7048.45	7137.3	7307.45	3761.35	3437.2	3778.84	6333.96	5890.12	5689.53	1283.09	1246.83	1340.85	2729.17	2775.72	2862.04	1403.33	1162.33	1333.85	4134.69	4195.95	3850.34	5713.57	5557.87	6494.05	5566.5	5538.66	5350.6	5220.9	5590.67	5860.11	7835.43	8110.88	8347.38	7155.32	7691.1	7165.71	8588.06
PHO85	801.822	863.178	969.813	1265.41	1326.02	1342.35	1255.18	1152.84	1158.22	1138.03	1165.09	1094.13	1204.29	1135.56	1157.64	1270.81	1324.58	1288.41	1466.64	1562.21	1373.88	1580.68	1630.59	1728.79	1545.96	1566.5	1459.57	1662.59	1738.71	1717.2	1016.56	1073.38	1122.86	1695.77	1447.09	1697.63	1203.47	1215.23	1211.75	1138.15	1178.25	1131.92	1073.44	1038.27	1011.42	1318.44	1417.31	1423.97	1737.85
PHO89	527.979	455.249	483.467	266.148	285.969	320.901	145.734	217.338	123.661	323.356	316.15	306.739	374.419	465.267	351.705	583.193	586.584	613.97	162.231	161.6	159.033	117.2	132.446	164.512	330.523	273.182	160.409	169.179	160.713	171.733	708.636	1139.44	1349.14	646.539	429.543	685.808	722.438	620.872	619.468	356.02	459.058	539.867	455.574	514.081	443.81	879.762	1138.3	1010.68	619.447
PHR1	5459.65	5642.8	5276.16	10652.4	10522.5	11744.1	4056.61	3858.18	3892.21	6314.37	6205.87	5796.51	3279.77	3246.05	3346.02	6854.69	6749.38	6385.62	11065.1	11079.6	11133.9	2603.89	2630.35	2955.9	5254.48	5454.41	4703.52	2983.49	3174.66	3012.79	3694.93	3346.02	3110.29	10291.7	9270.54	10410.6	3040.63	3237.07	3427.82	4661.13	4831.04	4809.27	2638.22	2774.26	2914.5	4512.41	5370.02	5412.41	9020.17
PHR2	381.099	352.124	336.164	1039.93	1048.86	1010.92	1223.39	1138.83	1215.75	1193.57	1216.99	1183.96	379.197	392.677	431.173	1407.6	1417.56	1419.62	2668.5	2650.35	2673.06	4569.8	4712.6	4818.49	3642.42	3364.42	3070.62	2125.89	2060.14	1959.06	352.051	260.516	208.869	854.69	1028.02	1060.37	674.513	940.595	1151.67	1494.9	1206.67	1181.46	335.926	269.808	311.422	651.363	478.166	606.884	853.099
PIL1	4570.07	4625.92	4942.88	12495.5	12838.9	13289.9	10653.7	10540.6	11652.8	6059.56	5997.31	6013.43	8867.48	8822.3	8842.1	6649.5	6832.31	6628.8	14679.7	14808.2	15657.7	16642.5	17022.7	17408.5	9358.52	8777.49	7856.08	9731.92	11618.3	11380.4	5994.59	6443.62	6755.78	16437	16248	16583.4	18169.2	16402.1	16705.6	8692.64	8533.02	8683.58	12426	11076.9	10873.5	7349.88	7982.24	7712.9	15144
PIR1	134.64	122.379	150.183	415.61	441.699	514.705	228.386	214.224	191.563	211.383	198.65	228.382	520.961	584.962	573.617	181.022	225.545	187.089	593.751	667.756	686.601	1857.88	2000.39	1916.18	1166	1117.59	1106.97	1673.43	2033.73	2003.21	221.981	262.127	299.06	3189.13	2848.34	2882.91	997.569	897.555	809.743	414.994	503.871	354.703	1032.31	907.004	936.956	825.381	848.164	853.591	2011.58
PLB5	497.275	454.596	453.018	502.725	512.149	503.47	343.622	349.647	392.439	374.493	361.192	411.852	250.177	261.399	260.991	436.369	465.958	465.262	563.397	595.579	532.279	523.835	578.999	578.144	348.299	360.692	313.369	331.827	362.857	381.475	252.065	246.015	301.476	391.191	373.231	360.265	356.782	319.595	297.574	217.769	268.877	249.737	336.861	272.416	290.737	437.464	400.325	405.512	442.497
POL1	260.774	246.389	230.007	333.62	296.166	347.116	380.975	517.758	339.627	311.894	318.109	310.561	463.618	515.461	473.906	360.677	372.138	347.169	297.594	338.846	351.039	720.528	799.285	886.487	507.172	491.387	436.532	908.49	985.679	962.531	288.343	259.71	245.912	529.151	458.354	467.104	598.186	602.427	515.031	340.551	347.573	315.783	531.289	590.579	605.158	467.676	541.854	513.051	542.215
PRA1	128.001	164.803	104.923	533.471	525.126	554.028	74.2081	80.3585	100.084	228.135	205.504	221.693	90.0954	80.6977	74.3144	84.3556	83.1395	84.7421	85.935	89.4225	71.1051	94.7795	121.481	160.125	96.1016	91.3449	71.0171	112.991	126.112	119.548	83.948	84.8918	78.414	101.958	170.246	218.233	92.3017	89.0254	90.1305	86.2859	73.2307	75.1863	84.4781	53.3532	83.8803	90.6349	71.7755	89.2205	109.127
RBR1	49.1674	51.8886	39.9117	77.3997	78.3286	117.734	104.408	125.499	239.66	105.581	140.878	95.5574	48.6814	50.5808	45.8256	5741.19	5662.91	5663.07	20506.9	20654.5	19539.1	10290.2	9664.55	6400.94	7572.03	9067.29	8502.68	3584.79	3684.57	3676.13	60.0576	44.611	38.1501	129.792	150.602	136.533	138.453	108.496	108.729	57.2823	37.1619	58.6748	73.2611	74.2163	78.0883	91.8433	56.6116	79.7318	94.4629
RBR2	60.785	62.9843	54.7243	112.416	123.75	164.546	63.0818	72.5756	67.0766	60.6155	84.0865	83.1349	105.227	116.22	99.0546	374.356	381.353	412.776	245.089	290.423	227.222	411.73	472.344	541.167	246.087	228.859	191.2	369.286	402.011	408.571	75.9845	62.3345	79.2193	271.383	333.944	331.356	150.878	124.892	153.079	61.1494	71.0447	83.4421	119.999	91.6023	133.526	146.224	169.835	154.587	280.211
RBT1	435.868	493.757	377.31	493.33	381.446	451.976	205.339	293.61	210.425	718.348	639.277	673.68	289.201	289.199	263.24	155.488	142.615	160.846	113.828	141.5	146.472	65.2246	90.5814	82.4129	82.7696	117.484	100.814	26.2455	45.9832	51.3066	863.481	820.419	1006.9	1157.24	928.494	1188.58	383.407	542.991	462.097	1385.65	1520.36	1707.47	198.518	202.003	239.436	1204.84	1451.68	1408.16	951.839
RBT5	38627.1	39852.7	42263.2	48807	47581.6	50528.4	39188.5	39195.7	43923.1	42830.9	39878.6	39829.3	68904.3	66074.4	70218.1	42264	39996	41763.4	58296.1	55742	55510.6	31669.6	30807	32821.9	46921.5	47698.6	44427.4	33692.5	30322.9	31578.9	46448.9	44610.5	43357.3	61633.6	55090.2	62948.7	72547.4	71599.4	69019.9	58467.8	60194.6	58182.7	74031.6	73869.8	77299.2	68468	72924.9	71641.7	76996.3
RCT1	3554.36	3554.21	3866.5	5159.95	5177.57	5323.3	3952.5	4108.79	4345.83	5914.97	6302.81	6073.63	2624.32	2617.46	2787.49	6214.5	6465.41	6216.79	8514.54	8500.39	8359.67	4594.26	4366.72	4547.12	6375.48	6144.26	6264.9	2877.03	3043.54	2928.49	3087.94	2699.12	2694.76	4946.31	4874.27	4917.87	2105.19	2469.53	2796.91	4201.91	4010.2	3842.17	1611.86	1569.41	1723.01	2537.78	2794.19	2720.77	2416.32
RFG1	1327.1	1211.06	1224.92	2359.46	2338.27	2348.82	2614.17	2222.21	2042.83	1808.99	1786.87	1899.68	2258.76	2422.86	2323.42	1369.3	1370.65	1398.63	1413.31	1484.55	1420.53	1205.64	1242.85	1474.97	1051.56	1005.08	1074.2	1573.87	1593.93	1630.9	1057.26	1013.77	1050.38	1597.74	1769.25	1854.75	1357.9	1305.41	1640.95	993.134	955.279	983.319	1269.74	1320.79	1391.21	1206.05	1242.42	1251.06	1315.52
RHR2	844.143	823.364	762.437	3438.15	3638.8	3407.73	2026.07	2357.64	1656.17	1770.19	1766.31	1934.08	1510.92	1919.37	1402.79	309.608	362.086	360.291	766.852	757.293	862.457	343.448	440.448	447.787	559.389	468.657	752.384	302.255	290.923	251.013	1532.41	2223	4252.17	6627.25	6509.94	6001.33	1959.64	3093.6	3736.84	2868.7	2681.12	3083.82	2074.56	2172.7	1761.07	1857.41	1502.23	1673.84	1963.68
RIM101	1508.84	1622.91	1501.42	1825.67	1790.43	1860.1	1894.94	1755.24	1876.85	1836.32	1884.79	1852.86	2230.09	2408.96	2201.22	2016.78	2169.79	2087.06	1917.03	1869.19	1861.97	2858.67	2861.6	3114.45	2685.84	2476.82	2316.75	2549.76	2630.15	2699.68	1726.19	1547.89	1458.66	2242.77	2672.86	2618.96	2479.72	2448.01	2568	2020.83	1992.53	2047.13	2634.48	2532.59	2558.71	2535.36	2689.05	2701.79	2268.7
RNR22	264.923	269.233	325.466	734.177	760.575	730.043	793.44	869.545	569.738	496.165	508.068	548.499	1123.85	1119.34	1043.68	92.5631	131.725	117.108	190.124	209.109	237.989	763.331	751.44	574.383	296.082	299.321	464.342	742.884	636.935	688.562	479.466	801.89	1750.17	1245.58	1182.55	1101.85	1086.32	1167.07	869.83	852.95	888.606	855.945	1345.46	1400.76	1322.54	710.577	580.269	516.214	774.889
ROB1	828.377	810.311	797.823	1635.22	1652.32	1665.36	1090.67	1127.94	1010.16	922.016	947.717	903.973	1320.57	1354.87	1225.11	844.924	1035.58	946.378	1106.49	1110.87	1158.54	955.948	1021.56	924.716	1238.21	1191.46	1102.01	1055.37	1084.93	1000.67	1620.89	1800.85	2182.61	2512.64	2610	2680.54	1467.95	1574.92	1917.06	1684.39	1554.24	1757	1407.15	1423.37	1419.35	1219.34	1194.91	1118.22	1390.79
RPN4	618.43	615.157	604.436	910.114	986.755	907.931	714.762	631.388	787.59	711.295	670.611	724.325	768.648	842.885	788.032	793.854	880.609	884.27	1162.28	1242.44	1253.65	1313.66	1429.24	1372.82	1340.42	1415.35	1398.99	1167.74	1155.04	1136.15	682.976	607.736	581.713	1278.25	1786.27	1713.97	1038.39	1051.27	1133.07	1040.51	977.138	888.968	947.253	849.63	889.793	1589.13	1514.36	1550.49	1324.31
RTA3	22.6128	26.4338	23.4533	50.9237	61.6432	69.9849	35.2662	21.2084	16.1502	33.2834	41.982	35.3562	82.9276	66.7976	59.3203	38.758	46.2817	49.7518	50.6586	61.0997	89.0496	74.3968	78.6202	99.3342	68.3266	83.3895	75.9833	112.991	89.6899	123.562	40.5914	34.138	22.8498	155.206	161.079	151.616	63.9012	64.4313	44.3499	64.0498	57.9288	51.5985	123.738	110.727	104.566	195.771	157.704	193.597	210.8
SAP1	36.7199	51.8886	34.9742	75.6916	57.9354	77.4749	46.3925	67.9058	40.6703	33.2834	48.8362	35.3562	55.8492	69.1143	78.0629	67.0285	64.7106	63.7479	84.2943	70.236	90.844	93.7603	116.497	168.899	61.6606	72.0247	58.1049	111.02	106.08	120.552	45.0156	44.611	41.3712	81.3846	100.838	81.2286	65.6762	56.2333	71.5321	36.0129	26.2319	39.8045	91.9561	46.3988	84.7077	82.1756	94.0158	114.524	127.702
SAP10	43.3586	45.3617	45.6722	76.5457	62.5702	80.2837	58.3134	67.9058	60.475	35.9284	33.1695	23.8893	61.4242	54.442	54.0724	48.7894	63.8729	53.2509	79.372	103.127	94.4329	82.5499	123.475	103.094	30.5525	39.0666	43.2062	47.932	58.731	40.2675	36.1673	39.7773	28.4867	78.9643	77.2654	79.9717	79.8765	62.3818	82.9772	28.2786	24.0459	18.5754	71.3916	75.9549	64.0221	67.674	59.6444	90.2748	69.0447
SAP2	25.1023	36.2241	20.1616	32.1342	38.4691	28.7898	32.882	16.5387	24.638	19.1765	42.9612	38.223	27.178	40.5419	23.3345	51.5253	38.7426	41.879	70.3478	72.977	81.8718	387.271	304.887	217.783	48.3285	76.5706	89.8888	415.616	293.655	343.34	25.5494	37.3604	29.292	25.7163	41.9066	33.4656	56.8011	53.1591	64.3789	37.9465	25.1389	31.5488	59.2398	31.6207	41.6816	39.8793	49.5352	50.2113	45.5817
SAP4	298.116	280.329	145.246	44.0912	41.25	56.8774	178.318	239.13	638.583	69.4323	95.8365	62.1123	49.4778	68.3421	59.3203	1032.79	1192.22	1188.69	1113.05	1122.75	1122.65	115.162	124.472	159.499	72.7706	52.7044	66.0509	86.3761	106.991	106.502	711.29	406.332	191.153	40.2385	72.027	52.3194	63.9012	62.3818	54.3644	39.88	27.3249	44.5221	76.0653	55.0918	68.1592	66.4656	78.8519	82.8947	82.7314
SAP5	2312.94	2173.77	1818.25	380.593	467.654	451.04	399.253	408.797	726.289	1573.58	1869.12	1376.98	203.188	186.493	244.497	6609.37	6299.55	6110.95	2046.65	1991.62	1766.86	242.554	128.459	178.3	652.713	547.075	459.376	90.3191	74.2105	88.438	2725.16	2189.97	1726.01	37.8181	36.6683	37.2363	35.5007	92.0997	100.145	933.193	835.049	1043.47	63.9136	83.7786	136.008	15.71	9.0983	17.5278	0.611015
SAP6	6601.5	6629.67	4222.82	191.845	280.407	304.048	1085.9	1311.61	3861.09	1838.08	2399.83	1231.73	207.966	157.92	252.744	4236.47	4716.33	4571.37	2400.23	2314.14	1809.93	163.061	173.313	172.033	62.7716	73.1611	61.0846	108.063	110.633	87.4344	6812.17	5001.57	3146.52	57.181	41.9066	51.0625	92.3017	149.486	180.261	497.171	426.268	743.902	135.889	105.511	102.084	56.7978	69.7536	85.0033	60.2461
SAP9	579.428	652.36	605.259	976.731	970.07	1026.84	594.757	590.917	603.689	794.173	812.591	759.681	844.309	943.275	829.266	885.05	923.33	926.259	1029.37	1072.5	1167.51	1083.34	1237.86	1226.79	1024.9	1131.23	1018.57	963.691	973.842	1079.95	821.894	718.911	704.921	1658.25	1629.12	1710.2	1020.64	1067.66	1135.93	965.097	1046	969.166	946.318	862.67	854.213	1496.08	1587.15	1543.11	1490.51
SAP99	94.8079	93.6605	65.4223	71.4213	92.2331	64.3674	70.2344	61.6795	68.9627	123.215	138.92	119.447	82.9276	113.903	102.053	115.362	109.945	114.484	108.906	142.414	132.116	277.204	277.974	266.04	189.426	178.854	173.321	187.908	218.079	257.035	101.645	97.7816	92.1037	80.1745	108.695	100.082	159.753	138.214	84.4079	119.157	102.742	112.927	154.584	154.192	133.526	155.892	140.518	156.696	149.21
SCW11	191.898	147.834	184.746	182.45	158.048	164.546	139.376	137.952	129.32	64.1422	66.4614	57.3344	540.871	563.339	541.38	462.816	464.283	419.774	305.797	298.646	284.645	1113.91	1250.82	1177.28	593.83	568.668	592.471	1643.86	1916.27	1832.61	275.955	324.16	329.661	571.508	602.408	622.962	841.366	793.031	752.518	233.238	324.62	241.481	1294.98	1153.02	1135.54	1053.78	1047.32	1181.48	988.011
SCW4	37.5498	46.6671	33.3283	17.6151	41.25	17.5547	23.3452	16.5387	15.2072	29.7567	21.4194	27.7116	29.5672	24.3251	30.8316	73.4121	58.8469	80.3683	29.3287	69.3224	71.1051	36.6888	52.7042	73.6389	32.7745	58.3868	27.3143	58.7752	52.3571	61.3421	21.1252	16.4144	17.2128	24.5062	89.0516	49.8056	19.5254	28.565	45.7805	19.5775	12.023	19.7548	30.2625	30.7514	28.4428	22.9608	43.4697	35.451	51.4475
SGA1	154.556	171.33	179.808	131.206	141.362	119.606	159.244	155.074	154.783	130.268	121.295	103.202	169.738	203.482	178.523	211.117	219.681	208.958	133.517	174.391	157.239	233.382	258.039	289.228	178.316	154.988	141.538	228.324	241.753	222.914	164.467	189.622	189.542	186.67	204.295	189.324	181.053	184.327	200.29	121.09	130.067	117.644	234.038	182.879	212.959	241.693	266.883	251.583	196.136
SHA3	1551.99	1576.56	1435.59	1121.07	1180.49	892.951	1652.55	1984.06	1079.94	1311.72	1443.18	1487.83	1844.62	1932.5	1566.97	1071.09	1044.79	978.744	374.709	397.319	514.334	358.735	438.454	621.387	510.505	573.214	771.255	478.704	449.36	433.66	4563.83	4094.44	2924.27	936.982	1847.82	1374.6	2053.71	2597.62	2344.82	1587.71	1670.1	2306.6	2311.99	2040.57	1889.32	3069.5	2407.01	2765.05	1072.09
SIN3	614.281	586.439	610.196	827.27	899.62	896.696	926.955	997.185	816.825	731.574	835.112	732.925	990.851	961.036	1008.44	907.848	881.446	834.409	908.778	965.603	998.836	1432.9	1496.03	1584.65	1269.32	1174.41	1051.35	1442.76	1574.81	1515.49	767.919	744.691	729.079	1199.59	1124.93	1121.96	1210.57	1211.13	1207.46	900.322	974.952	867.739	1103.36	1073.91	1122.3	920.85	1071.58	968.511	1163.98
SIT1	782.736	733.294	641.468	1670.23	1752.43	1717.79	1602.48	1624.49	2298.4	823.268	868.404	794.082	3149.16	3482.36	3222.32	797.502	852.128	835.284	2844.06	3011.24	3082.19	5319.88	5655.55	4351.59	1869.26	1707.42	1339.39	8032.49	8287.44	8064.66	1066.99	763.22	701.699	2730.47	2695.12	2894.22	2834.73	2948.09	3061.57	1644.75	1541.12	1473.95	17306.3	18777.2	18793.6	1207.26	1170.65	1157.23	1972.48
SMC2	192.728	180.468	160.881	243.089	255.379	262.853	254.612	299.836	225.514	253.703	226.067	254.183	266.105	333.988	251.994	253.067	274.968	253.57	236.885	277.632	288.234	465.744	523.179	517.352	366.075	314.096	288.538	577.278	545.879	608.277	233.484	229.097	183.905	350.045	303.823	297.419	344.356	325.743	331.909	239.039	274.342	220.252	321.905	293.279	316.387	299.699	261.829	310.625	303.674
SNF1	793.524	763.97	736.104	1153.52	1193.47	1239.36	1472.14	1470.39	1385.5	1002.25	1023.11	1033.93	1543.57	1606.62	1510.75	1183.26	1113.48	1149.32	1419.06	1421.51	1476.16	1995.46	2056.21	2381.83	1432.64	1541.5	1325.49	2517.23	2448.03	2457.82	948.424	991.21	1005.29	1666.72	1441.85	1649.87	1853.13	1695.84	1736.8	1022.14	1048.18	998.651	1674.49	1597.23	1550.91	1272.51	1259.61	1286.91	1533.53
SOD4	1101.39	1154.28	1289.11	1260.28	1282.46	1494.96	1241.67	1395.67	1747.65	1623.83	1630.2	1469.67	1711.61	1439.04	1830.12	3222.38	3529.35	3648.5	2755.46	2898.86	2848.91	17851.2	18177	13514.1	12036	10666.3	14591.3	16690.3	17557.8	16319.9	1343.06	1331.18	1408.73	1787.74	1418.28	1512.86	3457.76	3397.95	2155.98	3010.82	3011.2	2544.84	1562.32	1477.26	1499.61	5190.36	5493.35	5055	5447.93
SOD5	20369.2	19550.3	20036.1	40377.4	37233.9	41003.9	22562.7	25746.8	24825.8	28768.1	28357.7	27888.4	19003.6	18306	19522.4	17790.8	16384.3	15633.6	27295.5	26728.4	25685.1	4373.1	4183.32	4050.77	27077.9	27695.4	27657.4	5617.41	5901.78	5970.25	19717.4	20650.7	19967.2	46535.4	37602	44769.9	6619.1	7661.95	7709.73	24816.7	25728	25747	7639.13	8772.41	9114.4	14829.1	15022.3	15104.6	30264.9
SOD6	19.2935	41.4456	33.3283	40.6749	68.132	52.1961	45.5977	61.6795	42.5565	48.272	76.2531	66.8902	63.8134	42.8586	56.3215	43.3177	38.7426	38.38	49.8382	64.7542	42.3939	83.569	82.6073	125.656	62.7716	70.8882	74.9901	85.3904	94.2427	113.527	52.0942	49.4447	80.8298	48.7098	61.5504	66.1455	126.027	91.0749	85.8385	36.0129	32.7899	33.9076	112.521	103.772	121.942	74.9248	71.7755	87.1119	125.747
SSB1	10065.2	9974.68	10400.5	14037.1	13629.6	14707.4	17202.3	17232.3	13897.3	12151.1	12014.3	11923.7	16897.8	17711.4	17289	16135.6	16704.3	16128.7	11605.7	11615.9	11889.4	15075	15436.8	18766	20697.4	20479.9	18040.8	19459.3	20791.2	20542.8	12028.2	10668.3	10498.7	20279.3	16117	18419.7	20977.3	19787.8	22391	16401.8	16398.2	15617.2	14686.2	15781.6	15608.9	19650.8	20843.2	21297.6	21037.1
STF2	1846.58	1846.78	2939.89	4078.7	4424.87	2723.33	2093.62	2816.83	1435.49	3870.35	3803.96	4089.86	4122.39	4070.02	3294.29	1316.4	963.539	1110.83	579.805	615.679	1002.42	547.275	596.94	603.212	1375.97	715.274	5166.37	485.604	462.108	462.763	2422.55	4697.04	5886.08	1891.81	4774.74	2113.67	3667.22	3168.41	1762.55	2161.98	3389.38	3226.53	9757.28	8286.47	7267.59	5055.01	4464.23	4124.04	8852.02
TDH3	58017.7	57922.4	72262	101642	101985	99570.3	119961	130892	115323	101756	104113	106753	128427	126348	129520	59470.7	63777.6	62587.9	78824.6	78193.7	80530.6	155217	147114	124543	123277	127853	131633	161259	152059	152964	84453.1	80741.5	87253.8	101743	94984	87041.4	122192	119069	115968	130504	129491	124731	119051	121963	120826	99681.4	92571.2	93884.4	94378.5
TEC1	945.382	985.883	820.042	811.043	927.429	777.792	659.131	461.721	682.908	847.074	854.695	868.617	662.724	749.446	723.558	768.32	774.224	809.916	640.513	684.202	555.607	451.476	513.212	611.359	532.725	486.841	462.356	306.198	357.394	360.4	1055.49	642.378	510.848	1195.96	1904.13	1600.85	1162.65	1463.22	1939.95	1380.82	1260.22	1679.16	866.864	900.919	951.85	1305.14	1346.55	1448.22	1116.08
TPK1	268.242	250.305	233.298	574.466	639.143	599.904	355.543	334.081	289.643	423.867	426.797	385.096	433.354	491.522	413.93	398.067	378.002	414.526	599.494	644.002	641.74	491.223	633.821	670.897	826.029	756.188	613.329	586.15	603.245	612.292	263.568	246.821	231.417	968.447	885.278	908.284	546.71	511.224	642.358	527.142	536.661	515.1	483.616	470.616	452.085	529.308	523.658	586.852	946.951
TPK2	279.86	269.233	257.986	580.445	541.811	557.773	581.247	536.437	629.152	388.6	356.297	379.363	513.793	481.483	524.136	480.143	512.03	453.015	600.315	621.161	604.057	974.292	1146.16	1204.86	708.263	680.043	675.904	865.117	949.256	931.421	379.48	400.693	397.304	722.78	737.295	688.322	793.44	725.397	701.015	460.433	525.731	444.336	603.265	581.017	568.752	543.809	560.051	590.015	684.948
TPS2	761.99	796.604	897.396	1232.1	1246.31	1155.1	1258.36	1314.73	1219.52	1406.06	1461.78	1455.34	1162.08	1171.85	1108.91	927.911	899.875	919.261	1200.01	1132.8	1142.39	1377.87	1488.05	1343.36	1311.54	1359.66	1584.72	1224.91	1282.52	1260.59	1114.77	1402.88	1685.75	1185.07	1228.39	1106.88	1201.7	1116.85	939.932	1249.33	1397.94	1225.09	1325.83	1185.18	1128.92	978.856	1045.29	974.837	1194.29
TRR1	3024.1	3026.18	3336.54	4192.29	4308.07	4514.38	4909.36	4158.6	5543.54	3874.76	3909.71	3508.87	6792.8	6672.42	7100.54	6687.8	6804.66	6767.01	8881.25	8871.33	8433.24	10688.7	10886.6	10972.8	9025.22	9463.93	8029.9	20556.4	20013.6	20420.4	3387.89	2758.73	2371.04	5078.22	4631.99	5336.42	6260.54	6636.17	7146.06	4519.98	4551.24	4571.03	7171.76	7293.74	7340.4	4968	5360.92	5185.73	7324.97
TRX1	3069.74	2965.48	3439.4	4542.46	4489.76	4586.47	3884.15	3788.13	4171.36	4167.48	4203.47	3849.05	5180.04	4963.49	5173.05	5426.57	5382.29	5495.12	5572.65	5804.24	5883.33	7036.1	7411.85	7142.34	7795.34	7656.92	7331.64	8861.5	9187.98	9170.58	4345.28	4303.9	4388.26	6388.85	6398.62	6441.26	5603.78	5372.65	5646.74	5908.29	5764.46	5776.37	5154.56	5119.62	5059.19	6316.65	6551.79	6378.15	7412.95
TTR1	796.843	820.754	916.323	1572.02	1645.83	1690.64	1875.07	1706.99	1783.48	1081.6	1080.88	986.152	1631.97	1557.97	1569.97	1550.77	1657.97	1603.32	1955.59	2005.32	1985.78	2823	3268.28	3504.27	2107.01	2288.17	1925.41	3314.7	3460.57	3679.14	1038.68	930.788	939.257	2528.37	2387.37	2416.59	2282.69	2115.99	2167.42	1257.07	1329.08	1225.09	1810.96	1724.14	1732.94	1482.79	1707.45	1611.64	2394.81
TUP1	2846.52	2978.54	3087.19	4199.12	4283.97	4343.98	4566.03	4364.07	4160.99	4274.16	4105.55	4203.57	4358.93	4499.38	4494.57	4531.03	4771.62	4436.66	4269.06	4233.69	4293.45	5177.2	5436.26	6150.88	6576.57	6779.55	6250.99	6249.27	6717.64	6711.88	3469.3	3304.94	3307.58	4828.92	4586.16	4745.67	4840.52	4617.41	4397.79	4686.27	4914.11	4533.29	4318.9	4343.34	4358.36	4860.45	5130.43	5111.93	4950.32
TYE7	1181.88	1270.45	1074.32	1603.62	1729.25	1470.62	1788.44	1996.51	1349.67	1449.26	1479.41	1508.85	2114.6	2214.36	1791.88	732.754	878.933	837.033	888.269	841.348	1063.44	1603.1	1646.54	1392.87	1347.09	1421.03	1990.96	1436.85	1314.39	1327.82	5517.67	5925.61	4081.45	1826.47	2873.22	2344.95	2923.48	3501.45	2815.5	2550.63	2712.82	3086.18	2577.46	2443.05	2183.06	4038.69	2920.55	3549.45	1785.75
UCF1	3745.22	3338.82	4031.91	5197.53	5079.31	3856.19	3416.85	5394.53	2536.06	7249.83	8222.97	8380.38	7367.82	5770.46	5666.35	1665.68	1373.16	1633.06	361.583	409.196	1140.6	227.267	224.149	214.023	1167.11	417.516	8960.57	112.006	122.47	139.619	6296.32	11046.1	13919.5	635.647	5109.99	2264.5	4194.4	2972.68	1925.64	3413.01	5283.54	4092.2	11859.5	10100.7	9094.54	7117.86	5640.95	5562.12	8996.71
UGP1	3229.07	3270.29	3473.14	5548.55	5599.34	5715.59	4705.11	4462.13	4567.45	4067.85	4178.01	3804.14	4549.27	4511.73	4592.78	6586.57	6715.87	6639.3	6808.97	7154.6	7037.16	6037.35	6364.25	7037.68	6157.72	6194.26	5691.8	7809.71	8323.86	7962.3	3778.99	3748.83	3955.02	6186.75	5999.2	6311.79	4563.61	4740.38	4672.48	4454.24	4617.91	4576.93	4082.41	4418.1	4368.29	3991.56	4132.65	3875.23	6059.92
UME6	514.701	529.655	442.32	554.823	460.239	558.709	352.364	312.289	364.147	781.829	805.737	798.86	225.487	192.671	230.253	780.175	720.612	781.049	606.057	633.952	550.223	73.3777	86.5944	84.9197	137.209	157.261	221.99	51.875	58.731	61.3421	3.42871	1.91334	1.10726	1	1.30958	2.0425	12.4252	2.94616	0	1.20849	1.093	1	1.28528	6.41107	5.27484	283.989	258.796	264.235	179.516
WH11	203.515	192.869	202.027	361.804	381.446	364.905	333.291	257.809	314.164	314.539	284.817	276.161	321.855	356.383	356.953	282.249	238.948	270.191	359.122	389.096	340.273	356.697	389.612	432.746	421.625	403.878	363.031	463.917	464.84	497.887	264.453	221.041	240.275	547.304	425.614	436.938	376.307	379.03	361.952	355.053	315.876	294.553	331.252	341.091	329.626	321.452	366.965	339.091	482.58
YHB1	150.406	191.564	178.163	167.931	213.666	156.12	198.981	127.056	69.9058	169.944	166.337	194.937	268.494	406.577	244.497	121.746	150.154	177.466	40.814	68.4088	85.4607	95.7986	102.543	116.255	99.4346	81.1165	98.828	78.4902	72.3893	92.4522	441.418	490.922	740.353	270.173	446.568	309.989	209.454	214.045	194.567	171.363	221.878	164.82	252.733	257.638	237.781	868.886	534.778	918.958	182.449
YRA1	581.088	558.373	552.592	829.832	727.205	800.262	1031.86	930.252	870.581	691.016	670.611	655.524	966.161	1009.69	988.203	920.616	875.583	908.764	853.813	827.643	819.391	1251.5	1287.7	1458.05	1231.54	1260.79	1086.11	1532.47	1578.45	1545.59	730.757	670.574	729.884	1051.95	889.207	1040.26	1240.75	1218.3	1267.55	851.016	831.77	820.563	995.86	1035.66	999.013	967.98	1114.04	1084.48	1163.98
YWP1	35.8901	41.4456	67.0681	1589.1	1691.25	1935.94	1294.12	2161.51	1988.13	150.547	113.462	150.981	6277.51	6687.1	6124.42	167.343	264.078	238.699	738.139	882.462	1097.53	33403.1	34136.2	35083.1	12877.1	13932.6	12581.9	23401.3	22670.6	22841	191.897	175.926	203.232	8126.67	7228.9	6861.07	24195.5	21368	18453.9	1772.37	2122.6	1495.18	10912.6	9819.92	9189.7	7985.54	7538.45	7793.03	10934.4
ZAP1	238.368	248.347	248.111	490.768	483.413	537.175	475.548	547.333	406.585	413.287	459.11	439.564	373.622	371.055	392.189	311.432	321.878	341.921	354.2	378.133	327.711	449.438	455.399	450.294	310.525	301.594	281.585	449.131	448.45	455.738	290.998	280.656	303.087	433.547	382.398	468.361	237.854	261.184	290.42	248.706	225.157	229.687	345.273	261.985	288.254	253.778	262.84	281.104	306.607
ZCF1	205.175	211.797	211.902	149.995	158.975	178.59	180.702	193.989	151.954	154.955	139.899	159.581	168.145	184.948	187.52	181.022	233.084	213.331	199.968	213.677	178.772	157.966	244.084	254.132	180.538	174.308	179.281	179.036	162.535	196.821	278.61	297.574	287.786	187.881	259.297	237.087	204.129	238.639	193.137	186.832	178.158	182.511	180.757	126.374	165.795	691.242	627.783	754.487	221.554
ZCF34	182.77	177.857	170.756	88.5026	98.7219	102.754	261.765	292.053	235.888	238.715	285.796	257.049	264.512	261.399	247.496	225.708	228.058	240.449	96.6	102.213	115.966	393.386	392.603	456.561	327.19	375.466	321.315	360.414	351.931	411.581	269.762	204.929	204.843	117.69	138.816	125.221	308.856	332.917	324.756	254.507	244.831	276.863	281.71	266.331	284.117	303.325	283.058	278.995	173.65
ZRT1	54.9762	41.4456	48.1409	192.699	195.126	222.594	42.4188	36.7742	35.9549	86.1842	84.0865	92.6907	47.885	57.5309	41.3274	39.6699	55.4961	63.7479	44.0955	60.186	35.2161	83.569	87.5911	127.536	49.4395	60.6598	54.1319	58.7752	70.5682	76.3953	55.6335	54.2784	47.0081	42.6589	75.9558	87.5132	49.7009	56.2333	55.795	43.7472	31.6969	46.8809	61.1093	55.9611	46.6461	61.6317	55.6007	54.4285	70.0223
ZRT2	1121.31	1054.42	1034.82	2165.59	2100.04	2521.1	1438.76	1227.56	1141.24	1139.79	1222.86	1243.2	998.815	1093.86	1029.44	1248.01	1214	1204.43	1333.74	1369.43	1187.25	952.89	929.862	1094.56	1074.89	1055.08	1044.4	950.877	981.126	931.421	1047.52	851.838	817.659	2265.76	1900.2	2034.49	1196.37	1058.44	1217.48	1287.04	1228.53	1150.79	924.819	941.776	892.275	1206.05	1264.66	1347.01	1789.66
orf19.1424	89.829	85.1756	74.4744	97.0433	90.3792	91.5187	86.1291	108.377	106.686	95.8827	85.0656	81.2238	101.245	79.1532	98.3049	103.507	110.783	104.862	111.367	106.782	94.4329	139.621	172.317	158.245	117.211	126.576	97.8347	178.051	169.819	168.722	68.9059	76.8356	57.4767	70.493	75.9558	79.9717	94.0768	91.0749	82.9772	75.6512	69.9517	72.8275	99.4341	86.3865	104.566	83.3841	87.9502	97.655	70.0223
orf19.1534	271.561	292.73	303.247	352.409	386.081	406.1	407.201	404.127	366.033	420.341	383.713	408.986	164.959	171.82	165.028	347.91	314.339	368.164	336.972	403.715	377.956	529.95	613.886	640.815	488.285	505.025	466.329	228.324	234.469	248.003	321.082	323.354	321.608	412.974	369.302	419.341	427.783	424.12	410.594	371.489	350.852	333.473	179.823	167.231	203.03	415.712	373.03	432.924	431.743
orf19.1619	258.284	249.653	242.35	252.483	274.845	295.622	219.644	284.271	244.376	284.562	270.129	299.095	266.105	297.693	302.974	359.765	349.521	341.046	278.725	311.437	239.783	367.907	344.758	398.277	374.963	370.92	393.822	407.73	416.58	420.613	254.72	299.186	274.097	357.306	366.683	296.162	303.531	326.768	353.369	277.71	286.365	279.221	358.36	287.194	309.767	396.376	408.413	384.426	322.249
orf19.1691	1028.37	965.65	1481.67	2735.25	2891.67	2445.26	3831.7	4245.77	2672.81	1600.03	1779.03	1968.48	3619.85	3446.83	3217.82	104.419	171.933	123.231	96.6	40.0859	202.1	82.5499	96.5621	118.762	39.4405	35.6572	867.6	86.3761	67.8366	91.4486	1447.47	1104.8	1304.85	2643.34	2890.25	1500.29	685.163	611.649	496.433	1862.28	1618.73	1519.94	1855.83	2158.79	1723.84	642.903	497.374	413.946	1596.09
orf19.1754	467.401	515.296	548.477	793.961	871.811	830.222	857.814	847.753	810.224	723.639	756.778	698.524	583.082	645.195	614.851	741.873	708.885	711.943	894.011	966.517	962.947	971.235	1059.44	1100.82	911.576	835.742	819.925	849.345	899.176	888.268	539.634	595.652	626.809	907.938	920.637	810.244	770.364	814.55	755.379	616.086	660.17	655.448	568.679	550.592	593.574	615.109	650.023	648.002	893.182
orf19.1862	307.244	341.681	341.101	2060.54	2100.04	2150.34	1203.52	1621.37	1404.36	337.463	357.276	311.517	673.078	706.973	596.858	310.52	341.144	306.93	1625.79	1833.56	1842.23	2028.08	2741.99	2160.6	428.291	305.004	613.329	364.357	534.042	534.015	608.65	769.665	881.276	3008.81	3559.45	3002.32	2712.25	1887.47	1698.17	441.097	628.473	671.959	2377.42	1565.06	1469.82	831.424	886.579	693.337	3571.87
orf19.2125	840.824	832.502	741.864	1394.37	1439.11	1359.21	1100.21	1101.48	989.409	1698.78	1847.58	1823.23	1197.92	1168.76	1168.13	1014.55	997.883	983.118	1695.52	1786.05	1625.1	555.428	612.889	716.021	1869.26	2066.55	2013.81	1410.24	1418.19	1497.42	721.908	686.687	604.261	4522.75	4058.4	4172.51	452.633	537.867	563.673	1396.29	1297.39	1517.58	1104.29	1078.26	1022.18	710.577	726.853	748.161	1081.86
orf19.2320	76.5517	71.4692	80.2349	130.352	124.677	99.945	137.787	125.499	93.4828	113.516	94.8574	86.9572	108.413	161.009	111.8	138.161	134.238	140.727	92.4981	85.7679	74.694	126.373	155.371	177.673	139.431	135.668	119.686	116.934	136.128	136.608	86.6025	66.3626	67.1401	187.881	168.936	171.727	118.927	173.055	168.816	115.29	115.858	131.797	129.346	133.329	172.415	164.351	146.584	158.805	183.427
orf19.3456	103.106	99.5347	99.985	120.957	128.385	106.499	130.634	122.386	113.287	105.581	102.691	125.18	106.82	159.465	132.042	116.274	133.4	132.854	111.367	124.141	133.911	156.947	157.365	200.235	113.878	116.348	137.565	125.806	144.323	149.655	118.456	116.311	130.757	179.409	178.103	174.241	154.428	140.263	184.553	122.057	113.672	121.183	148.976	134.198	147.592	129.306	122.322	150.37	133.568
orf19.3459	322.181	327.322	336.164	476.249	455.604	467.892	456.474	509.975	449.024	397.417	398.401	373.629	462.025	475.305	446.917	434.545	484.387	439.894	445.262	538.02	593.29	685.877	687.646	766.158	548.279	544.802	540.822	754.713	721.617	743.757	375.941	362.829	426.294	633.227	481.926	538.748	521.86	524.545	487.849	408.227	450.314	407.775	462.117	428.89	422.297	507.555	495.352	575.255	595.006
orf19.3615	216.793	225.503	262.924	255.046	301.727	274.088	218.849	290.497	189.677	249.295	273.067	280.939	323.448	314.682	298.476	259.45	252.35	257.944	283.647	266.669	248.756	321.027	372.667	383.862	374.963	326.597	351.112	387.029	414.759	413.589	259.144	271.795	370.73	373.038	412.519	399.23	216.554	231.466	223.18	215.836	245.924	230.866	301.34	289.802	268.396	340.787	322.484	338.036	325.182
orf19.3840	241.688	252.916	210.257	331.057	348.076	353.67	313.422	326.298	292.473	307.486	318.109	269.472	313.89	330.899	312.72	354.293	357.06	348.919	344.355	345.242	334.889	478.993	492.28	579.397	416.07	397.059	392.829	540.806	514.92	562.114	235.253	221.846	238.664	377.879	373.231	346.439	342.581	368.783	376.259	304.78	311.504	313.424	338.73	364.562	423.125	355.289	384.15	402.349	433.698
orf19.409	1054.09	1197.35	1153.32	1294.44	1323.24	1324.56	1410.95	1194.87	1473.21	1532.14	1507.8	1431.45	1907.53	2056.83	1853.36	1705.81	1864.04	1903.36	1967.07	2010.81	1897.86	2142.22	2092.09	2097.3	2525.86	2631.39	2280	2530.04	2582.8	2372.52	1789.01	1843.55	1601.2	1465.83	1571.5	1490.24	1606.4	1766.55	1762.55	1595.44	1753.17	1698.03	1647.38	1620.7	1605.52	2909.98	2713.32	2952.71	1671.37
orf19.411	115.554	105.409	99.1621	126.082	121.896	121.479	172.755	267.148	224.571	145.257	115.42	105.113	137.084	146.337	117.797	168.255	187.012	153.848	304.977	288.596	286.439	579.887	591.957	428.359	226.089	262.954	244.835	328.87	279.997	330.294	206.939	280.656	336.908	176.989	182.032	162.929	236.079	259.134	244.64	133.659	133.346	104.671	159.258	128.113	121.942	247.735	202.184	217.846	203.957
orf19.4174	75.7219	99.5347	75.2973	182.45	160.829	204.805	189.444	183.093	195.335	153.192	183.962	160.536	168.145	181.859	196.516	110.802	119.997	110.11	208.172	231.95	196.717	291.472	324.822	329.965	244.976	203.857	186.234	267.754	317.329	344.344	108.723	96.1704	113.041	202.403	201.676	218.233	228.979	229.417	184.553	166.529	187.995	143.591	192.909	182.879	202.202	157.1	149.616	150.37	230.353
orf19.4342	80.7008	87.1337	76.9432	3.09599	2.31741	1.63844	61.4924	72.5756	65.1904	6.83302	1	9.55574	1.6924	5.01947	1	108.978	104.081	130.23	3.07643	3.54035	1.12153	56.0524	75.6299	100.588	2.7775	3.83563	6.4561	8.50207	5.91863	3.1361	214.902	104.227	101.767	3.93309	9.16708	7.07019	67.4513	62.3818	75.824	13.7767	6.55798	0.884545	5.02428	2.06458	5.27484	166.768	164.78	131.393	7.45438
orf19.449	164.514	180.468	191.329	270.419	308.216	226.339	195.802	222.007	171.758	211.383	205.504	193.981	296.369	275.299	241.498	216.589	210.467	201.085	323.025	321.487	281.056	346.506	410.545	372.581	313.858	274.319	413.687	348.585	402.011	410.578	219.327	445.002	496.353	252.02	404.661	298.676	307.081	271.431	221.75	151.061	214.227	194.305	574.287	440.191	404.094	393.96	385.161	368.611	441.519
orf19.4706	355.374	384.106	339.455	553.969	597.429	614.884	466.806	513.088	455.626	589.623	616.756	528.432	466.007	506.195	466.409	488.35	523.758	505.5	633.95	635.779	672.246	646.131	676.682	721.661	701.597	755.051	639.154	766.542	768.966	765.835	360.899	386.998	371.535	1143.92	1007.07	1115.68	498.784	468.184	476.404	577.415	514.801	499.768	452.77	443.668	445.465	525.682	571.171	528.866	616.514
orf19.5517	477.359	438.279	474.414	1002.35	1006.22	1097.05	737.014	640.728	729.119	505.864	523.735	461.542	845.105	864.508	893.74	898.729	918.304	879.022	1449.41	1363.95	1384.64	1159.77	1164.1	1275.05	988.235	1069.86	934.148	2228.41	2106.58	2157.76	445.842	396.665	355.43	1562.65	1219.22	1510.35	883.966	910.877	992.866	608.352	626.287	578.787	844.43	829.636	858.351	861.635	910.841	917.904	1506.15
orf19.5626	284.009	320.796	286.788	638.521	660.463	611.139	301.501	313.846	286.814	399.18	389.588	383.185	521.757	645.968	489.65	350.646	420.724	386.533	543.708	601.061	530.484	280.262	279.968	309.91	443.845	348.19	605.383	289.44	317.329	302.194	614.844	898.564	885.303	537.623	920.637	694.607	457.959	549.139	492.141	349.253	396.758	545.764	824.8	753.138	735.892	1075.53	822.891	996.977	756.314
orf19.6239	253.305	234.641	238.236	362.658	314.705	365.841	354.748	363.656	340.57	299.551	285.796	322.028	343.358	322.405	356.953	346.998	338.631	301.682	323.025	327.882	386.928	458.61	529.16	590.678	434.957	458.429	398.788	487.575	483.961	514.947	289.228	274.211	299.866	477.114	422.995	455.792	406.483	430.268	381.981	327.983	303.853	280.401	451.835	361.954	411.541	398.793	393.249	430.815	480.624
orf19.6578	420.931	487.231	482.644	785.421	862.542	867.672	563.763	581.578	565.023	574.635	568.777	545.633	516.182	523.956	485.902	830.332	775.061	809.041	629.848	707.043	693.779	581.926	608.902	852.644	818.252	813.012	1011.62	596.993	746.202	670.498	391.868	457.086	397.304	640.488	991.354	793.904	690.488	655.714	718.182	380.19	478.732	497.409	624.764	534.075	529.863	471.301	488.275	441.358	780.755
orf19.6660	89.829	100.84	97.5162	256.754	295.239	221.658	141.76	147.291	143.466	282.799	263.275	249.405	360.083	388.044	355.453	176.463	187.012	168.719	538.786	488.683	566.373	448.419	420.512	327.458	500.506	672.088	623.262	914.404	759.86	751.785	144.116	113.088	160.552	279.854	289.418	252.17	207.679	215.07	224.611	355.053	349.759	379.47	569.614	479.309	458.704	354.08	332.593	343.308	363.309
orf19.670.2	1391	1382.72	1271	1158.65	1267.63	587.733	156.86	302.95	92.5397	2649.23	2350.87	2424.29	3388.09	3832.17	2554.33	798.414	794.328	937.631	504.33	654.965	760.174	206.884	243.087	323.071	1598.17	891.429	2294.89	262.825	277.265	291.155	2336.72	3890.62	3885.77	233.867	2850.96	893.201	1178.62	1481.66	947.085	1412.72	2036.25	2142.66	7151.19	6103.67	6393	4538.99	4128.61	4439.28	1350.71
[truncated: 26 more columns]

## Sheet: Table S1B
B. Average Nanostring RNA counts of Clinical Isolate Environment Responsive Genes per mutation and genetic background
Gene Name	SC5314 WT	P76067 WT	P57055 WT	P87 WT	P75010 WT	SC5314 bcr1∆/∆	P76067 bcr1∆/∆	P57055 bcr1∆/∆	P87 bcr1∆/∆	P75010 bcr1∆/∆	SC5314 ume6∆/∆	P76067 ume6∆/∆	P57055 ume6∆/∆	P87 ume6∆/∆	P75010 ume6∆/∆	SC5314 brg1∆/∆	P76067 brg1∆/∆	P57055 brg1∆/∆	P87 brg1∆/∆	P75010 brg1∆/∆	SC5314 efg1∆/∆	P76067 efg1∆/∆	P57055 efg1∆/∆	P87 efg1∆/∆	P75010 efg1∆/∆
ACE2	354.96	473.279	531.598	412.186	537.577	486.698	541.232	878.029	690.197	749.51	344.669	688.415	702.644	466.792	621.256	634.123	680.955	689.762	592.898	496.514	1080.84	877.661	1353.55	1106.31	898.495
ADH5	2817.82	4162.73	2473.64	5016.99	1606.13	894.187	1972.23	561.434	1241.45	431.652	4182.01	2848.09	1316.62	3027.27	1818.44	2804.19	2365.3	4679.68	2541.79	3031.07	693.746	980.724	694.065	470.066	434.49
AGO1	852.108	2049.49	2204.56	1868.11	1577.8	1069.2	1328.98	1373.35	1343.88	1086.62	763.34	1428.87	1172.53	1319.57	808.274	883.609	1079.52	928.798	1111.47	657.784	1337.78	998.911	1404.69	1212.03	1140.26
ALG2	321.539	491.741	464.217	527.463	432.695	444.93	486.228	550.099	522.634	570.671	333.695	536.928	505	457.655	407.076	460.404	559.265	477.828	517.738	388.216	628.511	568.67	639.462	667.184	596.508
ALS1	653.027	1133.1	830.899	757.071	645.909	201.203	28.4164	139.915	123.551	130.454	2435.82	3318.05	2822.55	1757.83	718.774	1824.79	285.433	953.514	599.544	1640.29	200.654	82.1274	161.587	246.709	202.986
ALS2	47.8172	190.642	153.541	158.162	296.149	83.1673	82.6976	346.87	267.304	362.747	78.8213	602.946	317.251	181.599	338.081	97.4251	190.097	475.905	256.007	551.063	168.133	198.004	518.614	465.677	429.931
ALS3	43724.1	32235.5	18352.7	43437.9	8369.53	7241.07	2249.56	369.506	5831.8	279.097	26480.3	8063.6	4179.82	32982.4	2872.92	7229.32	3433.65	1392.49	15752.1	1641.89	422.326	222.59	376.901	576.997	273.618
ALS4	135.504	170.088	178.229	126.492	316.539	247.742	195.874	890.95	257.926	513.732	320.417	661.818	1173.57	244.893	832.521	655.799	277.689	774.714	280.561	1667.74	265.01	372.375	383.794	412.095	394.612
ALS5	219.954	166.896	149.009	2.53794	326.429	284.632	158.075	243.75	0.808727	453.851	222.252	229.647	200.316	0.666667	356.484	399.692	249.447	194.944	2.07088	412.872	563.854	259.87	264.806	1	574.86
ALS6	75.6171	158.786	136.37	136.235	147.61	130.053	177.822	243.98	166.623	222.008	108.414	202.263	171.221	140.378	160.467	153.365	237.613	171.033	158.649	166.848	219.075	263.625	253.592	213.619	264.63
ALS7	228.516	299.718	534.737	1130.58	518.187	316.81	292.053	956.531	1411.34	932.546	296.652	335.25	704.269	965.521	642.175	401.663	396.947	652.949	1196.94	670.411	5113.64	703.206	1177.16	12306.5	1012.42
ALS9	56.975	84.4343	146.093	134.428	101.832	93.3908	82.5036	259.314	203.132	112.527	62.2841	110.315	169.617	140.201	103.427	130.273	145.336	216.531	183.104	193.804	166.438	149.034	241.932	257.32	143.392
AOX2	55.2551	59.2075	38.4621	62.4709	190.767	110.385	51.3363	103.089	59.2579	101.45	170.002	89.8416	58.031	34.4051	203.2	1063.79	118.944	70.5373	88.1208	203.767	154.321	101.279	88.3051	109.895	113.983
ARG1	111.426	192.245	139.343	300.229	161.244	148.194	134.63	251.47	231.142	99.2165	87.9928	240.066	257.841	339.309	231.046	449.663	296.004	534.859	295.702	637.089	194.923	306.853	380.582	332.726	205.523
ARG81	219.36	266.138	295.844	270.392	285.161	310.428	288.831	493.029	375.725	531.026	267.98	367.007	446.121	269.223	345	379.966	405.238	399.307	290.84	322.823	502.332	397.563	488.547	435.378	482.094
ARP3	598.991	941.133	937.204	816.317	829.2	874.093	983.162	1254.55	1182.23	1318.03	742.029	1013.49	1049.82	820.052	817.473	966.903	1141.45	1040.6	954.008	791.494	1342.92	1162.48	1234.82	1302.34	1108.08
BCR1	499.763	749.777	725.394	741.767	730.747	1.73061	1	1	1	1	490.321	840.059	777.733	818.902	701.894	785.475	700.018	734.541	711.454	628.47	682.193	755.201	701.123	692.159	594.621
BRG1	1391.66	1519.34	1353.81	1193.44	1157.92	1391.36	1141.5	251.054	273.697	129.599	1454.57	1636.54	1218.04	980.744	881.11	1.96236	5.79873	0.720687	1.61103	4.3466	238.459	228.015	145.109	136.388	226.737
CAK1	293.044	501.45	461.761	371.268	462.946	432.695	486.768	606.392	442.392	651.934	388.311	644.005	501.984	394.498	532.871	459.117	774.729	484.907	446.836	522.05	682.002	703.752	643.577	591.115	741.852
CAP1	530.9	816.379	668.846	664.281	785.529	794.919	885.552	1164.15	1011.05	1161.49	541.661	980.834	832.065	655.546	853.103	889.382	1024.5	958.044	782.366	925.57	1022.5	1159.39	1103.07	1026.12	1082.72
CAT1	186.014	1105.55	180.368	207.044	299.183	313.622	498.328	231.899	263.833	323.081	168.264	1701.98	355.004	167.604	657.753	865.336	1447.96	642.676	251.223	795.346	385.379	1116.31	392.699	334.785	654.991
CDC10	1627.79	1969.09	1916.29	1733.25	1727.68	2337.63	2273.64	2400.62	1799.17	2480.39	1265.57	1861.04	1696.68	1364.68	1506.92	1843.79	2426.46	1718.44	1499.76	1169.29	2491.18	2078.43	2526.53	2310.21	2123.79
CDC28	408.458	664.945	630.778	553.392	540.714	609.876	641.247	929.933	690.528	993.225	449.021	802.01	686.658	511.845	563.692	736.809	976.454	701.763	592.363	487.286	874.033	883.812	903.271	859.466	795.843
CDC5	572.856	757.815	717.977	720.668	800.917	856.103	777.839	1074.33	1049.74	1063.51	550.566	946.931	908.851	794.793	875.526	956.697	941.404	872.155	823.177	662.519	1271.77	921.668	1341.89	1358.65	1127.92
CDC7	310.26	405.903	417.105	429.594	448.077	425.131	416.305	671.984	539.221	755.914	291.212	505.347	491.216	414.503	480.057	502.744	571.756	419.13	463.329	402.483	645.543	556.165	640.767	715.901	652.448
CDR1	838.487	1265.89	1022.79	696.26	975.204	1020.39	1396.76	1232.11	1085.53	975.532	789.987	1434.29	1304.93	623.848	919.303	1557.44	1447.94	1227.53	987.695	1278.39	1023.78	2097.95	1414.25	1100.22	2070
CDR2	81.8614	141.674	140.742	134.939	131.745	119.958	151.61	218.293	189.942	219.198	99.6719	186.336	171.287	148.645	176.746	128.472	190.516	200.964	181.931	175.452	201.842	223.812	242.7	241.529	233.333
CHT2	1855.01	9279.7	8660.86	5918.7	5346.49	2325.69	3385.22	198.311	7532.83	159.419	570.388	4145.8	2381.26	2966.7	2015.15	8704.2	12684.8	4411.28	7819.46	1572.45	18720.8	3313.63	3260.66	15300.2	5254
CHT3	335.882	177.116	174.224	90.0306	476.826	319.138	128.506	706.942	192.336	692.814	391.724	604.19	766.815	283.834	955.024	1152.31	887.125	1032.46	558.672	1046.19	1422.26	1151.96	1463.22	1444.06	1782.87
CIT1	3992.61	4847.55	2796.54	3399.63	3370.8	6688.06	4800.32	4567.79	7200.43	5843.96	3990.58	6006.56	5318.83	4034.38	4929.34	6346.42	7049.52	6388.47	4405.76	6256.17	5978.59	5927.84	6711.46	8310.9	5999.08
CLN3	900.602	1426.68	1161.78	1008.43	1444.89	1697.68	2199.01	1478.18	1140.31	2009.96	1166.07	1940.1	1179.21	1068.67	1402.68	1491.05	1717.58	1129.28	856.655	1143.68	1628.28	2510.18	1716.32	909.395	1235.09
CRH11	340.228	438.337	484.535	560.777	357.843	356.936	402.072	259.642	287.237	270.299	242.287	784.422	267.713	289.353	254.848	427.694	298.91	256.937	289.897	221.586	610.182	335.509	259.779	209.128	265.841
CSA1	17549.1	1	14687	1	35335.1	16842.1	1	2249.61	1	4515.01	20883.8	1	18450.4	1	33260.7	35391.9	0.753261	20388.7	1	30665.8	28608.7	1	16339.2	1	47283.9
CSH1	973.351	741.408	2968.09	2257.67	1553.79	856.377	431.07	3277.2	2591.76	1582.89	1348.29	575.278	2580.1	2469.3	2189.57	1619.76	382.354	1746.08	1857.18	2232.9	2472.8	849.495	3208.48	1909.18	863.177
CUP9	411.791	413.356	324.225	483.503	653.382	293.026	252.107	291.111	445.574	180.56	633.757	795.703	877.52	781.733	671.479	1258.94	700.184	910.889	585.391	1352.43	896.193	757.306	616.165	573.269	326.526
DAK2	546.517	880.618	938.407	687.419	751.925	484.855	690.173	791.099	651.786	682.933	1296.65	1007.98	757.537	790.146	808.26	744.223	846.136	812.819	845.04	830.384	610.726	716.206	655.104	551.325	455.829
DBF2	378.482	620.501	587.971	541.952	617.332	578.3	725.678	1010.95	807.275	895.426	398.698	869.904	845.282	716.498	753.456	651.004	852.649	712.584	778.826	671.504	817.661	910.752	1068.39	1094.11	872.325
DDR48	3077.81	10648.6	7366.18	12244.4	2916.28	5314.88	32686.2	2187.05	11188.1	1113.03	2985.25	4977.79	1267.89	11870.5	2961.61	1367.43	2148.55	934.475	5931.98	3892.56	200.102	646.988	161.417	271.515	206.01
DFG5	516.401	858.14	958.416	983.178	785.358	775.212	913.172	1230.74	1276.24	1115.01	605.05	1169.27	1098.29	984.368	783.486	955.899	1175.31	1178.76	1155.57	754.142	1346.67	1110.44	1398.02	1764.01	1053.51
ECE1	123483	23517.5	36639.2	41784.8	4757.8	77288.4	17124.5	1418.89	973.495	118.158	81575.4	2896.82	2439.65	17088.8	1465.5	4986.04	462.652	181.658	1568.67	105.569	236.746	96.1877	191.34	114.119	166.769
ECM331	671.899	573.607	206.721	367.89	235.869	1889.94	2096.49	1270.22	864.641	1525.67	347.487	510.228	84.965	237.866	205.613	165.1	305.733	72.3732	146.856	108.741	374.031	446.498	189.536	222.742	511.124
EFG1	571.158	1050.25	1088.66	835.738	790.345	713.944	1107.46	1525.29	1368.61	1098.68	749.867	1368.25	1326.84	1137.01	816.515	797.291	1173.49	1287.66	1204.54	784.691	0.666667	1	1	1.01601	1
ELF1	664.214	995.472	864.232	740.434	1124.46	1105.69	1149.07	1396.98	1419.9	1819.98	921.606	1636.52	1475.66	1181.55	1292.63	1611.53	1756.92	1232.5	1388.94	1280.92	1863.28	1476.79	1546.82	1787.59	1908.95
ENA2	637.234	1330.37	951.221	771.663	1019.93	1030.34	1449.39	1547.97	1126.52	1364.44	873.882	2579.24	1654.75	1047.46	1566.61	1101.84	2213.05	1592.92	956.907	1700.88	2678.11	2809.33	2433.47	1770.17	2754.07
ENA21	1781.46	2418.54	2252.44	2009.56	3342.74	3355.26	2926.75	2123.24	3511.56	3390.51	2625.43	4873.55	4398.3	3049.4	3774.13	4785.94	4067.58	3355.83	3497.02	4238.65	7845.77	4254.12	4476.73	5489.06	7719.07
FAV2	454.199	563.01	450.483	372.162	421.475	1548.91	2798.66	2504.77	1106.32	3100.75	425.125	503.761	288.578	305.633	309.736	203.298	376.616	191.052	163.236	173.296	112.759	147.45	139.953	104.64	224.528
FBP1	1331.04	756.923	842.113	1434.82	1854.15	1476.38	674.44	1281.47	1710.07	1334.43	1247.48	830.867	1808.38	1454.42	2308.52	2204.07	1013.6	2515.83	1971.24	2938.59	2326.87	821.137	1762.54	2306.23	1519.47
FDH1	1934.61	1452.21	439.744	1346.29	1160.81	2123.64	1785.04	458.719	1203.45	288.117	1125.21	1429.85	1208.14	1258.34	1051.12	2918.79	1728.95	1561.62	1333.55	2797.42	624.401	555.984	541.225	382.399	326.229
FKH2	361.862	503.106	528.871	393.561	558.789	520.586	508.08	898.822	612.879	919.127	448.913	702.014	705.297	457.792	608.737	592.947	798.717	628.778	492.268	571.427	935.009	807.046	963.614	899.985	905.953
FRP1	668.325	800.079	621.506	813.31	1155.71	900.861	987.781	462.745	803.569	517.049	744.151	919.016	968.624	999.417	1392.61	1665.53	1520.42	1186.36	1167.91	1566.67	2117.36	2195.33	1995.35	2354.36	2342.57
FRP2	1986.58	1847.42	2117.15	2148.47	2249.49	2517.31	1943.6	1676.97	2560.59	1186.92	1632.86	2416.49	3653.01	2997.8	2343.05	4066.2	3900.41	4450.83	3609.91	3402.85	3399.09	3600.97	3928.84	5756.49	3987.03
FRP3	2674.49	3634.32	1804.32	3344.17	1679.91	2114.23	2081.65	858.109	1802.99	805.737	2561.56	3923.45	1670.6	1867.16	1638.73	2188.17	3046.68	1675.56	2489.16	2229.67	1366.35	4506.49	882.993	1208.53	1358.64
FTR1	20227.4	14534.8	23905	23194.1	20286.5	28759.5	26273.5	25632.6	35218.5	27365.7	24147	15364	25660.9	29089.7	16942.4	26610.8	21525.9	20303	25327.1	16597.1	34495.3	24767.2	33557.2	32746	25454.5
GAL1	407.229	561.284	389.074	688.42	682.159	500.719	496.315	372.515	525.691	502.2	759.205	945.139	505.478	728.027	649.67	996.629	626.461	623.754	682.069	1003.33	735.452	794.029	227.008	191.135	449.337
GAP2	330.949	192.117	108.981	196.641	221.912	419.904	313.744	510.433	651.936	285.527	315.208	310.552	482.827	166.484	348.565	524.737	454.213	540.071	522.683	786.907	382.043	509.064	182.389	177.005	190.813
GCA2	103.64	132.843	52.3673	104.989	77.8243	140.102	124.077	150.983	123.758	137.798	153.567	154.615	90.8369	82.0858	127.45	164.561	191.675	118.989	106.831	136.197	169.202	150.706	138.733	130.018	152.15
GCN4	834.387	1084.26	1147.88	859.73	1213.43	1078.34	1024.36	2945.18	1627.14	1634.69	799.008	1587.83	2102.83	1122.28	1451.3	1722.67	1844.39	2656.84	1292.49	1907.74	1576.97	1702.87	2181.35	1755.21	1764.26
GIN4	543.711	683.643	747.185	634.583	777.901	801.525	687.943	1481.09	1049.88	1482.21	505.281	891.296	1025.38	714.5	813.561	949.184	996.306	904.245	844.392	700.981	1191.27	953.569	1328.47	1291.93	1190.08
GNP1	1169.63	2012.52	1461.66	1523.3	1834.52	1667.54	1507.82	1394.7	1634.74	1489.02	1699.1	2312.77	1788.99	1535.06	1832.62	1859.57	1977.87	2330.71	2001.93	2453.31	1934.67	1905.59	1890.97	2296.46	2045.32
GPD1	605.532	881.178	739.876	668.56	1059.22	939.802	1221.46	1469.82	1444.71	1188.05	1062.03	1333.92	1431.31	1107.83	1150.89	1722.02	1459.69	1433.35	979.461	1504.45	1367.19	1591.4	1490.67	1412.1	1177.69
GPD2	655.946	1213.8	965.637	917.189	858.319	891.61	1068.26	988.175	1151.79	923.963	1318.01	2442	1536.39	1640.24	1048.73	1307.16	1917.5	1571.98	1326.18	1929.24	1164.23	2511.01	1636.65	1726.49	1412.17
HAP3	376.255	184.231	380.792	488.351	446.562	569.879	825.039	1382.46	1166.1	1821.51	336.701	177.524	461.966	645.916	609.669	628.463	327.325	435.553	790.903	525.078	1039.14	780.388	1081.92	865.253	541.901
HAP43	1314.91	1169.3	1379.48	1397.77	1489.96	1983.75	2230.04	2906.08	2637.57	3045.43	984.299	1328.79	1864.58	1733.33	1702.84	2076.56	1686.48	1792.14	1873.38	1627.15	3326.01	2931.7	3430.66	2961.85	2216.52
HEM1	422.731	599.411	602.015	510.118	682.453	558.467	432.069	654.218	827.174	664.083	415.997	734.611	564.396	607.749	594.594	698.482	643.721	600.87	691.838	650.273	639.594	610.126	665.379	741.882	768.051
HGT7	12010.2	13864.4	19073.1	16714.4	15683.6	12389.5	11271.6	12941.4	14915.4	11071.1	20612.4	17691	17240.9	19995	12456.5	20445.3	16612.9	17203.7	21550.5	17522.8	14392.6	14497.2	12425.1	12938.7	8079.95
HOG1	965.174	1476.29	1187.56	1079.97	1115.36	1382.16	1545.25	1590.44	1503.56	1619.66	1052.78	1824.51	1483.58	1134.39	1126.73	1358.74	1824.68	1327.64	1158.19	1118.85	1924.72	1912.5	1759.61	1814.96	1562.73
HSP104	1526.36	2821.64	2299.49	2442.53	2030.44	1971.9	2294.64	2911.71	2957.34	2279.43	1308.64	3493.1	2372.2	2188.64	2074.4	2532.76	2712.56	3070.56	2500.69	2358.57	2397.11	3066.62	2725.59	2095.96	1573.39
HSP70	7387.22	18125.3	12630.4	7608.37	11062.2	9768.2	14690.2	18081.3	9920.03	13780.5	6774.06	19621.3	13379.5	8014.35	10971.6	9939.92	13205.7	12575.6	9382.3	10724.8	14128.2	9916.79	11700.2	5257.11	3692.2
HTA1	2267.45	2348.7	3285	2338.89	5167.63	3925.02	2710.23	8904.76	5107.13	9343.31	2517.38	3116.06	5501.27	3319.09	5754.58	5353.21	4660.21	5109.09	4328.63	4989.51	8062	4358.1	7169.36	8184.85	8585.59
HTA2	4753.32	5672.44	7631.21	5274.99	10674	7559.59	6674.57	23381.2	10702	21925.9	5340.23	7823.66	13571.7	6875.56	13171.7	9831.93	11790.7	11231.3	9033.87	9630.49	18187.9	12024.1	18264.8	16604.5	19014.1
HWP1	31294.7	13966.8	24648.4	26624.7	12543.1	26411	12225.7	1012.94	1692.98	140.681	19310.1	1921.63	1786.76	5522.89	2687.71	2648.68	569.725	132.864	907.744	225.811	217.215	61.0138	71.5054	58.1841	162.728
HYR1	2154.47	568.359	1251.64	671.47	176.877	21188.1	20247.7	803.262	1713.62	161.802	840.039	90.1457	111.853	103.335	123.309	144.615	136.446	116.226	124.177	100.463	166.267	136.41	185.804	206.295	192.135
IFD6	51.0852	3.90485	6.38124	4.48125	5.8756	50.8739	9.11981	2.22757	5.38041	7.1356	117.434	8.68776	2.83253	8.84269	8.25913	106.619	7.93606	4.6628	7.35044	4.59697	105.212	8.66637	5.1029	9.27788	9.10489
IHD1	17476.2	9410.66	9982.68	16229.1	6234.12	17042.5	11317.6	3180.85	6624.21	3006.49	12866.3	7129.75	6629.03	12133.9	5082.16	3630.74	2949.58	1583.02	4101.3	2138.86	904.546	1336.91	245.655	1476.54	1093.27
IPL1	123.831	203.551	211.807	146.464	200.083	189.867	242.981	350.496	208.822	318.328	126.996	233.997	241.892	147.255	206.06	220.943	289.254	233.282	181.671	174.847	281.423	260.693	368.286	279.317	279.72
IRE1	386.176	514.416	476.01	458.223	590.424	508.898	482.908	664.036	562.535	748.67	428.66	621.727	543.773	462.965	583.634	576.398	619.722	560.197	564.832	511.247	862.596	763.729	745.694	725.672	765.622
IRO1	703.19	816.242	673.627	690.788	477.499	846.245	825.918	418.181	457.842	446.458	313.944	345.865	382.275	304.177	323.854	498.937	581.437	371.11	411.789	327.168	529.015	423.851	502.179	383.628	483.2
KIP4	1355.21	2572.8	2007.48	2301.85	958.316	1126.1	1888.34	710.121	665.817	700.333	697.833	761.339	492.488	797.067	426.928	430.085	657.393	310.472	410.113	265.744	964.626	874.918	1034.79	706.984	791.515
KRE1	1773.36	5968	2786.26	2659.93	2087.15	2039.43	5150.11	1279.38	2394.89	1258.95	795.826	6232.09	2958.65	2844.3	1773.59	1675.48	4060.04	2162.42	2004.01	1807.31	2782.29	6085.74	2196.66	2928.76	2098.43
MAE1	1204.52	1394.12	2329.27	1464.09	1418.98	1929.82	1323.05	2049.54	1408.56	1479.24	2802.45	1300.02	2286.43	1455.85	1023.33	1303.62	1525.67	2004.94	1217.94	1001.58	2002	1415.38	2332.98	1827.76	1124.77
MPS1	212.417	279.142	250.965	261.216	291.614	322.52	310.929	506.723	338.345	483.684	185.757	338.912	364.738	243.823	315.802	393.516	425.235	326.493	300.572	263.199	622.279	436.339	576.994	462.215	518.228
NDT80	853.284	1167.49	1188.85	1077.43	1300.04	1379.36	1043.24	1890.67	1581.9	2199.94	704.153	1693.48	1978.07	1321.35	1508.91	1831.97	1842.11	1897.82	1457.13	1451.52	2400.15	1587.82	2255.6	2310.41	2244.71
NPR1	159.886	291.989	230.805	188.243	286.639	258.083	258.53	414.034	284.879	379.732	196.636	382.513	310.511	207.225	272.437	295.79	425.992	383.679	278.272	295.74	426.938	413.84	348.449	383.545	382.032
NRG1	246.842	827.597	537.165	230.085	909.84	368.811	549.449	1719.21	721.137	1137.51	589.109	2246.19	1904.78	667.727	1256.33	1453.03	2394.25	2141.39	1280.5	1965.9	1482.16	2448.69	1957.85	1708.54	1777.32
PCK1	3026.03	2775.73	260.972	2295	4045.54	1851.59	736.603	348.119	1077.43	391.633	4822.21	2195.52	2581.21	2098.73	6061.54	4303.61	2055.99	3926.11	2523.35	6216.94	1197.43	222.011	362.802	384.397	746.837
PFK2	1100.96	1634.19	1963.04	1502.7	1843.46	1197.82	1210.68	2323.79	2029.33	2431.18	2129.48	1629.53	2132.6	1980.97	1749.85	1925.81	1423.5	1811.56	2392.95	1754.92	955.118	1086.4	1208.01	939.966	709.492
PGA13	258.514	718.391	436.642	760.635	352.864	640.878	1144.95	117.98	310.443	116.777	319.019	2094.89	279.725	684.093	134.556	438.419	232.616	83.3974	229.698	94.838	635.541	628.651	169.705	142.832	149.453
PGA17	108.868	93.0862	46.7325	153.309	100.291	196.51	245.376	157.656	115.014	142.86	69.8322	241.941	147.364	76.5985	136.742	145.654	227.697	150.407	103.394	141.3	152.654	141.903	158.878	156.295	179.862
PGA25	33.8428	59.2766	19.9398	57.2523	35.4133	78.7744	95.4862	78.6547	77.0638	84.6275	30.73	100.993	57.8707	42.5235	60.7036	73.7233	130.345	73.3766	63.6265	81.7414	124.419	96.47	73.4818	82.606	88.4178
PGA34	843.079	456.83	394.819	576.5	287.995	676.362	291.729	189.624	121.95	108.654	252.598	233.792	162.926	120.224	204.77	441.206	167.743	106.353	110.536	100.601	5427.71	3971.34	6366.67	6875.83	6763.86
PGA37	24.5092	29.0208	27.0912	21.658	33.9919	23.4446	22.9771	48.6652	31.8592	76.3403	30.2455	29.3153	37.7821	25.146	49.6794	33.1474	49.179	44.1844	23.5731	39.8411	64.7811	49.1097	66.1146	49.621	82.8295
PGA48	432.15	377.682	412.799	401.405	508.15	401.29	355.7	707.483	438.578	673.408	548.905	604.858	691.334	539.743	747.505	764.092	664.842	871.381	545.392	792.172	1413.04	1010.86	1392.96	880.885	969.443
PGA53	1723.46	2750.36	2284.74	1435.54	3086.19	4282.8	3601.7	5945.11	4143.21	6427.97	2456.94	4248.52	4751.01	2864.45	3327.49	3945.03	5229.42	4195.2	3469.37	3129.84	3540.24	5238.84	4040.34	4647.23	7585.03
PGA7	4107.61	4942.11	3399.02	3916.01	7164.4	3659.13	5971.2	1290.26	2788.98	1299.84	4060.32	5921.83	5485.26	5557.23	8097.89	7337.38	8738.04	6781.35	5303.46	8873.44	12288.1	12227.6	11957.4	12553.5	15044.8
PHO85	878.271	1311.26	1188.75	1132.42	1165.83	1294.6	1467.57	1646.69	1524.01	1706.17	1070.93	1613.5	1210.15	1149.44	1041.05	1386.57	1771.04	1265.24	1233.55	1110.15	1953.58	1782.17	1852.16	1844.65	1565.98
PHO89	488.898	291.006	162.244	315.415	397.13	594.582	160.955	138.053	254.705	167.208	1065.74	587.297	654.26	451.649	471.155	1009.58	659.442	470.027	438.534	484.403	5334.17	2170.86	1278.77	1382.24	2717.04
PHR1	5459.54	10973	3935.67	6105.58	3290.62	6663.23	11092.9	2730.04	5137.47	3056.98	3383.75	9990.94	3235.17	4767.15	2775.66	5098.28	9466.62	3407.03	4598.88	2929.08	5954.25	8502.48	3405.25	5997.9	4675.43
PHR2	356.462	1033.24	1192.66	1198.17	401.016	1414.93	2663.97	4700.3	3359.15	2048.36	273.812	981.028	922.258	1294.34	305.719	578.804	925.984	886.959	936.293	373.44	217.387	250.684	200.426	278.203	256.114
PIL1	4712.96	12874.8	10949	6023.43	8843.96	6703.54	15048.5	17024.6	8664.03	10910.2	6398	16422.8	17092.3	8636.41	11458.8	7681.67	15717.8	15153.9	6844.23	11438.6	6813.89	16347.5	12365.8	7427.02	8555.05
PIR1	135.734	457.338	211.391	212.805	559.846	197.885	649.37	1924.82	1130.19	1903.46	261.056	2973.46	901.622	424.523	958.758	842.379	1973.21	1568.45	1158.35	1554.28	2806.45	2697.76	2975.8	2400.96	1415.33
PLB5	468.297	506.114	361.903	382.513	257.522	455.863	563.752	560.326	340.786	358.72	266.519	374.896	324.65	245.461	300.005	414.434	473.66	314.819	295.992	319.514	248.726	397.125	299.613	235.607	279.175
POL1	245.723	325.634	412.786	313.521	484.329	359.995	329.16	802.1	478.364	952.233	264.655	484.87	571.881	334.636	575.675	507.527	580.201	555.044	419.541	427.57	806.288	593.715	781.214	785.883	978.341
PRA1	132.576	537.542	84.8836	218.444	81.7025	84.0791	82.1542	125.462	86.1545	119.551	82.4179	163.479	90.4859	78.2343	73.9038	83.877	146.742	81.7135	151.979	100.311	133.789	121.741	179.576	175.564	131.914
RBR1	46.9892	91.1541	156.522	114.006	48.3626	5689.06	20233.5	8785.23	8380.67	3648.5	47.6062	138.976	118.559	51.0396	75.1886	76.0623	112.707	95.1105	71.289	84.3362	114.882	103.212	127.504	121.405	137.896
RBR2	59.4978	133.571	67.578	75.9456	106.834	389.495	254.245	475.081	222.049	393.289	72.5128	312.228	142.949	71.8787	115.042	156.882	283.224	170.307	111.605	127.028	129.385	271.027	237.929	170.278	239.243
RBT1	435.645	442.251	236.458	677.102	280.547	152.983	133.933	79.4063	100.356	41.1784	896.933	1091.44	462.832	1537.82	213.319	1354.89	985.297	119.47	1085.59	114.716	79.9154	53.5248	57.0379	69.392	56.1196
RBT5	40247.7	48972.3	40769.1	40846.3	68398.9	41341.1	56516.2	31766.2	46349.2	31864.8	44805.6	59890.8	71055.5	58948.4	75066.9	71011.5	78193.9	73693.1	63800	82814.3	89542.4	109281	101449	111150	127517
RCT1	3658.36	5220.27	4135.71	6097.14	2676.42	6298.9	8458.2	4502.7	6261.54	2949.68	2827.27	4912.81	2457.21	4018.09	1634.76	2684.24	2497	1929.3	3042.12	1765.92	820.771	1422.09	565.132	965.752	571.144
RFG1	1254.36	2348.85	2293.07	1831.84	2335.01	1379.52	1439.46	1307.82	1043.61	1599.57	1040.47	1740.58	1434.75	977.244	1327.25	1233.18	1341.61	1226.39	943.237	1141.45	2885.73	1849.47	2011.75	1261.09	1148.06
RHR2	809.982	3494.89	2013.29	1823.53	1611.02	343.995	795.534	410.561	593.477	281.397	2669.19	6379.51	2930.02	2877.88	2002.78	1677.83	2108.89	2410.03	2446.2	4407.66	369.453	709.639	589.541	491.974	461.047
RIM101	1544.39	1825.4	1842.34	1857.99	2280.09	2091.21	1882.73	2944.91	2493.14	2626.53	1577.58	2511.53	2498.58	2020.16	2575.26	2642.07	2218.45	2785.57	2179.39	3147.44	2980.96	2875.97	3618.95	3860.71	3414.55
RNR22	286.541	741.598	744.241	517.578	1095.63	113.799	212.407	696.385	353.249	689.46	1010.51	1176.66	1041.07	865.833	1356.25	602.354	714.509	1002.36	1208.65	1149.82	210.056	422.325	317.516	132.796	195.384
ROB1	812.17	1650.96	1076.25	924.569	1300.18	942.294	1125.3	967.409	1177.23	1046.99	1868.12	2601.06	1653.31	1665.21	1416.62	1177.49	1373.69	1304.85	1512.15	1311.63	1234.14	1654.01	1316.42	1324.43	704.486
RPN4	612.674	934.934	711.247	702.077	799.855	852.911	1219.45	1371.91	1384.92	1152.98	624.142	1592.83	1074.24	968.871	895.559	1551.33	1296.91	1447.72	1193.09	1581.32	1443.74	1678.66	1806.85	1227.27	873.79
RTA3	24.1666	60.8506	24.2083	36.8739	69.6818	44.9305	66.9359	84.117	75.8998	108.748	32.5264	155.967	57.5608	57.859	113.01	182.357	236.827	67.3509	91.6939	199.55	123.823	269.905	65.5026	151.45	269.206
SAP1	41.1942	70.3673	51.6562	39.1586	67.6755	65.1623	81.7914	126.386	63.93	112.55	43.6659	87.817	64.4805	34.0164	74.3542	96.9051	140.585	79.3806	70.1683	91.5744	146.445	173.908	167.474	116.266	148.075
SAP10	44.7975	73.1332	62.2314	30.9958	56.6462	55.3044	92.3107	103.04	37.6085	48.9768	34.8104	78.7338	75.0785	23.6333	70.4562	72.5311	64.4689	65.1909	17.2263	83.1429	105.116	140.022	131.578	42.4035	77.9247
SAP2	27.1627	33.131	24.6862	33.4536	30.3515	44.049	75.0655	303.314	71.596	350.87	30.7339	33.6962	58.113	31.5447	44.1807	46.5419	77.3476	50.193	34.8593	50.2266	67.272	72.0246	72.4222	76.4547	88.922
SAP4	241.23	47.4062	352.01	75.7937	59.0467	1137.9	1119.48	133.044	63.8419	99.9562	436.259	54.8616	60.2158	37.2423	66.4388	76.0707	104.994	77.8921	57.0867	76.8935	99.4757	94.2601	106.515	89.5185	112.411
SAP5	2101.65	433.096	511.447	1606.56	211.392	6339.95	1935.04	183.104	553.055	84.3225	2213.71	37.2409	75.9151	937.237	94.5667	14.1121	3.21092	2.87937	13.9474	10.0935	21.7691	9.38928	3.13461	29.0206	22.2669
SAP6	5817.99	258.767	2086.2	1823.22	206.21	4508.06	2174.76	169.469	65.6724	102.043	4986.75	50.0501	140.683	555.781	114.495	70.5183	76.4829	82.4387	72.1783	94.5032	105.018	90.9111	137.091	104.082	144.099
SAP9	612.349	991.212	596.455	788.815	872.283	911.546	1089.8	1182.67	1058.23	1005.83	748.575	1665.86	1074.75	993.42	887.734	1542.11	1530.55	1185.54	1099.74	1466.98	931.27	969.708	621.506	1051.14	629.882
SAP99	84.6303	76.0073	66.9589	127.194	99.6281	113.264	127.812	273.74	180.534	221.007	97.1766	96.3174	127.458	111.608	147.434	151.035	171.963	127.578	178.518	155.649	230.109	200.298	275.984	252.959	231.021
SCW11	174.826	168.348	135.549	62.646	548.53	448.958	296.363	1180.67	584.99	1797.58	309.925	598.959	795.638	266.446	1194.51	1094.19	993.612	1140.56	755.952	873.128	1851.09	1273.17	1809.17	1981.64	2633.76
SCW4	39.1817	25.4733	18.3637	26.2959	28.2413	70.8758	56.5854	54.344	39.4919	57.4914	18.2508	54.4544	31.2903	17.1184	29.8189	33.9605	69.2277	56.5646	30.1101	50.5668	49.7624	34.2267	49.8664	53.7023	66.5377
SGA1	168.565	130.725	156.367	118.255	183.914	213.252	155.049	260.216	158.28	230.997	181.21	193.43	188.557	122.934	209.958	253.387	216.398	218.005	157.85	225.44	348.73	198.378	275.305	225.09	219.655
SHA3	1521.38	1064.84	1572.18	1414.24	1781.36	1031.54	428.788	472.859	618.325	453.908	3860.85	1386.47	2332.05	1854.8	2080.63	2747.18	1005.26	2039.38	1517.97	2671.06	882.317	375.602	740.61	331.643	449.042
SIN3	603.639	874.529	913.655	766.537	986.777	874.568	957.739	1504.53	1165.03	1511.02	747.23	1148.83	1209.72	914.338	1099.85	986.979	1219.11	1147.05	981.119	1000.73	1613.35	1285.86	1517.37	1515.37	1550.76
SIT1	719.166	1713.48	1841.79	828.585	3284.61	828.305	2979.16	5109	1638.69	8128.2	843.97	2773.27	2948.13	1553.27	18292.4	1178.38	2099.05	2186.4	1513.08	4814.96	359.681	1247.61	1495.67	160.767	1444.01
SMC2	178.026	253.774	259.988	244.651	284.029	260.535	267.584	502.092	322.903	577.145	215.495	317.096	334.003	244.544	310.524	290.718	358.556	287.635	285.414	246.365	408.967	349.689	456.224	489.447	524.536
SNF1	764.532	1195.45	1442.68	1019.76	1553.64	1148.69	1438.91	2144.5	1433.21	2474.36	981.641	1586.15	1761.92	1022.99	1607.54	1273.01	1573.54	1759.51	1114.6	1010.71	1716.78	1869.56	2289.45	1689.55	2174.38
SOD4	1181.59	1345.9	1461.66	1574.57	1660.26	3466.74	2834.41	16514.1	12431.2	16856	1360.99	1572.96	3003.9	2855.62	1513.06	5246.23	6294.22	4505.84	4025.85	1805.79	6457.97	12553.7	13581.1	7909.29	7475.51
SOD5	19985.2	39538.4	24378.4	28338.1	18944	16602.9	26569.7	4202.4	27476.9	5829.81	20111.7	42969.1	7330.26	25430.6	8508.65	14985.3	31420.2	3025.4	20269.4	6217.1	9717.05	24207.6	3045.96	24708.9	6388.06
SOD6	31.3558	53.6677	49.9446	63.8051	54.3312	40.1468	52.3288	97.2775	69.5499	97.7199	60.7896	58.8019	100.98	34.2368	112.745	77.9374	112.849	237.678	87.0019	145.016	126.578	86.696	106.745	89.3456	110.77
SSB1	10146.8	14124.7	16110.6	12029.7	17299.4	16322.9	11703.7	16426	19739.4	20264.4	11065.1	18272	21052.1	16139.1	15358.9	20597.2	21965.6	20009.2	19289	14742.2	27776.1	19744.7	21953.8	29241	24564.5
STF2	2211.08	3742.3	2115.31	3921.39	3828.9	1130.26	732.636	582.476	2419.21	470.158	4335.22	2926.74	2866.06	2925.96	8437.11	4547.76	5684.7	11726	5358.27	13073.9	864.369	751.371	1020.11	456.824	367.907
TDH3	62734	101066	122059	104207	128098	61945.4	79183	142292	127588	155428	84149.5	94589.3	119076	128242	120613	95379	89842.7	105621	140514	109613	64796.6	84400.2	82721.7	69455.5	56811.1
TEC1	917.102	838.755	601.253	856.795	711.909	784.153	626.774	525.349	493.974	341.331	736.238	1566.98	1521.94	1440.07	906.544	1366.64	1246.25	2089.64	992.994	1278.54	639.884	560.303	732.748	853.78	578.067
TPK1	250.615	604.504	326.423	411.92	446.269	396.865	628.412	598.647	731.849	600.562	247.268	920.67	566.764	526.301	468.772	546.606	1010.53	635.104	633.508	633.213	650.773	859.086	624.61	920.344	639.188
TPK2	269.026	560.01	582.279	374.753	506.471	481.729	608.511	1108.44	688.07	915.265	392.493	716.133	739.95	476.834	584.344	564.625	698.092	785.059	592.3	541.421	695.132	832.627	869.024	666.65	701.338
TPS2	818.664	1211.17	1264.2	1441.06	1147.61	915.682	1158.4	1403.09	1418.64	1256.01	1401.13	1173.45	1086.16	1290.79	1213.31	999.662	1097.11	1493.64	1434.12	1367.24	1015.21	1012.92	1065.9	935.068	758.974
TRR1	3128.94	4338.25	4870.5	3764.45	6855.25	6753.16	8728.61	10849.4	8839.68	20330.1	2839.22	5015.55	6680.92	4547.42	7268.63	5171.55	7853.59	6437.09	5231.02	4418.73	7234.54	7089.66	9634.48	7546.06	10554
TRX1	3158.21	4539.56	3947.88	4073.33	5105.52	5434.66	5753.41	7196.77	7594.63	9073.35	4345.81	6409.57	5541.06	5816.37	5111.13	6415.53	8030.23	5678.3	7910.39	6128.93	8336.38	8155.57	7748.63	8136.78	6799.22
TTR1	844.64	1636.16	1788.51	1049.55	1586.64	1604.02	1982.23	3198.52	2106.86	3484.81	969.574	2444.11	2188.7	1270.42	1756.02	1600.62	2507.77	2606.59	1494.47	1871.32	1840.3	1948.44	2610.11	1760.91	1919.51
TUP1	2970.75	4275.69	4363.7	4194.43	4450.96	4579.77	4265.4	5588.11	6535.7	6559.6	3360.61	4720.25	4618.57	4711.22	4340.2	5034.27	4980.65	4612.36	5088.87	3618.82	7322.17	5703.08	6146.19	7774.43	5742.54
TYE7	1175.55	1601.16	1711.54	1479.17	2040.28	816.24	931.017	1547.5	1586.36	1359.69	5174.91	2348.21	3080.15	2783.21	2401.19	3502.9	1640.69	2566.65	2754.11	3227.66	980.613	1225.88	1150.79	566.425	441.428
UCF1	3705.32	4711.01	3782.48	7951.06	6268.21	1557.3	637.126	221.813	3515.06	124.698	10420.7	2670.05	3030.91	4262.92	10351.6	6106.97	5507.7	11257.3	7811.8	13026.1	438.557	440.222	257.499	108.029	103.796
UGP1	3324.17	5621.16	4578.23	4016.67	4551.26	6647.25	7000.24	6479.76	6014.59	8031.96	3827.61	6165.91	4658.82	4549.69	4289.6	3999.81	6314.52	4524.7	4363.94	3671.82	3592.67	5194.19	4163	5056.13	6423.27
UME6	495.559	524.59	342.933	795.475	216.137	760.612	596.744	81.6306	172.153	57.316	2.14977	1.45069	5.1238	1.10049	4.32373	269.007	211.468	45.4658	150.082	56.5176	96.8407	49.4966	54.1391	49.8176	72.9067
WH11	199.471	369.385	301.754	291.839	345.063	263.796	362.83	393.018	396.178	475.548	241.923	469.952	372.43	321.828	333.99	342.502	499.165	390.221	359.958	309.584	466.386	462.442	488.15	563.301	512.641
YHB1	173.378	179.239	131.981	177.073	306.523	149.789	64.8945	104.866	93.1264	81.1105	557.564	342.243	206.022	186.021	249.384	774.207	200.142	183.335	214.746	288.618	198.634	114.656	122.007	178.994	118.973
YRA1	564.018	785.766	944.231	672.384	988.017	901.654	833.616	1332.42	1192.82	1552.17	710.405	993.806	1242.2	834.45	1010.18	1055.5	1207.06	1165.21	1019.32	851.417	1555.05	1221.32	1656.56	1618.33	1557.23
YWP1	48.1346	1738.76	1814.59	138.33	6363.01	223.374	906.044	34207.5	13130.5	22970.9	190.352	7405.54	21339.1	1796.71	9974.08	7772.34	11167	30401.4	17301.5	13218.1	3520.21	14765.7	17164.1	3191.69	9851.02
ZAP1	244.942	503.785	476.489	437.32	378.955	325.077	353.348	451.71	297.901	451.106	291.58	428.102	263.153	234.517	298.504	265.907	333.489	224.635	258.723	253.327	404.168	375.183	445.323	467.568	396.597
ZCF1	209.625	162.52	175.548	151.478	180.204	209.146	197.473	218.727	178.042	179.464	287.99	228.088	211.968	182.5	157.642	691.17	252.045	179.864	187.613	198.914	305.398	253.566	291.409	302.24	251.642
ZCF34	177.128	96.6594	263.235	260.52	257.802	231.405	104.927	414.183	341.324	374.642	226.511	127.242	322.176	258.734	277.386	288.459	178.354	368.252	290.944	295.96	520.452	186.61	479.887	462.485	451.187
ZRT1	48.1876	203.473	38.3827	87.6538	48.9144	52.9713	46.4992	99.5655	54.7438	68.5796	52.3067	68.7093	53.9098	40.775	54.5722	57.2203	85.0349	63.5897	72.0724	65.0776	86.6812	91.4055	96.3772	80.7768	89.3389
ZRT2	1070.18	2262.24	1269.19	1201.95	1040.7	1222.15	1296.81	992.436	1058.12	954.475	905.674	2066.82	1157.43	1222.12	919.623	1272.57	1824.14	826.473	983.334	682.4	2196.17	2116.68	1729.81	1801.12	1503.48
orf19.1424	83.1597	92.9804	100.397	87.3907	92.9012	106.384	104.194	156.728	113.874	172.197	67.7394	75.4735	89.3763	72.8102	96.7955	89.6631	88.8528	79.2742	75.0842	85.3769	145.735	117.942	149.9	117.952	138.268
orf19.1534	289.179	381.53	392.454	404.347	167.269	343.471	372.881	594.883	486.546	236.932	322.015	400.539	420.832	351.938	183.361	407.222	427.201	402.571	441.702	149.545	454.296	467.391	560.4	583.354	223.541
orf19.1619	250.096	274.317	249.43	284.595	288.924	350.111	276.648	370.314	379.902	414.974	276.001	340.05	327.889	281.099	318.441	396.405	358.347	310.525	355.481	336.377	535.547	358.152	387.882	495.044	441.269
orf19.1691	1158.56	2690.73	3583.43	1782.51	3428.17	133.194	112.929	99.2914	314.233	81.8871	1285.71	2344.63	597.748	1666.98	1912.82	518.074	1042.27	1274.42	1701.85	1415.76	94.5371	92.6028	88.5884	84.3542	97.2115
orf19.1754	510.392	831.998	838.597	726.314	614.376	720.9	941.158	1043.83	855.747	878.93	587.365	879.606	780.098	643.901	570.948	637.711	904.665	757.342	664.449	558.435	989.452	969.281	1077.21	967.555	706.516
orf19.1862	330.009	2103.64	1409.75	335.419	658.97	319.531	1767.19	2310.22	448.875	477.471	753.197	3190.19	2099.3	580.51	1804.1	803.78	3136.24	3156.91	980.09	3876.91	171.194	1449.08	386.56	111.502	131.412
orf19.2125	805.063	1397.56	1063.7	1789.86	1178.27	998.516	1702.22	628.112	1983.21	1441.95	670.952	4251.22	518.058	1403.75	1068.24	728.53	1113.97	866.531	1086.79	1163.3	1062.48	1645.51	877.374	1260.67	985.265
orf19.2320	76.0853	118.325	118.923	98.4436	127.074	137.708	84.32	153.139	131.595	129.89	73.3684	176.181	153.599	120.981	145.03	156.58	188.352	138.899	131.327	164.101	193.937	141.197	184.958	179.676	213.595
orf19.3456	100.875	118.614	122.103	111.151	132.776	127.509	123.139	171.516	122.597	139.928	121.841	177.251	159.748	118.97	143.589	133.999	158.458	145.442	111.932	113.061	147.809	120.874	171.571	114.473	154.715
orf19.3459	328.556	466.582	471.824	389.816	461.416	452.942	525.524	713.227	544.634	740.029	388.355	551.301	511.418	422.105	437.768	526.054	655.084	512.192	458.117	375.452	765.67	686.901	726.134	725.769	650.711
orf19.3615	235.073	276.954	233.008	267.767	312.202	256.582	266.357	359.186	350.891	405.126	300.556	394.929	223.733	230.875	286.513	333.769	310.33	252.041	254.283	341.928	492.667	370.571	445.266	387.66	377.023
orf19.3840	234.953	344.268	310.731	298.355	319.17	353.424	341.495	516.89	401.986	539.28	231.921	365.85	362.541	309.903	375.472	380.596	442.882	397.067	354.143	376.646	465.176	467.568	488.984	511.825	555.501
orf19.409	1134.92	1314.08	1359.68	1490.46	1939.24	1824.4	1958.58	2110.54	2479.08	2495.12	1744.59	1509.19	1711.83	1682.21	1624.53	2858.67	1716.52	1812.47	1979.29	2312.29	2592.54	1845.41	2625.26	2306.21	1683.96
orf19.411	106.708	123.152	221.491	121.93	133.74	169.705	293.337	533.401	244.626	313.053	274.835	173.983	246.618	123.892	136.438	222.588	189.299	235.204	196.878	211.67	168.401	232.342	306.58	114.348	108.147
orf19.4174	83.518	182.695	189.291	165.897	182.173	113.637	212.28	315.42	211.689	309.809	105.978	207.437	214.316	166.039	192.663	152.362	233.579	253.775	227.383	216.246	251.788	320.212	311.005	298.045	294.992
orf19.4342	81.5926	2.35062	66.4195	5.79625	2.57062	114.43	2.57944	77.4233	4.35641	5.85227	140.299	6.72345	68.5524	7.07309	4.12123	154.314	9.16656	74.9874	1.75406	4.0193	282.269	0.612716	171.52	1	1.09083
orf19.449	178.77	268.325	196.523	203.623	271.055	209.38	308.523	376.544	333.954	387.058	386.894	318.452	266.754	186.531	472.857	382.577	415.611	623.765	331.963	653.414	398.471	432.309	380.819	312.63	311.474
orf19.4706	359.645	588.761	478.506	578.271	479.537	505.87	647.325	681.491	698.601	767.114	373.144	1088.89	481.124	530.661	447.301	541.906	640.433	469.614	543.805	481.897	665.839	625.167	679.664	702.939	580.725
orf19.5517	463.351	1035.21	702.287	497.047	867.784	898.685	1399.33	1199.64	997.413	2164.25	399.312	1430.74	929.236	604.475	844.139	896.793	1629.64	852.958	819.507	874.16	1623.87	2234.11	1607.39	1760.35	2128.09
orf19.5626	297.198	636.708	300.72	390.651	552.458	385.968	558.418	290.047	465.806	302.988	799.57	717.622	499.746	430.591	771.277	965.134	663.659	814.203	557.423	1070.29	670.981	886.147	569.805	558.819	435.753
orf19.6239	242.061	347.735	352.991	302.458	340.905	329.104	345.945	526.149	430.725	495.495	287.768	451.967	406.244	304.079	408.443	407.619	497.664	415.986	354.908	358.369	585.612	502.572	593.211	572.102	554.24
orf19.6578	463.602	838.545	570.121	563.015	508.68	804.812	676.89	681.157	880.962	671.231	415.419	808.582	688.128	452.11	562.9	466.978	783.917	810.07	474.293	620.804	453.807	480.862	353.148	444.744	353.106
orf19.6660	96.0618	257.883	144.173	265.16	367.86	177.398	531.281	398.796	598.619	808.683	139.252	273.814	215.787	361.427	502.542	343.327	348.384	430.408	518.464	721.581	270.52	405.272	300.747	347.156	390.107
orf19.670.2	1348.24	1004.67	184.116	2474.8	3258.2	843.457	639.823	257.681	1594.83	277.082	3371.04	1326.01	1202.46	1863.88	6549.29	4368.96	1255.16	2584.07	3412.37	7256.26	842.266	340.133	551.108	250.49	414.388

## Sheet: Table S1C
C. RNA expression fold change normalized by mutant / WT in each genetic background
Gene Name	(SC5314 bcr1∆/∆)/(SC5314 WT)	(P76067 bcr1∆/∆)/(P76067 WT)	(P57055 bcr1∆/∆)/(P57055 WT)	(P87 bcr1∆/∆)/(P87 WT)	(P75010 bcr1∆/∆)/(P75010 WT)	(SC5314 ume6∆/∆)/(SC5314 WT)	(P76067 ume6∆/∆)/(P76067 WT)	(P57055 ume6∆/∆)/(P57055 WT)	(P87 ume6∆/∆ )/(P87 WT)	(P75010 ume6∆/∆ )/(P75010 WT)	(SC5314 brg1∆/∆)/(SC5314 WT)	(P76067 brg1∆/∆)/(P76067 WT)	(P57055 brg1∆/∆)/(P57055 WT)	(P87 brg1∆/∆)/(P87 WT)	(P75010 brg1∆/∆)/(P75010 WT)	(SC5314 efg1∆/∆)/(SC5314 WT)	(P76067 efg1∆/∆)/(P76067 WT)	(P57055 efg1∆/∆)/(P57055 WT)	(P87 efg1∆/∆)/(P87 WT)	(P75010 efg1∆/∆)/(P75010 WT)
ACE2	1.37114	1.14358	1.65168	1.67448	1.39424	0.971009	1.45456	1.32176	1.13248	1.15566	1.78646	1.4388	1.29753	1.43842	0.923615	3.04497	1.85442	2.54619	2.684	1.67138
ADH5	0.317333	0.473783	0.226967	0.247448	0.268753	1.48413	0.684188	0.532263	0.603403	1.13219	0.995163	0.568208	1.89182	0.506637	1.88719	0.2462	0.235597	0.280585	0.0936946	0.27052
AGO1	1.25477	0.648443	0.622959	0.719382	0.68869	0.895825	0.697184	0.531866	0.706369	0.512277	1.03697	0.526724	0.421308	0.594973	0.416898	1.56996	0.487394	0.637178	0.6488	0.722688
ALG2	1.38375	0.988789	1.185	0.990844	1.31888	1.03781	1.09189	1.08785	0.867652	0.940793	1.43188	1.13732	1.02932	0.981563	0.897206	1.9547	1.15644	1.37751	1.26489	1.37859
ALS1	0.308108	0.0250784	0.16839	0.163197	0.201969	3.73005	2.92829	3.39699	2.32188	1.11281	2.79436	0.251904	1.14757	0.791926	2.53951	0.307268	0.0724801	0.194472	0.325873	0.314264
ALS2	1.73928	0.433785	2.25914	1.69007	1.22488	1.64839	3.16271	2.06623	1.14819	1.14159	2.03745	0.997139	3.09954	1.61864	1.86076	3.51617	1.03861	3.3777	2.94431	1.45174
ALS3	0.165608	0.069785	0.0201336	0.134256	0.0333468	0.605622	0.250146	0.22775	0.759301	0.343259	0.16534	0.106517	0.0758739	0.362635	0.196174	0.00965889	0.00690511	0.0205366	0.0132833	0.0326921
ALS4	1.82829	1.15161	4.99891	2.03906	1.62297	2.36463	3.89104	6.58465	1.93603	2.63008	4.83969	1.63262	4.34674	2.218	5.26866	1.95573	2.18931	2.15338	3.25786	1.24665
ALS5	1.29405	0.947149	1.6358	0.318655	1.39035	1.01045	1.37599	1.34432	0.26268	1.09207	1.81716	1.49462	1.30827	0.81597	1.26481	2.56351	1.55708	1.77711	0.39402	1.76106
ALS6	1.71989	1.11989	1.7891	1.22306	1.50402	1.43372	1.27381	1.25556	1.03041	1.0871	2.02818	1.49644	1.25418	1.16452	1.13033	2.89716	1.66026	1.85959	1.56802	1.79277
ALS7	1.38638	0.974427	1.78879	1.24833	1.79963	1.29817	1.11855	1.31704	0.854002	1.23927	1.7577	1.3244	1.22106	1.05869	1.29376	22.3776	2.34623	2.20139	10.885	1.95378
ALS9	1.63915	0.977134	1.775	1.51109	1.10502	1.09318	1.30652	1.16103	1.04294	1.01566	2.28649	1.72129	1.48215	1.3621	1.90318	2.92125	1.76509	1.65602	1.91419	1.40812
AOX2	1.99773	0.867057	2.68029	0.948569	0.531801	3.07668	1.5174	1.50879	0.550738	1.06517	19.2524	2.00893	1.83395	1.41059	1.06814	2.79288	1.71058	2.2959	1.75914	0.597498
ARG1	1.32998	0.700304	1.80469	0.769887	0.615319	0.789698	1.24875	1.85041	1.13017	1.4329	4.03553	1.53972	3.83844	0.984921	3.95109	1.74935	1.59615	2.73126	1.10824	1.27461
ARG81	1.41515	1.08527	1.66652	1.38956	1.8622	1.22164	1.37901	1.50796	0.995676	1.20984	1.73216	1.52266	1.34972	1.07562	1.13207	2.28999	1.49383	1.65137	1.61017	1.6906
ARP3	1.45928	1.04466	1.33861	1.44825	1.58952	1.2388	1.07688	1.12016	1.00458	0.985857	1.61422	1.21284	1.11032	1.16867	0.954527	2.24197	1.23519	1.31756	1.59539	1.33632
BCR1	0.00346287	0.00133373	0.00137856	0.00134813	0.00136846	0.981107	1.12041	1.07215	1.10399	0.960517	1.5717	0.933636	1.01261	0.959135	0.860038	1.36503	1.00723	0.966541	0.933122	0.813717
BRG1	0.999785	0.751312	0.185443	0.229335	0.111924	1.0452	1.07714	0.899711	0.821782	0.760942	0.00141008	0.00381662	0.000532341	0.00134991	0.0037538	0.171349	0.150076	0.107186	0.114282	0.195814
CAK1	1.47655	0.970721	1.31322	1.19157	1.40823	1.32509	1.28429	1.08711	1.06257	1.15104	1.56671	1.54498	1.05012	1.20354	1.12767	2.3273	1.40343	1.39374	1.59215	1.60246
CAP1	1.4973	1.08473	1.74053	1.52202	1.47861	1.02027	1.20144	1.24403	0.98685	1.08602	1.67524	1.25493	1.43238	1.17776	1.17828	1.92597	1.42016	1.64921	1.5447	1.37833
CAT1	1.68602	0.450753	1.2857	1.27429	1.07988	0.904576	1.5395	1.96821	0.809513	2.1985	4.652	1.30972	3.56313	1.21338	2.6584	2.07178	1.00974	2.17721	1.61698	2.18927
CDC10	1.43608	1.15466	1.25274	1.03803	1.43568	0.777476	0.945127	0.885396	0.78735	0.872224	1.1327	1.23227	0.896754	0.865284	0.676802	1.53041	1.05553	1.31845	1.33288	1.22928
CDC28	1.49312	0.964361	1.47426	1.24781	1.83687	1.09931	1.20613	1.08859	0.924922	1.0425	1.80388	1.46847	1.11254	1.07042	0.901188	2.13983	1.32915	1.432	1.55309	1.47184
CDC5	1.49445	1.02642	1.49633	1.45663	1.32787	0.96109	1.24955	1.26585	1.10286	1.09315	1.67005	1.24226	1.21474	1.14224	0.827201	2.22006	1.21622	1.86899	1.88526	1.40829
CDC7	1.37024	1.02563	1.61107	1.25519	1.68702	0.938607	1.24499	1.17768	0.964873	1.07137	1.6204	1.4086	1.00486	1.07853	0.898245	2.08065	1.37019	1.53622	1.66646	1.45611
CDR1	1.21695	1.10338	1.20465	1.55909	1.00034	0.942158	1.13303	1.27585	0.895999	0.942677	1.85744	1.14381	1.20017	1.41857	1.31089	1.22099	1.65728	1.38274	1.58019	2.12263
CDR2	1.46538	1.07014	1.55101	1.40761	1.6638	1.21757	1.31525	1.21703	1.10157	1.34157	1.56938	1.34476	1.42788	1.34825	1.33175	2.46566	1.57978	1.72443	1.78992	1.77109
CHT2	1.25373	0.364799	0.0228974	1.27272	0.0298174	0.307484	0.44676	0.274945	0.501242	0.376911	4.69225	1.36695	0.509335	1.32115	0.294108	10.092	0.357084	0.376482	2.58506	0.9827
CHT3	0.950148	0.725547	4.05767	2.13634	1.45297	1.16625	3.41126	4.40132	3.15264	2.00288	3.43069	5.00871	5.92605	6.20535	2.19406	4.23438	6.504	8.39852	16.0396	3.73904
CIT1	1.67511	0.990257	1.63337	2.118	1.7337	0.999491	1.23909	1.90193	1.18671	1.46236	1.58954	1.45424	2.28442	1.29595	1.85599	1.49741	1.22285	2.39992	2.44464	1.77972
CLN3	1.88505	1.54135	1.27234	1.13078	1.39108	1.29476	1.35987	1.015	1.05974	0.970789	1.65562	1.2039	0.972026	0.849493	0.791536	1.80799	1.75945	1.47732	0.901793	0.8548
CRH11	1.04911	0.917267	0.535859	0.512212	0.755357	0.71213	1.78954	0.552516	0.515987	0.712179	1.25708	0.681919	0.530275	0.516956	0.619228	1.79345	0.765413	0.536141	0.372926	0.7429
CSA1	0.959714	1	0.15317	1	0.127777	1.19002	1	1.25624	1	0.941294	2.01673	0.753261	1.38822	1	0.867856	1.63021	1	1.1125	1	1.33815
CSH1	0.879824	0.581421	1.10414	1.14798	1.01873	1.3852	0.775926	0.869279	1.09374	1.40918	1.6641	0.515714	0.588284	0.822611	1.43707	2.5405	1.14579	1.08099	0.845642	0.555532
CUP9	0.711588	0.609903	0.897868	0.921553	0.276346	1.53903	1.92498	2.70651	1.61681	1.0277	3.05724	1.6939	2.80943	1.21073	2.0699	2.17633	1.83209	1.90042	1.18566	0.499747
DAK2	0.887173	0.783737	0.843023	0.948164	0.908247	2.37258	1.14463	0.807258	1.14944	1.07492	1.36175	0.960843	0.866169	1.22929	1.10434	1.11749	0.8133	0.698103	0.802021	0.606216
DBF2	1.52795	1.1695	1.71938	1.48957	1.45048	1.05341	1.40194	1.43763	1.32207	1.2205	1.72004	1.37413	1.21194	1.43707	1.08775	2.16037	1.46777	1.81708	2.01883	1.41306
DDR48	1.72684	3.06952	0.296905	0.913732	0.381659	0.969926	0.467458	0.172123	0.969463	1.01554	0.444285	0.201768	0.12686	0.484463	1.33477	0.0650145	0.0607578	0.0219132	0.0221745	0.0706414
DFG5	1.50118	1.06413	1.28414	1.29807	1.41974	1.17167	1.36256	1.14594	1.00121	0.997616	1.85108	1.3696	1.22991	1.17534	0.960253	2.60779	1.29401	1.45868	1.79419	1.34144
ECE1	0.625901	0.728157	0.0387258	0.0232978	0.0248346	0.660619	0.123177	0.0665857	0.408972	0.308021	0.0403783	0.0196726	0.00495802	0.0375417	0.0221886	0.00191723	0.00409004	0.00522228	0.00273111	0.0350517
ECM331	2.81283	3.65493	6.14461	2.35027	6.4683	0.517171	0.889508	0.411013	0.646567	0.871725	0.245721	0.533	0.3501	0.399184	0.461021	0.556677	0.778404	0.916866	0.605457	2.16698
EFG1	1.24999	1.05448	1.40108	1.6376	1.39013	1.31289	1.30279	1.21879	1.36049	1.03311	1.39592	1.11735	1.1828	1.44129	0.992846	0.00116722	0.000952156	0.000918563	0.0012157	0.00126527
ELF1	1.66465	1.1543	1.61644	1.91766	1.61854	1.38751	1.64397	1.70749	1.59575	1.14956	2.42622	1.76491	1.42612	1.87585	1.13915	2.80524	1.48351	1.78982	2.41424	1.69766
ENA2	1.61689	1.08947	1.62735	1.45986	1.33778	1.37137	1.93874	1.73961	1.35741	1.536	1.72909	1.66349	1.67461	1.24006	1.66764	4.20271	2.11169	2.55826	2.29397	2.70025
ENA21	1.88343	1.21013	0.94264	1.74743	1.01429	1.47375	2.01508	1.95268	1.51744	1.12905	2.68653	1.68184	1.48986	1.74019	1.26802	4.40412	1.75896	1.9875	2.73147	2.30921
FAV2	3.41019	4.9709	5.56018	2.97269	7.3569	0.935988	0.894763	0.640597	0.821235	0.734885	0.447596	0.668933	0.424104	0.438615	0.411164	0.248259	0.261895	0.310674	0.281168	0.532719
FBP1	1.10919	0.891028	1.52173	1.19183	0.719698	0.937216	1.09769	2.14743	1.01366	1.24505	1.6559	1.3391	2.98752	1.37385	1.58487	1.74815	1.08483	2.093	1.60733	0.819494
FDH1	1.09771	1.22918	1.04315	0.893896	0.248203	0.58162	0.984598	2.74738	0.93467	0.9055	1.50872	1.19056	3.5512	0.990534	2.40988	0.322753	0.382853	1.23077	0.284038	0.281035
FKH2	1.43863	1.00989	1.69951	1.55727	1.64486	1.24056	1.39536	1.33359	1.1632	1.08939	1.6386	1.58757	1.18891	1.2508	1.02262	2.58388	1.60413	1.82202	2.28677	1.62128
FRP1	1.34794	1.2346	0.744554	0.988023	0.447387	1.11346	1.14866	1.55851	1.22883	1.20499	2.4921	1.90033	1.90885	1.436	1.35559	3.16816	2.74389	3.2105	2.89479	2.02696
FRP2	1.26716	1.05206	0.792087	1.19182	0.527638	0.821945	1.30804	1.72544	1.39532	1.04159	2.04684	2.11128	2.10228	1.68022	1.51272	1.71102	1.94919	1.85572	2.67934	1.77241
FRP3	0.790519	0.572776	0.475586	0.539145	0.479632	0.957776	1.07956	0.925889	0.558333	0.975489	0.818165	0.838307	0.928639	0.744329	1.32726	0.510882	1.23998	0.489377	0.361383	0.808758
FTR1	1.42181	1.80762	1.07227	1.51843	1.34896	1.19377	1.05705	1.07345	1.25419	0.835159	1.31558	1.48099	0.849323	1.09196	0.818139	1.70538	1.70399	1.40377	1.41183	1.25475
GAL1	1.22958	0.88425	0.95744	0.763619	0.736192	1.86432	1.68389	1.29918	1.05753	0.952373	2.44734	1.11612	1.60317	0.990774	1.47082	1.80599	1.41466	0.583455	0.277642	0.658698
GAP2	1.26879	1.63309	4.6837	3.31536	1.28667	0.952437	1.61648	4.43038	0.846639	1.57074	1.58555	2.36426	4.95565	2.65806	3.54604	1.15438	2.64977	1.67359	0.900143	0.859861
GCA2	1.35182	0.934009	2.88316	1.17877	1.77063	1.48174	1.16389	1.73461	0.781851	1.63766	1.58782	1.44287	2.2722	1.01754	1.75006	1.6326	1.13447	2.64923	1.23839	1.95505
GCN4	1.29237	0.944757	2.56575	1.89262	1.34717	0.957599	1.46444	1.83192	1.30538	1.19603	2.06459	1.70107	2.31456	1.50336	1.57219	1.88997	1.57054	1.90032	2.04159	1.45395
GIN4	1.47418	1.00629	1.98223	1.65444	1.9054	0.929319	1.30374	1.37232	1.12594	1.04584	1.74575	1.45735	1.2102	1.33063	0.901119	2.191	1.39484	1.77797	2.03587	1.52986
GNP1	1.4257	0.74922	0.954192	1.07316	0.811669	1.45268	1.14919	1.22395	1.00772	0.998963	1.58988	0.982786	1.59457	1.31421	1.3373	1.65409	0.946868	1.29372	1.50756	1.1149
GPD1	1.55203	1.38616	1.98658	2.16093	1.12163	1.75388	1.51379	1.93453	1.65703	1.08654	2.84382	1.65653	1.93728	1.46503	1.42034	2.25784	1.80599	2.01476	2.11216	1.11184
GPD2	1.35927	0.880096	1.02334	1.25579	1.07648	2.00933	2.01186	1.59106	1.78833	1.22184	1.99278	1.57975	1.62792	1.44592	2.2477	1.77488	2.06871	1.69489	1.88237	1.64527
HAP3	1.51461	4.47829	3.63048	2.38782	4.07898	0.894876	0.963594	1.21317	1.32265	1.36525	1.67031	1.77671	1.14381	1.61954	1.17582	2.7618	4.23592	2.84124	1.77179	1.2135
HAP43	1.50866	1.90716	2.10665	1.88698	2.04397	0.74857	1.1364	1.35165	1.24006	1.14288	1.57924	1.4423	1.29914	1.34026	1.09207	2.52947	2.50724	2.48692	2.11897	1.48764
HEM1	1.32109	0.720822	1.08671	1.62154	0.973082	0.98407	1.22555	0.937512	1.19139	0.87126	1.65231	1.07392	0.998098	1.35623	0.952847	1.513	1.01788	1.10525	1.45434	1.12543
HGT7	1.03158	0.812988	0.678519	0.89237	0.705901	1.71624	1.27601	0.903937	1.19627	0.794237	1.70232	1.19825	0.90199	1.28934	1.11727	1.19837	1.04565	0.651446	0.774108	0.515186
HOG1	1.43203	1.04671	1.33925	1.39222	1.45215	1.09077	1.23588	1.24927	1.05039	1.0102	1.40777	1.23599	1.11796	1.07242	1.00313	1.99417	1.29548	1.4817	1.68056	1.40111
HSP104	1.2919	0.81323	1.26624	1.21077	1.12263	0.857361	1.23797	1.03162	0.896054	1.02165	1.65934	0.961343	1.33532	1.02381	1.16161	1.57047	1.08682	1.1853	0.858112	0.774902
HSP70	1.32231	0.81048	1.43158	1.30383	1.24573	0.916997	1.08254	1.05932	1.05336	0.991811	1.34556	0.728579	0.995667	1.23316	0.969504	1.91251	0.547126	0.926357	0.690964	0.333768
HTA1	1.73102	1.15393	2.71074	2.18357	1.80805	1.11022	1.32672	1.67466	1.41909	1.11358	2.36089	1.98417	1.55528	1.85072	0.965531	3.55553	1.85554	2.18245	3.49946	1.66142
HTA2	1.59038	1.17667	3.06389	2.02883	2.05413	1.12347	1.37924	1.77845	1.30343	1.234	2.06843	2.07859	1.47176	1.71258	0.902235	3.82635	2.11974	2.39344	3.14777	1.78134
HWP1	0.843946	0.875338	0.0410954	0.0635867	0.0112158	0.617042	0.137585	0.0724899	0.207435	0.214278	0.0846366	0.0407913	0.00539037	0.034094	0.0180028	0.00694096	0.00436847	0.00290102	0.00218534	0.0129735
HYR1	9.83448	35.6249	0.641767	2.55204	0.914773	0.389906	0.158607	0.0893648	0.153894	0.697146	0.0671234	0.24007	0.0928591	0.184933	0.56798	0.0771731	0.240006	0.148448	0.307229	1.08626
IFD6	0.995864	2.33551	0.34908	1.20065	1.21445	2.29878	2.22487	0.443885	1.97327	1.40567	2.08708	2.03236	0.730705	1.64027	0.782383	2.05953	2.21939	0.799672	2.07038	1.54961
IHD1	0.975182	1.20264	0.318637	0.40817	0.482265	0.73622	0.757624	0.664054	0.747668	0.815217	0.207753	0.31343	0.158577	0.252713	0.34309	0.0517587	0.142064	0.0246082	0.0909815	0.175369
IPL1	1.53328	1.19371	1.65479	1.42575	1.59098	1.02556	1.14957	1.14204	1.0054	1.02987	1.78423	1.42104	1.10139	1.24038	0.873872	2.27263	1.28073	1.73878	1.90706	1.39802
IRE1	1.31779	0.938752	1.395	1.22764	1.26802	1.11001	1.20861	1.14236	1.01035	0.9885	1.49258	1.20471	1.17686	1.23266	0.865898	2.23368	1.48465	1.56655	1.58366	1.29673
IRO1	1.20344	1.01185	0.62079	0.662783	0.934992	0.446457	0.423729	0.567488	0.440334	0.678229	0.709534	0.712335	0.550913	0.596114	0.685169	0.752308	0.519272	0.745485	0.555349	1.01194
KIP4	0.830939	0.733964	0.353738	0.289253	0.730796	0.514926	0.295919	0.245327	0.346273	0.445498	0.317357	0.255517	0.154658	0.178167	0.277304	0.71179	0.340065	0.51547	0.307138	0.825944
KRE1	1.15003	0.862954	0.459176	0.90036	0.603194	0.448767	1.04425	1.06187	1.06931	0.849769	0.944803	0.680302	0.776102	0.753408	0.865925	1.56893	1.01973	0.78839	1.10107	1.00541
MAE1	1.60214	0.949026	0.879905	0.962074	1.04247	2.3266	0.932504	0.981609	0.994371	0.721168	1.08227	1.09436	0.860757	0.831873	0.705844	1.66207	1.01525	1.00159	1.24839	0.792655
MPS1	1.51833	1.11388	2.0191	1.29527	1.65865	0.874491	1.21412	1.45334	0.933417	1.08295	1.85256	1.52337	1.30095	1.15066	0.90256	2.92951	1.56315	2.2991	1.76948	1.7771
NDT80	1.61653	0.893576	1.59034	1.46821	1.6922	0.825227	1.45052	1.66385	1.22639	1.16067	2.14696	1.57783	1.59635	1.3524	1.11652	2.81284	1.36003	1.89729	2.14436	1.72665
NPR1	1.61417	0.88541	1.79387	1.51336	1.32477	1.22985	1.31003	1.34534	1.10084	0.950452	1.85001	1.45893	1.66235	1.47826	1.03175	2.67026	1.41731	1.50971	2.0375	1.3328
NRG1	1.49412	0.663909	3.20053	3.13422	1.25023	2.38659	2.71411	3.54599	2.90209	1.38083	5.8865	2.89302	3.98646	5.56536	2.16071	6.00452	2.9588	3.64479	7.42571	1.95344
PCK1	0.611888	0.265372	1.33393	0.469471	0.0968062	1.59358	0.79097	9.89076	0.914483	1.49833	1.4222	0.740701	15.0442	1.0995	1.53674	0.395711	0.0799827	1.39019	0.167493	0.184608
PFK2	1.08797	0.740841	1.18377	1.35045	1.31881	1.9342	0.997149	1.08638	1.31827	0.949218	1.7492	0.871074	0.922834	1.59243	0.951968	0.867528	0.664797	0.61538	0.625516	0.384869
PGA13	2.47909	1.59377	0.270198	0.408137	0.330942	1.23405	2.91608	0.640629	0.899371	0.381326	1.69592	0.323801	0.190997	0.301982	0.268767	2.45844	0.875082	0.388659	0.18778	0.423542
PGA17	1.80504	2.63601	3.37359	0.750211	1.42445	0.641442	2.59911	3.15335	0.499634	1.36345	1.3379	2.44609	3.21847	0.674416	1.4089	1.4022	1.52442	3.39974	1.01948	1.7934
PGA25	2.32766	1.61086	3.94462	1.34604	2.38971	0.908022	1.70375	2.90228	0.742738	1.71415	2.1784	2.19893	3.67992	1.11134	2.30821	3.67639	1.62745	3.68519	1.44284	2.49674
PGA34	0.802253	0.638596	0.480279	0.211535	0.377277	0.299614	0.511771	0.412659	0.208542	0.711019	0.523327	0.367189	0.26937	0.191736	0.349314	6.43796	8.69327	16.1255	11.9268	23.486
PGA37	0.956562	0.791748	1.79635	1.47101	2.24584	1.23405	1.01015	1.39463	1.16105	1.46151	1.35245	1.69461	1.63095	1.08843	1.17208	2.64314	1.69222	2.44044	2.29112	2.43674
PGA48	0.92859	0.941798	1.71387	1.09261	1.32521	1.27017	1.6015	1.67475	1.34463	1.47103	1.76812	1.76032	2.11091	1.3587	1.55893	3.26979	2.67649	3.37443	2.1945	1.90779
PGA53	2.485	1.30954	2.6021	2.88616	2.08282	1.42558	1.54472	2.07945	1.99538	1.07819	2.28901	1.90136	1.83618	2.41677	1.01414	2.05414	1.90478	1.7684	3.23726	2.45773
PGA7	0.890817	1.20823	0.379598	0.712198	0.18143	0.988488	1.19824	1.61378	1.4191	1.1303	1.78629	1.76808	1.99509	1.3543	1.23855	2.99154	2.47416	3.51788	3.20568	2.09993
PHO85	1.47403	1.11921	1.38523	1.3458	1.46348	1.21936	1.23049	1.01801	1.01503	0.892966	1.57875	1.35064	1.06435	1.08931	0.952238	2.22434	1.35913	1.55807	1.62895	1.34324
PHO89	1.21617	0.553097	0.850895	0.807522	0.421042	2.17988	2.01816	4.03256	1.43192	1.1864	2.06501	2.26608	2.89703	1.39034	1.21976	10.9106	7.45984	7.88174	4.38229	6.8417
PHR1	1.22047	1.01092	0.693668	0.841438	0.928999	0.619786	0.910502	0.822014	0.780785	0.843507	0.933829	0.862719	0.865681	0.753225	0.89013	1.09061	0.774854	0.865228	0.982363	1.42084
PHR2	3.96936	2.57827	3.94103	2.80356	5.10793	0.768137	0.94947	0.77328	1.08026	0.762361	1.62375	0.896197	0.743683	0.781434	0.931235	0.609847	0.24262	0.16805	0.232189	0.638663
PIL1	1.42236	1.16884	1.55489	1.43839	1.23363	1.35753	1.27558	1.56108	1.4338	1.29566	1.62991	1.22082	1.38404	1.13627	1.29338	1.44578	1.26973	1.1294	1.23302	0.967332
PIR1	1.45789	1.41989	9.10547	5.3109	3.39996	1.92329	6.50167	4.26518	1.99489	1.71254	6.20611	4.31455	7.41966	5.44327	2.77626	20.6761	5.89884	14.0772	11.2824	2.52807
PLB5	0.973449	1.11388	1.54828	0.890915	1.39297	0.569124	0.740733	0.897064	0.641707	1.16497	0.884982	0.935875	0.869899	0.773811	1.24073	0.531129	0.784654	0.827883	0.615946	1.08408
POL1	1.46504	1.01083	1.94314	1.52578	1.96609	1.07705	1.489	1.38542	1.06734	1.18861	2.06544	1.78176	1.34463	1.33816	0.88281	3.28129	1.82326	1.89254	2.50663	2.01999
PRA1	0.634197	0.152833	1.47805	0.394401	1.46324	0.621667	0.304123	1.066	0.358144	0.904548	0.632672	0.272987	0.962653	0.695734	1.22776	1.00915	0.226477	2.11555	0.803704	1.61457
RBR1	121.072	221.97	56.1276	73.511	75.4405	1.01313	1.52462	0.757457	0.447694	1.55468	1.61872	1.23644	0.607648	0.625311	1.74383	2.44487	1.13228	0.814608	1.06491	2.85128
RBR2	6.54637	1.90344	7.03011	2.92378	3.68131	1.21875	2.33754	2.11533	0.94645	1.07683	2.63677	2.1204	2.52016	1.46954	1.18902	2.17461	2.02908	3.52081	2.2421	2.23939
RBT1	0.351164	0.302845	0.335816	0.148214	0.146779	2.05886	2.46791	1.95735	2.27119	0.760369	3.11009	2.22791	0.505247	1.60329	0.4089	0.183442	0.121028	0.241218	0.102484	0.200037
RBT5	1.02717	1.15404	0.779173	1.13472	0.465866	1.11325	1.22295	1.74288	1.44318	1.09749	1.76436	1.59669	1.80757	1.56195	1.21075	2.22478	2.23148	2.48838	2.72118	1.86431
RCT1	1.72178	1.62026	1.08874	1.02696	1.1021	0.772826	0.941103	0.594144	0.659013	0.6108	0.733729	0.478328	0.466498	0.498942	0.659807	0.224355	0.272416	0.136647	0.158394	0.213398
RFG1	1.09978	0.612837	0.570335	0.569705	0.685035	0.829482	0.741033	0.62569	0.533475	0.568411	0.983113	0.571179	0.534826	0.514911	0.48884	2.30056	0.787391	0.877315	0.688426	0.49167
RHR2	0.424695	0.227628	0.203925	0.325456	0.17467	3.29537	1.82538	1.45534	1.5782	1.24317	2.07144	0.60342	1.19706	1.34147	2.73593	0.456126	0.20305	0.292825	0.269793	0.286183
RIM101	1.35407	1.0314	1.59846	1.34185	1.15194	1.02149	1.37588	1.3562	1.08729	1.12946	1.71075	1.21532	1.51197	1.17298	1.3804	1.93019	1.57552	1.96432	2.0779	1.49755
RNR22	0.397147	0.286418	0.935698	0.682504	0.629285	3.52658	1.58665	1.39884	1.67286	1.23788	2.10216	0.963472	1.34682	2.3352	1.04946	0.733078	0.56948	0.426631	0.256572	0.178331
ROB1	1.16022	0.681602	0.898867	1.27327	0.805261	2.30016	1.57548	1.53617	1.80107	1.08955	1.44981	0.832051	1.2124	1.63552	1.00881	1.51956	1.00184	1.22315	1.43248	0.541836
RPN4	1.39211	1.30432	1.92888	1.9726	1.44148	1.01872	1.70368	1.51037	1.38001	1.11965	2.53206	1.38716	2.03546	1.69937	1.97701	2.35646	1.79549	2.5404	1.74806	1.09244
RTA3	1.85919	1.1	3.47472	2.05836	1.56063	1.34592	2.56311	2.37773	1.56911	1.6218	7.54583	3.89194	2.78214	2.48669	2.86373	5.1237	4.43553	2.70579	4.10725	3.86336
SAP1	1.58183	1.16235	2.44667	1.63259	1.66309	1.06	1.24798	1.24826	0.868683	1.09869	2.35239	1.99788	1.53671	1.7919	1.35314	3.55498	2.47143	3.24209	2.9691	2.18801
SAP10	1.23454	1.26223	1.65575	1.21334	0.864609	0.777062	1.07658	1.20644	0.762469	1.24379	1.61909	0.881528	1.04756	0.555762	1.46776	2.34648	1.91461	2.11434	1.36804	1.37564
SAP2	1.62167	2.26572	12.2868	2.14016	11.5602	1.13148	1.01706	2.35407	0.94294	1.45564	1.71345	2.3346	2.03324	1.04202	1.65483	2.47663	2.17393	2.93371	2.2854	2.92974
SAP4	4.71707	23.6148	0.377955	0.842312	1.69283	1.80847	1.15727	0.171063	0.491365	1.12519	0.315345	2.21477	0.221278	0.753185	1.30225	0.412368	1.98835	0.302589	1.18108	1.90377
SAP5	3.01665	4.46793	0.358012	0.344248	0.398891	1.05332	0.0859877	0.148432	0.583381	0.447352	0.00671474	0.00741387	0.00562985	0.00868156	0.0477475	0.0103581	0.0216795	0.00612892	0.0180638	0.105335
SAP6	0.774848	8.40435	0.0812334	0.0360201	0.494851	0.857126	0.193418	0.0674349	0.304835	0.555233	0.0121207	0.295567	0.0395162	0.0395885	0.458286	0.0180506	0.351325	0.0657133	0.0570868	0.698799
SAP9	1.48861	1.09946	1.98283	1.34155	1.1531	1.22246	1.68063	1.80189	1.25938	1.01771	2.51835	1.54412	1.98765	1.39417	1.68177	1.52082	0.978306	1.042	1.33256	0.722107
SAP99	1.33834	1.68157	4.08817	1.41936	2.21832	1.14825	1.26721	1.90353	0.877467	1.47984	1.78465	2.26245	1.90531	1.40351	1.5623	2.719	2.63525	4.12169	1.98877	2.31883
SCW11	2.56803	1.76042	8.71028	9.33802	3.27708	1.77277	3.55786	5.86973	4.2532	2.17766	6.25876	5.90213	8.41435	12.0671	1.59176	10.5882	7.56272	13.347	31.6323	4.80148
SCW4	1.8089	2.22136	2.95932	1.50183	2.03572	0.4658	2.13771	1.70392	0.650992	1.05586	0.866743	2.71766	3.08024	1.14505	1.79053	1.27004	1.34363	2.71549	2.04223	2.35604
SGA1	1.2651	1.18607	1.66414	1.33847	1.256	1.07502	1.47967	1.20586	1.03956	1.14161	1.5032	1.65537	1.39419	1.33482	1.22579	2.06882	1.51753	1.76063	1.90343	1.19433
SHA3	0.67803	0.402679	0.300766	0.437213	0.254809	2.53773	1.30205	1.48332	1.31152	1.168	1.80572	0.944049	1.29717	1.07334	1.49945	0.579945	0.352732	0.471071	0.234502	0.252078
SIN3	1.44883	1.09515	1.64671	1.51986	1.53127	1.23788	1.31365	1.32405	1.19282	1.11459	1.63505	1.39402	1.25545	1.27994	1.01414	2.67271	1.47034	1.66077	1.9769	1.57154
SIT1	1.15176	1.73866	2.77394	1.9777	2.47463	1.17354	1.6185	1.60069	1.87461	5.56911	1.63854	1.22502	1.18711	1.8261	1.46592	0.500136	0.728114	0.812075	0.194026	0.439628
SMC2	1.46347	1.05442	1.93122	1.31985	2.03199	1.21047	1.24952	1.28469	0.999564	1.09328	1.63301	1.4129	1.10634	1.16662	0.867392	2.29724	1.37796	1.75479	2.00059	1.84677
SNF1	1.50247	1.20365	1.48647	1.40543	1.59262	1.28398	1.32682	1.22129	1.00316	1.03469	1.66508	1.31627	1.21961	1.09299	0.650541	2.24553	1.56389	1.58694	1.6568	1.39953
SOD4	2.93396	2.10596	11.2982	7.89499	10.1526	1.15183	1.16871	2.05513	1.81359	0.911341	4.43997	4.67659	3.08269	2.5568	1.08766	5.46549	9.32738	9.29158	5.02315	4.50261
SOD5	0.830761	0.671997	0.172382	0.969611	0.30774	1.00633	1.08677	0.300686	0.897401	0.449148	0.749823	0.794677	0.124102	0.71527	0.328183	0.486213	0.612255	0.124945	0.871935	0.337208
SOD6	1.28036	0.975052	1.94771	1.09004	1.7986	1.9387	1.09567	2.02185	0.536584	2.07514	2.48558	2.10273	4.75883	1.36356	2.66912	4.03684	1.61542	2.13727	1.40029	2.03879
SSB1	1.60867	0.828595	1.01957	1.64089	1.17139	1.0905	1.29362	1.30672	1.3416	0.887827	2.02992	1.55512	1.24199	1.60345	0.852177	2.73742	1.39788	1.36269	2.43074	1.41996
STF2	0.511179	0.195772	0.275362	0.616925	0.122792	1.96068	0.782071	1.35491	0.746154	2.20353	2.05681	1.51904	5.54341	1.36642	3.41453	0.390926	0.200778	0.482252	0.116495	0.096087
TDH3	0.987429	0.783479	1.16576	1.22436	1.21334	1.34137	0.935918	0.975564	1.23064	0.941567	1.52037	0.888952	0.865328	1.3484	0.855693	1.03288	0.835101	0.677721	0.666512	0.443496
TEC1	0.855033	0.747267	0.873757	0.576537	0.479458	0.802787	1.86822	2.53128	1.68076	1.2734	1.49017	1.48584	3.47547	1.15896	1.79593	0.697724	0.668018	1.2187	0.996481	0.811996
TPK1	1.58356	1.03955	1.83396	1.77668	1.34574	0.986646	1.52302	1.73629	1.27768	1.05043	2.18106	1.67167	1.94565	1.53794	1.41891	2.5967	1.42114	1.9135	2.23428	1.43229
TPK2	1.79064	1.08661	1.90362	1.83606	1.80714	1.45894	1.27879	1.27078	1.27239	1.15376	2.09877	1.24657	1.34825	1.58051	1.06901	2.58388	1.48681	1.49245	1.77891	1.38475
TPS2	1.11851	0.956433	1.10987	0.984442	1.09445	1.71149	0.968854	0.859167	0.895723	1.05724	1.22109	0.90583	1.18149	0.995184	1.19138	1.24008	0.836314	0.843137	0.648875	0.66135
TRR1	2.15829	2.01201	2.22757	2.3482	2.96563	0.907407	1.15612	1.37171	1.20799	1.0603	1.65281	1.81032	1.32165	1.38958	0.644576	2.31214	1.63422	1.97813	2.00456	1.53955
TRX1	1.7208	1.26739	1.82294	1.86448	1.77716	1.37604	1.41194	1.40355	1.42792	1.0011	2.03138	1.76894	1.43832	1.94199	1.20045	2.63959	1.79656	1.96273	1.99757	1.33174
TTR1	1.89906	1.21151	1.78837	2.0074	2.19635	1.14791	1.49381	1.22375	1.21044	1.10675	1.89504	1.53272	1.4574	1.42392	1.17943	2.1788	1.19086	1.45938	1.67778	1.2098
TUP1	1.54162	0.997593	1.28059	1.55819	1.47375	1.13123	1.10397	1.05841	1.12321	0.975116	1.69461	1.16488	1.05698	1.21325	0.813043	2.46476	1.33384	1.40848	1.85351	1.29018
TYE7	0.694345	0.581463	0.904158	1.07246	0.666421	4.4021	1.46657	1.79963	1.8816	1.17689	2.97978	1.02469	1.49961	1.86193	1.58196	0.834171	0.765621	0.672373	0.382934	0.216356
UCF1	0.420289	0.135242	0.0586422	0.442087	0.0198938	2.81235	0.566768	0.801302	0.536144	1.65144	1.64817	1.16911	2.97616	0.982486	2.07813	0.118359	0.0934454	0.0680767	0.0135868	0.0165591
UGP1	1.99967	1.24534	1.41534	1.49741	1.76478	1.15145	1.09691	1.0176	1.1327	0.942508	1.20325	1.12335	0.988307	1.08646	0.806769	1.08077	0.924042	0.909303	1.25879	1.41132
UME6	1.53486	1.13754	0.238036	0.216416	0.265184	0.00433806	0.00276539	0.0149411	0.00138344	0.0200046	0.542835	0.403111	0.132579	0.18867	0.26149	0.195417	0.094353	0.157871	0.0626262	0.337317
WH11	1.32248	0.982255	1.30245	1.35752	1.37815	1.21282	1.27226	1.23422	1.10276	0.967908	1.71706	1.35134	1.29318	1.23341	0.897179	2.33812	1.25193	1.61771	1.93018	1.48564
YHB1	0.863945	0.362056	0.794551	0.525922	0.264615	3.2159	1.90942	1.561	1.05053	0.813591	4.46544	1.11662	1.3891	1.21276	0.941586	1.14567	0.639683	0.92443	1.01085	0.388138
YRA1	1.59863	1.06089	1.41111	1.77401	1.571	1.25954	1.26476	1.31557	1.24103	1.02243	1.8714	1.53615	1.23403	1.51598	0.861744	2.7571	1.5543	1.7544	2.40685	1.57612
YWP1	4.6406	0.521086	18.8514	94.922	3.61008	3.95457	4.25909	11.7598	12.9886	1.56751	161.471	6.42239	16.7539	125.074	2.07734	73.1326	8.49207	9.45899	23.073	1.54817
ZAP1	1.32716	0.701386	0.947998	0.681197	1.19039	1.1904	0.849771	0.552275	0.536259	0.787703	1.08559	0.661967	0.471437	0.59161	0.668487	1.65005	0.744729	0.934592	1.06917	1.04655
ZCF1	0.997716	1.21507	1.24597	1.17536	0.995893	1.37384	1.40345	1.20746	1.2048	0.874798	3.29718	1.55085	1.02458	1.23855	1.10383	1.45688	1.56021	1.65999	1.99527	1.39643
ZCF34	1.30643	1.08553	1.57343	1.31016	1.45321	1.2788	1.3164	1.22391	0.993143	1.07597	1.62854	1.84518	1.39895	1.11678	1.14801	2.93829	1.9306	1.82303	1.77524	1.75013
ZRT1	1.09927	0.228528	2.59402	0.624545	1.40203	1.08548	0.337683	1.40453	0.465182	1.11567	1.18745	0.417917	1.65673	0.82224	1.33044	1.79883	0.449226	2.51096	0.921544	1.82643
ZRT2	1.142	0.57324	0.781945	0.880338	0.917144	0.846281	0.913614	0.911945	1.01678	0.883655	1.18912	0.806343	0.651182	0.818114	0.655711	2.05215	0.935655	1.36293	1.49849	1.44467
orf19.1424	1.27927	1.1206	1.56107	1.30304	1.85355	0.814571	0.811714	0.890226	0.833157	1.04192	1.0782	0.955608	0.789605	0.859178	0.919008	1.75247	1.26846	1.49307	1.34971	1.48833
orf19.1534	1.18774	0.97733	1.51581	1.20329	1.41647	1.11355	1.04982	1.07231	0.870387	1.0962	1.4082	1.1197	1.02578	1.09238	0.894035	1.57098	1.22504	1.42794	1.44271	1.33642
orf19.1619	1.39991	1.0085	1.48464	1.33488	1.43627	1.10358	1.23963	1.31455	0.987714	1.10216	1.58501	1.30633	1.24494	1.24907	1.16424	2.14137	1.30561	1.55507	1.73947	1.52728
orf19.1691	0.114965	0.0419695	0.0277085	0.176286	0.0238866	1.10974	0.871373	0.166809	0.935186	0.557972	0.44717	0.387355	0.355642	0.954746	0.412978	0.0815986	0.0344155	0.0247217	0.0473231	0.0283567
orf19.1754	1.41245	1.1312	1.24474	1.17821	1.43061	1.15081	1.05722	0.930242	0.886533	0.929314	1.24945	1.08734	0.903106	0.914824	0.908947	1.93861	1.165	1.28453	1.33215	1.14997
orf19.1862	0.968251	0.840064	1.63874	1.33825	0.724573	2.28235	1.51651	1.48912	1.7307	2.73776	2.43563	1.49086	2.23934	2.92199	5.8833	0.518757	0.688843	0.274204	0.332427	0.19942
orf19.2125	1.2403	1.21799	0.590499	1.10802	1.22378	0.833415	3.04188	0.487035	0.784279	0.906617	0.904936	0.797078	0.814641	0.60719	0.987293	1.31975	1.17742	0.824835	0.704339	0.836194
orf19.2320	1.80992	0.712616	1.28772	1.33675	1.02216	0.964292	1.48897	1.29159	1.22894	1.1413	2.05795	1.59183	1.16797	1.33403	1.29138	2.54894	1.19331	1.55528	1.82517	1.68087
orf19.3456	1.26403	1.03816	1.40468	1.10298	1.05387	1.20784	1.49436	1.30831	1.07035	1.08144	1.32836	1.33592	1.19114	1.00703	0.851522	1.46526	1.01906	1.40514	1.02989	1.16523
orf19.3459	1.37859	1.12633	1.51164	1.39716	1.60382	1.18201	1.18157	1.08392	1.08283	0.94875	1.60111	1.40401	1.08556	1.17521	0.813695	2.33041	1.4722	1.53899	1.86182	1.41025
orf19.3615	1.0915	0.961739	1.54152	1.31043	1.29764	1.27856	1.42597	0.960197	0.862225	0.917717	1.41985	1.12051	1.08168	0.949644	1.09521	2.0958	1.33803	1.91095	1.44775	1.20763
orf19.3840	1.50423	0.991948	1.66346	1.34734	1.68963	0.987095	1.06269	1.16674	1.0387	1.1764	1.61988	1.28645	1.27785	1.18698	1.18008	1.97986	1.35815	1.57366	1.71549	1.74046
orf19.409	1.60751	1.49045	1.55224	1.66329	1.28665	1.53718	1.14847	1.259	1.12865	0.837715	2.51882	1.30625	1.33302	1.32797	1.19237	2.28434	1.40433	1.9308	1.54731	0.868363
orf19.411	1.59036	2.38191	2.40823	2.00628	2.34077	2.57557	1.41275	1.11344	1.01609	1.02017	2.08595	1.53712	1.06191	1.61468	1.58271	1.57815	1.88663	1.38416	0.937819	0.80864
orf19.4174	1.36062	1.16194	1.66632	1.27603	1.70063	1.26893	1.13543	1.13221	1.00086	1.05758	1.82431	1.27852	1.34066	1.37063	1.18703	3.01477	1.75272	1.643	1.79657	1.61929
orf19.4342	1.40245	1.09735	1.16567	0.751591	2.27659	1.7195	2.86029	1.03211	1.22029	1.6032	1.89127	3.89964	1.129	0.302619	1.56355	3.4595	0.260662	2.58238	0.172525	0.424345
orf19.449	1.17122	1.14981	1.91603	1.64007	1.42797	2.1642	1.18682	1.35737	0.916062	1.7445	2.14005	1.54891	3.17401	1.63029	2.41063	2.22895	1.61114	1.93779	1.53534	1.14911
orf19.4706	1.40658	1.09947	1.42421	1.20809	1.5997	1.03753	1.84946	1.00547	0.917669	0.932777	1.50678	1.08776	0.981417	0.940399	1.00492	1.85138	1.06184	1.42039	1.21559	1.21101
orf19.5517	1.93953	1.35174	1.70819	2.00668	2.49399	0.861793	1.38208	1.32316	1.21613	0.972752	1.93545	1.57421	1.21454	1.64875	1.00735	3.50461	2.15812	2.2888	3.54162	2.45233
orf19.5626	1.29869	0.877039	0.964506	1.19238	0.548436	2.69037	1.12708	1.66183	1.10224	1.39608	3.24745	1.04233	2.70751	1.42691	1.93733	2.25769	1.39176	1.8948	1.43048	0.788754
orf19.6239	1.35959	0.994855	1.49054	1.42408	1.45347	1.18883	1.29975	1.15086	1.00536	1.19811	1.68395	1.43116	1.17846	1.17341	1.05123	2.41928	1.44527	1.68053	1.89151	1.62579
orf19.6578	1.736	0.80722	1.19476	1.56472	1.31956	0.89607	0.964268	1.20699	0.803017	1.10659	1.00728	0.934854	1.42087	0.842416	1.22042	0.978872	0.573448	0.619426	0.789933	0.694162
orf19.6660	1.8467	2.06016	2.7661	2.25758	2.19835	1.44961	1.06177	1.49672	1.36306	1.36612	3.57403	1.35094	2.98537	1.95529	1.96156	2.81611	1.57153	2.08602	1.30923	1.06048
orf19.670.2	0.625599	0.63685	1.39955	0.64443	0.0850414	2.50032	1.31985	6.53096	0.753144	2.01009	3.24049	1.24933	14.035	1.37885	2.22708	0.624715	0.338552	2.99326	0.101217	0.127183

## Sheet: Table S1D
D. P-values from Student's T-Test comparing expression of each assayed gene between mutant and WT in each genetic background
Highlighted cells denote significant difference in averages according to t-test with Benjamini-Hochberg correction for multiple testing, FDR = .1)																						Filter for significance for sorting convenience
Gene Name	(SC5314 bcr1∆/∆)/(SC5314 WT)	(P76067 bcr1∆/∆)/(P76067 WT)	(P57055 bcr1∆/∆)/(P57055 WT)	(P87 bcr1∆/∆)/(P87 WT)	(P75010 bcr1∆/∆)/(P75010 WT)	(SC5314 ume6∆/∆)/(SC5314 WT)	(P76067 ume6∆/∆)/(P76067 WT)	(P57055 ume6∆/∆)/(P57055 WT)	(P87 ume6∆/∆ )/(P87 WT)	(P75010 ume6∆/∆ )/(P75010 WT)	(SC5314 brg1∆/∆)/(SC5314 WT)	(P76067 brg1∆/∆)/(P76067 WT)	(P57055 brg1∆/∆)/(P57055 WT)	(P87 brg1∆/∆)/(P87 WT)	(P75010 brg1∆/∆)/(P75010 WT)	(SC5314 efg1∆/∆)/(SC5314 WT)	(P76067 efg1∆/∆)/(P76067 WT)	(P57055 efg1∆/∆)/(P57055 WT)	(P87 efg1∆/∆)/(P87 WT)	(P75010 efg1∆/∆)/(P75010 WT)		(SC5314 bcr1∆/∆)/(SC5314 WT)	(P76067 bcr1∆/∆)/(P76067 WT)	(P57055 bcr1∆/∆)/(P57055 WT)	(P87 bcr1∆/∆)/(P87 WT)	(P75010 bcr1∆/∆)/(P75010 WT)	(SC5314 ume6∆/∆)/(SC5314 WT)	(P76067 ume6∆/∆)/(P76067 WT)	(P57055 ume6∆/∆)/(P57055 WT)	(P87 ume6∆/∆ )/(P87 WT)	(P75010 ume6∆/∆ )/(P75010 WT)	(SC5314 brg1∆/∆)/(SC5314 WT)	(P76067 brg1∆/∆)/(P76067 WT)	(P57055 brg1∆/∆)/(P57055 WT)	(P87 brg1∆/∆)/(P87 WT)	(P75010 brg1∆/∆)/(P75010 WT)	(SC5314 efg1∆/∆)/(SC5314 WT)	(P76067 efg1∆/∆)/(P76067 WT)	(P57055 efg1∆/∆)/(P57055 WT)	(P87 efg1∆/∆)/(P87 WT)	(P75010 efg1∆/∆)/(P75010 WT)
ACE2	0.0052666	0.00282793	0.00419801	0.00072198	0.000284181	0.762704	0.00901078	0.0554796	0.0705135	0.00415437	0.000654118	0.0224181	0.0462075	0.000551789	0.113658	4.49297e-05	2.73364e-05	0.000160858	6.11333e-05	0.0350265		TRUE	TRUE	TRUE	TRUE	TRUE	FALSE	TRUE	TRUE	FALSE	TRUE	TRUE	TRUE	FALSE	TRUE	FALSE	TRUE	TRUE	TRUE	TRUE	TRUE
ADH5	1.35128e-06	0.0112292	0.0417019	0.0293518	0.00655994	0.208927	0.0994839	0.0892651	0.00562083	0.266269	0.970971	0.128438	0.311281	0.0149111	0.264869	0.000238653	0.00756164	0.0471287	0.00365916	0.00534523		TRUE	TRUE	TRUE	TRUE	TRUE	FALSE	FALSE	FALSE	TRUE	FALSE	FALSE	FALSE	FALSE	TRUE	FALSE	TRUE	TRUE	TRUE	TRUE	TRUE
AGO1	0.0209779	0.00201337	0.00351066	0.00125524	0.000464527	0.121657	0.00239414	0.00326113	0.000189145	4.67839e-05	0.471285	0.00124254	0.00113149	6.05793e-05	0.000221663	0.000540723	0.000698097	0.00516294	0.000118145	0.000944515		TRUE	TRUE	TRUE	TRUE	TRUE	FALSE	TRUE	TRUE	TRUE	TRUE	FALSE	TRUE	TRUE	TRUE	TRUE	TRUE	TRUE	TRUE	TRUE	TRUE
ALG2	0.003078	0.855097	0.214574	0.640017	0.00929784	0.482391	0.228646	0.208464	0.0454031	0.350256	0.00276699	0.0980023	0.655188	0.532018	0.14921	0.000223116	0.0686265	0.00933016	0.0174143	0.00441558		TRUE	FALSE	FALSE	FALSE	TRUE	FALSE	FALSE	FALSE	TRUE	FALSE	TRUE	FALSE	FALSE	FALSE	FALSE	TRUE	TRUE	TRUE	TRUE	TRUE
ALS1	0.00706114	0.000633741	0.0192326	0.000261918	0.0453284	0.000227322	0.132307	0.321314	0.00908109	0.681588	0.025096	0.000154725	0.801385	0.0239553	0.0828193	0.0125227	0.000418645	0.0199298	0.00070884	0.0608113		TRUE	TRUE	TRUE	TRUE	TRUE	TRUE	FALSE	FALSE	TRUE	FALSE	TRUE	TRUE	FALSE	TRUE	FALSE	TRUE	TRUE	TRUE	TRUE	TRUE
ALS2	0.00189056	0.00169366	0.0011982	0.0227576	0.0552568	0.00648391	0.00372149	0.075281	0.101509	0.190382	0.017255	0.97573	0.0344781	0.000390982	0.0229713	2.09988e-05	0.349898	0.000385417	3.33462e-06	0.00729351		TRUE	TRUE	TRUE	TRUE	TRUE	TRUE	TRUE	FALSE	FALSE	FALSE	TRUE	FALSE	TRUE	TRUE	TRUE	TRUE	FALSE	TRUE	TRUE	TRUE
ALS3	0.00126932	0.000261398	0.00289741	0.000640811	0.00114502	0.00126479	0.00145783	0.0014346	0.00159416	0.000139458	0.00179674	8.31696e-05	0.000573596	4.09926e-05	0.000847077	0.00130021	0.000264991	0.00289939	0.000553823	0.00113017		TRUE	TRUE	TRUE	TRUE	TRUE	TRUE	TRUE	TRUE	TRUE	TRUE	TRUE	TRUE	TRUE	TRUE	TRUE	TRUE	TRUE	TRUE	TRUE	TRUE
ALS4	0.000263435	0.116758	0.00783805	0.0266817	0.0298064	0.00431438	0.0679036	0.138646	0.00060142	0.013077	0.00108445	0.0413339	0.116368	0.00228348	0.0402567	0.00266972	0.00131453	0.00271818	0.000566189	0.181005		TRUE	FALSE	TRUE	TRUE	TRUE	TRUE	FALSE	FALSE	TRUE	TRUE	TRUE	TRUE	FALSE	TRUE	TRUE	TRUE	TRUE	TRUE	TRUE	FALSE
ALS5	0.0105843	0.446803	0.0212596	0.268672	0.00543612	0.91703	0.0116367	0.0234215	0.23952	0.0561904	0.000452581	0.00122945	0.0381706	0.78073	0.0520412	0.000770165	0.00492516	0.00143609	0.311549	0.000613948		TRUE	FALSE	TRUE	FALSE	TRUE	FALSE	TRUE	TRUE	FALSE	FALSE	TRUE	TRUE	TRUE	FALSE	TRUE	TRUE	TRUE	TRUE	FALSE	TRUE
ALS6	0.00192491	0.0544661	0.0533627	0.0110178	0.00730082	0.0602285	0.103725	0.0133913	0.556296	0.342613	0.000821432	0.161387	0.00713679	0.109408	0.19844	0.00102562	0.00549368	0.0105978	0.0327509	0.00233412		TRUE	TRUE	TRUE	TRUE	TRUE	FALSE	FALSE	TRUE	FALSE	FALSE	TRUE	FALSE	TRUE	FALSE	FALSE	TRUE	TRUE	TRUE	TRUE	TRUE
ALS7	0.0224077	0.514372	0.0101884	0.00173816	0.00161186	0.0367691	0.212566	0.00590579	0.0114636	0.0218568	0.000905058	0.138179	0.0269513	0.151005	0.00535841	0.00203765	0.00261344	0.000270821	1.37171e-08	0.00418366		TRUE	FALSE	TRUE	TRUE	TRUE	TRUE	FALSE	TRUE	TRUE	TRUE	TRUE	FALSE	TRUE	FALSE	TRUE	TRUE	TRUE	TRUE	TRUE	TRUE
ALS9	0.0304386	0.776044	0.0142736	0.00979886	0.389127	0.56064	0.152046	0.184586	0.589752	0.747471	0.00199983	0.105215	0.021841	0.0377184	0.0311804	0.00784811	0.000277173	0.00437689	0.00401887	0.033504		TRUE	FALSE	TRUE	TRUE	FALSE	FALSE	FALSE	FALSE	FALSE	FALSE	TRUE	FALSE	TRUE	TRUE	TRUE	TRUE	TRUE	TRUE	TRUE	TRUE
AOX2	0.00658948	0.588268	0.00507221	0.711616	0.0039233	0.00338036	0.182324	0.0395257	0.0364345	0.366537	0.0160967	0.0351543	0.0374064	0.046489	0.587097	0.0096704	0.0223518	0.00229589	0.0278103	0.0104875		TRUE	FALSE	TRUE	FALSE	TRUE	TRUE	FALSE	TRUE	TRUE	FALSE	TRUE	TRUE	TRUE	TRUE	FALSE	TRUE	TRUE	TRUE	TRUE	TRUE
ARG1	0.190206	0.0695755	0.0320921	0.181252	0.0572199	0.253779	0.405049	0.0028362	0.187665	0.0275313	0.00515722	0.0208269	0.0869436	0.863922	0.0245699	0.0104173	0.0172066	0.0151202	0.0678803	0.194134		FALSE	FALSE	TRUE	FALSE	TRUE	FALSE	FALSE	TRUE	FALSE	TRUE	TRUE	TRUE	FALSE	FALSE	TRUE	TRUE	TRUE	TRUE	TRUE	FALSE
ARG81	0.00172204	0.370114	0.0256027	0.000503909	0.00216092	0.102445	0.00505843	0.0733634	0.947827	0.0433323	0.00145574	0.0448038	0.131551	0.0747135	0.146041	3.07989e-06	0.0028104	0.0318069	0.00800956	0.00416968		TRUE	FALSE	TRUE	TRUE	TRUE	FALSE	TRUE	FALSE	FALSE	FALSE	TRUE	TRUE	FALSE	FALSE	FALSE	TRUE	TRUE	TRUE	TRUE	TRUE
ARP3	0.00210195	0.346434	0.0131362	0.0216941	0.000911042	0.0202779	0.05988	0.10838	0.878322	0.721034	0.00080915	0.0530629	0.286132	0.0013726	0.225349	4.89228e-05	0.00517153	0.00691504	9.74834e-05	0.00243712		TRUE	FALSE	TRUE	TRUE	TRUE	TRUE	FALSE	FALSE	FALSE	FALSE	TRUE	TRUE	FALSE	TRUE	FALSE	TRUE	TRUE	TRUE	TRUE	TRUE
BCR1	0.00170151	0.00357203	0.00125608	0.000889674	0.000556978	0.787436	0.296114	0.287735	0.0612141	0.291104	0.000804746	0.439328	0.879238	0.303699	0.0144717	0.00894204	0.918402	0.463042	0.316557	0.0217155		TRUE	TRUE	TRUE	TRUE	TRUE	FALSE	FALSE	FALSE	FALSE	FALSE	TRUE	FALSE	FALSE	FALSE	TRUE	TRUE	FALSE	FALSE	FALSE	TRUE
BRG1	0.996406	0.038212	0.0039661	7.37855e-05	0.00235447	0.609176	0.705185	0.538484	0.0849901	0.0230007	0.00159629	0.00261361	0.0032294	0.000895134	0.00212738	0.00214117	0.00308264	0.0037449	0.000639397	0.00226783		FALSE	TRUE	TRUE	TRUE	TRUE	FALSE	FALSE	FALSE	FALSE	TRUE	TRUE	TRUE	TRUE	TRUE	TRUE	TRUE	TRUE	TRUE	TRUE	TRUE
CAK1	0.00574232	0.200704	0.0414375	0.0341046	0.0056016	0.00431315	0.0221833	0.30715	0.151622	0.00588695	0.000198369	0.141284	0.520596	0.0033619	0.0220987	0.00383319	0.00176154	0.0112347	0.00834258	0.00636488		TRUE	FALSE	TRUE	TRUE	TRUE	TRUE	TRUE	FALSE	FALSE	TRUE	TRUE	FALSE	FALSE	TRUE	TRUE	TRUE	TRUE	TRUE	TRUE	TRUE
CAP1	0.00121724	0.315953	0.0165601	0.00516441	0.0073744	0.713063	0.142338	0.00533404	0.739987	0.0501058	0.00143483	0.0881518	0.0166511	0.00349039	0.00567639	0.000862446	0.000164574	0.000291397	0.0126809	0.0414087		TRUE	FALSE	TRUE	TRUE	TRUE	FALSE	FALSE	TRUE	FALSE	FALSE	TRUE	FALSE	TRUE	TRUE	TRUE	TRUE	TRUE	TRUE	TRUE	TRUE
CAT1	0.0453114	0.000141503	0.361893	0.12823	0.529963	0.124085	0.117425	0.0387094	0.0847873	0.16714	0.00197735	0.0900107	0.0220947	0.0806204	0.00455553	0.0285872	0.901722	0.0201408	0.049863	0.0349894		TRUE	TRUE	FALSE	FALSE	FALSE	FALSE	FALSE	TRUE	FALSE	FALSE	TRUE	FALSE	TRUE	FALSE	TRUE	TRUE	FALSE	TRUE	TRUE	TRUE
CDC10	1.44716e-05	0.00207275	0.0315667	0.317437	1.07992e-05	0.000381473	0.448486	0.00122569	0.0102699	0.00334527	0.00272038	0.0347179	0.206634	0.0257905	0.000204947	0.000112564	0.0508692	0.00106632	0.00282773	0.000171611		TRUE	TRUE	TRUE	FALSE	TRUE	TRUE	FALSE	TRUE	TRUE	TRUE	TRUE	TRUE	FALSE	TRUE	TRUE	TRUE	TRUE	TRUE	TRUE	TRUE
CDC28	0.0008408	0.354975	0.0281198	0.0971627	5.31762e-05	0.121022	0.0800366	0.232253	0.269638	0.145956	0.000183866	0.0464113	0.42627	0.43793	0.0243005	0.000630442	0.00374312	0.00725649	0.0100153	0.00118276		TRUE	FALSE	TRUE	FALSE	TRUE	FALSE	FALSE	FALSE	FALSE	FALSE	TRUE	TRUE	FALSE	FALSE	TRUE	TRUE	TRUE	TRUE	TRUE	TRUE
CDC5	8.73928e-05	0.711997	0.00833318	0.0010337	0.0145938	0.694768	0.00927647	0.0207055	0.00703072	0.100079	0.00162455	0.0095717	0.104894	0.0915932	0.0206568	2.56573e-05	0.0135957	0.000601036	1.54716e-06	0.00909803		TRUE	FALSE	TRUE	TRUE	TRUE	FALSE	TRUE	TRUE	TRUE	FALSE	TRUE	TRUE	FALSE	FALSE	TRUE	TRUE	TRUE	TRUE	TRUE	TRUE
CDC7	0.00410178	0.561721	0.0010267	0.00295682	0.000331731	0.50551	0.00652875	0.10578	0.100124	0.483221	0.000623254	0.0518236	0.952727	0.35587	0.147014	0.00748455	0.0107507	0.000898836	0.0220675	0.00265271		TRUE	FALSE	TRUE	TRUE	TRUE	FALSE	TRUE	FALSE	FALSE	FALSE	TRUE	TRUE	FALSE	FALSE	FALSE	TRUE	TRUE	TRUE	TRUE	TRUE
CDR1	0.000622018	0.0302098	0.0236539	0.00611143	0.995518	0.318858	0.0152348	0.0374444	0.0461363	0.361614	0.000266576	0.161622	0.306598	0.00440837	0.0148777	0.134247	0.000785119	0.130595	0.0454209	0.00389442		TRUE	TRUE	TRUE	TRUE	FALSE	FALSE	TRUE	TRUE	TRUE	FALSE	TRUE	FALSE	FALSE	TRUE	TRUE	FALSE	TRUE	FALSE	TRUE	TRUE
CDR2	0.0444752	0.175339	0.0800904	0.020387	0.00753471	0.0190584	0.0953611	0.0659	0.539775	0.0714226	0.0208996	0.113664	0.0162111	0.0253625	0.0344369	2.62001e-05	0.000280886	0.000151498	0.00229041	0.0029439		TRUE	FALSE	TRUE	TRUE	TRUE	TRUE	FALSE	FALSE	FALSE	FALSE	TRUE	FALSE	TRUE	TRUE	TRUE	TRUE	TRUE	TRUE	TRUE	TRUE
CHT2	0.0203944	0.000279109	0.0303376	0.0315314	0.000639932	0.000174995	0.0066555	0.0500491	0.00698658	5.60881e-05	0.000607564	0.0015863	0.0994982	0.0217581	0.000590535	0.000640788	2.59048e-05	0.0694269	0.000372311	0.578822		TRUE	TRUE	TRUE	TRUE	TRUE	TRUE	TRUE	TRUE	TRUE	TRUE	TRUE	TRUE	FALSE	TRUE	TRUE	TRUE	TRUE	TRUE	TRUE	FALSE
CHT3	0.535972	0.00820065	0.00134326	0.00268305	0.0150041	0.104069	9.88247e-05	0.00130004	0.00134334	0.000357345	5.84317e-06	2.47439e-05	0.00340347	0.00162537	0.00122524	5.29667e-05	1.8376e-05	2.37779e-05	0.00140571	5.08247e-05		FALSE	TRUE	TRUE	TRUE	TRUE	FALSE	TRUE	TRUE	TRUE	TRUE	TRUE	TRUE	TRUE	TRUE	TRUE	TRUE	TRUE	TRUE	TRUE	TRUE
CIT1	0.00214561	0.870049	0.0584433	0.0062847	1.29593e-05	0.994149	0.358664	0.000106841	0.0674683	0.0681581	0.0288575	0.00215372	0.0278165	0.0258093	0.0781853	0.000278349	0.0189619	3.42967e-05	4.12226e-05	0.00622942		TRUE	FALSE	TRUE	TRUE	TRUE	FALSE	FALSE	TRUE	FALSE	FALSE	TRUE	TRUE	TRUE	TRUE	FALSE	TRUE	TRUE	TRUE	TRUE	TRUE
CLN3	3.4029e-05	0.00332719	0.00914573	0.0141336	0.00264537	0.00391606	0.00107772	0.838576	0.0262704	0.214688	0.000468425	0.0193471	0.813799	0.0758544	0.00570795	0.00462207	0.000163055	0.00234725	0.00561541	0.0182175		TRUE	TRUE	TRUE	TRUE	TRUE	TRUE	TRUE	FALSE	TRUE	FALSE	TRUE	TRUE	FALSE	FALSE	TRUE	TRUE	TRUE	TRUE	TRUE	TRUE
CRH11	0.159711	0.344994	0.00453974	0.00016886	0.00577466	0.000828881	0.000909704	0.00275923	0.000145036	0.00219813	0.0275585	0.0202378	0.000489848	0.00623043	0.000505959	0.00270099	0.0344815	0.00176673	0.000178012	0.00216082		FALSE	FALSE	TRUE	TRUE	TRUE	TRUE	TRUE	TRUE	TRUE	TRUE	TRUE	TRUE	TRUE	TRUE	TRUE	TRUE	TRUE	TRUE	TRUE	TRUE
CSH1	0.130562	0.000334475	0.355181	0.0771279	0.53764	0.0514842	0.264759	0.0498205	0.015474	0.011259	0.00842842	0.00247909	0.0134078	0.0536391	0.0176333	0.0222026	0.302804	0.192254	0.00855985	0.000965544		FALSE	TRUE	FALSE	TRUE	FALSE	FALSE	FALSE	TRUE	TRUE	TRUE	TRUE	TRUE	TRUE	TRUE	TRUE	TRUE	FALSE	FALSE	TRUE	TRUE
CUP9	0.0565549	0.0645593	0.633109	0.124472	0.0237239	0.00776858	0.0974611	0.00815558	0.00170683	0.843487	0.00388839	0.0855311	0.131564	0.171331	0.00266232	0.00439064	0.00488008	0.0044444	0.0214669	0.0521309		TRUE	FALSE	FALSE	FALSE	TRUE	TRUE	FALSE	TRUE	TRUE	FALSE	TRUE	FALSE	FALSE	FALSE	TRUE	TRUE	TRUE	TRUE	TRUE	TRUE
DAK2	0.180924	0.00793824	0.186468	0.420564	0.141983	0.111013	0.0809058	0.128096	0.0452192	0.3373	0.0106094	0.421059	0.261385	0.0160031	0.321807	0.166955	0.0013212	0.0540012	0.00555761	1.04094e-05		FALSE	TRUE	FALSE	FALSE	FALSE	FALSE	FALSE	FALSE	TRUE	FALSE	TRUE	FALSE	FALSE	TRUE	FALSE	FALSE	TRUE	TRUE	TRUE	TRUE
DBF2	0.0115332	0.0682949	0.00285123	0.000655805	0.00477302	0.418734	0.0182126	0.00495611	0.000456491	0.0329176	0.000631648	0.00224156	0.0803466	0.00117329	0.204428	7.54823e-05	3.44807e-06	0.00120349	0.00140763	0.0303866		TRUE	FALSE	TRUE	TRUE	TRUE	FALSE	TRUE	TRUE	TRUE	TRUE	TRUE	TRUE	FALSE	TRUE	FALSE	TRUE	TRUE	TRUE	TRUE	TRUE
DDR48	4.24116e-05	4.9855e-05	0.00363882	0.107458	7.58118e-05	0.819912	0.00776946	0.00975389	0.536119	0.743629	0.000235605	0.00404535	0.00654887	0.000521617	0.0730647	0.000620412	0.00544059	0.0076498	0.00114095	0.000647932		TRUE	TRUE	TRUE	FALSE	TRUE	FALSE	TRUE	TRUE	FALSE	FALSE	TRUE	TRUE	TRUE	TRUE	FALSE	TRUE	TRUE	TRUE	TRUE	TRUE
DFG5	0.00228867	0.106186	0.0513415	0.000164086	0.00177732	0.0802665	0.0338345	0.0312343	0.933702	0.946334	0.00174428	0.0669538	0.0289011	0.000147839	0.18206	0.00117449	0.00366657	0.000645679	1.45942e-06	0.0115899		TRUE	FALSE	TRUE	TRUE	TRUE	FALSE	TRUE	TRUE	FALSE	FALSE	TRUE	TRUE	TRUE	TRUE	FALSE	TRUE	TRUE	TRUE	TRUE	TRUE
ECE1	0.00922585	4.77123e-06	0.0191968	5.17654e-10	0.00141154	0.00567158	0.000239777	0.0189558	0.00166972	0.00125182	0.00151179	6.94604e-06	0.0181258	2.37965e-07	0.00131886	0.00147845	2.62536e-05	0.0181524	3.8162e-06	0.00138827		TRUE	TRUE	TRUE	TRUE	TRUE	TRUE	TRUE	TRUE	TRUE	TRUE	TRUE	TRUE	TRUE	TRUE	TRUE	TRUE	TRUE	TRUE	TRUE	TRUE
ECM331	0.000148329	0.000225324	1.46786e-05	0.000543911	0.00157059	0.00350883	0.172313	0.0351038	0.0148033	0.156513	0.0043995	0.00183551	0.0193861	0.00350324	0.00125439	0.0112879	0.0272707	0.62374	0.00914251	0.000215686		TRUE	TRUE	TRUE	TRUE	TRUE	TRUE	FALSE	TRUE	TRUE	FALSE	TRUE	TRUE	TRUE	TRUE	TRUE	TRUE	TRUE	FALSE	TRUE	TRUE
EFG1	0.0255749	0.284987	0.0339637	0.00236309	0.000890616	0.0025438	0.00438761	0.00479531	0.000317568	0.396638	0.000579309	0.132796	0.0463954	0.00504549	0.914828	0.000783452	0.0010342	9.96744e-05	9.88869e-06	0.0009458		TRUE	FALSE	TRUE	TRUE	TRUE	TRUE	TRUE	TRUE	TRUE	FALSE	TRUE	FALSE	FALSE	TRUE	FALSE	TRUE	TRUE	TRUE	TRUE	TRUE
ELF1	0.008462	0.017412	0.00268307	0.00077616	4.41707e-05	0.0348671	0.000187855	0.0260518	0.00807989	0.155485	0.000174753	0.00257719	0.0330225	5.51611e-05	0.0708015	0.00233531	0.00245686	0.000163776	0.000133403	0.0379229		TRUE	TRUE	TRUE	TRUE	TRUE	TRUE	TRUE	TRUE	TRUE	FALSE	TRUE	TRUE	TRUE	TRUE	FALSE	TRUE	TRUE	TRUE	TRUE	TRUE
ENA2	0.000137677	0.0407705	0.02029	0.0397519	0.0265957	0.0209832	0.00125556	0.00220695	0.00392541	0.000495219	0.019431	0.00127096	0.00328184	0.0142927	0.00616795	0.00584162	0.000518248	0.0038032	0.0207372	0.0033144		TRUE	TRUE	TRUE	TRUE	TRUE	TRUE	TRUE	TRUE	TRUE	TRUE	TRUE	TRUE	TRUE	TRUE	TRUE	TRUE	TRUE	TRUE	TRUE	TRUE
ENA21	0.000116191	0.0104791	0.543759	0.00804884	0.847849	0.00402989	0.0137672	0.0855651	0.000148129	0.190612	0.000126669	0.00702003	0.0647621	0.0206551	0.0646438	0.001154	1.91047e-05	0.00345344	0.00334205	0.12648		TRUE	TRUE	FALSE	TRUE	FALSE	TRUE	TRUE	FALSE	TRUE	FALSE	TRUE	TRUE	FALSE	TRUE	FALSE	TRUE	TRUE	TRUE	TRUE	FALSE
FAV2	0.000200069	2.06574e-06	2.27344e-05	0.000514763	7.36529e-05	0.395262	0.232341	0.0394654	0.027253	0.0655209	0.00241739	0.017037	0.0124499	0.000476539	0.0137554	0.00158596	0.00362784	0.00743016	0.000379851	0.0179521		TRUE	TRUE	TRUE	TRUE	TRUE	FALSE	FALSE	TRUE	TRUE	FALSE	TRUE	TRUE	TRUE	TRUE	TRUE	TRUE	TRUE	TRUE	TRUE	TRUE
FBP1	0.203133	0.300704	0.0514596	0.0784573	0.0123205	0.626452	0.761155	0.0327582	0.886244	0.136673	0.00164903	0.0325551	0.0835718	0.0928715	0.0475929	0.00204585	0.383108	5.83546e-05	0.000208995	0.0275495		FALSE	FALSE	TRUE	FALSE	TRUE	FALSE	FALSE	TRUE	FALSE	FALSE	TRUE	TRUE	FALSE	FALSE	TRUE	TRUE	FALSE	TRUE	TRUE	TRUE
FDH1	0.462373	0.360987	0.7359	0.532818	0.00259847	0.0280081	0.981299	0.0327357	0.697813	0.236709	0.0688946	0.445461	0.191478	0.962247	0.159124	0.0187884	0.080261	0.00962165	0.00319674	0.00233126		FALSE	FALSE	FALSE	FALSE	TRUE	TRUE	FALSE	TRUE	FALSE	FALSE	TRUE	FALSE	FALSE	FALSE	FALSE	TRUE	TRUE	TRUE	TRUE	TRUE
FKH2	0.000747152	0.892705	0.0116918	0.000722161	0.00231661	0.0358271	0.0202208	0.0609086	0.0431183	0.106498	0.000191184	0.0374859	0.161177	0.0404601	0.722959	8.40273e-06	0.00199559	0.00850866	0.00423098	0.0179972		TRUE	FALSE	TRUE	TRUE	TRUE	TRUE	TRUE	FALSE	TRUE	FALSE	TRUE	TRUE	FALSE	TRUE	FALSE	TRUE	TRUE	TRUE	TRUE	TRUE
FRP1	0.00825854	0.02217	0.0479698	0.777272	0.000123903	0.111958	0.256668	0.000172326	0.00524983	0.00492198	0.000180007	0.00347048	0.0061077	0.000410682	0.0331254	1.76641e-05	0.00236798	0.000106	4.16443e-06	0.00320259		TRUE	TRUE	TRUE	FALSE	TRUE	FALSE	FALSE	TRUE	TRUE	TRUE	TRUE	TRUE	TRUE	TRUE	TRUE	TRUE	TRUE	TRUE	TRUE	TRUE
FRP2	0.00638459	0.321084	0.0741585	0.0152675	1.98303e-06	0.0703175	0.122214	0.000857212	0.00237043	0.283394	0.00581094	2.99372e-05	0.0252626	0.00316117	0.0600559	0.000108172	0.00568181	8.27323e-07	0.00931577	0.00655949		TRUE	FALSE	TRUE	TRUE	TRUE	FALSE	FALSE	TRUE	TRUE	FALSE	TRUE	TRUE	TRUE	TRUE	FALSE	TRUE	TRUE	TRUE	TRUE	TRUE
FRP3	0.00784916	0.00129366	0.0793993	0.00821787	0.00143893	0.732618	0.762895	0.715877	0.00311698	0.771507	0.0953295	0.0300735	0.859438	0.105464	0.22579	0.000128072	0.0112223	0.0913509	0.00134856	0.356456		TRUE	TRUE	TRUE	TRUE	TRUE	FALSE	FALSE	FALSE	TRUE	FALSE	FALSE	TRUE	FALSE	FALSE	FALSE	TRUE	TRUE	FALSE	TRUE	FALSE
FTR1	0.000902183	1.61429e-06	0.517458	0.010053	0.0023569	0.0657395	0.642107	0.101101	0.0057497	0.00830219	0.00949692	0.0487124	0.084441	0.0840778	0.0375543	0.00168233	1.48763e-05	0.000439853	0.00613091	0.00116975		TRUE	TRUE	FALSE	TRUE	TRUE	FALSE	FALSE	FALSE	TRUE	TRUE	TRUE	TRUE	FALSE	FALSE	TRUE	TRUE	TRUE	TRUE	TRUE	TRUE
GAL1	0.0341079	0.197915	0.729072	0.0141578	0.0105668	0.00230084	0.0764253	0.0839554	0.252362	0.621169	0.000268661	0.394189	0.155245	0.562176	0.026496	0.0161848	0.0201697	0.0505579	6.60434e-07	0.0115244		TRUE	FALSE	FALSE	TRUE	TRUE	TRUE	FALSE	FALSE	FALSE	FALSE	TRUE	FALSE	FALSE	FALSE	TRUE	TRUE	TRUE	TRUE	TRUE	TRUE
GAP2	0.199255	0.0200838	0.0559168	0.0666384	0.151707	0.876769	0.395279	0.000587804	0.181225	0.249526	0.100736	0.0025221	0.123698	0.000111516	0.0977464	0.371465	0.00242044	0.0252631	0.451977	0.3465		FALSE	TRUE	TRUE	TRUE	FALSE	FALSE	FALSE	TRUE	FALSE	FALSE	FALSE	TRUE	FALSE	TRUE	FALSE	FALSE	TRUE	TRUE	FALSE	FALSE
GCA2	0.117869	0.316554	0.00157403	0.463331	0.000861893	0.0141089	0.622831	0.0102457	0.203759	0.0125116	0.102055	0.104719	0.0167621	0.937829	0.000507455	0.00189072	0.210015	0.0224564	0.175788	0.043198		FALSE	FALSE	TRUE	FALSE	TRUE	TRUE	FALSE	TRUE	FALSE	TRUE	FALSE	FALSE	TRUE	FALSE	TRUE	TRUE	FALSE	TRUE	FALSE	TRUE
GCN4	0.000369102	0.000489887	0.0628883	0.0598728	0.00294555	0.356387	0.00367131	0.00145777	0.00800235	0.0238491	5.51965e-05	0.00966342	0.0448678	0.00283942	0.0197626	0.0015315	0.000403917	0.00477222	0.00869014	0.0155544		TRUE	TRUE	TRUE	TRUE	TRUE	FALSE	TRUE	TRUE	TRUE	TRUE	TRUE	TRUE	FALSE	TRUE	TRUE	TRUE	TRUE	TRUE	TRUE	TRUE
GIN4	0.000865104	0.893747	0.00773446	0.00146002	4.78418e-06	0.223762	0.00508314	0.00321179	0.170759	0.128988	0.00275323	0.0030004	0.0681029	0.0130369	0.319576	1.11531e-05	0.00232059	0.000539105	0.0010496	0.0109602		TRUE	FALSE	TRUE	TRUE	TRUE	FALSE	TRUE	TRUE	FALSE	FALSE	TRUE	TRUE	FALSE	TRUE	FALSE	TRUE	TRUE	TRUE	TRUE	TRUE
GNP1	0.000460575	0.000606955	0.737842	0.232973	0.00500153	0.0143272	0.280029	0.133525	0.858008	0.98831	0.000930838	0.710739	0.0524748	0.00337838	0.0384002	0.00336197	0.089333	0.0714902	0.00432226	0.104101		TRUE	TRUE	FALSE	FALSE	TRUE	TRUE	FALSE	FALSE	FALSE	FALSE	TRUE	FALSE	FALSE	TRUE	TRUE	TRUE	FALSE	TRUE	TRUE	FALSE
GPD1	0.000789596	0.000427402	0.00833869	0.0276617	0.136787	0.00285121	0.0124577	0.00231312	0.000181034	0.24819	0.00381417	0.00758297	0.0182519	0.00154617	0.00917081	0.000314673	0.0030579	0.00170575	0.00114558	0.228026		TRUE	TRUE	TRUE	TRUE	FALSE	TRUE	TRUE	TRUE	TRUE	FALSE	TRUE	TRUE	TRUE	TRUE	TRUE	TRUE	TRUE	TRUE	TRUE	FALSE
GPD2	0.000561774	0.00517012	0.822656	0.0357497	0.302951	0.0605708	0.00128022	0.0143288	0.000773673	0.0394347	1.13559e-05	0.0552504	0.136575	0.00951509	0.00122097	0.000287573	0.0070431	0.00670413	0.00541517	0.00205461		TRUE	TRUE	FALSE	TRUE	FALSE	FALSE	TRUE	TRUE	TRUE	TRUE	TRUE	TRUE	FALSE	TRUE	TRUE	TRUE	TRUE	TRUE	TRUE	TRUE
HAP3	0.00423325	0.000676184	0.00150298	0.00799942	1.92366e-05	0.295879	0.764944	0.334983	0.00399822	0.0279523	0.00149459	0.0301494	0.628108	0.0148311	0.158752	0.00846655	0.00376137	0.00803429	0.00697883	0.114659		TRUE	TRUE	TRUE	TRUE	TRUE	FALSE	FALSE	FALSE	TRUE	TRUE	TRUE	TRUE	FALSE	TRUE	FALSE	TRUE	TRUE	TRUE	TRUE	FALSE
HAP43	2.38124e-05	5.76552e-06	0.00204748	0.00520201	1.35647e-05	0.147892	0.191455	0.0714006	0.006991	0.0183539	2.05301e-05	0.00263783	0.135906	0.00210493	0.225131	0.00140243	0.00048582	0.00544795	0.000546413	0.0545011		TRUE	TRUE	TRUE	TRUE	TRUE	FALSE	FALSE	FALSE	TRUE	TRUE	TRUE	TRUE	FALSE	TRUE	FALSE	TRUE	TRUE	TRUE	TRUE	TRUE
HEM1	7.64101e-05	0.000125269	0.160208	0.0119697	0.489775	0.839591	0.0112686	0.481785	0.0292646	0.0470159	0.00956046	0.190976	0.969423	0.0428644	0.149884	5.08762e-06	0.434491	0.133211	0.0106828	0.0135542		TRUE	TRUE	FALSE	TRUE	FALSE	FALSE	TRUE	FALSE	TRUE	FALSE	TRUE	FALSE	FALSE	TRUE	FALSE	TRUE	FALSE	FALSE	TRUE	TRUE
HGT7	0.528349	0.00129709	0.0267999	0.0305237	0.00572857	0.0185455	0.0124648	0.311971	0.00265141	0.00786766	0.00481927	0.00194069	0.438015	0.0266255	0.15348	0.0194349	0.122254	0.0318347	0.000787429	0.000164948		FALSE	TRUE	TRUE	TRUE	TRUE	TRUE	TRUE	FALSE	TRUE	TRUE	TRUE	TRUE	FALSE	TRUE	FALSE	TRUE	FALSE	TRUE	TRUE	TRUE
HOG1	0.000514906	0.281881	0.013203	0.0350335	0.000160036	0.030636	0.0381006	0.0106024	0.124386	0.738435	0.0146739	0.00485614	0.256327	0.350253	0.91285	3.80803e-06	0.0073641	0.00107407	0.000166243	0.00111728		TRUE	FALSE	TRUE	TRUE	TRUE	TRUE	TRUE	TRUE	FALSE	FALSE	TRUE	TRUE	FALSE	FALSE	FALSE	TRUE	TRUE	TRUE	TRUE	TRUE
HSP104	0.0523864	0.0110435	0.0498316	0.00359022	0.0670153	0.235136	0.227041	0.764399	0.0100904	0.429709	0.00553194	0.574312	0.0340247	0.512531	0.0691362	0.0110837	0.229458	0.127585	0.0769263	0.235427		TRUE	TRUE	TRUE	TRUE	TRUE	FALSE	FALSE	FALSE	TRUE	FALSE	TRUE	FALSE	TRUE	FALSE	FALSE	TRUE	FALSE	FALSE	TRUE	FALSE
HSP70	0.0633993	0.0263155	0.00823132	0.0149911	0.0297843	0.571432	0.520443	0.239913	0.449098	0.79768	0.0483442	0.00494721	0.925397	0.0369405	0.786135	0.0871442	0.00215621	0.477636	0.0140501	0.00207633		TRUE	TRUE	TRUE	TRUE	TRUE	FALSE	FALSE	FALSE	FALSE	FALSE	TRUE	TRUE	FALSE	TRUE	FALSE	TRUE	TRUE	FALSE	TRUE	TRUE
HTA1	0.000854266	0.00780086	0.0119399	0.00421588	0.000788235	0.159353	0.0148383	0.00179719	0.00266592	0.0212837	0.000183519	0.004232	0.0154238	0.000467199	0.393252	0.00156387	1.26971e-05	1.70686e-05	1.70272e-05	0.00678818		TRUE	TRUE	TRUE	TRUE	TRUE	FALSE	TRUE	TRUE	TRUE	TRUE	TRUE	TRUE	TRUE	TRUE	FALSE	TRUE	TRUE	TRUE	TRUE	TRUE
HTA2	0.00041565	0.000950108	0.00347808	0.00704268	0.00037309	0.0596837	0.0149735	0.000182124	0.000902604	0.00240877	0.000536452	0.000344483	0.0360881	2.68819e-05	0.0382109	0.000354334	9.01967e-07	0.000244004	0.000708602	7.38692e-05		TRUE	TRUE	TRUE	TRUE	TRUE	FALSE	TRUE	TRUE	TRUE	TRUE	TRUE	TRUE	TRUE	TRUE	TRUE	TRUE	TRUE	TRUE	TRUE	TRUE
HWP1	0.0585984	0.00877896	0.00240054	0.000202823	0.000210536	0.00285771	1.40371e-05	0.000818582	2.56143e-06	0.000246697	0.00209686	0.000350115	0.00253746	0.000131586	0.000216673	0.00193262	0.000335582	0.00252588	0.000210716	0.000217943		TRUE	TRUE	TRUE	TRUE	TRUE	TRUE	TRUE	TRUE	TRUE	TRUE	TRUE	TRUE	TRUE	TRUE	TRUE	TRUE	TRUE	TRUE	TRUE	TRUE
HYR1	0.000273014	0.000368986	0.241339	0.00434253	0.406567	0.00912518	0.00165733	0.0523767	0.00096221	0.0482774	0.00703163	0.000116361	0.0529443	0.000199734	0.0121945	0.00698539	0.000977345	0.0593677	0.00211935	0.368536		TRUE	TRUE	FALSE	TRUE	FALSE	TRUE	TRUE	TRUE	TRUE	FALSE	TRUE	TRUE	FALSE	TRUE	TRUE	TRUE	TRUE	TRUE	TRUE	FALSE
IFD6	0.951252	0.328286	0.301615	0.744658	0.716511	0.00777308	0.104002	0.369799	0.142222	0.0841202	0.00017929	0.370288	0.675903	0.387024	0.205062	0.000416945	0.119595	0.727849	0.119535	0.0227655		FALSE	FALSE	FALSE	FALSE	FALSE	TRUE	FALSE	FALSE	FALSE	FALSE	TRUE	FALSE	FALSE	FALSE	FALSE	TRUE	FALSE	FALSE	FALSE	TRUE
IHD1	0.52966	0.00204084	0.0127489	0.000691545	0.000227379	0.0174813	0.0485648	0.0660252	0.00903022	0.0614165	0.00170257	0.000150527	0.00479203	8.84026e-09	2.26789e-05	0.00117535	0.00012556	0.00757563	8.24045e-10	4.01971e-07		FALSE	TRUE	TRUE	TRUE	TRUE	TRUE	TRUE	FALSE	TRUE	FALSE	TRUE	TRUE	TRUE	TRUE	TRUE	TRUE	TRUE	TRUE	TRUE	TRUE
IPL1	2.08248e-05	0.0501902	0.00192453	0.00394032	0.000243352	0.49621	0.185989	0.11174	0.92064	0.66698	0.0001227	0.00280012	0.198497	0.00255674	0.233911	0.00170188	0.0126771	0.000923884	4.23932e-05	0.0208584		TRUE	TRUE	TRUE	TRUE	TRUE	FALSE	FALSE	FALSE	FALSE	FALSE	TRUE	TRUE	FALSE	TRUE	FALSE	TRUE	TRUE	TRUE	TRUE	TRUE
IRE1	0.0118752	0.298032	0.0121635	0.0147046	0.000587232	0.0445241	0.0171254	0.0242426	0.826941	0.755112	0.00659561	0.0193638	0.0123738	0.0128158	0.00077854	0.00025434	0.00340785	0.0154505	0.0259916	0.0386307		TRUE	FALSE	TRUE	TRUE	TRUE	FALSE	TRUE	TRUE	FALSE	FALSE	TRUE	TRUE	TRUE	TRUE	TRUE	TRUE	TRUE	TRUE	TRUE	TRUE
IRO1	0.000236623	0.758218	0.000864034	0.000418859	0.0465858	3.02561e-05	0.000492985	0.000291721	2.37267e-05	0.000331131	0.00298167	0.000821483	0.00358563	8.16603e-05	0.0063267	0.0028261	0.000417205	0.00139263	0.00834957	0.802346		TRUE	FALSE	TRUE	TRUE	TRUE	TRUE	TRUE	TRUE	TRUE	TRUE	TRUE	TRUE	TRUE	TRUE	TRUE	TRUE	TRUE	TRUE	TRUE	FALSE
KIP4	0.000468754	1.93933e-05	7.12991e-05	5.32599e-07	0.000253414	0.000855907	5.78071e-07	5.81206e-05	6.91919e-05	2.26995e-05	4.98484e-05	8.84807e-06	0.000593622	4.43641e-06	1.2492e-05	4.36231e-05	1.03278e-05	0.000306033	5.84436e-05	0.0091232		TRUE	TRUE	TRUE	TRUE	TRUE	TRUE	TRUE	TRUE	TRUE	TRUE	TRUE	TRUE	TRUE	TRUE	TRUE	TRUE	TRUE	TRUE	TRUE	TRUE
KRE1	0.0225695	0.0137287	0.0543897	0.235977	0.00525677	0.0227397	0.274455	0.748285	0.0663794	0.0524267	0.400219	0.000526145	0.258508	0.00217813	0.0497744	0.000698879	0.479604	0.276648	0.217261	0.971771		TRUE	TRUE	TRUE	FALSE	TRUE	TRUE	FALSE	FALSE	FALSE	FALSE	FALSE	TRUE	FALSE	TRUE	TRUE	TRUE	FALSE	FALSE	FALSE	FALSE
MAE1	0.000350861	0.109418	0.439069	0.601089	0.166852	0.0194756	0.26914	0.874469	0.932526	0.00120328	0.131572	0.0712426	0.290526	0.0149694	0.00565335	0.000455827	0.703373	0.989175	0.00275275	0.00154119		TRUE	FALSE	FALSE	FALSE	FALSE	TRUE	FALSE	FALSE	FALSE	TRUE	FALSE	FALSE	FALSE	TRUE	TRUE	TRUE	FALSE	FALSE	TRUE	TRUE
MPS1	0.00502647	0.295106	0.0055409	0.03645	0.000392122	0.229453	0.139699	0.012608	0.388716	0.169066	0.000816737	0.0760449	0.0632479	0.112495	0.370422	0.000118337	0.0111102	0.000466199	0.0101421	0.00210646		TRUE	FALSE	TRUE	TRUE	TRUE	FALSE	FALSE	TRUE	FALSE	FALSE	TRUE	FALSE	FALSE	FALSE	FALSE	TRUE	TRUE	TRUE	TRUE	TRUE
NDT80	0.000462321	0.0175247	0.0160199	0.00245559	4.13948e-05	0.314625	0.0146233	0.000466382	0.0086694	0.010381	6.09025e-05	0.00654379	0.0424043	0.00285235	0.0389206	1.71472e-05	0.0038983	0.000165714	0.0008723	3.97235e-05		TRUE	TRUE	TRUE	TRUE	TRUE	FALSE	TRUE	TRUE	TRUE	TRUE	TRUE	TRUE	TRUE	TRUE	TRUE	TRUE	TRUE	TRUE	TRUE	TRUE
NPR1	0.00649538	0.0670249	0.0214977	0.0135485	0.0056223	0.0821107	0.0154631	0.12198	0.18839	0.557303	0.0259274	0.0973149	0.0282402	0.0185908	0.580638	0.000450923	0.00124746	0.0522314	0.0122855	0.0142763		TRUE	FALSE	TRUE	TRUE	TRUE	FALSE	TRUE	FALSE	FALSE	FALSE	TRUE	FALSE	TRUE	TRUE	FALSE	TRUE	TRUE	TRUE	TRUE	TRUE
NRG1	0.0119608	0.00598248	0.00158993	4.89658e-05	0.0229452	0.00228095	0.00145716	0.000340388	0.000163871	0.00340069	6.54754e-05	0.00601456	0.0100821	3.80649e-06	0.00280175	0.00301466	1.11977e-05	0.000300536	6.14816e-07	0.00120016		TRUE	TRUE	TRUE	TRUE	TRUE	TRUE	TRUE	TRUE	TRUE	TRUE	TRUE	TRUE	TRUE	TRUE	TRUE	TRUE	TRUE	TRUE	TRUE	TRUE
PCK1	0.0170288	0.029663	0.330514	0.0149821	0.00480265	0.161319	0.615386	0.00979313	0.47793	0.0329153	0.0124451	0.195505	0.123105	0.625049	0.0168596	0.00316486	0.0210781	0.22198	0.00652769	0.00292478		TRUE	TRUE	FALSE	TRUE	TRUE	FALSE	FALSE	TRUE	FALSE	TRUE	TRUE	FALSE	FALSE	FALSE	TRUE	TRUE	TRUE	FALSE	TRUE	TRUE
PFK2	0.428187	0.00268454	0.0923207	0.00392654	0.00852775	0.0596442	0.952998	0.0684965	0.0045146	0.236072	0.00312894	0.0179515	0.317135	0.00274878	0.383211	0.262488	0.0011946	0.00202416	0.00279783	1.23745e-05		FALSE	TRUE	FALSE	TRUE	TRUE	FALSE	FALSE	FALSE	TRUE	FALSE	TRUE	TRUE	FALSE	TRUE	FALSE	FALSE	TRUE	TRUE	TRUE	TRUE
PGA13	0.000188686	0.000386612	0.013769	0.000272518	0.00221368	0.399251	0.0115051	0.0593193	0.195602	0.000224722	0.00186206	0.000288603	0.0131779	0.00142511	0.00016295	0.00140378	0.073139	0.0198259	0.000167228	0.00051639		TRUE	TRUE	TRUE	TRUE	TRUE	FALSE	TRUE	FALSE	FALSE	TRUE	TRUE	TRUE	TRUE	TRUE	TRUE	TRUE	TRUE	TRUE	TRUE	TRUE
PGA17	0.0354842	0.0286724	0.0217038	0.235682	0.013389	0.0817703	0.223451	0.000404617	0.0186499	0.127704	0.0125321	0.00559972	0.151469	0.0450301	0.113551	0.00527207	0.100792	0.000674987	0.84232	0.0158418		TRUE	TRUE	TRUE	FALSE	TRUE	FALSE	FALSE	TRUE	TRUE	FALSE	TRUE	TRUE	FALSE	TRUE	FALSE	TRUE	FALSE	TRUE	FALSE	TRUE
PGA25	0.0493486	0.00203859	0.00158551	0.0810366	0.00403558	0.646558	0.274952	0.0234333	0.147235	0.0568895	0.0301725	0.0245473	0.0970668	0.427184	0.0168877	0.000615829	0.050262	0.00265061	0.212458	0.0053881		TRUE	TRUE	TRUE	FALSE	TRUE	FALSE	FALSE	TRUE	FALSE	FALSE	TRUE	TRUE	FALSE	FALSE	TRUE	TRUE	TRUE	TRUE	FALSE	TRUE
PGA34	0.0106827	0.00054314	0.0170799	0.00029567	0.0045027	0.000101568	0.0196037	0.0142154	0.000147524	0.0130166	0.000935629	0.00526973	0.011672	0.000270528	0.000676295	3.21116e-08	0.00131924	0.00088777	0.00220062	0.000408356		TRUE	TRUE	TRUE	TRUE	TRUE	TRUE	TRUE	TRUE	TRUE	TRUE	TRUE	TRUE	TRUE	TRUE	TRUE	TRUE	TRUE	TRUE	TRUE	TRUE
PGA37	0.875477	0.477871	0.0484499	0.0541892	0.00157891	0.188673	0.936565	0.134845	0.669203	0.0746568	0.0225283	0.168733	0.0942702	0.696933	0.445824	0.0653215	0.0518902	0.00766916	0.0259267	0.0216037		FALSE	FALSE	TRUE	TRUE	TRUE	FALSE	FALSE	FALSE	FALSE	FALSE	TRUE	FALSE	FALSE	FALSE	FALSE	TRUE	TRUE	TRUE	TRUE	TRUE
PGA48	0.0728096	0.215718	0.000198057	0.520828	0.0133714	0.0620362	0.0024089	0.000406933	0.0276515	0.00365039	0.00232655	0.00238054	0.0156	0.0196299	0.0261736	0.00479998	0.000555884	3.35734e-05	0.000628461	0.000206366		TRUE	FALSE	TRUE	FALSE	TRUE	FALSE	TRUE	TRUE	TRUE	TRUE	TRUE	TRUE	TRUE	TRUE	TRUE	TRUE	TRUE	TRUE	TRUE	TRUE
PGA53	4.20576e-05	0.0129629	0.00984828	0.0071284	0.000177518	0.00850716	0.010504	5.35587e-05	0.00011654	0.0314165	0.000410133	0.000415428	0.00536226	0.000139253	0.841635	0.000177399	0.00125324	0.000177029	0.000107084	0.00308228		TRUE	TRUE	TRUE	TRUE	TRUE	TRUE	TRUE	TRUE	TRUE	TRUE	TRUE	TRUE	TRUE	TRUE	FALSE	TRUE	TRUE	TRUE	TRUE	TRUE
PGA7	0.102607	0.0287786	0.0005119	0.0195128	6.26942e-07	0.827236	0.0750879	4.66497e-05	0.0030479	0.0113107	0.000194029	0.00157129	0.0109665	0.00423585	0.0983272	0.000361092	0.00723374	0.000130209	0.000141018	1.07318e-05		FALSE	TRUE	TRUE	TRUE	TRUE	FALSE	FALSE	TRUE	TRUE	TRUE	TRUE	TRUE	TRUE	TRUE	FALSE	TRUE	TRUE	TRUE	TRUE	TRUE
PHO85	0.00842697	0.0861187	0.00148755	0.00122233	6.42771e-05	0.0379103	0.0589014	0.586372	0.54131	0.0103048	0.00171417	0.000979169	0.259469	0.0294424	0.420056	9.43547e-05	0.00208684	0.00029739	1.58883e-05	0.000133952		TRUE	FALSE	TRUE	TRUE	TRUE	TRUE	FALSE	FALSE	FALSE	TRUE	TRUE	TRUE	FALSE	TRUE	FALSE	TRUE	TRUE	TRUE	TRUE	TRUE
PHO89	0.0230522	0.0145431	0.500147	0.348166	0.0212047	0.0904739	0.0601825	0.000447358	0.123478	0.158347	0.0144543	0.00242945	0.0183061	0.128944	0.269088	0.00604353	0.00161697	0.000554443	0.0267643	0.0950214		TRUE	TRUE	FALSE	FALSE	TRUE	FALSE	FALSE	TRUE	FALSE	FALSE	TRUE	TRUE	TRUE	FALSE	FALSE	TRUE	TRUE	TRUE	TRUE	FALSE
PHR1	0.00324584	0.786422	0.00231517	0.029005	0.0404827	0.00116245	0.137897	0.0108518	0.00805623	0.0144306	0.344694	0.0391049	0.0708942	0.00211585	0.0539601	0.0228485	0.0102575	0.00312591	0.669229	0.00692769		TRUE	FALSE	TRUE	TRUE	TRUE	TRUE	FALSE	TRUE	TRUE	TRUE	FALSE	TRUE	FALSE	TRUE	TRUE	TRUE	TRUE	TRUE	FALSE	TRUE
PHR2	5.24851e-05	3.94109e-07	8.78447e-05	0.00564999	0.000309691	0.179123	0.500958	0.18539	0.439971	0.0199689	0.0432963	0.0878542	0.227885	4.21265e-05	0.569173	0.00306802	1.24047e-05	0.00065874	0.000159088	0.00708953		TRUE	TRUE	TRUE	TRUE	TRUE	FALSE	FALSE	FALSE	FALSE	TRUE	TRUE	FALSE	FALSE	TRUE	FALSE	TRUE	TRUE	TRUE	TRUE	TRUE
PIL1	0.000509276	0.00598303	0.000374701	0.0261787	0.0733695	0.006455	0.00131337	0.00142504	8.94345e-05	0.0329189	0.000442665	0.0105755	0.00101093	0.084929	0.0126347	0.0051732	0.0119371	0.0475347	0.000848087	0.015512		TRUE	TRUE	TRUE	TRUE	TRUE	TRUE	TRUE	TRUE	TRUE	TRUE	TRUE	TRUE	TRUE	FALSE	TRUE	TRUE	TRUE	TRUE	TRUE	TRUE
PIR1	0.0273561	0.00948271	0.000278588	3.53276e-05	0.00609191	0.0202498	0.000966412	0.00476	0.0351383	0.00253324	4.96213e-07	3.22036e-06	0.00221637	0.000541015	1.59606e-05	0.000418428	0.000202926	0.000465138	8.03706e-06	0.016793		TRUE	TRUE	TRUE	TRUE	TRUE	TRUE	TRUE	TRUE	TRUE	TRUE	TRUE	TRUE	TRUE	TRUE	TRUE	TRUE	TRUE	TRUE	TRUE	TRUE
PLB5	0.521148	0.083765	0.00129058	0.115039	0.015289	0.00105191	0.0021788	0.183417	0.0029854	0.152742	0.0466727	0.315248	0.237249	0.025134	0.0177297	0.00436562	0.00205813	0.0443704	0.00831392	0.305776		FALSE	FALSE	TRUE	FALSE	TRUE	TRUE	TRUE	FALSE	TRUE	FALSE	TRUE	FALSE	FALSE	TRUE	TRUE	TRUE	TRUE	TRUE	TRUE	FALSE
POL1	0.000694611	0.881636	0.00590478	0.0155728	0.0001605	0.291225	0.00604183	0.07848	0.153672	0.0349009	0.00259197	0.00598721	0.106903	0.00868156	0.0929583	7.10093e-06	0.000923383	0.00670833	0.00505852	0.000444584		TRUE	FALSE	TRUE	TRUE	TRUE	FALSE	TRUE	FALSE	FALSE	TRUE	TRUE	TRUE	FALSE	TRUE	FALSE	TRUE	TRUE	TRUE	TRUE	TRUE
PRA1	0.108503	7.09104e-06	0.153967	0.00022814	0.00351273	0.100679	0.00551851	0.54822	0.000219561	0.541958	0.0950765	0.00135827	0.818521	0.12227	0.0669474	0.950927	3.98432e-06	0.000857743	0.0737627	0.00463519		FALSE	TRUE	FALSE	TRUE	TRUE	FALSE	TRUE	FALSE	TRUE	FALSE	FALSE	TRUE	FALSE	FALSE	FALSE	FALSE	TRUE	TRUE	TRUE	TRUE
RBR1	1.51274e-05	0.000296044	0.0188712	0.00274694	7.65107e-05	0.938934	0.0513731	0.463827	0.0271338	0.000191434	0.0935903	0.471658	0.280407	0.0751364	0.069113	0.00597006	0.46874	0.566849	0.665423	0.00418242		TRUE	TRUE	TRUE	TRUE	TRUE	FALSE	FALSE	FALSE	TRUE	TRUE	FALSE	FALSE	FALSE	FALSE	FALSE	TRUE	FALSE	FALSE	FALSE	TRUE
RBR2	0.000843796	0.00860304	0.00804883	0.0046375	0.000445608	0.112036	0.00286563	0.00923171	0.706209	0.587085	0.00220289	0.00669732	0.00856369	0.0729425	0.101368	0.0321517	0.012679	0.00623464	0.00114014	5.58112e-05		TRUE	TRUE	TRUE	TRUE	TRUE	FALSE	TRUE	TRUE	FALSE	FALSE	TRUE	TRUE	TRUE	TRUE	FALSE	TRUE	TRUE	TRUE	TRUE	TRUE
RBT1	0.0121959	0.00677849	0.0254356	0.000320895	3.59937e-05	0.00447061	0.00810238	0.020197	0.00848794	0.0173804	0.00232248	0.000410599	0.0376867	0.00113079	0.000862118	0.00635214	0.00556768	0.0234372	0.00124243	0.000169609		TRUE	TRUE	TRUE	TRUE	TRUE	TRUE	TRUE	TRUE	TRUE	TRUE	TRUE	TRUE	TRUE	TRUE	TRUE	TRUE	TRUE	TRUE	TRUE	TRUE
RBT5	0.445606	0.00366521	0.0192894	0.0170736	2.90869e-05	0.0322316	0.0345829	0.000218635	0.000298446	0.0160365	7.54587e-05	1.95936e-05	0.00178546	0.000663971	0.0405122	5.91084e-06	0.00125935	1.15269e-05	5.54896e-06	5.11444e-06		FALSE	TRUE	TRUE	TRUE	TRUE	TRUE	TRUE	TRUE	TRUE	TRUE	TRUE	TRUE	TRUE	TRUE	TRUE	TRUE	TRUE	TRUE	TRUE	TRUE
RCT1	5.45549e-05	1.46152e-06	0.0640112	0.291737	0.0217276	0.00858106	0.0163975	0.00434618	0.000177534	0.000166689	0.00231643	8.77006e-06	0.000147094	0.000297209	0.0016969	0.000484252	2.20195e-05	0.000626948	2.97377e-05	1.63899e-05		TRUE	TRUE	TRUE	FALSE	TRUE	TRUE	TRUE	TRUE	TRUE	TRUE	TRUE	TRUE	TRUE	TRUE	TRUE	TRUE	TRUE	TRUE	TRUE	TRUE
RFG1	0.0675377	0.000280997	0.0143459	0.000175222	0.00182186	0.0182761	0.014614	0.0182903	0.000634743	0.000124626	0.631604	6.98304e-05	0.0202291	4.96745e-05	0.000473422	0.000244453	0.0382107	0.23497	0.000327868	0.00891619		TRUE	TRUE	TRUE	TRUE	TRUE	TRUE	TRUE	TRUE	TRUE	TRUE	FALSE	TRUE	TRUE	TRUE	TRUE	TRUE	TRUE	FALSE	TRUE	TRUE
RHR2	0.000202347	9.14305e-05	0.0137202	0.000560197	0.0130563	0.1503	0.00172448	0.212675	0.00454348	0.126069	0.0103924	0.0596199	0.739891	0.0351892	0.00910458	0.0024226	0.00022595	0.0193221	0.000102812	0.0100044		TRUE	TRUE	TRUE	TRUE	TRUE	FALSE	TRUE	FALSE	TRUE	FALSE	TRUE	TRUE	FALSE	TRUE	TRUE	TRUE	TRUE	TRUE	TRUE	TRUE
RIM101	0.000812461	0.0982052	0.00139499	0.0254503	0.0154436	0.731384	0.0343138	0.00039267	0.00164617	0.0288729	0.000139186	0.0124503	0.0313398	0.00370126	0.00306777	0.000242003	0.00102903	0.000113271	0.0039513	0.000217544		TRUE	FALSE	TRUE	TRUE	TRUE	FALSE	TRUE	TRUE	TRUE	TRUE	TRUE	TRUE	TRUE	TRUE	TRUE	TRUE	TRUE	TRUE	TRUE	TRUE
RNR22	0.00358105	1.84282e-05	0.685558	0.0881273	0.000610941	0.197778	0.00669693	0.0786242	0.000113098	0.00179912	0.0219719	0.539768	0.235643	0.00291671	0.694628	0.0400394	1.81544e-05	0.0410052	0.00140711	0.00063099		TRUE	TRUE	FALSE	FALSE	TRUE	FALSE	TRUE	FALSE	TRUE	TRUE	TRUE	FALSE	FALSE	TRUE	FALSE	TRUE	TRUE	TRUE	TRUE	TRUE
ROB1	0.138657	9.58939e-05	0.0751563	0.0168356	0.00849855	0.0234548	0.00201146	0.0435737	0.00475085	0.0932673	0.00413459	0.0156134	0.16839	0.00012092	0.800517	0.000646821	0.969255	0.00726692	2.18241e-05	0.000943473		FALSE	TRUE	TRUE	TRUE	TRUE	TRUE	TRUE	TRUE	TRUE	FALSE	TRUE	TRUE	FALSE	TRUE	FALSE	TRUE	FALSE	TRUE	TRUE	TRUE
RPN4	0.013407	0.00190531	0.000468479	3.82042e-05	0.00126827	0.743082	0.0501968	0.00423904	0.0167188	0.059857	0.000342656	0.000640612	0.028884	0.000817307	0.00287806	7.91377e-06	0.00677394	5.99354e-05	0.00382155	0.517123		TRUE	TRUE	TRUE	TRUE	TRUE	FALSE	TRUE	TRUE	TRUE	FALSE	TRUE	TRUE	TRUE	TRUE	TRUE	TRUE	TRUE	TRUE	TRUE	FALSE
RTA3	0.0150869	0.666298	0.00436975	0.00330122	0.0384997	0.245079	0.000660461	0.0195495	0.0114	0.00938454	0.00569143	0.00197812	0.0332375	0.0212812	0.000312391	0.00459576	0.000201519	0.00559132	0.00782272	0.000168476		TRUE	FALSE	TRUE	TRUE	TRUE	FALSE	TRUE	TRUE	TRUE	TRUE	TRUE	TRUE	TRUE	TRUE	TRUE	TRUE	TRUE	TRUE	TRUE	TRUE
SAP1	0.0428556	0.259899	0.0641134	0.0189759	0.00676915	0.693505	0.125169	0.264497	0.463891	0.698219	0.0125443	0.0663877	0.0646366	0.0118172	0.069478	0.00158821	0.00371335	0.000794139	0.000319374	0.00162621		TRUE	FALSE	TRUE	TRUE	TRUE	FALSE	FALSE	FALSE	FALSE	FALSE	TRUE	TRUE	FALSE	TRUE	FALSE	TRUE	TRUE	TRUE	TRUE	TRUE
SAP10	0.139983	0.0986434	0.0670519	0.27314	0.289039	0.0892869	0.408209	0.172403	0.189183	0.0366196	0.0932276	0.285962	0.858933	0.0638426	0.0731254	0.00185259	0.00598102	0.0100561	0.282473	0.0536284		FALSE	FALSE	TRUE	FALSE	FALSE	FALSE	FALSE	FALSE	FALSE	TRUE	FALSE	FALSE	FALSE	TRUE	FALSE	TRUE	TRUE	TRUE	FALSE	TRUE
SAP2	0.0531471	0.000889261	0.0285298	0.0689832	0.0107047	0.579866	0.923668	0.00612855	0.830129	0.234864	0.0340347	0.208387	0.0146649	0.890738	0.0738987	0.00336934	0.00433671	0.00180208	0.0110642	0.0200991		TRUE	TRUE	TRUE	TRUE	TRUE	FALSE	FALSE	TRUE	FALSE	FALSE	TRUE	FALSE	TRUE	FALSE	FALSE	TRUE	TRUE	TRUE	TRUE	TRUE
SAP4	0.000240893	4.24494e-08	0.268013	0.382221	0.0104107	0.325038	0.526514	0.180581	0.0447719	0.418408	0.0743362	0.181775	0.197986	0.206913	0.0653851	0.0941256	0.0097241	0.231115	0.458323	0.00195134		TRUE	TRUE	FALSE	FALSE	TRUE	FALSE	FALSE	FALSE	TRUE	FALSE	TRUE	FALSE	FALSE	FALSE	FALSE	TRUE	TRUE	FALSE	FALSE	TRUE
SAP5	3.35833e-05	0.00156941	0.0815896	0.00991314	0.0124649	0.752512	0.00450875	0.0513877	0.0286071	0.0146349	0.00493078	0.00355222	0.0418238	0.00796253	0.00508794	0.00496884	0.00379758	0.0418456	0.00810897	0.00592326		TRUE	TRUE	FALSE	TRUE	TRUE	FALSE	TRUE	TRUE	TRUE	TRUE	TRUE	TRUE	TRUE	TRUE	TRUE	TRUE	TRUE	TRUE	TRUE	TRUE
SAP6	0.239934	0.00748813	0.164062	0.0348963	0.0543089	0.566923	0.0241538	0.160232	0.054756	0.0635767	0.0187117	0.0175506	0.153153	0.0351481	0.0502277	0.0189389	0.0292143	0.159857	0.0363518	0.146419		FALSE	TRUE	FALSE	TRUE	TRUE	FALSE	TRUE	FALSE	TRUE	FALSE	TRUE	TRUE	FALSE	TRUE	TRUE	TRUE	TRUE	FALSE	TRUE	FALSE
SAP9	0.000746328	0.122193	0.00687556	0.00908817	0.0608458	0.0450976	3.96152e-05	0.00444411	0.00530809	0.75591	1.50635e-05	4.01818e-05	0.0623466	0.0166955	0.00247137	0.000641134	0.704231	0.310621	0.0166226	0.0113334		TRUE	FALSE	TRUE	TRUE	TRUE	FALSE	TRUE	TRUE	TRUE	FALSE	TRUE	TRUE	FALSE	TRUE	TRUE	TRUE	FALSE	FALSE	TRUE	TRUE
SAP99	0.0924313	0.0171068	5.33395e-06	0.00263014	0.0141878	0.320792	0.162708	0.112155	0.11441	0.0156661	0.0081891	0.0746733	0.00843269	0.0421185	0.0132713	0.000497869	0.0012681	0.0073805	0.000195454	0.00327648		FALSE	TRUE	TRUE	TRUE	TRUE	FALSE	FALSE	FALSE	FALSE	TRUE	TRUE	FALSE	TRUE	TRUE	TRUE	TRUE	TRUE	TRUE	TRUE	TRUE
SCW11	0.000168315	0.000211428	0.0013467	6.05355e-05	0.00388569	0.00405277	0.000159729	0.00131357	0.019159	0.005258	0.00101657	3.59305e-06	2.34606e-05	0.000356556	0.0012542	0.000954793	0.000165978	0.000299289	9.1282e-05	0.00100062		TRUE	TRUE	TRUE	TRUE	TRUE	TRUE	TRUE	TRUE	TRUE	TRUE	TRUE	TRUE	TRUE	TRUE	TRUE	TRUE	TRUE	TRUE	TRUE	TRUE
SCW4	0.0192229	0.136939	0.0711577	0.300458	0.00131648	0.0228265	0.259894	0.229797	0.0622252	0.519275	0.511449	0.0319181	0.080344	0.320476	0.221814	0.116827	0.383817	0.0384526	0.148462	0.0155771		TRUE	FALSE	TRUE	FALSE	TRUE	TRUE	FALSE	FALSE	FALSE	FALSE	FALSE	TRUE	FALSE	FALSE	FALSE	FALSE	FALSE	TRUE	FALSE	TRUE
SGA1	0.0147325	0.166128	0.0226354	0.0445939	0.0247204	0.322324	0.00180164	0.0268881	0.633098	0.229716	0.00124366	0.0172675	0.0376757	0.033294	0.057812	0.000181908	0.00296742	0.00399961	0.0017534	0.317778		TRUE	FALSE	TRUE	TRUE	TRUE	FALSE	TRUE	TRUE	FALSE	FALSE	TRUE	TRUE	TRUE	TRUE	FALSE	TRUE	TRUE	TRUE	TRUE	FALSE
SHA3	0.00148224	0.00799929	0.0438329	0.00192455	0.00622271	0.0398357	0.346885	0.0831106	0.186944	0.14597	0.0193453	0.630629	0.360754	0.264044	0.00443139	0.00876791	0.0114623	0.0874429	0.000365701	0.0043761		TRUE	TRUE	TRUE	TRUE	TRUE	FALSE	FALSE	FALSE	FALSE	FALSE	TRUE	FALSE	FALSE	FALSE	TRUE	TRUE	TRUE	FALSE	TRUE	TRUE
SIN3	0.00240862	0.0789723	0.00113408	0.0106983	0.00230104	0.000745552	0.00141488	0.0299717	0.0343526	0.00460189	0.0109285	0.0019662	0.0312533	0.0239714	0.550867	0.000165591	0.00150148	0.00104747	0.00334517	0.00237408		TRUE	FALSE	TRUE	TRUE	TRUE	TRUE	TRUE	TRUE	TRUE	TRUE	TRUE	TRUE	TRUE	TRUE	FALSE	TRUE	TRUE	TRUE	TRUE	TRUE
SIT1	0.104417	0.0013292	0.00429799	0.0333941	4.98737e-06	0.3883	0.00114487	0.0320414	0.00143662	0.000711481	0.00391887	0.0519113	0.393012	5.00853e-05	0.0334988	0.00652399	0.0404694	0.266577	9.41591e-05	0.000235023		FALSE	TRUE	TRUE	TRUE	TRUE	FALSE	TRUE	TRUE	TRUE	TRUE	TRUE	TRUE	FALSE	TRUE	TRUE	TRUE	TRUE	FALSE	TRUE	TRUE
SMC2	0.00268993	0.478413	0.00115801	0.0596339	0.00113216	0.127516	0.0497411	0.0678694	0.995707	0.409262	0.00527409	0.0689025	0.328525	0.0878702	0.337295	0.00595923	0.00697394	0.00351211	4.62373e-05	0.0207107		TRUE	FALSE	TRUE	TRUE	TRUE	FALSE	TRUE	FALSE	FALSE	FALSE	TRUE	TRUE	FALSE	FALSE	FALSE	TRUE	TRUE	TRUE	TRUE	TRUE
SNF1	0.00015632	0.00192657	0.0229939	0.0201089	2.26084e-05	0.000806836	0.0230318	0.00784558	0.860651	0.307388	0.00014485	0.00122776	0.0343456	0.0474047	0.000173839	2.14767e-06	0.000953335	0.000116071	0.00555188	9.49711e-05		TRUE	TRUE	TRUE	TRUE	TRUE	TRUE	TRUE	TRUE	FALSE	FALSE	TRUE	TRUE	TRUE	TRUE	TRUE	TRUE	TRUE	TRUE	TRUE	TRUE
SOD4	0.00079212	0.000313181	0.00928748	0.0109131	0.00019879	0.0678824	0.174577	0.0550741	0.00865518	0.330668	0.000184719	0.0128273	0.0916764	0.00163174	0.666982	0.00690322	0.0012727	0.000584354	0.0073294	7.38992e-06		TRUE	TRUE	TRUE	TRUE	TRUE	FALSE	FALSE	TRUE	TRUE	FALSE	TRUE	TRUE	FALSE	TRUE	FALSE	TRUE	TRUE	TRUE	TRUE	TRUE
SOD5	0.0222681	0.00333833	0.00201436	0.0594357	0.000271451	0.747677	0.339802	0.00109202	0.00214044	7.52985e-05	0.000874942	0.00758803	0.000992857	0.000476443	0.000601056	0.00369502	0.00179413	0.00186835	0.0772717	2.37955e-05		TRUE	TRUE	TRUE	TRUE	TRUE	FALSE	FALSE	TRUE	TRUE	TRUE	TRUE	TRUE	TRUE	TRUE	TRUE	TRUE	TRUE	TRUE	TRUE	TRUE
SOD6	0.305682	0.903284	0.0629585	0.571573	0.0162607	0.0803324	0.622479	0.0384894	0.0675676	0.00211431	0.00572815	0.0223332	0.0944558	0.0901146	0.00750179	0.000595205	0.0421639	0.016073	0.110529	0.00821423		FALSE	FALSE	TRUE	FALSE	TRUE	FALSE	FALSE	TRUE	FALSE	TRUE	TRUE	TRUE	FALSE	FALSE	TRUE	TRUE	TRUE	TRUE	FALSE	TRUE
SSB1	3.3871e-05	0.0112512	0.854653	0.0116073	0.00674968	0.192295	0.0666082	0.0261749	0.00253039	0.0123774	0.00123339	0.00221521	0.0561248	0.000195701	0.0238173	0.000148969	0.000422584	0.0332057	0.00168484	0.000290726		TRUE	TRUE	FALSE	TRUE	TRUE	FALSE	FALSE	TRUE	TRUE	TRUE	TRUE	TRUE	FALSE	TRUE	TRUE	TRUE	TRUE	TRUE	TRUE	TRUE
STF2	0.0878981	0.0226416	0.061267	0.391921	0.00625983	0.161581	0.496008	0.347951	0.116302	0.0147922	0.00836579	0.364759	0.107487	0.0445877	0.0302207	0.0596302	0.0265511	0.1079	5.49761e-05	0.00458627		FALSE	TRUE	TRUE	FALSE	TRUE	FALSE	FALSE	FALSE	FALSE	TRUE	TRUE	FALSE	FALSE	TRUE	TRUE	TRUE	TRUE	FALSE	TRUE	TRUE
TDH3	0.88603	3.01612e-05	0.145024	0.00264074	0.00682164	0.0325679	0.265057	0.595564	0.000578573	0.00411635	0.0101398	0.0524684	0.142856	0.000812052	0.0586658	0.708478	0.0143465	0.0127789	0.00474335	6.19266e-06		FALSE	TRUE	FALSE	TRUE	TRUE	TRUE	FALSE	FALSE	TRUE	TRUE	TRUE	TRUE	FALSE	TRUE	FALSE	FALSE	TRUE	TRUE	TRUE	TRUE
TEC1	0.108633	0.0242167	0.425149	0.00160168	0.000560458	0.387218	0.0647972	0.0452327	0.0423586	0.00549325	0.00259502	0.0160474	0.220573	0.0633597	0.00159299	0.0248241	0.0179355	0.193669	0.937056	0.0355417		FALSE	TRUE	FALSE	TRUE	TRUE	FALSE	FALSE	TRUE	TRUE	TRUE	TRUE	TRUE	FALSE	TRUE	TRUE	TRUE	TRUE	FALSE	FALSE	TRUE
TPK1	0.000564918	0.374259	0.0273847	0.0314881	0.014809	0.819232	0.00074924	0.0126289	0.00557654	0.444144	0.00105918	0.00295858	0.0437011	0.00233742	0.00395365	0.00106992	0.00347915	0.00134368	0.0022648	0.00705406		TRUE	FALSE	TRUE	TRUE	TRUE	FALSE	TRUE	TRUE	TRUE	FALSE	TRUE	TRUE	FALSE	TRUE	TRUE	TRUE	TRUE	TRUE	TRUE	TRUE
TPK2	0.00283379	0.0297668	0.00924396	2.41384e-05	0.000817883	0.000174074	0.00137093	0.0149277	0.0407344	0.010129	0.000401352	0.121312	0.00575266	8.05796e-05	0.108443	0.00352683	0.000182669	0.0042111	0.000117248	0.0808123		TRUE	TRUE	TRUE	TRUE	TRUE	TRUE	TRUE	TRUE	TRUE	TRUE	TRUE	FALSE	TRUE	TRUE	FALSE	TRUE	TRUE	TRUE	TRUE	TRUE
TPS2	0.134388	0.214708	0.0654375	0.816998	0.0143039	0.0641016	0.455494	0.135622	0.0969593	0.38109	0.0276838	0.181942	0.206947	0.880653	0.131016	0.0206346	0.00783566	0.00710981	0.000378939	0.000712849		FALSE	FALSE	TRUE	FALSE	TRUE	FALSE	FALSE	FALSE	FALSE	FALSE	TRUE	FALSE	FALSE	FALSE	FALSE	TRUE	TRUE	TRUE	TRUE	TRUE
TRR1	0.000270849	5.65523e-05	0.00326119	0.00400939	6.61526e-07	0.436727	0.0631823	0.0254139	0.0244959	0.0680283	0.000195772	0.00809217	0.0798666	0.0010703	0.00256661	9.15004e-06	3.08554e-05	0.00473943	3.32112e-05	0.00286747		TRUE	TRUE	TRUE	TRUE	TRUE	FALSE	FALSE	TRUE	TRUE	FALSE	TRUE	TRUE	FALSE	TRUE	TRUE	TRUE	TRUE	TRUE	TRUE	TRUE
TRX1	0.00271914	0.00331645	3.53922e-05	5.09098e-05	2.14379e-05	0.012486	6.15529e-06	0.000573958	0.00138157	0.946765	0.000316152	0.0231357	0.0351735	3.45171e-05	0.011498	0.000284578	0.00428728	0.000704952	1.7585e-05	0.000380368		TRUE	TRUE	TRUE	TRUE	TRUE	TRUE	TRUE	TRUE	TRUE	FALSE	TRUE	TRUE	TRUE	TRUE	TRUE	TRUE	TRUE	TRUE	TRUE	TRUE
TTR1	0.000110059	0.00418024	0.0152617	0.00593761	0.00215402	0.0681767	0.000167985	0.00444648	0.00750207	0.00992652	0.00166902	0.00172162	0.029089	0.00207902	0.00693437	9.77986e-05	0.0117552	0.000646986	9.57654e-05	0.00336886		TRUE	TRUE	TRUE	TRUE	TRUE	FALSE	TRUE	TRUE	TRUE	TRUE	TRUE	TRUE	TRUE	TRUE	TRUE	TRUE	TRUE	TRUE	TRUE	TRUE
TUP1	0.000364681	0.837149	0.0377764	0.00215271	0.00303765	0.013119	0.0102979	0.215696	0.0279314	0.130685	7.07388e-05	0.000284457	0.399532	0.0025084	0.00238144	0.00026449	0.000922302	0.00293354	1.36241e-06	0.000264778		TRUE	FALSE	TRUE	TRUE	TRUE	TRUE	TRUE	FALSE	TRUE	FALSE	TRUE	TRUE	FALSE	TRUE	TRUE	TRUE	TRUE	TRUE	TRUE	TRUE
TYE7	0.00870211	0.00274302	0.491045	0.651301	0.0252488	0.0181652	0.124762	0.00898695	0.0136554	0.104792	0.0164629	0.806461	0.264811	0.000946896	0.002887	0.0600112	0.0183187	0.0983112	9.74772e-06	0.00557694		TRUE	TRUE	FALSE	FALSE	TRUE	TRUE	FALSE	TRUE	TRUE	FALSE	TRUE	FALSE	FALSE	TRUE	TRUE	TRUE	TRUE	FALSE	TRUE	TRUE
UCF1	0.00303289	0.00286527	0.0519845	0.244567	0.00792711	0.0931302	0.2549	0.52326	0.00755014	0.0180862	0.0285841	0.703763	0.125134	0.891415	0.0906172	0.00096565	0.00938883	0.0529611	0.00201037	0.00788432		TRUE	TRUE	TRUE	FALSE	TRUE	FALSE	FALSE	FALSE	TRUE	TRUE	TRUE	FALSE	FALSE	FALSE	FALSE	TRUE	TRUE	TRUE	TRUE	TRUE
UGP1	4.31568e-05	0.00139066	0.0186295	0.000952723	0.00155381	0.00756543	0.0123818	0.412001	0.0259864	0.123292	0.00310576	0.117201	0.820786	0.0702033	0.0188141	0.0512055	0.0953088	0.0119849	0.00222138	0.000668017		TRUE	TRUE	TRUE	TRUE	TRUE	TRUE	TRUE	FALSE	TRUE	FALSE	TRUE	FALSE	FALSE	TRUE	TRUE	TRUE	FALSE	TRUE	TRUE	TRUE
UME6	0.00193512	0.154524	0.00214341	0.00085098	0.00376864	0.00295862	0.00376348	0.00133055	7.99209e-05	0.00270122	0.0095179	0.00291638	0.00260528	4.92122e-07	0.000635972	0.00326747	0.00384445	0.00245401	3.78539e-07	0.00543414		TRUE	FALSE	TRUE	TRUE	TRUE	TRUE	TRUE	TRUE	TRUE	TRUE	TRUE	TRUE	TRUE	TRUE	TRUE	TRUE	TRUE	TRUE	TRUE	TRUE
WH11	0.0313486	0.703082	0.0446644	0.0106132	0.00127057	0.0689335	0.118918	0.0822242	0.240518	0.444688	0.00590957	0.00164311	0.1052	0.0242375	0.0771577	9.65237e-05	0.0256278	0.00681119	0.000672772	0.00829568		TRUE	FALSE	TRUE	TRUE	TRUE	FALSE	FALSE	FALSE	FALSE	FALSE	TRUE	TRUE	FALSE	TRUE	FALSE	TRUE	TRUE	TRUE	TRUE	TRUE
YHB1	0.311078	0.00793693	0.544644	0.00255093	0.045002	0.0511763	0.0806681	0.183202	0.687614	0.375243	0.0368346	0.37192	0.302028	0.0439922	0.761666	0.313016	0.0450824	0.814769	0.87089	0.065043		FALSE	TRUE	FALSE	TRUE	TRUE	FALSE	FALSE	FALSE	FALSE	FALSE	TRUE	FALSE	FALSE	TRUE	FALSE	FALSE	TRUE	FALSE	FALSE	TRUE
YRA1	9.70674e-05	0.253107	0.00989445	0.00872074	7.47484e-06	0.00888265	0.0373104	0.0173149	0.000318735	0.283829	0.00649551	0.0018304	0.0585646	3.89432e-05	0.0254797	1.24223e-05	0.00321211	0.00418287	7.73208e-06	1.54467e-05		TRUE	FALSE	TRUE	TRUE	TRUE	TRUE	TRUE	TRUE	TRUE	FALSE	TRUE	TRUE	FALSE	TRUE	TRUE	TRUE	TRUE	TRUE	TRUE	TRUE
YWP1	0.0181137	0.0047444	8.24717e-06	0.000984968	1.0408e-06	0.000406387	0.00259748	0.00608451	0.0114811	0.0121365	0.000261889	0.000196307	0.000664623	0.00126263	0.00171471	0.00175156	1.64573e-05	0.000191187	0.00571837	0.000323872		TRUE	TRUE	TRUE	TRUE	TRUE	TRUE	TRUE	TRUE	TRUE	TRUE	TRUE	TRUE	TRUE	TRUE	TRUE	TRUE	TRUE	TRUE	TRUE	TRUE
ZAP1	0.00650843	0.00268804	0.604168	0.00180948	0.00432994	0.00794358	0.0745435	0.0233472	0.000772119	0.0731379	0.105921	0.0324529	0.0208943	0.000725502	0.000192821	0.000421259	0.00792219	0.524148	0.144587	0.27564		TRUE	TRUE	FALSE	TRUE	TRUE	TRUE	FALSE	TRUE	TRUE	FALSE	FALSE	TRUE	TRUE	TRUE	TRUE	TRUE	TRUE	FALSE	FALSE	FALSE
ZCF1	0.977822	0.0591311	0.29221	0.0364487	0.952841	0.00171774	0.0742497	0.120875	0.0218778	0.29785	0.00557924	0.0129953	0.840197	0.0371732	0.308834	0.00166169	0.0139052	0.00254216	0.0509446	0.0134164		FALSE	TRUE	FALSE	TRUE	FALSE	TRUE	FALSE	FALSE	TRUE	FALSE	TRUE	TRUE	FALSE	TRUE	FALSE	TRUE	TRUE	TRUE	TRUE	TRUE
ZCF34	0.000966455	0.316953	0.00585561	0.0230398	0.0184163	0.146593	0.0192726	0.0512935	0.920396	0.0627008	0.0012156	0.000285959	0.0158888	0.165684	0.0775161	2.48862e-07	0.00167553	0.000627305	0.000412394	0.016682		TRUE	FALSE	TRUE	TRUE	TRUE	FALSE	TRUE	TRUE	FALSE	FALSE	TRUE	TRUE	TRUE	FALSE	FALSE	TRUE	TRUE	TRUE	TRUE	TRUE
ZRT1	0.593679	0.000299238	0.046209	0.00168735	0.0488712	0.439411	0.00186861	0.00609805	0.00254558	0.422418	0.133066	0.00234586	0.0323311	0.173371	0.0888259	0.00497058	0.00185303	0.0284521	0.388545	0.0106537		FALSE	TRUE	TRUE	TRUE	TRUE	FALSE	TRUE	TRUE	TRUE	FALSE	FALSE	TRUE	TRUE	FALSE	FALSE	TRUE	TRUE	TRUE	FALSE	TRUE
ZRT2	0.0144523	0.00902168	0.0680317	0.0368874	0.071727	0.136613	0.313879	0.347555	0.711346	0.0311443	0.0195464	0.0762898	0.0204301	0.00853201	0.00464521	0.000110658	0.384207	0.0164838	0.00855212	0.026542		TRUE	TRUE	TRUE	TRUE	TRUE	FALSE	FALSE	FALSE	FALSE	TRUE	TRUE	FALSE	TRUE	TRUE	TRUE	TRUE	FALSE	TRUE	TRUE	TRUE
orf19.1424	0.0207642	0.144404	0.0107159	0.0690257	0.00286402	0.102802	0.00853445	0.261823	0.0655144	0.681888	0.353325	0.881875	0.0818753	0.20467	0.4235	0.00916007	0.113155	0.0342374	0.00871207	0.010602		TRUE	FALSE	TRUE	TRUE	TRUE	FALSE	TRUE	FALSE	FALSE	FALSE	FALSE	FALSE	FALSE	FALSE	FALSE	TRUE	FALSE	TRUE	TRUE	TRUE
orf19.1534	0.0531442	0.747167	0.0158376	0.00620645	0.00288893	0.0711688	0.440063	0.15379	0.027341	0.262057	0.00966663	0.080935	0.755478	0.0665753	0.0155748	0.000302888	0.0140312	0.000946845	0.000954616	0.00614349		TRUE	FALSE	TRUE	TRUE	TRUE	FALSE	FALSE	FALSE	TRUE	FALSE	TRUE	FALSE	FALSE	TRUE	TRUE	TRUE	TRUE	TRUE	TRUE	TRUE
orf19.1619	0.000173258	0.928743	0.00847629	0.00108353	0.00449323	0.172353	0.0770549	0.0327295	0.723031	0.302861	0.000159285	0.0231206	0.0897252	0.00418323	0.0472103	0.000174354	0.00768095	0.0059528	0.00167626	0.00666739		TRUE	FALSE	TRUE	TRUE	TRUE	FALSE	FALSE	TRUE	FALSE	FALSE	TRUE	TRUE	FALSE	TRUE	TRUE	TRUE	TRUE	TRUE	TRUE	TRUE
orf19.1691	0.0228257	0.00093007	0.017729	0.0223733	0.00116418	0.548157	0.509126	0.0227241	0.47646	0.000992399	0.0434555	0.0211293	0.0294035	0.752689	0.0723731	0.0223868	0.00244867	0.0176624	0.00379732	0.00120576		TRUE	TRUE	TRUE	TRUE	TRUE	FALSE	FALSE	TRUE	FALSE	TRUE	TRUE	TRUE	TRUE	FALSE	FALSE	TRUE	TRUE	TRUE	TRUE	TRUE
orf19.1754	0.00512777	0.0287034	0.0219509	0.0251308	0.000410152	0.0912383	0.325189	0.0656021	0.0209884	0.126165	0.0181466	0.253946	0.223991	0.0558891	0.0887744	0.00164598	0.00990898	0.00270083	0.000578454	0.0172337		TRUE	TRUE	TRUE	TRUE	TRUE	FALSE	FALSE	FALSE	TRUE	FALSE	TRUE	FALSE	FALSE	TRUE	FALSE	TRUE	TRUE	TRUE	TRUE	TRUE
orf19.1862	0.54189	0.0297278	0.0347108	0.332415	0.0641766	0.0310472	0.0257654	0.145205	0.069689	0.0561156	0.0119348	0.0427075	0.0611659	0.0160688	0.0189406	0.00306484	0.0270942	0.00736554	0.000817664	0.00204123		FALSE	TRUE	TRUE	FALSE	TRUE	TRUE	TRUE	FALSE	FALSE	FALSE	TRUE	TRUE	FALSE	TRUE	TRUE	TRUE	TRUE	TRUE	TRUE	TRUE
orf19.2125	0.0193424	0.0105979	0.00231363	0.064651	0.0059284	0.0470481	0.00189947	0.000424609	0.0100921	0.031379	0.125544	0.061615	0.093387	0.000452506	0.646478	0.00372001	0.00607141	0.0235365	0.00108442	0.0163121		TRUE	TRUE	TRUE	TRUE	TRUE	FALSE	TRUE	TRUE	TRUE	TRUE	FALSE	TRUE	FALSE	TRUE	FALSE	TRUE	TRUE	TRUE	TRUE	TRUE
orf19.2320	7.41937e-05	0.0471229	0.161203	0.0318235	0.88829	0.731016	0.00998517	0.192378	0.0861121	0.459357	0.0009983	0.00931773	0.475608	0.0882821	0.14888	0.00929297	0.123738	0.031569	0.00645616	0.0286489		TRUE	TRUE	FALSE	TRUE	FALSE	FALSE	TRUE	FALSE	FALSE	FALSE	TRUE	TRUE	FALSE	FALSE	FALSE	TRUE	FALSE	TRUE	TRUE	TRUE
orf19.3456	0.0373343	0.647122	0.0621034	0.329638	0.700814	0.0365287	0.00876956	0.0876035	0.388152	0.556962	0.0567512	0.174091	0.0328831	0.922195	0.323173	0.00066168	0.893987	0.00192068	0.88015	0.29286		TRUE	FALSE	TRUE	FALSE	FALSE	TRUE	TRUE	FALSE	FALSE	FALSE	TRUE	FALSE	TRUE	FALSE	FALSE	TRUE	FALSE	TRUE	FALSE	FALSE
orf19.3459	0.0116648	0.304795	0.00255374	0.00155881	3.23141e-05	0.0847794	0.192904	0.168194	0.135871	0.195808	0.0136259	0.0262036	0.223357	0.0318253	0.0693816	0.00575688	0.00560412	0.000664151	1.43479e-05	0.000707749		TRUE	FALSE	TRUE	TRUE	TRUE	FALSE	FALSE	FALSE	FALSE	FALSE	TRUE	TRUE	FALSE	TRUE	FALSE	TRUE	TRUE	TRUE	TRUE	TRUE
orf19.3615	0.26647	0.566998	0.0310708	0.0108856	0.00159655	0.1962	0.00294306	0.787184	0.0461828	0.10623	0.0110367	0.314613	0.63948	0.390196	0.272177	0.000257424	0.0182794	0.0192253	0.0348882	0.0162226		FALSE	FALSE	TRUE	TRUE	TRUE	FALSE	TRUE	FALSE	TRUE	FALSE	TRUE	FALSE	FALSE	FALSE	FALSE	TRUE	TRUE	TRUE	TRUE	TRUE
orf19.3840	0.00949713	0.739097	0.0156949	0.00896585	0.00111946	0.841571	0.15331	0.0218059	0.5176	0.14659	0.0015041	0.0465805	0.00379458	0.042064	0.0429481	0.00062401	0.000512729	0.00429479	0.001959	0.00179683		TRUE	FALSE	TRUE	TRUE	TRUE	FALSE	FALSE	TRUE	FALSE	FALSE	TRUE	TRUE	TRUE	TRUE	TRUE	TRUE	TRUE	TRUE	TRUE	TRUE
orf19.409	0.00121	0.00128055	0.0103318	0.00706213	0.00318711	0.0044515	0.0185674	0.0320099	0.0323742	0.0312305	0.000175978	0.0140347	0.0390588	0.00311738	0.0133632	1.75027e-05	0.0208593	0.000477055	0.00112462	0.0313465		TRUE	TRUE	TRUE	TRUE	TRUE	TRUE	TRUE	TRUE	TRUE	TRUE	TRUE	TRUE	TRUE	TRUE	TRUE	TRUE	TRUE	TRUE	TRUE	TRUE
orf19.411	0.0104795	0.000645114	0.0133507	0.00167678	0.00245212	0.0446455	0.00894357	0.456804	0.905083	0.860202	0.00725468	0.037761	0.779044	0.0323061	0.0861877	0.0175956	0.0347966	0.0825349	0.663578	0.120486		TRUE	TRUE	TRUE	TRUE	TRUE	FALSE	TRUE	FALSE	FALSE	FALSE	TRUE	TRUE	FALSE	TRUE	FALSE	TRUE	TRUE	TRUE	FALSE	FALSE
orf19.4174	0.0489821	0.148334	0.00564013	0.101423	0.0196082	0.0887403	0.180887	0.230842	0.993318	0.356916	0.00873975	0.0356647	0.041173	0.00799353	0.0872223	0.0198913	0.00173927	0.0238582	0.00262609	0.00192699		TRUE	FALSE	TRUE	FALSE	TRUE	FALSE	FALSE	FALSE	FALSE	FALSE	TRUE	TRUE	TRUE	TRUE	FALSE	TRUE	TRUE	TRUE	TRUE	TRUE
orf19.4342	0.041683	0.804894	0.486202	0.640169	0.177005	0.255776	0.0934595	0.697753	0.792705	0.392532	0.0187145	0.139799	0.577458	0.248251	0.596306	9.42671e-05	0.0334757	0.000859523	0.19774	0.355183		TRUE	FALSE	FALSE	FALSE	FALSE	FALSE	FALSE	FALSE	FALSE	FALSE	TRUE	FALSE	FALSE	FALSE	FALSE	TRUE	TRUE	TRUE	FALSE	FALSE
orf19.449	0.0383466	0.232312	0.00198712	0.0859128	0.0107896	0.133127	0.39753	0.0857345	0.45926	0.049588	4.65807e-05	0.0102319	0.0236111	0.0178003	0.00618878	0.000458371	0.00784997	0.000722238	0.00901494	0.144416		TRUE	FALSE	TRUE	FALSE	TRUE	FALSE	FALSE	FALSE	FALSE	FALSE	TRUE	TRUE	TRUE	TRUE	TRUE	TRUE	TRUE	TRUE	TRUE	FALSE
orf19.4706	0.00117629	0.0637199	0.00232579	0.050463	0.00204955	0.433388	0.00244538	0.903288	0.249555	0.131399	0.00079745	0.220713	0.840652	0.316821	0.913178	0.000151472	0.372425	0.00173264	0.0812258	0.0477114		TRUE	FALSE	TRUE	TRUE	TRUE	FALSE	TRUE	FALSE	FALSE	FALSE	TRUE	FALSE	FALSE	FALSE	FALSE	TRUE	FALSE	TRUE	TRUE	TRUE
orf19.5517	1.48472e-05	0.000961147	0.000630847	0.00182525	0.000150863	0.118057	0.0562242	0.00733322	0.0115661	0.238511	7.96918e-05	0.00525434	0.0989979	0.000283089	0.877995	3.06015e-07	1.76621e-05	3.94692e-05	0.00198938	0.000488446		TRUE	TRUE	TRUE	TRUE	TRUE	FALSE	FALSE	TRUE	TRUE	FALSE	TRUE	TRUE	FALSE	TRUE	FALSE	TRUE	TRUE	TRUE	TRUE	TRUE
orf19.5626	0.0284436	0.0472878	0.448316	0.422178	0.0316109	0.0305097	0.543229	0.0120758	0.569747	0.0253596	0.0107747	0.684467	0.240617	0.0209364	0.00143913	0.0382119	0.0261198	0.00171638	0.00121276	0.131757		TRUE	TRUE	FALSE	FALSE	TRUE	TRUE	FALSE	TRUE	FALSE	TRUE	TRUE	FALSE	FALSE	TRUE	TRUE	TRUE	TRUE	TRUE	TRUE	FALSE
orf19.6239	0.0142602	0.949306	0.0416511	0.00597889	0.000386431	0.00965609	0.010358	0.0438087	0.930259	0.107632	0.00123597	0.0146506	0.0549955	0.0424808	0.456478	0.00121515	0.00278027	0.00148787	0.000160478	0.00340048		TRUE	FALSE	TRUE	TRUE	TRUE	TRUE	TRUE	TRUE	FALSE	FALSE	TRUE	TRUE	FALSE	TRUE	FALSE	TRUE	TRUE	TRUE	TRUE	TRUE
orf19.6578	0.000334063	0.0109061	0.326028	0.0376334	0.0551077	0.182304	0.799266	0.0156415	0.0852808	0.215186	0.901702	0.212114	0.12802	0.00317799	0.00216357	0.799532	0.00195066	0.000204664	0.00311845	0.0231528		TRUE	TRUE	FALSE	TRUE	TRUE	FALSE	FALSE	TRUE	FALSE	FALSE	FALSE	FALSE	FALSE	TRUE	TRUE	FALSE	TRUE	TRUE	TRUE	TRUE
orf19.6660	0.000568033	0.000945383	0.0198368	0.0196447	0.0117936	0.08299	0.553977	0.00221996	0.00197086	0.0486013	4.65911e-05	0.044701	0.0989898	0.000138657	0.042598	0.00334362	0.0295398	0.00315438	0.197471	0.148713		TRUE	TRUE	TRUE	TRUE	TRUE	FALSE	FALSE	TRUE	TRUE	FALSE	TRUE	TRUE	FALSE	TRUE	TRUE	TRUE	TRUE	TRUE	FALSE	FALSE
orf19.670.2	0.00135999	0.219358	0.374327	0.156574	0.0153865	0.0588205	0.726742	0.0127867	0.100704	0.0028161	0.000710093	0.367504	0.15246	0.323551	0.0198012	0.136135	0.0855624	0.0270659	0.00117323	0.0136176		TRUE	FALSE	FALSE	FALSE	TRUE	FALSE	FALSE	TRUE	FALSE	TRUE	TRUE	FALSE	FALSE	FALSE	TRUE	FALSE	TRUE	TRUE	TRUE	TRUE

## Sheet: Table S1E
E. Intersection of genes assayed by ER nanostring codeset and direct targets of each transcription factor as found by ChIP-Seq in Nobile et al. 2012 and Lassak et al. 2011
Gene Name	BCR1	EFG1	BRG1
ACE2	FALSE	FALSE	FALSE
ADH5	FALSE	FALSE	FALSE
AGO1	FALSE	FALSE	FALSE
ALG2	FALSE	FALSE	FALSE
ALS1	TRUE	TRUE	TRUE
ALS2	FALSE	FALSE	FALSE
ALS3	FALSE	TRUE	FALSE
ALS4	TRUE	TRUE	TRUE
ALS5	FALSE	FALSE	FALSE
ALS6	TRUE	TRUE	TRUE
ALS7	FALSE	TRUE	TRUE
ALS9	FALSE	TRUE	TRUE
AOX2	FALSE	FALSE	FALSE
ARG1	FALSE	FALSE	FALSE
ARG81	FALSE	FALSE	FALSE
ARP3	FALSE	FALSE	FALSE
BCR1	TRUE	TRUE	TRUE
BRG1	TRUE	TRUE	TRUE
CAK1	FALSE	FALSE	FALSE
CAP1	FALSE	FALSE	FALSE
CAT1	FALSE	FALSE	FALSE
CDC10	FALSE	FALSE	FALSE
CDC28	FALSE	FALSE	FALSE
CDC5	FALSE	FALSE	FALSE
CDC7	FALSE	FALSE	FALSE
CDR1	FALSE	FALSE	FALSE
CDR2	FALSE	FALSE	FALSE
CHT2	TRUE	FALSE	TRUE
CHT3	FALSE	TRUE	FALSE
CIT1	FALSE	TRUE	FALSE
CLN3	TRUE	TRUE	TRUE
CRH11	FALSE	FALSE	FALSE
CSH1	FALSE	FALSE	FALSE
CUP9	TRUE	TRUE	TRUE
DAK2	FALSE	FALSE	FALSE
DBF2	FALSE	TRUE	TRUE
DDR48	FALSE	FALSE	FALSE
DFG5	FALSE	FALSE	FALSE
ECE1	FALSE	TRUE	FALSE
ECM331	FALSE	FALSE	FALSE
EFG1	TRUE	TRUE	TRUE
ELF1	FALSE	FALSE	FALSE
ENA2	TRUE	FALSE	FALSE
ENA21	FALSE	FALSE	FALSE
FAV2	FALSE	FALSE	FALSE
FBP1	FALSE	FALSE	FALSE
FDH1	FALSE	FALSE	FALSE
FKH2	FALSE	FALSE	FALSE
FRP1	FALSE	FALSE	FALSE
FRP2	FALSE	FALSE	FALSE
FRP3	FALSE	TRUE	TRUE
FTR1	FALSE	FALSE	TRUE
GAL1	TRUE	TRUE	TRUE
GAP2	FALSE	FALSE	FALSE
GCA2	FALSE	FALSE	FALSE
GCN4	FALSE	FALSE	FALSE
GIN4	FALSE	FALSE	FALSE
GNP1	FALSE	FALSE	FALSE
GPD1	FALSE	TRUE	FALSE
GPD2	FALSE	FALSE	TRUE
HAP3	FALSE	FALSE	FALSE
HAP43	FALSE	FALSE	FALSE
HEM1	FALSE	FALSE	FALSE
HGT7	TRUE	TRUE	TRUE
HOG1	FALSE	FALSE	FALSE
HSP104	FALSE	FALSE	FALSE
HSP70	FALSE	FALSE	FALSE
HTA1	FALSE	FALSE	FALSE
HTA2	FALSE	FALSE	FALSE
HWP1	FALSE	FALSE	FALSE
HYR1	FALSE	TRUE	FALSE
IFD6	FALSE	FALSE	TRUE
IHD1	TRUE	TRUE	TRUE
IPL1	FALSE	TRUE	FALSE
IRE1	FALSE	FALSE	FALSE
IRO1	FALSE	FALSE	FALSE
KIP4	FALSE	FALSE	FALSE
KRE1	FALSE	FALSE	FALSE
MAE1	FALSE	FALSE	FALSE
MPS1	FALSE	FALSE	FALSE
NDT80	FALSE	TRUE	FALSE
NPR1	FALSE	FALSE	FALSE
NRG1	TRUE	TRUE	TRUE
PCK1	FALSE	FALSE	FALSE
PFK2	FALSE	FALSE	FALSE
PGA13	FALSE	FALSE	TRUE
PGA17	FALSE	FALSE	FALSE
PGA25	FALSE	FALSE	FALSE
PGA34	FALSE	TRUE	FALSE
PGA37	FALSE	FALSE	FALSE
PGA48	FALSE	FALSE	FALSE
PGA53	FALSE	FALSE	FALSE
PGA7	FALSE	FALSE	FALSE
PHO85	FALSE	FALSE	FALSE
PHO89	FALSE	FALSE	FALSE
PHR1	FALSE	FALSE	FALSE
PHR2	FALSE	FALSE	FALSE
PIL1	FALSE	FALSE	FALSE
PIR1	FALSE	TRUE	TRUE
PLB5	FALSE	FALSE	FALSE
POL1	FALSE	FALSE	FALSE
PRA1	FALSE	FALSE	FALSE
RBR1	TRUE	FALSE	TRUE
RBR2	TRUE	FALSE	TRUE
RBT1	FALSE	FALSE	FALSE
RBT5	TRUE	TRUE	FALSE
RCT1	FALSE	FALSE	FALSE
RFG1	TRUE	TRUE	TRUE
RHR2	FALSE	FALSE	FALSE
RIM101	TRUE	TRUE	TRUE
RNR22	FALSE	FALSE	FALSE
ROB1	FALSE	TRUE	FALSE
RPN4	TRUE	FALSE	FALSE
RTA3	FALSE	FALSE	FALSE
SAP1	FALSE	FALSE	FALSE
SAP10	FALSE	FALSE	FALSE
SAP2	TRUE	TRUE	TRUE
SAP4	TRUE	TRUE	TRUE
SAP5	TRUE	FALSE	FALSE
SAP6	FALSE	TRUE	FALSE
SAP9	FALSE	FALSE	FALSE
SAP99	FALSE	FALSE	FALSE
SCW11	FALSE	FALSE	FALSE
SCW4	FALSE	FALSE	FALSE
SGA1	FALSE	TRUE	TRUE
SHA3	FALSE	TRUE	FALSE
SIN3	FALSE	FALSE	FALSE
SIT1	TRUE	TRUE	FALSE
SMC2	FALSE	FALSE	FALSE
SNF1	FALSE	FALSE	FALSE
SOD4	TRUE	FALSE	FALSE
SOD5	FALSE	FALSE	FALSE
SOD6	FALSE	FALSE	FALSE
SSB1	FALSE	FALSE	FALSE
STF2	FALSE	FALSE	FALSE
TDH3	FALSE	FALSE	FALSE
TEC1	TRUE	TRUE	TRUE
TPK1	FALSE	FALSE	FALSE
TPK2	FALSE	FALSE	FALSE
TPS2	FALSE	FALSE	FALSE
TRR1	FALSE	FALSE	FALSE
TRX1	FALSE	FALSE	FALSE
TTR1	FALSE	FALSE	FALSE
TUP1	FALSE	TRUE	FALSE
TYE7	TRUE	TRUE	TRUE
UCF1	FALSE	FALSE	FALSE
UGP1	FALSE	FALSE	FALSE
UME6	TRUE	TRUE	TRUE
WH11	FALSE	FALSE	FALSE
YHB1	TRUE	TRUE	TRUE
YRA1	FALSE	TRUE	FALSE
YWP1	TRUE	TRUE	TRUE
ZAP1	TRUE	TRUE	TRUE
ZCF1	TRUE	TRUE	TRUE
ZCF34	FALSE	FALSE	FALSE
ZRT1	FALSE	FALSE	FALSE
ZRT2	TRUE	TRUE	TRUE
orf19.1424	FALSE	FALSE	FALSE
orf19.1534	FALSE	FALSE	FALSE
orf19.1619	FALSE	FALSE	FALSE
orf19.1691	FALSE	FALSE	FALSE
orf19.1754	FALSE	FALSE	FALSE
orf19.1862	FALSE	FALSE	FALSE
orf19.2125	TRUE	FALSE	FALSE
orf19.2320	FALSE	FALSE	FALSE
orf19.3456	FALSE	FALSE	FALSE
orf19.3459	FALSE	FALSE	FALSE
orf19.3615	FALSE	FALSE	FALSE
orf19.3840	FALSE	FALSE	FALSE
orf19.409	FALSE	FALSE	FALSE
orf19.411	FALSE	FALSE	FALSE
orf19.4174	FALSE	FALSE	FALSE
orf19.4342	FALSE	TRUE	TRUE
orf19.449	FALSE	FALSE	FALSE
orf19.4706	FALSE	FALSE	FALSE
orf19.5517	FALSE	FALSE	FALSE
orf19.5626	TRUE	TRUE	TRUE
orf19.6239	FALSE	FALSE	FALSE
orf19.6578	FALSE	FALSE	FALSE
orf19.6660	FALSE	TRUE	FALSE
orf19.670.2	FALSE	FALSE	FALSE

## Sheet: Table S1F
F. Raw Nanostring Data
File Name			20171206_manning-01b_01_01.RCC	20171206_manning-01b_01_02.RCC	20171206_manning-01b_01_03.RCC	20171206_manning-01b_01_04.RCC	20171206_manning-01b_01_05.RCC	20171206_manning-01b_01_06.RCC	20171206_manning-01b_01_07.RCC	20171206_manning-01b_01_08.RCC	20171206_manning-01b_01_09.RCC	20171206_manning-01b_01_10.RCC	20171206_manning-01b_01_11.RCC	20171206_manning-01b_01_12.RCC	20180118_manning-7_01_04.RCC	20180118_manning-7_01_05.RCC	20180118_manning-7_01_06.RCC	20171212_manning--02_01_04.RCC	20171212_manning--02_01_05.RCC	20171212_manning--02_01_06.RCC	20171212_manning--02_01_07.RCC	20171212_manning--02_01_08.RCC	20171212_manning--02_01_09.RCC	20171212_manning--02_01_10.RCC	20171212_manning--02_01_11.RCC	20171212_manning--02_01_12.RCC	20171214_manning-03_01_01.RCC	20171214_manning-03_01_02.RCC	20171214_manning-03_01_03.RCC	20171214_manning-03_01_04.RCC	20171214_manning-03_01_05.RCC	20171214_manning-03_01_06.RCC	20171214_manning-03_01_07.RCC	20171214_manning-03_01_08.RCC	20171214_manning-03_01_09.RCC	20171214_manning-03_01_10.RCC	20171214_manning-03_01_11.RCC	20171214_manning-03_01_12.RCC	20171214_manning-04_01_01.RCC	20171214_manning-04_01_02.RCC	20171214_manning-04_01_03.RCC	20171214_manning-04_01_04.RCC	20171214_manning-04_01_05.RCC	20171214_manning-04_01_06.RCC	20171214_manning-04_01_07.RCC	20171214_manning-04_01_08.RCC	20171214_manning-04_01_09.RCC	20171214_manning-04_01_10.RCC	20171214_manning-04_01_11.RCC
Description			40 MH199 WT P76067 4 hr RPMI + 10% FBS 37Â°C	41 MH199 WT P76067 4 hr RPMI + 10% FBS 37Â°C	42 MH199 WT P76067 4 hr RPMI + 10% FBS 37Â°C	52 JC02 P87 bcr1dd 4 hr RPMI + 10% FBS 37Â°C	53 JC02 P87 bcr1dd 4 hr RPMI + 10% FBS 37Â°C	54 JC02 P87 bcr1dd 4 hr RPMI + 10% FBS 37Â°C	55 MH201 WT P87 4 hr RPMI + 10% FBS 37Â°C	56 MH201 WT P87 4 hr RPMI + 10% FBS 37Â°C	57 MH201 WT P87 4 hr RPMI + 10% FBS 37Â°C	67 JC08 P75010 bcr1dd 4 hr RPMI + 10% FBS 37Â°C	68 JC08 P75010 bcr1dd 4 hr RPMI + 10% FBS 37Â°C	69 JC08 P75010 bcr1dd 4 hr RPMI + 10% FBS 37Â°C	103 MH245 P76067 ume6dd 4 hr RPMI + 10% FBS 37Â°C	104 MH245 P76067 ume6dd 4 hr RPMI + 10% FBS 37Â°C	105 MH245 P76067 ume6dd 4 hr RPMI + 10% FBS 37Â°C	43 MH248 P87 ume6dd 4 hr RPMI + 10% FBS 37Â°C	44 MH248 P87 ume6dd 4 hr RPMI + 10% FBS 37Â°C	45 MH248 P87 ume6dd 4 hr RPMI + 10% FBS 37Â°C	58 MH249 P75010 ume6dd 4 hr RPMI + 10% FBS 37Â°C	59 MH249 P75010 ume6dd 4 hr RPMI + 10% FBS 37Â°C	60 MH249 P75010 ume6dd 4 hr RPMI + 10% FBS 37Â°C	73 MH250 SC5314 ume6dd 4 hr RPMI + 10% FBS 37Â°C	74 MH250 SC5314 ume6dd 4 hr RPMI + 10% FBS 37Â°C	75 MH250 SC5314 ume6dd 4 hr RPMI + 10% FBS 37Â°C	49 MH226 P87 efg1dd 4 hr RPMI + 10% FBS 37Â°C	50 MH226 P87 efg1dd 4 hr RPMI + 10% FBS 37Â°C	51 MH226 P87 efg1dd 4 hr RPMI + 10% FBS 37Â°C	64 MH225 P75010 efg1dd 4 hr RPMI + 10% FBS 37Â°C	65 MH225 P75010 efg1dd 4 hr RPMI + 10% FBS 37Â°C	66 MH225 P75010 efg1dd 4 hr RPMI + 10% FBS 37Â°C	79 MH227 SC5314 efg1dd 4 hr RPMI + 10% FBS 37Â°C	80 MH227 SC5314 efg1dd 4 hr RPMI + 10% FBS 37Â°C	81 MH227 SC5314 efg1dd 4 hr RPMI + 10% FBS 37Â°C	82 JC04 SC5314 bcr1dd 4 hr RPMI + 10% FBS 37Â°C	83 JC04 SC5314 bcr1dd 4 hr RPMI + 10% FBS 37Â°C	84 JC04 SC5314 bcr1dd 4 hr RPMI + 10% FBS 37Â°C	46 MH275 P87 brg1dd 4 hr RPMI + 10% FBS 37Â°C	47 MH275 P87 brg1dd 4 hr RPMI + 10% FBS 37Â°C	48 MH275 P87 brg1dd 4 hr RPMI + 10% FBS 37Â°C	61 MH257 P75010 brg1dd 4 hr RPMI + 10% FBS 37Â°C	62 MH257 P75010 brg1dd 4 hr RPMI + 10% FBS 37Â°C	63 MH257 P75010 brg1dd 4 hr RPMI + 10% FBS 37Â°C	70 MH202 P75010 WT 4 hr RPMI + 10% FBS 37Â°C	71 MH202 P75010 WT 4 hr RPMI + 10% FBS 37Â°C	72 MH202 P75010 WT 4 hr RPMI + 10% FBS 37Â°C	76 MH260 SC5314 brg1dd 4 hr RPMI + 10% FBS 37Â°C	77 MH260 SC5314 brg1dd 4 hr RPMI + 10% FBS 37Â°C
Sample ID			1	1	1	1	1	1	1	1	1	1	1	1	1	1	1	1	1	1	1	1	1	1	1	1	1	1	1	1	1	1	1	1	1	1	1	1	1	1	1	1	1	1	1	1	1	1	1
Owner
Sample Date			2017-12-06	2017-12-06	2017-12-06	2017-12-06	2017-12-06	2017-12-06	2017-12-06	2017-12-06	2017-12-06	2017-12-06	2017-12-06	2017-12-06	2018-01-18	2018-01-18	2018-01-18	2017-12-12	2017-12-12	2017-12-12	2017-12-12	2017-12-12	2017-12-12	2017-12-12	2017-12-12	2017-12-12	2017-12-14	2017-12-14	2017-12-14	2017-12-14	2017-12-14	2017-12-14	2017-12-14	2017-12-14	2017-12-14	2017-12-14	2017-12-14	2017-12-14	2017-12-14	2017-12-14	2017-12-14	2017-12-14	2017-12-14	2017-12-14	2017-12-14	2017-12-14	2017-12-14	2017-12-14	2017-12-14
File Version			1.6	1.6	1.6	1.6	1.6	1.6	1.6	1.6	1.6	1.6	1.6	1.6	1.6	1.6	1.6	1.6	1.6	1.6	1.6	1.6	1.6	1.6	1.6	1.6	1.6	1.6	1.6	1.6	1.6	1.6	1.6	1.6	1.6	1.6	1.6	1.6	1.6	1.6	1.6	1.6	1.6	1.6	1.6	1.6	1.6	1.6	1.6
Gene RLF			ER_PLUS01_C3677	ER_PLUS01_C3677	ER_PLUS01_C3677	ER_PLUS01_C3677	ER_PLUS01_C3677	ER_PLUS01_C3677	ER_PLUS01_C3677	ER_PLUS01_C3677	ER_PLUS01_C3677	ER_PLUS01_C3677	ER_PLUS01_C3677	ER_PLUS01_C3677	ER_PLUS01_C3677	ER_PLUS01_C3677	ER_PLUS01_C3677	ER_PLUS01_C3677	ER_PLUS01_C3677	ER_PLUS01_C3677	ER_PLUS01_C3677	ER_PLUS01_C3677	ER_PLUS01_C3677	ER_PLUS01_C3677	ER_PLUS01_C3677	ER_PLUS01_C3677	ER_PLUS01_C3677	ER_PLUS01_C3677	ER_PLUS01_C3677	ER_PLUS01_C3677	ER_PLUS01_C3677	ER_PLUS01_C3677	ER_PLUS01_C3677	ER_PLUS01_C3677	ER_PLUS01_C3677	ER_PLUS01_C3677	ER_PLUS01_C3677	ER_PLUS01_C3677	ER_PLUS01_C3677	ER_PLUS01_C3677	ER_PLUS01_C3677	ER_PLUS01_C3677	ER_PLUS01_C3677	ER_PLUS01_C3677	ER_PLUS01_C3677	ER_PLUS01_C3677	ER_PLUS01_C3677	ER_PLUS01_C3677	ER_PLUS01_C3677
Comments
Lane ID			1	2	3	4	5	6	7	8	9	10	11	12	4	5	6	4	5	6	7	8	9	10	11	12	1	2	3	4	5	6	7	8	9	10	11	12	1	2	3	4	5	6	7	8	9	10	11
FOV Count			600	600	600	600	600	600	600	600	600	600	600	600	600	600	600	600	600	600	600	600	600	600	600	600	600	600	600	600	600	600	600	600	600	600	600	600	600	600	600	600	600	600	600	600	600	600	600
FOV Counted			597	583	589	594	594	595	589	589	589	586	590	591	597	599	597	596	598	598	587	592	591	598	596	596	596	598	595	597	597	595	594	588	595	598	594	594	595	591	590	593	586	588	593	594	589	593	586
Scanner ID			DA71	DA71	DA71	DA71	DA71	DA71	DA71	DA71	DA71	DA71	DA71	DA71	DA71	DA71	DA71	DA71	DA71	DA71	DA71	DA71	DA71	DA71	DA71	DA71	DA71	DA71	DA71	DA71	DA71	DA71	DA71	DA71	DA71	DA71	DA71	DA71	DA71	DA71	DA71	DA71	DA71	DA71	DA71	DA71	DA71	DA71	DA71
Stage Position			1	1	1	1	1	1	1	1	1	1	1	1	1	1	1	1	1	1	1	1	1	1	1	1	1	1	1	1	1	1	1	1	1	1	1	1	1	1	1	1	1	1	1	1	1	1	1
Binding Density			0.84	0.98	0.95	0.8	0.78	0.82	0.93	0.91	0.9	0.93	0.95	0.84	0.63	0.62	0.64	0.88	0.77	0.73	0.83	0.92	1.01	0.98	0.97	0.97	0.55	0.68	0.63	0.97	0.91	0.89	0.77	0.72	0.75	0.88	0.97	0.92	0.77	0.76	0.66	1.16	1.02	1.14	0.96	1.04	1.09	0.7	0.78
Messages
Endogenous	ACE2	orf19_6124.1	570	510	515	629	649	674	479	407	461	765	813	780	552	566	542	517	405	412	674	708	783	456	414	397	810	745	771	810	1087	980	1038	940	962	514	599	581	649	513	477	632	638	698	665	732	727	549	626
Endogenous	ADH5	orf19_2608.1	5172	4851	3841	478	364	2834	5135	5174	5737	432	512	430	2088	2924	1761	2706	2990	2735	2163	2160	1916	3257	5238	6789	341	337	324	428	521	457	780	521	603	991	1113	989	2233	1781	2768	3563	2044	6337	2270	2026	1965	2875	2503
Endogenous	AGO1	orf19_2903.1	2409	2220	2195	1202	1200	1377	2135	1860	2015	1119	1266	1029	1237	1086	1108	1423	1176	1124	816	958	1038	866	942	978	848	891	807	1135	1291	1216	1226	1145	1260	1193	1287	1212	1095	1007	924	910	839	848	1994	1988	2184	739	866
Endogenous	ALG2	orf19_1221.1	530	546	575	494	468	526	617	552	547	577	683	548	472	386	445	458	417	426	463	487	477	366	432	437	510	475	429	658	660	601	586	556	577	510	530	508	548	443	439	516	524	505	580	519	617	363	483
Endogenous	ALS1	orf19_5741.1	1334	1285	1165	121	134	120	873	740	839	126	154	155	1378	2764	3733	1957	1421	1574	548	1062	907	2960	2974	2875	176	188	173	226	219	226	222	161	185	178	241	295	648	576	436	3011	1397	2064	699	1144	700	1585	1415
Endogenous	ALS2	orf19_1097.1	222	227	207	233	279	263	201	164	169	373	426	360	465	465	527	197	161	175	371	364	460	99	106	107	338	338	317	457	511	424	173	147	159	101	112	94	268	245	209	844	584	761	370	442	373	79	102
Endogenous	ALS3	orf19_1816.1	38533	33665	34833	5447	5118	5701	50235	42303	46700	285	314	298	7183	4040	8141	35476	28685	28256	2509	3669	3763	27280	34638	34051	445	436	346	304	321	271	409	373	382	8556	7999	8275	15231	15509	11835	2397	1937	2107	10147	11560	10841	5978	7050
Endogenous	ALS4	orf19_4555.1	191	185	211	285	234	228	138	152	140	441	625	564	330	620	636	250	249	211	724	1034	1150	402	379	401	303	311	268	472	401	405	276	223	242	267	316	290	287	242	256	2922	1496	2156	391	518	354	581	626
Endogenous	ALS5	orf19_5736.1	192	199	186	12	10	6	7	11	14	445	538	460	214	171	184	4	9	1	377	442	438	294	288	245	1	5	2	638	603	608	548	463	536	317	354	328	4	3	12	528	502	614	417	450	436	321	425
Endogenous	ALS6	orf19_7414.1	194	180	177	160	165	171	155	148	159	237	244	238	200	150	154	164	131	125	192	191	200	152	126	139	166	134	168	282	305	280	234	189	194	152	168	148	157	158	141	231	222	231	176	199	235	131	161
Endogenous	ALS7	orf19_7400.1	353	327	338	1326	1242	1394	1228	1189	1224	902	1044	983	258	259	302	1048	851	832	738	699	796	346	370	383	8866	8539	8235	1017	1078	1139	5178	4106	4556	389	347	370	1200	1057	1002	853	864	928	669	704	674	360	403
Endogenous	ALS9	orf19_5742.1	115	97	93	185	181	235	165	152	140	104	143	133	81	105	96	160	147	113	122	137	129	93	70	88	209	175	176	174	169	140	175	134	166	117	103	121	195	155	173	317	230	244	132	151	148	112	135
Endogenous	AOX2	orf19_4773.1	69	84	67	60	58	81	83	61	83	101	134	111	56	86	91	42	43	37	236	235	259	227	207	205	73	95	84	131	124	134	180	125	138	123	126	151	101	86	81	321	221	289	242	285	249	887	840
Endogenous	ARG1	orf19_7469.1	206	254	200	263	232	174	359	295	335	110	118	110	180	257	152	368	284	322	281	277	265	121	93	130	240	242	234	200	280	201	209	162	181	132	190	210	283	260	279	1026	841	649	226	247	187	419	477
Endogenous	ARG81	orf19_4766.1	295	296	314	341	353	385	304	298	289	549	586	545	313	303	279	282	281	217	351	417	452	348	337	307	347	291	293	522	533	501	485	435	460	350	376	361	307	264	245	412	409	471	367	416	359	308	382
Endogenous	ARP3	orf19_2289.1	1091	1028	1026	1174	1041	1102	937	819	885	1303	1492	1335	879	758	803	857	789	676	941	941	948	842	897	970	964	886	885	1203	1163	1172	1304	1180	1163	941	1108	977	973	847	787	1007	1028	1081	1044	1076	1137	799	1006
Endogenous	BCR1	orf19_723.1	812	791	902	6	4	4	876	788	739	7	8	6	606	708	704	870	756	693	729	851	863	603	634	558	490	535	440	578	670	664	702	564	602	10	7	6	755	638	565	828	809	845	886	972	1018	640	763
Endogenous	BRG1	orf19_4056.1	1700	1817	1542	252	217	332	1337	1179	1331	152	155	126	926	1470	1503	975	816	963	908	1040	1112	1825	1846	1595	98	97	112	270	253	224	227	210	231	1566	1688	1544	14	11	7	18	16	17	1400	1649	1484	8	11
Endogenous	CAK1	orf19_793.1	584	561	542	440	392	431	420	406	388	630	760	669	576	468	515	427	352	351	588	623	649	421	512	500	464	416	376	851	786	742	640	557	668	510	529	467	468	410	361	689	648	732	575	631	628	383	473
Endogenous	CAP1	orf19_1623.1	930	915	885	952	932	958	752	713	687	1103	1368	1176	715	757	884	719	616	531	928	978	1053	646	671	665	799	724	640	1008	1267	1185	983	881	919	837	969	947	805	703	637	1258	1197	1184	956	1067	1065	797	843
Endogenous	CAT1	orf19_6229.1	1286	1236	1169	290	208	270	233	202	254	295	404	338	1203	1649	1206	165	166	161	1077	551	625	212	220	202	252	278	192	553	861	693	436	316	316	320	347	431	268	227	214	1027	1137	961	331	461	407	679	920
Endogenous	CDC10	orf19_548.1	2254	2143	2155	1623	1597	1827	2007	1849	1721	2519	2773	2453	1691	1262	1519	1420	1228	1193	1612	1765	1824	1491	1565	1539	1624	1555	1649	2219	2319	2220	2297	2148	2295	2588	2825	2635	1597	1329	1172	1508	1536	1542	2136	2250	2363	1574	1812
Endogenous	CDC28	orf19_3856.1	781	745	704	614	696	638	645	575	579	1007	1106	1005	729	559	650	553	513	397	621	652	693	534	534	580	661	608	546	889	851	810	826	807	747	698	726	690	552	524	541	632	629	671	688	736	711	634	729
Endogenous	CDC5	orf19_6010.1	860	794	881	976	953	1024	847	728	761	996	1204	1137	819	708	754	848	719	684	922	1019	1098	739	645	622	968	958	925	1095	1269	1238	1206	1113	1135	971	1013	975	870	672	713	867	896	849	968	1028	1154	756	1000
Endogenous	CDC7	orf19_3561.1	494	466	412	486	503	545	484	449	468	766	876	741	444	376	407	436	386	363	452	626	608	384	322	369	566	519	432	650	745	701	553	592	617	491	485	503	504	450	336	522	499	582	532	637	608	406	527
Endogenous	CDR1	orf19_6000.1	1459	1338	1424	1033	990	1026	820	699	739	1048	1043	969	1174	1124	1142	652	612	509	1016	1069	1098	980	972	922	721	896	696	2116	2477	2003	1105	792	898	1096	1246	1185	1018	835	844	1674	1643	1696	1218	1389	1214	1251	1583
Endogenous	CDR2	orf19_5958.1	171	165	158	190	178	193	142	145	170	245	236	229	140	168	155	140	176	124	223	191	224	126	130	131	175	172	179	258	248	261	195	189	185	130	137	166	211	170	144	231	223	264	175	185	187	100	144
Endogenous	CHT2	orf19_3895.1	11295	9829	9723	6812	6789	7400	7233	5381	6420	168	172	184	4336	2660	2969	3010	2939	2379	2427	2239	2248	565	720	812	11079	10450	10341	5680	5608	5388	16829	16826	16788	2721	2651	2622	7924	6788	6441	1680	2543	1901	6847	6591	7368	6968	8582
Endogenous	CHT3	orf19_7586.1	219	187	206	169	183	218	112	92	111	642	831	715	505	452	505	280	270	266	1031	1100	1178	408	514	525	1060	1061	911	1830	1994	1855	1352	1185	1325	392	374	349	556	537	445	1330	1402	1373	597	670	620	967	1176
Endogenous	CIT1	orf19_4393.1	5767	5600	4751	7238	6217	6574	4231	3167	3550	5800	6483	5919	3744	6007	4493	3817	3822	3615	6218	5267	5350	4054	5463	4975	6101	5837	5394	5813	6826	6403	5652	5222	5270	7807	7780	7369	4170	3846	3850	8412	9635	6259	4215	4532	4379	4603	7007
Endogenous	CLN3	orf19_1960.1	1633	1592	1529	1047	1044	1114	1142	1021	1092	1967	2256	2058	1555	1540	1549	1094	992	926	1559	1586	1694	1353	1453	1432	661	651	605	1237	1381	1324	1552	1300	1568	1824	2076	1954	847	716	771	1517	1514	1455	1838	1850	1960	1259	1463
Endogenous	CRH11	orf19_2706.1	484	461	530	283	274	273	649	595	578	302	314	255	677	585	631	309	280	247	284	295	329	270	309	325	147	173	139	292	283	295	617	504	552	401	439	407	331	215	269	295	311	290	458	455	513	335	434
Endogenous	CSA1	orf19_7114.1	1	6	7	6	8	8	5	4	4	5442	4304	4275	4	4	3	5	3	6	34575	38229	41406	23792	26022	25654	4	3	6	50750	49423	49631	23457	26612	26872	19271	18934	19560	6	4	4	39415	45993	33654	44277	43685	49399	27851	36125
Endogenous	CSH1	orf19_4477.1	884	841	760	2495	2322	2416	2483	2343	2422	1576	1777	1600	356	606	419	2505	2260	2157	2546	2396	2581	1756	1580	1541	1384	1335	1279	803	1010	951	2759	1868	2094	856	1135	979	1834	1522	1670	3170	2520	3063	2026	2051	1989	1307	1774
Endogenous	CUP9	orf19_6514.1	511	529	358	426	380	470	579	473	525	167	224	201	441	684	782	766	760	680	781	732	819	778	809	725	418	409	390	360	363	340	957	731	760	311	353	364	524	524	546	1924	1530	1861	755	1058	759	1067	1108
Endogenous	DAK2	orf19_4777.1	1063	964	921	560	560	737	775	730	721	678	722	749	880	803	742	839	766	636	942	970	883	1024	1455	2278	387	381	402	483	492	497	596	519	558	535	604	548	918	705	698	1170	899	1210	936	993	1028	674	723
Endogenous	DBF2	orf19_1223.1	725	677	680	738	744	797	630	572	560	847	1011	956	668	697	727	768	645	619	861	808	946	499	488	477	829	759	715	815	973	1003	805	714	712	582	758	672	817	665	654	850	886	912	755	883	795	538	659
Endogenous	DDR48	orf19_4082.1	12770	12761	9861	10556	9463	11193	13237	13310	12615	1006	1353	1140	3254	5084	3471	11822	10597	10707	3393	3272	3503	4161	3444	3132	202	201	186	253	221	207	173	199	191	5710	6345	6220	5567	4881	5484	5968	4361	4910	3864	3735	3754	1081	1457
Endogenous	DFG5	orf19_2075.1	1021	935	916	1171	1147	1268	1110	1031	1032	1105	1227	1163	1072	853	890	1023	927	830	896	874	946	637	771	811	1260	1246	1189	1190	1128	1049	1190	1153	1310	899	927	855	1190	1017	947	1023	982	966	1007	1005	1074	811	959
Endogenous	ECE1	orf19_3374.1	27784	25133	25151	998	912	816	47215	42736	43853	129	140	128	2732	1498	2743	18453	13764	15610	998	1893	2233	94188	104079	96316	84	89	88	204	167	185	256	201	208	85833	90665	88779	1411	1663	1176	148	115	184	5700	6617	6204	4732	4450
Endogenous	ECM331	orf19_4255.1	618	642	662	790	821	824	378	412	410	1476	1667	1627	403	379	455	273	218	203	209	240	293	461	423	393	193	165	131	565	559	524	382	320	333	1962	2371	2187	172	122	134	165	127	167	315	316	320	157	171
Endogenous	EFG1	orf19_610.1	1158	1178	1166	1281	1223	1337	953	868	881	1089	1271	1090	1098	1113	1069	1171	1064	970	891	961	980	854	925	958	9	5	5	5	8	4	10	3	4	761	933	783	1204	1103	975	987	1094	1004	1057	1033	1012	651	787
Endogenous	ELF1	orf19_7332.1	1132	1057	1134	1351	1269	1361	845	805	746	1838	2064	1791	1374	1270	1280	1341	1065	943	1228	1604	1650	1165	1114	1067	1269	1211	1262	2361	1891	1824	1682	1576	1789	1118	1374	1332	1418	1200	1163	1834	1600	1593	1402	1515	1486	1383	1568
Endogenous	ENA2	orf19_6070.1	1494	1473	1465	1143	1030	981	851	866	776	1257	1644	1381	2089	1906	2179	1070	1023	863	1726	1758	1919	914	1126	1153	1467	1245	1008	3185	2881	2690	2802	2128	2335	1113	1237	1210	981	814	818	2370	2247	2039	1247	1428	1322	848	1230
Endogenous	ENA21	orf19_5170.1	2762	2573	2706	3453	3075	3261	2384	2077	2007	3110	3904	3567	4331	3252	4094	3246	2722	2597	3589	4646	4784	2993	3217	3302	4155	3931	3379	11808	6496	6176	7819	6399	6994	3584	4037	3926	3237	2996	3170	6102	5568	4869	3942	4755	4327	3795	4945
Endogenous	FAV2	orf19_1120.1	598	613	675	962	1040	1111	426	417	374	3145	3414	3111	408	373	441	325	276	279	335	362	400	544	506	508	95	71	76	258	232	249	109	104	116	1636	1940	1770	161	147	159	245	216	249	530	493	652	167	214
Endogenous	FBP1	orf19_6178.1	888	935	713	1662	1356	1790	1726	1418	1485	1320	1467	1390	440	944	596	1285	1379	1392	2899	2386	2624	1112	1675	1778	1681	1573	1570	1534	1733	1578	2374	1899	2038	1765	1709	1608	1709	1747	1835	3837	4290	3321	2373	2561	2297	1782	2255
Endogenous	FDH1	orf19_638.1	1898	1988	977	1393	806	1190	1702	1224	1428	305	289	328	187	2286	871	978	1162	1346	1167	1115	1357	1097	1644	1370	229	291	297	312	360	389	586	555	567	2613	2258	2418	1092	1030	1439	3818	5071	1954	1549	1592	1396	1979	3448
Endogenous	FKH2	orf19_5389.1	592	560	541	592	544	602	465	425	397	879	1082	931	627	548	521	452	427	422	667	738	714	469	580	605	700	638	562	1084	913	901	898	805	844	564	644	602	469	453	430	706	777	774	673	778	756	479	600
Endogenous	FRP1	orf19_5634.1	987	837	858	698	727	850	924	801	906	561	549	525	710	644	859	1006	965	847	1476	1591	1746	851	930	935	1736	1625	1565	2626	2469	2356	1996	1778	1962	1015	1069	1029	1181	1033	969	2063	2145	1920	1448	1521	1556	1384	1677
Endogenous	FRP2	orf19_7112.1	2070	1945	2129	2373	2338	2440	2534	2146	2234	1197	1350	1176	1884	1618	2288	2948	2817	2622	2451	2629	3000	2100	1956	1847	4558	4036	3438	3901	4481	4281	3307	2927	2961	2780	2989	2894	3530	3348	2891	4702	4806	3755	2791	2958	3026	3164	4404
Endogenous	FRP3	orf19_1224.1	4356	4125	3611	2054	1392	1591	4120	3219	3425	670	949	918	1950	3963	3378	1805	1821	1606	1976	1660	2001	2274	3400	3671	886	915	741	875	1820	1642	1408	1110	1199	2272	2394	2611	2011	2153	2473	3291	3288	2117	2205	2235	2114	1648	2514
Endogenous	FTR1	orf19_7219.1	17255	15274	15734	33065	32192	32590	26715	24096	23503	27867	30158	27099	14412	9466	12952	31341	26735	23551	17101	19677	21472	29847	29633	27545	23138	21654	23334	27605	26587	26470	30139	31310	31428	32172	34618	31962	26632	22991	19131	22663	22319	19637	25692	25268	27894	22055	26183
Endogenous	GAL1	orf19_3670.1	677	673	538	477	442	584	803	702	727	494	566	531	645	905	712	726	662	667	814	725	710	892	1011	865	153	138	131	402	555	496	792	564	659	524	607	611	704	602	567	1318	1135	1498	897	935	850	838	936
Endogenous	GAP2	orf19_6993.1	209	269	182	821	515	497	261	182	216	266	380	276	105	387	257	175	153	162	540	267	409	185	453	546	120	154	118	211	220	202	393	320	344	536	434	487	553	443	447	1369	1182	541	331	321	242	336	653
Endogenous	GCA2	orf19_999.1	165	147	153	111	98	173	101	137	122	142	173	144	92	180	113	86	81	87	162	155	152	164	200	220	98	92	104	157	150	202	180	152	150	191	149	160	106	85	123	188	176	201	103	109	126	175	175
Endogenous	GCN4	orf19_1358.1	1272	1180	1169	1683	1585	1254	994	888	898	1623	1845	1647	1295	1266	1244	1182	989	993	1586	1680	1741	976	979	953	1348	1258	1077	1699	2093	1831	1556	1311	1415	1175	1308	1242	1381	1093	1058	2748	2505	2210	1493	1693	1562	1470	1677
Endogenous	GIN4	orf19_663.1	834	688	772	995	961	994	677	671	706	1493	1663	1484	785	659	705	699	734	588	886	940	997	590	673	589	983	913	820	1371	1264	1165	1102	1035	1099	869	962	943	811	758	731	808	1010	939	1015	1027	1013	773	1021
Endogenous	GNP1	orf19_1193.1	2428	2101	2177	1483	1347	1773	1705	1586	1610	1428	1693	1541	1641	2057	1817	1550	1517	1252	2207	2036	2048	1834	2051	2291	1620	1683	1501	2002	2334	2175	1913	1602	1733	1831	1997	1919	2142	1695	1620	3335	2756	3522	2282	2465	2414	1535	1797
Endogenous	GPD1	orf19_1756.1	1019	971	956	1393	1442	1191	789	644	737	1264	1333	1129	1195	962	1051	1192	1002	936	1178	1398	1409	1145	1386	1340	961	979	1019	1380	1224	1156	1269	1170	1272	1012	1171	1068	998	874	804	2036	1916	1943	1266	1529	1355	1451	1581
Endogenous	GPD2	orf19_691.1	1422	1355	1274	1057	1096	1078	1079	927	960	894	1085	928	2126	1806	1920	1677	1470	1459	1193	1253	1174	1232	1519	2065	1153	1219	1240	1430	1659	1418	1049	1036	1076	975	1046	1061	1328	1127	1149	2726	2215	2624	1055	1237	1076	1088	1275
Endogenous	HAP3	orf19_4647.1	208	204	222	1051	1137	1081	553	522	514	1902	2013	1779	124	153	165	661	629	542	698	666	758	439	404	396	591	595	636	534	586	624	841	949	1029	638	717	624	815	766	592	744	690	645	532	535	707	527	599
Endogenous	HAP43	orf19_681.1	1375	1227	1301	2449	2487	2417	1700	1405	1406	3037	3417	3049	990	1013	1183	1810	1637	1432	1765	2012	2102	1444	1108	1000	2139	2065	1985	1951	2613	2489	2950	2983	3048	2200	2404	2229	1850	1708	1526	2255	2164	1949	1897	1839	2089	1694	2060
Endogenous	HEM1	orf19_2601.1	722	661	631	810	741	780	590	530	540	661	783	654	637	576	560	673	546	512	594	722	762	544	494	486	512	516	538	828	860	775	614	556	580	626	661	651	802	598	518	873	821	874	901	866	918	568	666
Endogenous	HGT7	orf19_2023.1	16598	15075	14382	12812	13793	14973	19281	17266	17018	11417	12036	10989	14036	14362	13767	20550	18401	16986	13308	15336	14053	20695	25407	28661	9040	8784	9109	7786	9296	8559	13538	12265	13034	12795	15512	14318	23757	18970	15974	24417	19703	24333	19717	21224	19988	18069	18551
Endogenous	HOG1	orf19_895.1	1671	1564	1681	1414	1430	1359	1254	1113	1119	1619	1845	1606	1638	1282	1462	1144	1085	966	1246	1311	1336	1161	1310	1364	1338	1263	1202	1732	1685	1564	1778	1695	1739	1467	1673	1630	1173	1131	862	1472	1434	1486	1350	1509	1511	1055	1455
Endogenous	HSP104	orf19_6387.1	3190	3156	3030	2583	2667	3027	2738	2549	2556	2179	2533	2404	2289	3138	2884	2345	2011	1805	2281	2313	2550	1668	1578	1492	1467	1604	1317	1112	2128	1781	2523	1989	1991	2022	2429	2350	2734	2106	1982	3091	2770	3374	2496	2719	2709	2120	2623
Endogenous	HSP70	orf19_4980.1	19813	20697	19536	8468	8883	10362	7677	8297	8327	12828	16034	14075	13698	17642	15282	8457	7041	6952	11539	12345	13810	9141	8123	7094	4094	3814	3082	2822	5025	3904	17424	11011	9908	9518	11893	12210	10256	8369	6936	14048	11176	16730	13394	14904	14722	8647	10217
Endogenous	HTA1	orf19_6924.1	2769	2490	2558	4678	4774	4766	2675	2458	2382	9335	10070	9653	2718	2232	2515	3584	3064	2689	6191	6840	6720	3120	3025	2952	5891	5770	5402	8472	9813	8960	7057	7299	7371	4132	4941	4443	4545	3639	3563	6235	6524	6697	6606	6600	6899	4443	5324
Endogenous	HTA2	orf19_1051.1	6646	5971	6225	10185	9829	9721	5952	5626	5330	21191	24622	22418	6969	5648	6099	7031	6437	5784	14073	15494	15616	6216	6492	6598	12336	11668	10610	19858	20847	19583	16164	16195	16646	7925	9410	8674	9580	7819	7128	12294	12476	12760	13700	14198	13571	8064	9805
Endogenous	HWP1	orf19_1321.1	16229	14672	15446	1461	1510	1787	29464	27903	27836	171	150	145	1616	1258	1740	6076	4443	4974	2061	3483	3793	24110	23480	21985	35	49	60	187	187	170	259	164	191	28650	32597	29515	972	912	617	293	306	314	15300	16510	16969	2422	2461
Endogenous	HYR1	orf19_4975.1	629	627	650	1424	1515	1885	797	715	666	187	167	177	79	76	80	124	96	96	138	157	162	1055	1104	894	154	150	149	228	210	199	170	171	132	24266	24218	24197	147	99	120	139	127	160	264	220	237	142	149
Endogenous	IFD6	orf19_1048.1	11	13	13	17	12	19	17	14	10	22	19	11	16	10	15	19	18	14	20	22	20	158	150	142	14	13	16	19	19	19	107	94	108	61	66	69	16	15	18	19	16	17	19	20	19	98	117
Endogenous	IHD1	orf19_5760.1	10972	10205	10065	6470	5639	6354	18342	16645	16997	3054	3321	3003	5192	5378	6435	12741	10410	10797	4787	6249	6489	16431	15663	14237	1105	989	1004	1118	1315	1064	824	831	806	18782	20163	19580	4148	3614	3348	2986	2454	2943	7956	7982	8309	2996	3591
Endogenous	IPL1	orf19_3474.1	227	247	224	213	187	214	169	156	170	336	366	318	225	166	189	148	150	138	225	231	286	144	169	174	210	194	201	275	336	304	258	259	266	217	230	226	194	175	152	230	267	216	276	257	279	194	232
Endogenous	IRE1	orf19_5068.1	592	536	601	533	495	572	524	448	522	773	817	766	508	499	495	507	426	391	633	647	757	495	531	550	594	506	438	754	906	796	818	749	784	523	652	597	592	491	474	702	654	670	751	769	809	466	556
Endogenous	IRO1	orf19_1715.1	957	922	853	426	422	459	795	735	708	455	494	468	295	276	274	327	267	282	359	403	381	340	400	424	321	224	278	553	532	475	517	437	499	952	1013	961	450	377	321	417	464	425	590	641	660	396	536
Endogenous	KIP4	orf19_5265.1	2995	2800	2763	646	589	650	2607	2395	2393	704	814	692	619	579	638	825	683	742	447	488	566	866	852	824	562	494	442	807	852	876	919	818	890	1234	1325	1328	449	356	337	358	334	378	1225	1222	1311	363	441
Endogenous	KRE1	orf19_4377.1	6922	6244	6650	2383	2174	2116	3088	2735	2725	1171	1416	1357	4974	4695	5214	3027	2506	2455	1770	2049	2314	1302	838	724	2238	2119	1773	1627	2558	2493	2721	2442	2367	2202	2549	2279	1997	1723	1712	2548	2296	2232	2627	2711	2805	1275	1817
Endogenous	MAE1	orf19_3419.1	1616	1475	1556	1392	1289	1258	1730	1507	1482	1494	1683	1456	1179	926	1023	1408	1286	1381	1172	1186	1176	2631	3755	3821	1281	1252	1292	1223	1252	1119	1918	1743	1763	2191	2347	2108	1211	1154	955	1300	1388	1241	1761	1921	1865	1101	1250
Endogenous	MPS1	orf19_7293.1	299	294	354	317	311	347	279	268	314	493	570	473	313	230	288	272	232	206	346	393	377	244	243	209	371	337	280	513	582	575	627	530	548	373	388	367	306	274	260	308	393	355	350	412	407	340	385
Endogenous	NDT80	orf19_2119.1	1348	1242	1305	1467	1453	1510	1250	1061	1168	2185	2431	2253	1517	1300	1247	1382	1215	1126	1585	1819	1805	1054	787	706	1727	1630	1480	2445	2378	2317	2247	2129	2118	1514	1663	1581	1432	1308	1217	1924	1822	1944	1604	1782	1699	1492	1876
Endogenous	NPR1	orf19_6232.1	328	323	340	293	258	273	233	201	196	369	440	402	296	312	323	218	216	172	332	286	348	219	235	285	265	307	250	376	445	418	410	357	410	270	308	330	287	236	256	382	401	402	369	409	370	253	345
Endogenous	NRG1	orf19_7150.1	934	986	847	656	623	767	270	210	284	1101	1365	1109	1860	1848	1665	677	624	589	1435	1437	1460	613	731	818	1255	1186	1140	2027	1863	1770	1459	1146	1424	388	456	445	1373	1100	1029	2819	2248	2642	1172	1266	1128	1264	1388
Endogenous	PCK1	orf19_7514.1	3522	3554	2186	1228	563	1272	2887	1996	2522	373	433	440	569	3019	1567	1842	1975	2022	7463	6147	7124	3564	6829	7245	243	327	253	653	1004	743	1526	874	877	2166	2069	2132	1990	2135	2588	8223	8685	7297	5210	5763	4754	3495	4425
Endogenous	PFK2	orf19_6540.1	1967	1771	1712	1789	1857	2039	1705	1438	1697	2626	2635	2326	1466	1192	1256	2149	1773	1658	1767	2055	2225	1988	2412	3364	628	663	686	704	815	758	842	876	878	1225	1482	1433	2677	2018	1848	2444	2002	2439	2249	2426	2525	1731	1777
Endogenous	PGA13	orf19_6420.1	860	726	822	288	326	278	822	831	804	131	141	121	2000	1444	1590	724	568	644	132	168	198	491	375	302	91	111	118	193	142	166	562	551	624	712	756	753	247	220	185	116	136	151	482	441	482	341	467
Endogenous	PGA17	orf19_893.1	101	148	83	152	110	87	163	157	196	167	156	150	97	314	177	79	84	76	185	169	145	94	120	65	122	110	117	189	183	225	160	143	134	229	200	265	118	92	99	173	228	181	125	160	140	118	162
Endogenous	PGA25	orf19_6336.1	79	74	68	82	80	85	87	58	66	84	108	101	52	121	85	53	48	44	88	68	85	47	50	41	63	83	50	90	103	115	114	119	127	115	104	72	78	62	62	98	119	135	69	56	47	74	95
Endogenous	PGA34	orf19_2833.1	520	520	498	130	100	144	621	603	645	122	135	111	142	200	233	146	97	120	203	274	261	345	321	269	5320	4739	4298	7421	7255	6788	5069	4741	4846	771	846	727	121	94	112	124	134	168	354	421	379	354	442
Endogenous	PGA37	orf19_3923.1	36	46	38	37	37	48	36	30	30	88	94	85	30	28	32	31	23	41	69	58	77	49	44	43	47	34	46	89	88	113	91	58	52	45	28	28	28	31	33	81	51	58	57	58	52	36	44
Endogenous	PGA48	orf19_6321.1	461	398	419	349	380	535	515	364	438	670	815	644	478	490	493	557	490	486	864	868	858	575	670	771	617	624	615	983	1100	1018	1466	1193	1183	435	494	471	559	468	474	1067	879	1182	646	713	649	602	770
Endogenous	PGA53	orf19_4651.1	3070	2848	3216	4073	3736	3719	1702	1475	1451	6306	7208	6510	3887	2982	3311	3017	2691	2343	3454	3917	4083	2754	2996	3158	3429	3238	3035	8587	8026	7454	3172	3211	3175	4656	5324	4757	3584	3033	2800	3789	4351	4061	3766	4035	4229	3076	4159
Endogenous	PGA7	orf19_5635.1	5879	5315	5234	2469	2452	2892	4826	3943	3827	1433	1288	1338	4729	4250	5173	5409	5124	4977	8392	9343	10100	4681	5218	4791	9419	8355	8392	16097	15993	15604	11491	10664	10997	4131	4111	4327	5220	4749	4364	11700	12391	10442	8861	9254	9760	5929	7618
Endogenous	PHO85	orf19_6846.1	1489	1439	1442	1404	1388	1480	1299	1199	1154	1696	1921	1720	1409	1111	1357	1186	1087	968	1158	1207	1234	1157	1342	1404	1304	1302	1256	1653	1673	1663	1821	1762	1706	1400	1589	1480	1289	1095	986	1364	1512	1476	1523	1482	1557	1099	1412
Endogenous	PHO89	orf19_4599.1	319	317	351	310	250	172	375	332	330	181	188	180	542	334	552	377	429	466	497	604	548	809	1424	1685	1153	1060	700	4502	2184	1951	5565	4003	4885	646	708	709	408	354	439	712	702	503	481	614	482	736	1136
Endogenous	PHR1	orf19_3829.1	12480	11360	12552	4742	4809	4746	7170	6347	6075	3036	3498	3011	8512	7085	8289	4830	4429	4086	2832	3204	3534	4184	4163	3872	4447	4263	3809	4660	5224	4961	5466	5262	5341	7523	8065	7307	4938	4069	3513	3854	3891	3689	4129	4215	4476	3742	5322
Endogenous	PHR2	orf19_6081.1	1225	1140	1088	3291	2970	3102	1362	1252	1248	2166	2274	1961	714	791	850	1555	1113	1010	369	323	388	406	333	269	172	212	217	285	290	265	225	191	196	1550	1700	1630	967	822	772	602	393	500	487	520	588	547	483
Endogenous	PIL1	orf19_778.1	14638	13859	14203	8436	7733	7920	6881	6134	6302	9882	12771	11349	13590	12413	13200	9000	7816	7371	13303	12755	13153	6783	8008	8399	5328	5229	4927	8976	9346	8818	6826	5587	6013	7298	8164	7585	6961	5656	5883	15001	13768	15866	11145	11436	11807	6090	7906
Endogenous	PIR1	orf19_220.1	494	485	558	1062	993	1125	248	212	248	1707	2245	2005	2643	2181	2300	438	470	309	1114	1056	1144	259	335	381	1736	1691	1595	1253	1698	1564	2700	2329	2569	205	277	221	1191	982	985	2070	1976	2043	665	769	778	691	849
Endogenous	PLB5	orf19_5102.1	596	561	546	326	327	326	433	378	440	346	410	389	331	291	293	234	255	220	370	326	363	293	315	384	173	174	167	312	335	267	257	179	262	485	564	539	315	274	242	410	424	444	325	350	361	370	406
Endogenous	POL1	orf19_5873.1	398	328	379	469	442	450	362	334	334	931	1094	968	445	356	378	361	327	276	578	692	743	334	332	315	557	598	505	1100	1033	995	755	693	751	402	452	404	458	384	327	555	594	548	593	679	645	395	546
Endogenous	PRA1	orf19_3111.1	632	575	600	99	90	82	267	219	241	124	150	128	92	136	180	98	76	72	100	74	113	103	115	107	142	140	108	162	142	142	137	124	125	99	107	104	125	136	170	134	150	140	124	116	112	83	81
Endogenous	RBR1	orf19_535.1	98	93	134	6828	7988	8571	128	153	109	3646	4058	3672	115	121	115	68	43	58	88	98	106	76	65	57	85	97	94	141	162	162	106	120	108	6302	6768	6481	78	69	74	107	108	148	72	77	74	84	66
Endogenous	RBR2	orf19_532.1	139	142	184	234	211	203	77	95	96	384	453	416	232	261	270	72	74	79	138	118	173	94	87	108	122	136	120	257	264	265	125	142	106	417	463	479	139	87	107	162	184	182	143	162	145	129	178
Endogenous	RBT1	orf19_1327.1	585	420	491	87	113	112	823	662	714	36	62	60	964	715	952	1442	1400	1456	222	245	301	984	1028	1260	56	53	59	78	66	62	95	81	65	177	178	191	1115	1016	838	139	185	155	374	386	364	1005	1446
Endogenous	RBT5	orf19_5636.1	57154	51339	53977	42246	41980	44740	48587	40736	41690	34189	33313	31476	50937	42073	50088	60485	55082	49341	79209	84989	93433	52503	55384	53851	81528	76059	73860	135795	135787	132456	82411	78544	80375	46351	47754	47750	65103	55916	51526	109204	111090	101977	86528	85575	93674	56665	72147
Endogenous	RCT1	orf19_7350.1	6049	5594	5694	5751	5416	6318	6717	6446	6365	2928	3354	2927	4095	3728	3919	4355	3678	3266	1734	1818	2094	3498	3360	3356	614	723	693	544	704	592	844	688	710	6821	7726	7114	3054	2458	2712	2397	2225	2293	3306	3401	3731	2108	2774
Endogenous	RFG1	orf19_2823.1	2770	2531	2517	959	894	1092	2060	1834	1997	1606	1762	1634	1328	1357	1482	1036	883	842	1368	1532	1693	1203	1268	1314	957	841	852	927	1474	1269	2616	2475	2711	1508	1644	1606	934	878	763	1486	1444	1551	2847	3149	3112	1006	1239
Endogenous	RHR2	orf19_5437.1	4033	3934	3648	516	422	768	2016	1813	2033	316	331	259	5484	4977	4781	2976	2462	2623	2229	2512	2140	1740	2769	5290	353	308	385	625	423	440	349	327	345	346	440	419	2529	1934	2168	6545	4583	6142	1908	2497	1884	1545	1496
Endogenous	RIM101	orf19_7247.1	2145	1940	1995	2430	2189	2343	2091	1934	1948	2596	2900	2699	1861	2047	2090	2099	1832	1744	2828	2926	3104	1959	1931	1821	2880	2761	2427	3535	3824	3493	2929	2518	2623	2218	2598	2393	2198	1959	1761	4437	3731	4145	2811	3131	2949	2106	2670
Endogenous	RNR22	orf19_1868.1	867	829	788	279	273	478	571	528	583	763	711	695	1037	909	883	891	822	734	1449	1624	1610	550	1005	2183	102	97	101	222	211	214	205	175	212	108	165	141	1310	977	1018	1620	1161	1751	1422	1461	1405	596	584
Endogenous	ROB1	orf19_4998.1	1922	1791	1787	1127	1058	1120	1054	977	955	1080	1203	1006	2084	1999	2139	1751	1431	1498	1515	1650	1727	1840	2245	2720	959	911	910	647	830	784	1205	1054	1096	933	1244	1089	1611	1330	1190	1732	1645	1768	1669	1766	1647	1017	1192
Endogenous	RPN4	orf19_1069.1	1073	1073	978	1219	1255	1419	815	694	767	1194	1280	1141	1064	1370	1370	1085	903	762	1023	990	1087	780	764	732	853	922	803	733	1067	998	1374	1260	1284	877	1059	1018	1237	1057	964	2210	1828	2168	976	1103	1064	1323	1508
Endogenous	RTA3	orf19_23.1	67	75	83	74	83	87	46	52	46	124	110	132	136	129	127	75	62	52	142	140	138	54	52	38	109	128	102	314	286	281	139	105	116	49	63	64	95	83	97	287	272	252	115	98	92	170	166
Endogenous	SAP1	orf19_5714.1	96	71	91	68	73	69	46	59	46	122	128	129	75	83	71	46	33	42	108	66	114	59	65	61	94	91	81	152	167	178	164	129	128	80	85	80	77	80	62	146	108	138	81	101	117	76	103
Endogenous	SAP10	orf19_3839.1	97	76	94	40	44	54	49	43	34	58	76	49	73	65	70	38	31	24	86	100	89	49	59	45	33	47	32	104	86	85	112	93	104	60	84	68	34	18	25	122	98	139	88	82	85	64	69
Endogenous	SAP2	orf19_3708.1	45	50	39	56	77	101	30	53	49	431	334	351	29	38	33	48	32	35	73	49	62	37	56	46	69	52	62	101	85	123	77	60	70	63	54	55	45	32	46	69	68	93	45	64	44	41	59
Endogenous	SAP4	orf19_5716.1	59	53	69	78	56	77	87	107	74	97	129	115	41	61	48	50	34	46	91	76	94	812	514	247	62	87	61	129	122	133	104	107	82	1139	1431	1366	73	60	52	119	102	113	73	100	92	63	88
Endogenous	SAP5	orf19_5585.1	453	513	490	600	491	473	1793	1918	1450	101	93	97	39	34	36	974	773	893	78	109	176	3088	2728	2153	27	26	31	35	39	25	33	28	23	7254	7528	6993	23	22	22	33	14	27	266	253	339	21	19
Endogenous	SAP6	orf19_5542.1	232	311	333	69	74	72	2093	2460	1298	119	133	96	55	38	47	523	399	639	155	134	135	7707	6218	3917	73	86	81	151	175	159	105	105	98	4652	5638	5233	80	74	70	139	117	147	272	216	350	55	79
Endogenous	SAP9	orf19_6928.1	1151	1055	1105	935	1005	1036	909	839	804	987	1081	1085	1378	1250	1367	1007	966	830	1022	1005	1044	937	902	885	739	698	772	642	702	680	920	775	844	977	1110	1066	1100	924	968	2111	1718	1930	1071	1233	1119	1246	1580
Endogenous	SAP99	orf19_853.1	91	108	77	183	167	185	148	151	134	200	251	265	74	89	86	132	103	104	175	190	173	123	131	124	181	191	178	249	233	277	235	208	203	133	139	138	188	150	172	228	182	232	115	159	149	137	149
Endogenous	SCW11	orf19_3893.1	221	179	184	547	510	607	81	77	69	1677	2116	1835	480	466	502	250	306	213	1395	1339	1384	320	412	419	1410	1410	1328	2643	2900	2830	1817	1498	1708	514	562	487	821	666	595	1223	1063	1153	690	741	735	880	1046
Endogenous	SCW4	orf19_2941.1	28	53	27	42	61	38	42	31	38	69	69	70	28	74	46	29	20	25	42	48	46	32	30	31	31	58	46	67	87	85	50	54	55	87	78	99	42	33	36	57	106	66	48	43	54	27	53
Endogenous	SGA1	orf19_1719.1	161	161	136	173	146	153	156	133	117	241	277	231	162	162	157	134	128	108	260	223	269	194	245	245	184	159	150	187	290	248	329	312	324	238	270	246	163	141	150	312	267	335	224	275	251	208	274
Endogenous	SHA3	orf19_3669.1	1320	1282	962	472	514	787	1496	1483	1566	495	505	441	782	1417	1100	1651	1537	1964	2483	2360	2295	5166	5092	3641	283	228	205	538	491	423	968	625	822	1181	1255	1126	1564	1252	1312	3624	3087	3747	2327	2514	2103	2548	2391
Endogenous	SIN3	orf19_6011.1	976	979	966	1155	1043	1069	838	862	776	1473	1741	1519	999	865	899	940	901	744	1190	1248	1368	876	934	915	1167	1084	932	1725	1668	1550	1565	1370	1443	1002	1060	961	1019	866	799	1301	1280	1351	1255	1256	1358	770	1070
Endogenous	SIT1	orf19_2179.1	1963	1899	1843	1695	1512	1359	942	896	840	8158	9113	8045	2264	2064	2309	1710	1419	1258	18524	21613	22725	1214	957	881	110	133	115	1667	1442	1492	374	295	328	881	1025	962	1533	1320	1262	6865	5196	6788	3965	4521	4311	1007	1168
Endogenous	SMC2	orf19_3623.1	292	284	289	342	286	301	296	240	275	595	611	615	297	238	243	256	260	195	354	350	394	272	294	238	368	346	329	660	502	527	352	362	412	284	336	297	327	235	243	280	361	350	345	444	349	256	269
Endogenous	SNF1	orf19_1936.1	1358	1296	1332	1302	1366	1345	1145	1054	1091	2563	2700	2458	1385	1107	1319	1066	968	855	1801	1850	1886	1080	1240	1258	1265	1208	1071	2270	2345	2302	1610	1475	1569	1304	1337	1321	1160	947	936	1304	1306	1360	1949	2092	2028	1061	1256
Endogenous	SOD4	orf19_2062.1	1483	1392	1605	10846	9395	14701	1850	1674	1547	16941	19294	16271	1485	1089	1210	3123	2764	2166	1681	1712	1824	1526	1662	1759	5076	5326	6042	8159	7844	7708	5202	6078	6101	3540	4221	4178	4302	3674	2992	2091	2956	1980	2160	1875	2454	4303	5444
Endogenous	SOD5	orf19_2060.1	47284	40176	43804	24385	24379	27856	32637	28970	29194	5708	6493	5958	38461	28719	35625	25678	23548	21839	8182	10104	11027	22292	25643	24805	17207	16093	18088	6398	6762	7097	7582	9118	9430	19515	19567	17879	20645	18504	15740	8355	9259	6559	23872	23717	26053	12279	14870
Endogenous	SOD6	orf19_2108.1	55	82	64	69	72	86	63	87	79	96	115	122	48	53	59	46	39	37	130	132	159	67	71	110	61	68	80	127	125	127	121	122	123	54	54	51	94	89	81	231	164	206	91	67	88	70	81
Endogenous	SSB1	orf19_6367.1	16443	14712	15717	18642	18030	18174	13790	12279	12487	19750	22845	20479	16765	12313	14661	16974	15012	13250	15721	18167	18876	13602	13252	13047	21830	20314	18794	26704	26305	24863	26581	23376	25001	17700	19949	18445	20029	17085	15163	19288	19624	18493	21228	22947	23074	16269	20628
Endogenous	STF2	orf19_2107_1.1	4783	4782	2917	1251	639	5212	4398	3894	4289	502	519	470	1571	3652	1688	2245	3110	2744	10448	9545	8795	2746	5840	7319	274	362	336	287	481	427	962	640	764	1450	1158	1277	5271	4328	4842	18459	12210	20562	5187	5282	4407	4191	4426
Endogenous	TDH3	orf19_6814.1	119017	110029	106358	110973	112508	132539	115420	106337	111725	163600	167007	152432	84080	72536	69256	134996	118482	105767	127371	140313	146038	95454	100233	108362	44640	50058	49632	59103	62386	58587	61549	56356	56840	65219	76144	71556	149512	122591	109200	144021	127062	156636	161266	163627	172774	82494	91581
Endogenous	TEC1	orf19_5908.1	957	1009	839	492	438	476	969	882	918	320	404	368	996	1460	1280	1437	1162	1432	937	1049	1162	1201	807	644	667	579	557	573	703	586	585	570	594	849	932	933	962	892	848	1827	1507	1689	843	982	978	1088	1342
Endogenous	TPK1	orf19_4892.1	680	698	649	756	675	628	489	445	412	604	674	619	808	682	729	554	500	445	527	554	558	306	316	297	708	653	581	634	755	666	637	529	616	443	459	481	659	563	521	833	772	898	555	648	565	446	528
Endogenous	TPK2	orf19_2277.1	687	593	604	650	608	691	449	373	406	887	1054	937	605	569	554	485	490	385	655	681	699	437	507	503	484	464	463	633	877	743	715	573	615	533	619	525	605	540	485	739	684	721	656	635	712	458	564
Endogenous	TPS2	orf19_3038.1	1450	1353	1242	1193	1206	1606	1603	1502	1532	1252	1420	1265	987	944	887	1301	1288	1047	1428	1376	1376	1268	1751	2103	644	692	633	752	875	807	947	848	968	1024	1082	1058	1455	1226	1219	1849	1512	2013	1470	1529	1492	818	1044
Endogenous	TRR1	orf19_4290.1	4916	4656	4830	8136	8337	8095	4403	4002	3681	20863	21991	20357	4204	3543	4252	4684	4173	3884	7682	8403	8883	3837	3434	2954	5508	5327	4903	10508	11556	11401	6625	6367	6527	7340	8131	7743	5453	4715	4040	5733	6086	5399	8540	8652	9484	4119	5313
Endogenous	TRX1	orf19_7611.1	5326	4852	4907	7029	6747	7392	4735	4302	4037	8999	10102	9147	5287	4892	5131	6120	5283	4906	5524	5902	6126	4919	5352	5459	5888	5484	5585	6989	7552	7037	7789	7163	7549	5957	6433	6289	8262	7077	6132	8057	8026	7811	6515	6439	6913	5235	6491
Endogenous	TTR1	orf19_6059.1	1848	1784	1814	1909	2023	1949	1235	1113	1041	3372	3812	3675	2097	1829	1929	1309	1225	1047	1947	1996	2106	1182	1165	1176	1278	1251	1161	1961	2148	2003	1754	1561	1674	1707	1987	1840	1574	1315	1190	2422	2436	2462	2060	2029	2107	1235	1699
Endogenous	TUP1	orf19_6109.1	4924	4630	4648	5932	5975	6304	4856	4202	4408	6349	7389	6697	3998	3508	3782	4856	4505	3852	4630	5009	5279	3929	4112	4117	5554	5448	5203	5963	6171	6087	7052	6063	6669	4975	5704	5079	5435	4411	3991	4619	4656	4851	5484	5838	6008	4030	5085
Endogenous	TYE7	orf19_4941.1	1885	1874	1579	1225	1260	2015	1652	1520	1588	1467	1455	1332	1517	2200	1872	2647	2491	2625	2767	2823	2650	6244	7365	5078	390	393	418	448	477	501	1012	791	872	810	1057	964	2966	2348	2189	4365	3729	4536	2666	2879	2403	3350	2899
Endogenous	UCF1	orf19_1354.1	6093	5488	4127	1063	377	9032	8231	8407	8779	123	146	148	533	3908	1808	3539	4843	3478	12697	11632	11003	7124	13721	17295	86	94	69	119	120	118	586	272	361	1833	1647	1874	6907	6346	7618	19020	10716	21399	9262	7484	7571	5898	5590
Endogenous	UGP1	orf19_1738.1	6504	6049	6113	5555	5460	5741	4622	4276	3990	7932	9153	7943	5120	4587	5028	4616	4234	3889	4377	5095	5291	4279	4663	4921	3665	3599	3288	6642	7084	6659	3275	3192	3237	7229	8025	7597	4614	3804	3443	4759	4911	4652	5723	5854	6139	3311	4098
Endogenous	UME6	orf19_1822.1	657	505	605	136	148	234	895	832	845	62	76	70	6	7	8	10	10	4	11	20	18	12	12	11	41	33	53	84	85	90	92	90	104	862	868	900	166	153	118	67	83	104	294	261	320	243	266
Endogenous	WH11	orf19_3548.1	431	420	398	392	365	376	365	300	298	480	522	505	460	331	354	376	298	258	364	405	410	307	284	308	415	418	364	580	582	492	434	413	435	316	293	316	364	350	288	405	418	416	415	473	489	274	373
Endogenous	YHB1	orf19_3707.1	204	239	175	102	81	110	201	179	213	89	91	101	231	347	253	186	212	148	280	309	299	507	619	929	128	138	130	140	132	133	226	154	183	140	187	210	237	198	177	416	335	410	348	538	339	727	539
Endogenous	YRA1	orf19_5917_3.1	979	793	863	1121	1119	1104	792	694	695	1564	1745	1549	877	685	834	889	770	704	1075	1204	1219	834	842	916	1179	1106	1107	1656	1675	1631	1450	1380	1386	1016	1053	1046	1068	917	806	1164	1123	1062	1224	1319	1331	809	1112
Endogenous	YWP1	orf19_3618.1	1868	1833	2076	11603	12269	12678	179	125	167	23749	24909	22769	6723	5526	5465	1842	1951	1276	11684	11309	11118	225	228	262	2406	2430	1844	10471	11019	9771	3466	2795	3271	190	323	280	19021	14980	13099	17052	15880	18641	7893	8671	8182	6616	7467
Endogenous	ZAP1	orf19_3794.1	582	530	582	292	275	294	477	478	469	465	504	463	366	298	379	266	215	203	379	314	360	337	358	386	338	344	315	418	422	444	377	368	369	348	392	398	306	221	208	362	332	327	480	492	536	218	270
Endogenous	ZCF1	orf19_255.1	183	180	199	175	163	191	184	152	176	191	190	205	163	204	195	202	172	163	203	158	212	323	379	367	221	262	171	252	302	272	297	262	290	205	286	251	189	173	172	259	242	309	222	251	263	580	631
Endogenous	ZCF34	orf19_6182.1	111	115	118	307	340	334	279	301	278	375	398	419	105	112	106	272	233	243	311	319	355	313	264	264	342	312	332	540	452	465	491	461	476	254	280	282	307	249	259	409	352	428	343	350	343	259	290
Endogenous	ZRT1	orf19_3112.1	233	219	246	57	63	65	106	95	106	69	89	85	43	64	76	54	38	48	75	77	68	71	77	68	64	71	57	117	94	100	96	87	76	50	74	80	86	61	77	113	88	87	71	86	68	59	65
Endogenous	ZRT2	orf19_1585.1	2543	2274	2701	980	938	1062	1301	1258	1310	974	1089	937	1880	1457	1625	1340	1133	984	999	1096	1090	1192	1067	1025	1313	1341	1122	1412	1687	1692	2093	1832	2025	1375	1457	1384	1031	842	817	856	974	856	1265	1428	1386	1006	1261
Endogenous	orf19.1424	orf19_1424.1	121	106	106	118	121	109	117	96	94	190	198	177	66	64	70	87	73	70	116	112	138	86	105	81	91	84	94	142	158	166	153	118	148	120	140	127	101	66	68	120	112	135	138	114	144	77	97
Endogenous	orf19.1534	orf19_1534.1	420	425	442	452	454	480	485	401	437	241	269	256	349	288	340	393	330	291	202	205	257	371	411	409	431	405	402	250	237	249	443	411	396	388	383	428	477	378	371	220	195	202	218	234	233	352	379
Endogenous	orf19.1619	orf19_1619.1	303	305	324	350	336	407	331	285	322	423	469	428	303	286	242	296	271	245	393	343	386	296	381	350	351	338	364	453	463	509	529	467	474	401	425	397	379	307	305	432	457	454	345	397	417	336	414
Endogenous	orf19.1691	orf19_1691.1	3210	3128	2620	48	41	884	1823	1826	2069	97	86	100	2192	2213	1200	1935	1490	1297	1995	2496	2095	1644	1381	1630	60	72	67	105	113	118	110	79	92	121	213	148	2105	1161	1417	1680	605	3333	4556	4475	4305	540	502
Endogenous	orf19.1754	orf19_1754.1	937	949	895	833	745	836	829	782	740	871	999	894	758	709	651	646	613	564	618	646	729	618	749	788	702	691	645	746	755	765	920	810	964	820	854	821	688	589	549	753	709	748	743	847	833	517	653
Endogenous	orf19.1862	orf19_1862.1	2420	2274	2305	398	278	628	391	374	335	379	598	541	2494	2724	2395	465	584	578	2553	1813	1788	696	965	1104	87	92	77	131	169	145	202	133	154	347	415	358	946	779	933	5060	3919	6216	856	927	809	696	887
Endogenous	orf19.2125	orf19_2125.1	1640	1561	1460	1695	1828	2038	1935	1896	1917	1440	1569	1501	3745	3105	3326	1453	1196	1295	1191	1253	1247	824	862	760	875	868	902	1002	1136	1014	1003	888	1000	1119	1199	1131	1132	1032	813	1589	1502	1474	1515	1525	1571	596	729
Endogenous	orf19.2320	orf19_2320.1	160	143	115	138	129	131	137	106	100	128	161	145	163	135	143	128	115	120	148	166	220	106	92	93	130	122	145	275	222	208	180	164	204	158	168	168	123	137	121	217	239	216	147	220	162	144	155
Endogenous	orf19.3456	orf19_3456.1	149	147	122	115	112	149	128	114	140	137	170	158	156	142	145	135	113	111	169	167	190	142	154	172	83	68	110	164	194	161	153	134	137	134	167	159	128	107	98	154	161	159	145	218	189	115	131
Endogenous	orf19.3459	orf19_3459.1	565	500	508	506	489	555	459	416	400	775	804	750	531	374	435	431	421	354	504	506	522	433	460	539	540	509	486	700	685	704	663	689	734	483	586	510	466	438	364	483	544	466	591	627	609	428	500
Endogenous	orf19.3615	orf19_3615.1	306	334	301	350	297	364	291	288	303	402	467	421	316	321	324	232	234	204	332	346	336	301	347	470	274	312	245	394	403	425	484	407	464	291	309	302	275	216	226	520	419	429	417	419	411	290	329
Endogenous	orf19.3840	orf19_3840.1	395	384	386	387	359	406	357	334	291	558	577	569	320	291	282	324	294	274	372	432	523	274	285	306	379	385	326	565	637	587	451	399	430	395	434	406	371	307	308	486	472	544	405	440	430	302	390
Endogenous	orf19.409	orf19_409.1	1523	1436	1423	2286	2325	2306	1746	1549	1507	2576	2848	2373	1219	1206	1192	1659	1613	1448	1772	1877	1952	2030	2298	1998	1622	1561	1637	1736	1915	1716	2420	2194	2402	1877	2233	2183	1944	1786	1636	3048	2862	3136	2406	2675	2485	2416	2694
Endogenous	orf19.411	orf19_411.1	155	140	138	216	241	257	173	127	119	343	319	338	154	145	136	147	131	97	180	160	159	242	358	428	81	80	100	103	139	129	185	154	141	191	231	183	239	192	138	289	221	352	183	201	170	213	210
Endogenous	orf19.4174	orf19_4174.1	221	182	227	233	189	198	182	197	177	281	360	352	175	160	180	181	181	130	216	223	256	131	129	150	232	223	190	314	333	316	273	177	257	128	151	133	257	200	190	317	295	264	222	247	275	138	158
Endogenous	orf19.4342	orf19_4342.1	11	11	10	15	13	17	16	6	19	18	18	12	11	13	12	23	15	9	15	15	18	251	139	136	7	6	7	7	10	6	285	244	258	126	132	156	14	7	10	16	10	21	13	18	12	146	173
Endogenous	orf19.449	orf19_449.1	324	341	250	295	251	427	248	219	212	363	453	418	216	315	244	165	205	173	624	519	500	256	562	626	234	206	234	313	377	326	366	346	387	244	259	237	338	279	306	955	722	910	383	368	335	334	391
Endogenous	orf19.4706	orf19_4706.1	656	653	665	644	674	654	677	639	562	787	856	772	953	775	894	606	480	432	494	523	550	416	490	471	563	497	430	565	655	648	616	572	632	542	633	585	569	475	456	656	644	610	596	667	635	443	575
Endogenous	orf19.5517	orf19_5517.1	1181	1094	1180	902	951	951	582	544	492	2270	2325	2159	1299	937	1208	638	582	499	913	967	1049	512	502	451	1360	1223	1110	2241	2232	2295	1533	1393	1478	992	1104	1012	855	746	648	1103	1182	1150	1072	1131	1205	721	911
Endogenous	orf19.5626	orf19_5626.1	755	721	661	412	316	620	461	407	410	303	360	310	452	709	559	370	372	471	892	879	901	703	1125	1109	395	394	397	406	556	449	767	473	604	391	510	449	596	454	487	1478	1262	1470	666	848	666	898	824
Endogenous	orf19.6239	orf19_6239.1	432	348	399	404	413	412	348	301	346	504	543	522	402	329	369	348	287	246	493	429	509	335	350	382	435	387	393	576	653	557	577	483	546	387	412	352	362	309	315	472	430	530	442	429	489	338	399
Endogenous	orf19.6578	orf19_6578.1	927	939	935	749	725	1029	660	590	580	615	831	677	537	763	638	402	447	430	678	627	652	451	577	503	329	330	291	319	418	410	489	375	388	917	933	932	480	438	392	820	785	848	659	690	661	398	493
Endogenous	orf19.6660	orf19_6660.1	308	327	245	463	601	638	329	278	270	937	846	758	239	227	207	376	329	330	619	564	566	171	150	209	199	255	289	431	419	414	287	231	238	200	231	200	520	473	435	981	740	1135	463	514	487	301	339
Endogenous	orf19.670.2	orf19_670_2.1	1364	1376	636	1451	794	2321	3013	2410	2546	276	316	299	201	2183	717	1470	1872	1825	7660	7034	7738	2649	4839	4835	174	204	167	296	612	437	1188	489	645	882	956	1079	2686	2448	3897	8916	10945	8331	4265	4974	3420	3764	4094
Negative	NEG_A	ERCC_00096.1	9	12	14	17	15	17	13	10	12	15	18	19	13	9	12	11	12	11	15	23	15	12	14	16	12	7	9	9	9	14	12	9	10	13	8	9	15	16	7	20	16	17	17	18	13	6	15
Negative	NEG_B	ERCC_00041.1	9	5	10	5	11	14	5	13	6	7	13	7	6	2	10	4	14	11	6	5	14	8	11	7	4	6	8	9	7	6	8	9	5	4	10	8	6	7	6	13	17	4	7	11	16	8	8
Negative	NEG_C	ERCC_00019.1	9	8	6	12	3	7	8	9	13	9	10	5	11	7	3	6	7	6	6	13	6	2	12	6	10	7	7	8	8	10	4	6	6	4	4	3	7	6	12	12	3	1	5	11	13	3	6
Negative	NEG_D	ERCC_00076.1	3	4	7	11	7	9	1	2	3	12	8	4	2	2	4	3	11	6	3	8	9	5	4	5	4	6	3	8	6	5	9	5	6	2	4	6	17	6	5	8	4	14	11	2	7	10	9
Negative	NEG_E	ERCC_00098.1	12	17	15	28	13	10	15	16	17	14	20	19	13	13	11	18	7	11	16	23	13	8	12	13	17	7	19	11	14	15	14	11	15	18	18	13	13	21	11	18	21	17	10	13	20	10	13
Negative	NEG_F	ERCC_00126.1	2	7	9	10	9	16	6	5	6	8	7	8	10	6	4	6	5	5	9	10	15	14	10	11	9	12	11	12	6	15	20	5	5	3	6	6	12	5	11	11	12	13	11	16	11	10	10
Negative	NEG_G	ERCC_00144.1	9	12	1	7	10	6	11	11	8	4	6	6	2	3	4	13	7	6	12	8	8	10	7	10	3	6	9	9	10	4	5	7	4	1	6	9	8	7	10	6	10	6	16	10	14	10	9
Negative	NEG_H	ERCC_00154.1	6	3	4	10	9	5	7	7	7	6	10	3	5	6	3	9	9	10	10	11	13	6	7	9	7	3	4	9	9	12	8	9	10	7	6	3	13	11	7	9	10	10	10	11	9	7	10
Positive	POS_A	ERCC_00117.1	26730	23017	23769	25990	22000	27499	23380	23023	22732	23542	21917	22247	24884	20932	21517	24158	24866	22955	22737	23235	24692	22074	21593	22579	30313	28412	30108	26204	28119	24567	29498	26265	26791	26014	25659	25061	40137	36486	32873	30457	31003	28372	28010	29803	28142	30703	32763
Positive	POS_B	ERCC_00112.1	8659	7641	7795	8497	6872	9289	7639	7701	7381	7908	7341	7885	7747	6783	6681	8004	8142	7578	7251	7506	8315	7247	7091	7456	9481	9179	9621	8293	8748	8135	9198	8181	8576	8286	8109	8259	11556	11224	10305	9887	9795	9097	8795	9594	9166	9660	9748
Positive	POS_C	ERCC_00002.1	2909	2651	2611	2975	2402	3143	2491	2500	2565	2603	2494	2572	2707	2383	2371	2773	2770	2666	2430	2624	2857	2558	2354	2516	3305	3101	3431	2815	3089	2700	3168	2771	2864	2800	2795	2760	3875	3738	3199	3335	3230	2874	2943	3111	2939	3220	3189
Positive	POS_D	ERCC_00092.1	608	542	557	578	536	656	532	498	514	533	515	505	523	453	485	523	560	491	502	502	565	507	499	517	639	589	680	613	587	573	673	578	623	530	542	532	840	736	631	586	629	605	594	648	550	565	662
Positive	POS_E	ERCC_00035.1	85	106	87	100	100	95	85	86	87	101	75	87	105	72	99	105	84	91	103	103	100	82	89	78	105	102	128	98	98	108	101	86	102	100	93	91	157	154	120	139	115	130	113	116	108	123	125
Positive	POS_F	ERCC_00034.1	42	38	33	61	32	61	43	58	60	57	39	54	30	27	24	50	53	38	53	39	49	43	40	44	34	54	52	57	53	49	43	49	57	45	35	34	61	62	55	56	46	37	48	42	57	46	73
[truncated: 28 more columns]

## Sheet: Table S1G
G. Lists of responsive genes
SC5314 Bcr1-induced	P76067 Bcr1-induced	P57055 Bcr1-induced	P87 Bcr1-induced	P75010 Bcr1-induced	SC5314 Ume6-induced	P76067 Ume6-induced	P57055 Ume6-induced	P87 Ume6-induced	P75010 Ume6-induced	SC5314 Brg1-induced	P76067 Brg1-induced	P57055 Brg1-induced	P87 Brg1-induced	P75010 Brg1-induced	SC5314 Efg1-induced	P76067 Efg1-induced	P57055 Efg1-induced	P87 Efg1-induced	P75010 Efg1-induced	Bcr1-induced common	Ume6-induced common	Brg1-induced common	Efg1-induced common		SC5314 Bcr1-repressed	P76067 Bcr1-repressed	P57055 Bcr1-repressed	P87 Bcr1-repressed	P75010 Bcr1-repressed	SC5314 Ume6-repressed	P76067 Ume6-repressed	P57055 Ume6-repressed	P87 Ume6-repressed	P75010 Ume6-repressed	SC5314 Brg1-repressed	P76067 Brg1-repressed	P57055 Brg1-repressed	P87 Brg1-repressed	P75010 Brg1-repressed	SC5314 Efg1-repressed	P76067 Efg1-repressed	P57055 Efg1-repressed	P87 Efg1-repressed	P75010 Efg1-repressed	Bcr1-repressed common	Ume6-repressed common	Brg1-repressed common	Efg1-repressed common
ADH5	ADH5	ADH5	ADH5	ADH5	CHT2	ALS3	ALS3	ECE1	ALS3	ALS3	ALS1	AGO1	ALS3	AGO1	ADH5	ADH5	ADH5	ADH5	ADH5	ADH5		ALS3	ADH5		ECM331	DDR48	ALS2	ALS4	ECM331	ALS1	ALS2	CHT3	ALS1	ALS4	ALS1	AOX2	ALS2	ALS4	ALS4	ACE2	ALS4	ACE2	ACE2	CAT1	ECM331		CHT3	CHT3
ALS1	ALS1	ALS1	ALS1	ALS1	HYR1	CHT2	CHT2	HWP1	CHT2	DDR48	ALS3	ALS3	DDR48	ALS3	ALS1	AGO1	ALS1	ALS1	ALS1	ALS1		ECE1	ALS1		FAV2	ECM331	ALS4	CHT3	FAV2	ALS4	CHT3	CUP9	CHT3	CHT3	ALS2	CHT3	CAT1	CHT3	ARG1	ALS2	ALS7	ALS2	ALS2	CDR1	FAV2		NRG1	ENA2
ALS3	ALS2	ALS3	ALS3	ALS3	IRO1	DDR48	DDR48	HYR1	ECE1	ECE1	DDR48	DDR48	ECE1	CHT2	ALS3	ALS1	ALS3	ALS3	ALS3	ALS3		HWP1	ALS3		HYR1	FAV2	AOX2	CIT1	HAP3	AOX2	ENA21	FBP1	NRG1	SCW11	ALS4	FRP2	CHT3	GAP2	CAT1	ALS5	CHT3	ALS4	ALS4	CHT3	PHR2		PIR1	FRP1
RBT1	ALS3	BRG1	BRG1	BRG1	KRE1	ECE1	ECE1	IRO1	HWP1	ECM331	ECE1	ECE1	ECM331	ECE1	BRG1	ALS3	BRG1	BRG1	BRG1	RBT1		IHD1	BRG1		PGA13	HAP3	CHT3	ECM331	HAP43	IFD6	GPD2	FDH1	RBT1	SIT1	ALS6	GAP2	CIT1	NRG1	CHT3	ALS6	ENA2	ALS7	ALS7	ECM331	RBR1		RTA3	PGA34
RHR2	CAT1	CHT2	ECE1	CHT2	PGA34	HWP1	ECM331	KIP4	KIP4	FAV2	HWP1	ECM331	FAV2	ECM331	DDR48	BRG1	CHT2	CRH11	CUP9	RHR2		KIP4	DDR48		PGA25	HYR1	ECM331	FAV2	HTA2	MAE1	NRG1	GAP2	SCW11	SOD6	ALS9	HTA2	FRP2	PGA53	CUP9	ALS7	FRP1	AOX2	CHT2	ENA2	SOD4		YWP1	PGA7
RNR22	CHT2	DDR48	HWP1	CUP9	SCW4	HYR1	HWP1	PGA17	PGA13	HWP1	HYR1	FAV2	HWP1	FAV2	ECE1	CHT2	DDR48	DDR48	DDR48	orf19.1691		SAP5	ECE1		PGA53	PGA17	FAV2	GAP2	PGA25	NRG1	PGA13	NRG1	YWP1	STF2	AOX2	NRG1	GCA2	PIR1	GPD2	ALS9	GAP2	ARG1	CHT3	FRP1	TRR1			PIR1
UCF1	PCK1	ECE1	IHD1	DDR48		IRO1	HYR1	PGA34	SAP5	HYR1	IHD1	HWP1	HYR1	HWP1	FAV2	DDR48	ECE1	ECE1	ECE1				HWP1		PHR2	PHR2	GAP2	GPD1	PGA37	RBT1	PIR1	PCK1		orf19.670.2	ARG1	PGA17	NRG1	RNR22	NRG1	AOX2	GPD2	CAT1	CIT1	PGA25				RBR2
orf19.1691	PRA1	FRP3	KIP4	ECE1		KIP4	KIP4	PRA1	SOD5	IHD1	KIP4	IHD1	IHD1	IHD1	FDH1	ECE1	FAV2	FAV2	FDH1				IHD1		RBR1	RBR1	GCA2	HAP3	PGA53	ROB1	RBR2	PGA17			CAT1	PGA25	PGA48	RTA3	PGA25	ARG81	HAP3	CHT3	DBF2	PGA34				RTA3
	RBT1	HWP1	PCK1	FDH1		PRA1	PGA34	RBR1		KIP4	PGA13	KIP4	KIP4	KIP4	HWP1	FAV2	HWP1	FDH1	HSP70				RBT1		RBR2	SAP2	GCN4	HTA1	PHR2	TYE7	RBT1	PGA25			CHT2	PHO89	PHO89	SCW11	PIR1	ARP3	HAP43	CIT1	ELF1	PGA37				SAP1
	RHR2	IHD1	PGA13	FRP1		SAP5	SAP5	SAP4		SAP4	PGA34	PGA13	PGA13	PGA13	HYR1	FDH1	HYR1	FRP3	HWP1				RCT1		SAP4	SAP4	HAP3	HTA2	PIR1	YWP1	RTA3	PGA53			CHT3	PIR1	PIR1	SOD4	RHR2	CAK1	HTA2	ENA2	ENA2	PGA53				SAP2
	RNR22	KIP4	PGA34	FRP3		SAP6	SOD5	SAP6		SAP5	PRA1	PGA34	PGA34	PGA34	IHD1	HWP1	IHD1	GAL1	IHD1				RHR2		SAP5	SAP5	HAP43	HYR1	RBR1	orf19.1862	SCW11	PHO89			CUP9	RBR2	RBR2	YWP1	RTA3	CAT1	NRG1	FBP1	ENA21	PGA7				SCW11
	SHA3	KRE1	PRA1	HWP1		ZRT1	orf19.1691	ZRT1		SAP6	RCT1	RCT1	RCT1	RBT1	PCK1	HYR1	PGA13	HWP1	PCK1				SAP5		SCW11	SAP6	HTA1	NRG1	RBR2	orf19.5626	YWP1	PIR1			ELF1	RBT1	RPN4	orf19.1862	SOD6	CDC28	PGA34	FRP1	FKH2	PIR1				SOD4
	STF2	PGA13	RBT1	IHD1			orf19.2125			orf19.1691	SAP5	SAP5	SAP5	RFG1	RBT1	IHD1	PHR2	HYR1	PFK2				UCF1		SOD4	SOD4	HTA2	PGA53	SAP2		orf19.2125	RBR2			ENA21	RTA3	RTA3		STF2	CDC5	PGA48	GCA2	FRP1	POL1				orf19.5517
	UCF1	PGA34	RHR2	PCK1							SAP6	SOD5	SAP6	SAP5	RCT1	KIP4	RBT1	IHD1	PGA13				UME6		TRR1	TRR1	MPS1	PHR2	SAP99			RTA3			FRP1	SCW11	SAP2		YWP1	CDC7	PGA7	GPD1	FRP2	RBR1
	YHB1	PGA7	SAP5	PGA13							UME6	UME6	UME6	SAP6	RHR2	PCK1	RCT1	KIP4	RBT1				orf19.1691		YWP1	orf19.411	NRG1	PIR1	SCW11			SAP2			FRP2	SCW4	SCW11		orf19.1862	CDR2	PHO89	HAP3	GCN4	RBR2
	ZRT1	RBT1	SAP6	PGA34							ZRT1	csr1		SOD5	SAP4	PHR2	RHR2	PCK1	RCT1							orf19.6660	PGA17	RBR1	SCW4			SCW11			GAL1	SOD4	YWP1		orf19.449	CHT2	PIR1	HAP43	GIN4	RTA3
	orf19.1691	RHR2	SHA3	PGA7							orf19.1691	orf19.1691		UME6	SAP5	PRA1	RNR22	PGA13	RFG1								PGA25	RBR2	SIT1			SOD4			GCN4	SOD6	orf19.449		orf19.670.2	CHT3	RBR2	HTA1	GPD1	SAP1
		SHA3	UME6	PHO89											SAP6	RBT1	SAP5	PHR2	RHR2								PGA53	RTA3	SMC2			SOD6			GPD1	YWP1				CSH1	RBT5	HTA2	HAP43	SAP2
		SOD5	orf19.1691	RBT1											SOD5	RCT1	SOD5	RBT1	RNR22								PHR2	SAP2	SOD4			TEC1			HTA1					CUP9	RTA3	MPS1	HTA1	SAP99
		STF2		RBT5											STF2	RHR2	UCF1	RCT1	SAP5								PIR1	SCW11	TRR1			YWP1			HTA2					DBF2	SAP1	NRG1	HTA2	SCW11
		UCF1		RHR2											UCF1	SAP5	UME6	RHR2	SHA3								RBR1	SOD4	TTR1			orf19.670.2			IFD6					DFG5	SAP2	PGA17	NDT80	SCW4
		UME6		SAP5											UME6	SAP6	orf19.1691	RNR22	SIT1								RBR2	TRR1	YWP1						NDT80					ELF1	SAP99	PGA25	NPR1	SOD4
		orf19.1691		SAP6											orf19.1691	SHA3	orf19.1862	SAP5	SOD5								RTA3	TTR1	orf19.411						NRG1					ENA2	SCW11	PGA34	NRG1	SOD6
				SHA3												STF2		SAP6	STF2								SAP1	YWP1	orf19.5517						PGA25					ENA21	SOD4	PGA37	PGA34	orf19.5517
				SOD5												UCF1		SHA3	TDH3								SAP2	orf19.411	orf19.6660						PGA53					FKH2	YWP1	PGA48	PGA37
				STF2												UME6		SIT1	TYE7								SAP99	orf19.5517							PHO89					FRP1	orf19.5517	PGA7	PGA48
				TEC1												ZRT1		STF2	UCF1								SCW11	orf19.6660							PIR1					GIN4		PHO89	PGA53
				UCF1												orf19.1691		TYE7	UME6								SCW4								POL1					GPD1		PIR1	PGA7
				UME6												sut1		UCF1	YHB1								SIT1								RBR2					HAP3		PRA1	PHO89
				YHB1												orf19.670.2		UME6	orf19.1691								SOD4								RBT1					HAP43		RBR2	PIR1
				orf19.1691														orf19.1691	orf19.1862								TRR1								RHR2					HTA1		RBT5	POL1
				orf19.670.2														orf19.1862	orf19.670.2								YWP1								RNR22					HTA2		RPN4	RBR2
																		orf19.670.2									ZRT1								RPN4					IFD6		RTA3	RBT5
																											orf19.411								RTA3					IPL1		SAP1	RIM101
																											orf19.6660								SAP1					IRE1		SAP10	RTA3
																																			SAP9					MPS1		SAP2	SAP1
																																			SCW11					NDT80		SAP99	SAP2
																																			SOD4					NPR1		SCW11	SCW11
																																			SOD6					NRG1		SCW4	SMC2
																																			SSB1					PGA13		SOD4	SOD4
																																			STF2					PGA25		SOD6	SSB1
																																			TPK1					PGA34		YWP1	TPK1
																																			TPK2					PGA37		ZRT1	TRR1
																																			TRX1					PGA48		sut1	orf19.4888
																																			TYE7					PGA53		orf19.5517	YWP1
																																			YHB1					PGA7		orf19.6660	orf19.5517
																																			YWP1					PHO85		orf19.670.2
																																			ZCF1					PHO89
																																			orf19.1862					PIR1
																																			orf19.2320					POL1
																																			orf19.409					RBR1
																																			orf19.411					RBR2
																																			orf19.449					RBT5
																																			orf19.5626					RFG1
																																			orf19.6660					RPN4
																																			orf19.670.2					RTA3
																																								SAP1
																																								SAP10
																																								SAP2
																																								SAP99
																																								SCW11
																																								SGA1
																																								SIN3
																																								SMC2
																																								SNF1
																																								SOD4
																																								SOD6
																																								SSB1
																																								TPK1
																																								TPK2
																																								TRR1
																																								TRX1
																																								TTR1
																																								TUP1
																																								WH11
																																								orf19.4888
																																								YWP1
																																								mrr2
																																								ZRT2
																																								orf19.1619
																																								orf19.2320
																																								orf19.3459
																																								orf19.3615
																																								orf19.409
																																								orf19.4174
																																								sut1
																																								orf19.449
																																								orf19.5517
																																								orf19.5626
																																								kin28
																																								orf19.6660
