# Supplementary material for: Circuit diversification in a biofilm regulatory network
Source: PLoS Pathog. 2019 May 22;15(5):e1007787. doi: 10.1371/journal.ppat.1007787 (PMC6530872; doi:10.1371/journal.ppat.1007787)
Supplement: S2 Table — The number of affected genes per mutant in each clinical isolate background are shown, based only on significant difference between mutant and clinical isolate wild type in mean gene expression. (XLSX) [file ppat.1007787.s009.xlsx]

## Sheet: Table S2
A. Affected genes in each strain background determined only by significant difference in Nanostring probe counts (FDR = 0.1, Benjamini Hochberg method)
Mutant	SC5314	P76067	P57055	P87	P75010	Common
bcr1Δ/Δ	147	110	146	141	163	60
ume6Δ/Δ	69	91	105	104	75	23
brg1Δ/Δ	163	127	77	133	100	40
efg1Δ/Δ	171	157	157	159	156	112
