# Supplementary material for: Circuit diversification in a biofilm regulatory network
Source: PLoS Pathog. 2019 May 22;15(5):e1007787. doi: 10.1371/journal.ppat.1007787 (PMC6530872; doi:10.1371/journal.ppat.1007787)
Supplement: S3 Table — S3A Table contains fold change in expression values and padj values from DeSeq2 analysis of un-normalized counts comparing efg1Δ/Δ mutant and matched clinical isolate wild-type strains. Three biological replicates were analyzed using RNA-Seq for each efg1Δ/Δ mutant and clinical isolate. S3B Table contains RPKM values from each replicate of the assayed strains. S3C Table lists the Efg1-responsive genes in each clinical isolate background divided between Efg1-repressed (up in mutant) and Efg1-activated (down in mutant) targets. Genes with at least a significant (padj <0.05), 2 fold difference in expression were called as targets in any given background. S3D Table lists the genes unique to each of the indicated intersecting sets of backgrounds, as well as genes uniquely differentially expressed in each background. (XLSX) [file ppat.1007787.s010.xlsx]

## Sheet: Table S3A
A. Differential expression of Clinical Isolate efg1 mutant and wild type strains (DeSeq2 results)
	fold change							padj value
orf19 num	orf19 num + gene names	P76067 efg1dd / P76067 WT	P57055 efg1dd / P57055 WT	P87 efg1dd / P87 WT	P75010 efg1dd / P75010 WT	SC5314 efg1dd / SC5314 WT		orf19 num + gene names	P76067 efg1dd / P76067 WT	P57055 efg1dd / P57055 WT	P87 efg1dd / P87 WT	P75010 efg1dd / P75010 WT	SC5314 efg1dd / SC5314 WT
orf19.6390	orf19.6390	0.56289	1.86257	-0.211038	0.317294	-0.033684		orf19.6390	0.600087	0.083258	0.842087	0.764904	0.988918
orf19.6283	orf19.6283	-0.193404	0.681409	0.286813	0.406017	0.71537		orf19.6283	0.309322	1.15462e-05	0.0892017	0.011378	2.73587e-06
orf19.1434	orf19.1434	0.351658	0.221078	0.168374	0.252514	0.626337		orf19.1434	0.0467601	0.205038	0.36351	0.137964	5.91324e-05
orf19.656	DPP1	0.609467	0.326491	0.0723538	0.913633	0.934588		DPP1	0.0210577	0.208674	0.815371	0.00025581	0.000123272
orf19.7195	RAD6	-0.067619	0.327031	0.163519	-0.206668	0.297779		RAD6	0.721995	0.0218247	0.289965	0.167457	0.0349686
orf19.215	orf19.215	0.202122	0.221508	-0.836732	-1.27623	-1.11484		orf19.215	0.425663	0.337967	6.46461e-05	6.35968e-11	1.05651e-08
orf19.3308	STB5	0.052176	0.0530896	0.15502	0.0644609	-0.124218		STB5	0.831862	0.796617	0.407322	0.761792	0.51383
orf19.2222	orf19.2222	0.19522	0.339651	0.148893	0.244395	0.486789		orf19.2222	0.243963	0.0183666	0.370506	0.104082	0.000343404
orf19.1573	orf19.1573	0.450149	-0.0644897	-0.0568105	0.0134304	0.0988771		orf19.1573	1.15565e-05	0.604706	0.658389	0.918935	0.396997
orf19.942	KRE62	-1.4637	-0.301357	0.798053	-0.8784	-0.0809934		KRE62	0.351877	0.874101	0.665874	0.552238	0.97743
orf19.1274	orf19.1274	0.340887	-0.455416	0.105269	-0.397946	-0.416052		orf19.1274	0.119211	0.041371	0.682004	0.0565946	0.107061
orf19.1008	orf19.1008	-0.592329	0	0	0	0		orf19.1008	NA	NA	NA	NA	1
orf19.5057	orf19.5057	0.627266	0.38669	-0.100535	0.441566	0.27235		orf19.5057	0.00180385	0.0460011	0.665874	0.0235728	0.168567
orf19.5462	orf19.5462	0	-1.30945	1.12471	-2.37841	-1.50815		orf19.5462	1	NA	NA	NA	0.848765
orf19.706	NMD3	0.0325791	-0.365848	0.146807	0.243535	0.184514		NMD3	0.899767	0.0314064	0.437966	0.165642	0.304339
orf19.6778	orf19.6778	0.268393	0.350192	-0.213089	0.159188	0.205292		orf19.6778	0.0155584	0.000379446	0.0433077	0.139241	0.0414168
orf19.2876	CBF1	-0.341829	0.26651	0.311011	-0.319576	0.135661		CBF1	0.102838	0.188189	0.11916	0.104109	0.531365
orf19.4551	CTN1	-0.652512	1.27476	-1.27621	-1.20494	-0.640358		CTN1	0.149057	0.0220054	0.00283338	0.00393885	0.136417
orf19.7665	orf19.7665	-0.256032	-0.634818	0.00229527	-0.084191	-0.556344		orf19.7665	0.363904	0.00558407	0.995382	0.766782	0.0135824
orf19.4835	orf19.4835	-0.07984	0.0784846	0.434421	0.284822	0.206328		orf19.4835	0.730854	0.706056	0.0119771	0.109227	0.260033
orf19.4366	orf19.4366	1.56065	-0.330829	0.431958	0.0595192	-2.7722		orf19.4366	0.479899	0.847589	0.811913	0.972186	0.156712
orf19.5137	orf19.5137	1.21875	0.979861	1.17258	0.22839	0.650312		orf19.5137	8.60621e-08	3.60051e-06	5.75579e-08	0.351396	0.00232725
orf19.7083	DCC1	0.424012	0.207793	-0.0562276	0.431495	0.481991		DCC1	0.00314597	0.15358	0.743011	0.00177981	0.000349596
orf19.4409	orf19.4409	-0.0631399	0.0248684	0.0257764	0.152555	-0.688449		orf19.4409	0.751863	0.892401	0.886223	0.342779	3.66294e-07
orf19.689	PLB1	-0.660851	-4.25394	-2.87965	-3.7403	-2.8729		PLB1	0.610021	0.000129718	0.0037211	0.000475755	0.0139318
orf19.7546	orf19.7546	-0.300508	0.104491	0.178236	0.500123	0.292367		orf19.7546	0.0436839	0.513883	0.248285	0.000227355	0.0348519
orf19.5975	TRY4	-4.02931	-0.335677	-2.88537	-2.61632	-2.27705		TRY4	3.57161e-06	0.771508	8.17412e-08	3.00558e-08	6.51151e-08
orf19.1816	ALS3	-5.81032	-4.49575	-6.09155	-4.37004	-6.9961		ALS3	1.67279e-287	1.48436e-173	0	1.38665e-163	0
orf19.6090	orf19.6090	0.058318	-0.353547	0.279368	0.154772	-0.230388		orf19.6090	0.801787	0.0340143	0.100892	0.390632	0.174513
orf19.2747	RGT1	0.429846	1.21338	0.801911	0.976756	0.540451		RGT1	0.0926336	7.19382e-08	0.000503142	1.8554e-05	0.0209506
orf19.7601	orf19.7601	-0.130657	0.24615	0.21612	0.68474	0.288299		orf19.7601	0.660533	0.292974	0.441975	0.00246965	0.221847
orf19.5029	MODF	0.257263	0.424891	-0.219275	-0.106814	0.771468		MODF	0.226583	0.0186632	0.294255	0.638322	2.37919e-05
tS(AGA)2	tS(AGA)2	1.33127	-7.99179	0	-2.47295	-0.569906		tS(AGA)2	0.6605	1.55585e-05	1	0.184461	0.864178
orf19.1714	PGA44	-2.48685	0.154108	-1.86693	-0.36639	-0.883457		PGA44	1.74666e-08	0.769878	2.93855e-06	0.434544	0.0382734
orf19.7017	YOX1	0.25588	0.415611	0.877839	0.378361	0.985479		YOX1	0.154507	0.0104829	5.74791e-09	0.0218621	6.14497e-11
orf19.3156	orf19.3156	0.144969	-0.945758	0.167555	-0.496276	-1.1218		orf19.3156	0.468269	1.02223e-09	0.394617	0.00413561	1.46465e-12
orf19.3848	orf19.3848	-0.332188	-0.126462	-0.303014	-0.121296	-0.141968		orf19.3848	0.207132	0.603701	0.203387	0.650029	0.562065
orf19.4542	orf19.4542	-0.51762	-0.145085	-0.368822	0.105876	0.175911		orf19.4542	0.0177097	0.515903	0.0992993	0.662967	0.431808
orf19.714	orf19.714	0.154515	-0.351078	0.299711	0.453656	-0.297484		orf19.714	0.483866	0.0561533	0.114939	0.0157286	0.0982655
orf19.3938	orf19.3938	-0.396309	0.259903	0.583173	0.448141	0.581398		orf19.3938	0.0526519	0.201769	0.00221311	0.0186295	0.00147501
orf19.4110	orf19.4110	0.0662324	-0.508277	-0.189731	0.0137127	-0.200811		orf19.4110	0.778714	0.00184233	0.313173	0.95044	0.26556
orf19.442	orf19.442	-0.972338	0.153318	0.158542	-2.46022	-1.77545		orf19.442	0.398496	0.877635	0.907618	0.00368232	0.0693001
orf19.5220	orf19.5220	-0.0954817	0.31656	0.0927666	0.305772	0.550202		orf19.5220	0.770925	0.192737	0.759612	0.196582	0.0132307
orf19.4508	orf19.4508	-0.212491	-0.831083	-1.63444	-0.598727	-1.17959		orf19.4508	0.614512	0.0146591	6.12905e-07	0.14195	0.000350296
orf19.7236	TIF35	0.204698	-0.41229	0.176271	-0.13083	-0.334059		TIF35	0.18901	0.00267512	0.241423	0.394163	0.0145271
orf19.5976	orf19.5976	-0.273744	0.106444	0.120036	0.304847	0.232289		orf19.5976	0.228709	0.604125	0.580837	0.0985747	0.215017
orf19.6923	orf19.6923	-0.135995	-0.271218	-0.29438	-0.328942	-0.128229		orf19.6923	0.449821	0.058316	0.0510135	0.0278113	0.415239
orf19.6478	YCF1	0.626671	0.475673	0.372853	0.609299	0.788156		YCF1	0.000180407	0.00495059	0.0287566	0.000254067	1.04943e-06
orf19.7095	orf19.7095	0.389509	-0.00233985	0.302728	0.0434589	-0.327434		orf19.7095	0.0342602	0.993355	0.076052	0.836856	0.0555066
orf19.4407	orf19.4407	0.0809556	-0.0612212	0.022484	-0.216726	0.333512		orf19.4407	0.642501	0.707466	0.895007	0.127084	0.0125631
orf19.3792	orf19.3792	0.330934	-0.0082582	0.324477	-0.304748	0.0562459		orf19.3792	0.00484474	0.959353	0.00424197	0.00772104	0.691265
orf19.5136	orf19.5136	0.348111	0.382382	0.270562	-0.355319	-0.0956517		orf19.5136	0.0367462	0.0154984	0.0980946	0.0281118	0.608254
orf19.6811	ISA2	-0.3695	0.13415	0.303501	0.0845289	0.812329		ISA2	0.359092	0.70726	0.427139	0.832011	0.00908853
tT(UGU)1	tT(UGU)1	NA	NA	NA	NA	NA		tT(UGU)1	NA	NA	NA	NA	NA
orf19.6591	PCD1	0.653393	0.853132	0.0824613	0.0208071	0.624247		PCD1	1.97433e-05	7.37649e-09	0.665874	0.917529	3.38038e-05
orf19.1680	TFP1	0.504521	0.316524	0.097301	0.27317	0.0599628		TFP1	0.000596698	0.0357322	0.575386	0.0724348	0.752263
orf19.6039	orf19.6039	-0.187009	-0.137723	-0.202028	-0.341009	-0.411521		orf19.6039	0.17564	0.295846	0.120315	0.00539303	0.000355719
orf19.4384.1	orf19.4384.1	-4.31554	-2.97092	-3.07389	-2.79203	-5.2929		orf19.4384.1	3.01325e-33	5.27234e-18	7.05206e-20	8.3404e-16	2.79577e-43
orf19.1823	orf19.1823	-0.00632467	0.320396	-0.233844	0.0599501	0.276482		orf19.1823	0.980171	0.0150578	0.0915575	0.702858	0.0316684
orf19.2342	SFT2	0.32486	0.407803	-0.0570739	0.442137	0.353393		SFT2	0.0423155	0.00497718	0.755459	0.00341322	0.0163839
orf19.234	PHA2	-0.138562	0.161662	0.441036	0.428423	0.415137		PHA2	0.504407	0.347	0.00645013	0.00754396	0.00701267
orf19.3755	orf19.3755	-0.227062	0.474241	0.368298	0.357383	0.565643		orf19.3755	0.191202	0.00192729	0.0179564	0.0222725	0.000143909
CaalfMt38	tS(GCU)3mt	-0.592281	-2.79917	0.162926	-2.39889	-2.4603		tS(GCU)3mt	0.921639	NA	NA	NA	0.574814
orf19.2151	NAG6	0.318048	-0.634912	-0.419513	-0.515349	-0.850426		NAG6	0.0286053	1.04596e-06	0.00207607	0.000134789	2.66381e-11
orf19.2758	PGA38	1.25967	1.3496	1.74243	0.719408	1.68621		PGA38	3.80326e-23	3.20499e-27	2.51519e-43	3.89309e-08	4.37053e-42
orf19.1647	orf19.1647	0.259755	-1.05465	0.15317	0.830858	0.979098		orf19.1647	0.845193	0.246089	0.887781	0.409494	0.278697
orf19.6461	orf19.6461	-0.237645	0.271453	0.412888	0.434575	0.357575		orf19.6461	0.165628	0.0803461	0.0074666	0.00595097	0.0179099
orf19.1656	orf19.1656	-0.956464	-0.834437	-1.2146	-0.504552	-0.591299		orf19.1656	1.97433e-05	0.000336631	3.2714e-06	0.0452392	0.0108252
orf19.4791	orf19.4791	0.0619879	0.225176	-0.914459	-1.05465	-0.0120979		orf19.4791	0.845607	0.366421	2.19267e-05	0.000253398	0.982031
orf19.5166	DBF4	-0.147463	-0.408785	-0.283634	-0.424376	-0.691022		DBF4	0.330648	0.000768561	0.0244573	0.000462078	2.61699e-09
orf19.338	orf19.338	0.0465482	-0.858188	-1.4696	-0.781547	-0.806513		orf19.338	0.761996	8.43386e-17	3.90217e-47	1.14846e-13	8.83779e-15
orf19.5680	orf19.5680	0.0374601	-0.24804	0.0145267	-0.53629	-0.685183		orf19.5680	0.899909	0.229159	0.953882	0.00454927	0.000171272
orf19.715	orf19.715	-3.02278	-2.34617	-2.16877	-1.67254	-1.35119		orf19.715	9.21464e-21	4.73302e-22	2.81245e-15	2.25872e-07	2.24735e-07
orf19.4628	orf19.4628	0.100737	0.249721	0.236659	0.107215	0.815824		orf19.4628	0.503777	0.0375656	0.0570427	0.411283	2.86972e-13
orf19.4602	MDH1-1	0.61181	0.370952	0.928142	-0.0395418	-0.0247193		MDH1-1	6.91385e-05	0.0194558	1.78878e-10	0.840807	0.918451
orf19.1415	FRE10	1.79163	1.47166	1.86774	1.16507	1.90003		FRE10	1.29133e-44	1.80131e-28	3.16816e-47	5.73373e-19	2.68116e-49
orf19.7391	OCH1	-0.0386552	0.0530627	-0.112317	-0.00726737	-0.10317		OCH1	0.743097	0.603843	0.24338	0.949064	0.26231
orf19.6736	orf19.6736	-0.212863	0.0240377	0.809529	0.49034	0.392543		orf19.6736	0.188442	0.892482	4.61735e-10	0.000291156	0.00407779
orf19.4775	CTA8	-0.196929	-0.246816	-0.213346	-0.334782	-0.228382		CTA8	0.22578	0.0905708	0.163919	0.0206968	0.114849
orf19.3937	TIP41	0.339745	0.202426	-0.148447	-0.210799	-0.0675592		TIP41	0.0156851	0.141094	0.306624	0.123886	0.669423
orf19.3307	orf19.3307	-0.0777037	-0.0408014	-0.242007	-0.357808	-0.130386		orf19.3307	0.6461	0.792805	0.0653447	0.00707942	0.353463
orf19.3342	orf19.3342	0.0583448	0.141335	0.276748	0.108766	0.403183		orf19.3342	0.742259	0.316183	0.0362058	0.458289	0.00134286
orf19.4040	ILV3	0.225327	-0.404696	1.16821	0.342538	-0.511216		ILV3	0.47454	0.139658	1.87529e-06	0.214615	0.0494731
orf19.277	THI6	0.211645	0.204607	0.138081	0.539326	0.445481		THI6	0.219397	0.172151	0.401172	0.000143969	0.00311661
orf19.2538	PTC2	0.0149289	0.360719	0.0895819	0.317377	0.13451		PTC2	0.958904	0.0298311	0.665874	0.0763879	0.467093
orf19.7256	orf19.7256	-0.0214332	-0.424445	-0.0274703	0.0318769	-0.518338		orf19.7256	0.939396	0.0172075	0.903297	0.884557	0.00218092
orf19.4997	KIS2	-0.0475697	-0.598707	-0.314074	-0.709404	-0.893485		KIS2	0.706937	3.45775e-11	0.000816818	3.34991e-15	6.04456e-24
orf19.7203	MRP7	-0.19058	0.54831	0.595673	0.415872	1.15012		MRP7	0.265964	0.000131448	3.8013e-05	0.00491205	2.17875e-17
orf19.6010.1	RPB11	0.115285	0.274276	0.46308	0.643897	0.400891		RPB11	0.661177	0.192256	0.020289	0.00102367	0.0431155
orf19.4451	RIA1	-0.0500021	-0.230338	-0.283576	-0.312313	-0.280668		RIA1	0.767233	0.0684973	0.0222154	0.0108784	0.0197065
orf19.1186	orf19.1186	-0.173115	-0.217018	-0.20802	0.10043	-0.285678		orf19.1186	0.212048	0.0737016	0.0919051	0.439813	0.0122901
orf19.7605	PUP1	0.43119	-0.209219	0.000130869	-0.263349	-0.136395		PUP1	0.0026565	0.163974	1	0.0712606	0.381704
orf19.3936	GDE1	-0.0276872	-0.162038	-0.706137	-0.095728	-0.457312		GDE1	0.867376	0.168484	6.36253e-12	0.43332	1.07865e-05
orf19.7161	SUI3	-0.126391	-0.547794	0.0981222	0.0568192	-0.361984		SUI3	0.473618	7.92199e-05	0.56128	0.745482	0.0100415
orf19.1069	RPN4	0.484296	0.859402	-0.148263	-0.923243	0.377503		RPN4	0.00375717	2.5623e-08	0.434667	5.03374e-09	0.0201621
tA(AGC)4	tA(AGC)4	NA	NA	NA	NA	NA		tA(AGC)4	NA	NA	NA	NA	NA
orf19.1505	orf19.1505	-0.65332	0.75671	-0.0368756	0.466328	0.61497		orf19.1505	0.00305252	0.00037459	0.892387	0.0357335	0.00372487
orf19.2236	FHL1	0.401842	0.281495	0.926781	0.187307	0.240243		FHL1	0.00446335	0.041849	4.3632e-13	0.191002	0.080007
orf19.6492	orf19.6492	0.0899004	1.4588	0.491757	0.641489	0.996915		orf19.6492	0.767233	9.05211e-12	0.0351066	0.00542335	2.53551e-06
orf19.5725	CCZ1	0.425868	0.388571	0.0704937	0.450021	0.306161		CCZ1	0.113795	0.121498	0.81778	0.0872178	0.232115
orf19.6189	orf19.6189	-0.463565	-0.490247	-0.378041	-0.7914	-0.876512		orf19.6189	0.0537293	0.0307916	0.103182	0.000259285	3.68836e-05
orf19.2967	TIF34	0.104496	0.0216793	0.302965	-0.162459	-0.15149		TIF34	0.590903	0.912546	0.0531648	0.331815	0.366817
orf19.6753	orf19.6753	-0.653517	-0.605875	-0.814336	-0.980478	-0.800445		orf19.6753	4.03429e-05	3.85652e-05	1.59335e-08	6.53594e-12	2.21339e-08
orf19.1261	CGT1	0.287053	0.366072	0.400272	-0.0498736	0.355951		CGT1	0.0339858	0.00313627	0.00136404	0.744081	0.00333681
orf19.3166	orf19.3166	0.205608	-0.211205	-0.0375972	-0.265467	-0.725961		orf19.3166	0.156321	0.124408	0.816641	0.0459875	2.61743e-09
orf19.2559	CDC4	-0.0979836	-0.443767	-0.645452	-0.426347	-0.820624		CDC4	0.469815	1.94974e-05	1.15231e-10	5.38101e-05	1.57311e-16
orf19.7092	orf19.7092	-0.321602	-0.792916	-0.464679	-0.442803	-1.27246		orf19.7092	0.00593766	1.4844e-14	1.33727e-05	7.83021e-05	2.02326e-32
orf19.7067	orf19.7067	0.195028	0.140852	0.263391	0.129858	0.180042		orf19.7067	0.0748207	0.192925	0.00974175	0.234534	0.0792
orf19.5971	orf19.5971	0.210502	-0.077366	0.0119544	0.247673	-0.133897		orf19.5971	0.130561	0.564592	0.938923	0.0489792	0.292829
orf19.2664	orf19.2664	0.255784	0.295959	0.284619	0.374257	0.406506		orf19.2664	0.0727371	0.0260477	0.0314463	0.00416151	0.0012609
orf19.2397	orf19.2397	0.486804	-0.213576	-1.58964	-0.355914	-0.306253		orf19.2397	0.0971806	0.348786	6.2021e-06	0.150706	0.216614
orf19.2107	MUQ1	0.536509	-0.25532	-0.145837	0.0345752	-0.496484		MUQ1	0.00068324	0.117751	0.402387	0.860488	0.000938748
orf19.4703	orf19.4703	-0.592381	-0.166855	-0.140543	-0.226952	-0.112707		orf19.4703	0.00765519	0.485436	0.588401	0.344416	0.653271
orf19.2115	HMA1	0.257239	-0.251917	0.190413	-0.0754686	-0.418626		HMA1	0.157638	0.146524	0.288429	0.699909	0.00924562
orf19.6858	EDC3	-0.023979	0.0361784	0.309055	0.227972	0.143856		EDC3	0.935926	0.87516	0.116578	0.259326	0.496533
orf19.3330	CRL1	-0.156512	-0.538166	-0.723791	-0.598717	-0.531526		CRL1	0.39433	0.000154734	3.4827e-07	4.07009e-05	0.000152007
orf19.425	orf19.425	-0.287962	0.240081	0.936547	-0.178102	-0.25428		orf19.425	0.335634	0.392299	0.000124007	0.530203	0.350645
orf19.4780	orf19.4780	0.0341156	-0.476803	-0.553667	-0.498045	-1.12483		orf19.4780	0.857815	0.000115504	6.98212e-06	7.57456e-05	5.74413e-21
orf19.2757	orf19.2757	0.0625721	0.826197	0.402503	0.732469	1.04981		orf19.2757	0.77861	4.34114e-08	0.0157831	2.25622e-06	1.30742e-12
orf19.2541	orf19.2541	0.301479	0.274833	-0.137721	0.384949	0.52475		orf19.2541	0.331353	0.300472	0.658829	0.143163	0.032003
orf19.7675	orf19.7675	0.0351689	-0.12586	0.755438	-0.439902	-0.290088		orf19.7675	0.927944	0.668868	0.00168968	0.0829598	0.268432
snR189c	snR189c	-0.616503	0.285965	0.504474	1.24268	0.40849		snR189c	0.42932	0.63423	0.435359	0.0308406	0.500363
orf19.1557	orf19.1557	-0.595455	-0.0872506	-0.150908	-0.18566	0.226623		orf19.1557	0.015858	0.753552	0.562727	0.384425	0.295858
orf19.4699	orf19.4699	0.135667	0.477107	-0.228418	0.127452	0.866959		orf19.4699	0.652925	0.0416508	0.406416	0.65622	0.000122951
orf19.6851	CHL4	0.463239	0.383794	0.363273	0.284137	0.629879		CHL4	0.0539341	0.0658122	0.0983587	0.195337	0.00141529
orf19.4017	orf19.4017	-0.175943	0.396672	-0.474913	-1.00671	-1.18175		orf19.4017	0.81485	0.510782	0.362863	0.0877819	0.0387471
orf19.2686	orf19.2686	0.700726	0.458845	0.302731	-0.196078	0.580194		orf19.2686	4.23602e-10	5.46932e-05	0.0109496	0.116154	2.6288e-07
orf19.3318	orf19.3318	-0.691662	-0.311998	-0.572796	-0.555475	-0.700575		orf19.3318	0.0116213	0.263615	0.0309433	0.053527	0.00611225
orf19.6217	PGA63	0.490174	-0.165698	-0.108572	-0.499495	-0.54704		PGA63	0.00948913	0.424283	0.622594	0.00670525	0.00214776
orf19.1721	NCE103	0.5837	1.51804	1.43571	1.86158	0.805281		NCE103	0.0767361	2.5259e-07	1.75005e-06	2.62417e-10	0.00833674
orf19.1753	PUS7	0.27397	0.491699	0.953936	1.47316	1.17591		PUS7	0.239155	0.0171927	8.34531e-07	1.13765e-14	7.73385e-10
orf19.533	orf19.533	NA	NA	NA	NA	NA		orf19.533	NA	NA	NA	NA	NA
orf19.5390	orf19.5390	0.30291	0.377371	0.581689	0.159988	0.377235		orf19.5390	0.0925615	0.0206972	0.00029491	0.371608	0.0147591
orf19.6164	orf19.6164	-0.592232	0	0	0.211293	-2.3478		orf19.6164	NA	NA	NA	NA	0.817653
orf19.6798	SSN6	-0.453303	-0.109681	-0.324401	-1.03389	-0.35842		SSN6	0.0161915	0.609825	0.084363	1.24838e-09	0.0484018
orf19.5675	orf19.5675	0.567903	-0.0868369	0.0959981	-0.0543998	-0.0477874		orf19.5675	0.000202785	0.631953	0.597808	0.774424	0.818785
orf19.4002	DUN1	0.283836	0.521586	0.494628	0.494396	0.299564		DUN1	0.205832	0.0076669	0.0152329	0.00894938	0.129972
orf19.1113	orf19.1113	-0.280496	-0.390267	0.00601199	-0.229067	-0.0256415		orf19.1113	0.322854	0.0774182	0.986051	0.321544	0.947091
orf19.1620	orf19.1620	0.369484	0.0540574	0	-0.433252	-0.816615		orf19.1620	0.943067	NA	NA	NA	0.842265
orf19.1090	orf19.1090	0.321629	-0.242517	0.715571	0.449108	0.633966		orf19.1090	0.0677935	0.178518	1.90399e-05	0.00735577	9.28949e-05
orf19.2713	orf19.2713	-1.86664	0.326075	-1.75019	0.0665426	0.617644		orf19.2713	0.151465	0.721407	0.0900891	0.93399	0.560035
orf19.2296	orf19.2296	-0.26939	-1.73882	-2.14924	-1.96883	-1.80997		orf19.2296	0.235346	1.69804e-21	7.40495e-32	9.00519e-27	3.36577e-23
snR13	snR13	-1.50519	-0.515973	-0.155312	-0.43449	-0.706671		snR13	5.73166e-07	0.0890022	0.668082	0.165526	0.0103203
orf19.2363	orf19.2363	0.64481	0.561005	0.946794	0.712262	0.678823		orf19.2363	1.02764e-06	2.03278e-05	6.63333e-14	3.76891e-08	1.2309e-07
orf19.5813	orf19.5813	0.305145	0.342	-0.685869	-1.23743	-0.00644429		orf19.5813	0.105345	0.0505299	4.07488e-05	1.729e-14	0.989533
orf19.530	orf19.530	-0.309004	0.716502	0.487569	0.810073	1.19465		orf19.530	0.36839	0.0100751	0.12113	0.00623032	1.64708e-05
orf19.4863	PDC2	0.178486	0.0354511	0.60988	0.116063	-0.256857		PDC2	0.299433	0.846254	1.5907e-05	0.483131	0.0855506
orf19.5139	orf19.5139	0.522237	0.286446	-0.0469075	0.532224	0.291982		orf19.5139	4.15168e-08	0.00380937	0.707474	1.1503e-07	0.00267565
orf19.3214	orf19.3214	-0.555193	-0.136171	0.254965	1.16319	-0.0326264		orf19.3214	0.0129508	0.594334	0.281131	1.60946e-08	0.923367
orf19.6165	KGD1	-0.0149175	-0.169449	0.213275	-0.099425	-0.426445		KGD1	0.953621	0.324794	0.200759	0.579013	0.00490552
orf19.5175	orf19.5175	0.455403	0.0560278	0.237779	0.266764	-0.22553		orf19.5175	5.22512e-06	0.648646	0.0216526	0.0104079	0.0291956
orf19.6240	orf19.6240	0.0439957	0.0610146	-0.0151345	-0.131497	-0.207037		orf19.6240	0.771115	0.627812	0.912123	0.26096	0.058459
orf19.3438	orf19.3438	0.940735	0.76693	0.387018	0.813782	0.454693		orf19.3438	8.60278e-11	1.78516e-07	0.0127489	4.71052e-08	0.00236693
orf19.886	PAN1	0.04566	-0.326668	0.0326729	-0.801308	-0.723861		PAN1	0.877644	0.119251	0.896041	3.14482e-05	0.000141301
orf19.2740	orf19.2740	0.284221	-0.0545461	-0.255803	-0.0265832	-0.0850525		orf19.2740	0.0197874	0.681974	0.0305209	0.857438	0.509776
orf19.4440	SEC34	0.283068	0.155107	-0.0524642	0.208309	0.248931		SEC34	0.0772308	0.332258	0.772222	0.18648	0.0954366
orf19.1536	orf19.1536	0.391454	0.566132	0.0690577	1.18378	0.160847		orf19.1536	0.395855	0.169778	0.886705	0.00192398	0.745713
orf19.4605	TYR1	-0.135213	-0.5068	-0.32166	-0.139957	-0.516862		TYR1	0.323359	3.03526e-06	0.00549515	0.272924	1.57514e-06
orf19.7032	orf19.7032	-0.0117556	0.713345	0.104682	0.654538	0.825329		orf19.7032	0.976468	0.00035399	0.679267	0.00131261	4.71265e-05
orf19.2091	orf19.2091	-0.679282	-0.416117	0.520543	0.973693	0.103623		orf19.2091	0.00436855	0.0929507	0.0305881	1.80453e-05	0.728129
orf19.1490	MSB2	0.0400696	-0.129609	-0.530954	-0.973789	-1.04418		MSB2	0.906493	0.620499	0.016424	4.10002e-06	4.7233e-07
orf19.2175	orf19.2175	-1.25542	-2.06936	-3.43556	-1.85088	-1.97553		orf19.2175	9.22056e-14	1.50969e-37	2.02626e-94	4.72051e-28	1.13068e-34
orf19.437	GRS1	0.190316	-0.404497	-0.165042	-0.0858022	-0.348314		GRS1	0.0616237	8.8825e-06	0.0953791	0.416802	0.000122534
orf19.3941	URA7	0.379733	-0.0318363	0.32089	0.340336	0.120505		URA7	0.00100681	0.827669	0.0049558	0.00270448	0.338778
orf19.6000	CDR1	0.666287	0.199929	-0.31726	0.623226	-0.584023		CDR1	4.9984e-06	0.221039	0.0407152	1.90362e-05	4.85776e-05
orf19.712	KIP1	0.275213	0.932259	0.254519	0.699085	0.689725		KIP1	0.22223	6.28428e-07	0.231293	0.000330958	0.00016985
orf19.3311	IFD3	0.711227	-0.0387867	-0.328771	-0.842836	-0.122059		IFD3	2.90956e-05	0.863421	0.104862	0.00011836	0.595627
orf19.3475	orf19.3475	-0.222925	-0.0725017	0.237879	-0.475232	-0.939016		orf19.3475	0.252522	0.728199	0.192423	0.00508838	2.91627e-09
orf19.56	ARG2	0.1249	0.126431	0.389822	-0.0389644	0.238705		ARG2	0.455317	0.386935	0.00423912	0.818859	0.0817607
orf19.2290	TOR1	0.128089	-0.331704	-0.0971892	-0.159979	-0.526871		TOR1	0.422682	0.0126975	0.52835	0.263907	3.05896e-05
orf19.4577	orf19.4577	0.330118	-0.086678	-0.792759	-0.158454	-0.379744		orf19.4577	0.190367	0.761687	0.00112552	0.622744	0.102228
orf19.2989	GOR1	0.638296	0.42033	-1.09584	-0.812525	-0.516865		GOR1	0.00621697	0.0830122	4.8888e-06	0.000322912	0.0234977
orf19.1653	orf19.1653	-0.0795845	0.384691	0.200963	-0.0404084	0.270093		orf19.1653	0.805332	0.0924142	0.425295	0.887974	0.239858
orf19.4788	ARG5,6	0.885525	0.107785	-0.3718	0.135312	0.65813		ARG5,6	1.12736e-08	0.578914	0.0252993	0.477017	3.90524e-05
orf19.5850	NOC2	-0.0168361	-0.037447	-0.0533264	0.515178	0.12469		NOC2	0.943128	0.839913	0.772717	0.000378498	0.45169
orf19.4933	FAD3	0.171093	-0.452779	1.09423	1.16526	-0.295902		FAD3	0.552914	0.0602034	8.73553e-07	8.88767e-08	0.226528
orf19.3352	orf19.3352	0.278002	0.506779	1.03391	1.51486	0.602562		orf19.3352	0.392237	0.062963	0.000185146	2.2897e-08	0.0244791
orf19.7011	orf19.7011	0.115804	-0.0992336	0.177399	0.364638	0.263311		orf19.7011	0.593728	0.622994	0.353788	0.0355705	0.133823
orf19.7091	orf19.7091	0.504071	1.26431	0.440386	-0.852077	-0.292179		orf19.7091	0.00853142	3.26736e-13	0.0182166	2.96988e-06	0.128187
orf19.4211	FET31	0.95459	0.89243	2.08494	0.719802	0.177872		FET31	1.35695e-08	1.04701e-07	7.65657e-39	2.50962e-05	0.359612
orf19.2488	FAL1	-0.186593	-0.69037	-0.123299	0.00641378	-0.0576786		FAL1	0.495517	0.00110918	0.652059	0.981799	0.849611
orf19.2084	CDH1	0.384969	-0.124699	0.206376	-0.344269	0.175531		CDH1	0.0251462	0.509414	0.256804	0.0421679	0.335429
orf19.3158	orf19.3158	-0.590548	0.105304	-0.165918	-0.491522	0.111998		orf19.3158	0.00037037	0.575228	0.379354	0.00153504	0.546031
orf19.2726	orf19.2726	-0.631465	-0.748475	-0.697983	-1.69793	-1.78499		orf19.2726	0.00377789	0.000150377	0.000452407	1.13406e-11	9.72338e-23
orf19.2524	MGE1	0.292697	0.172203	0.422409	0.122918	0.332012		MGE1	0.017369	0.165855	0.000210901	0.340937	0.00386577
orf19.4026	HIS1	-5.08582	-5.21599	-6.06643	-6.80295	-6.40109		HIS1	1.10504e-144	2.30807e-220	6.45637e-186	1.61924e-252	1.56385e-249
orf19.1405	PHO13	-0.153993	0.234404	0.335067	0.0904775	-0.0608579		PHO13	0.432007	0.149753	0.0490514	0.621516	0.759438
orf19.5269	orf19.5269	0.0691327	-0.105034	0.257841	-0.123877	0.401228		orf19.5269	0.81901	0.684271	0.312924	0.672185	0.0479606
orf19.1049	orf19.1049	0.68853	2.37728	1.24684	2.74666	1.81121		orf19.1049	0.172615	2.26042e-08	0.00894533	3.44149e-09	8.24969e-05
orf19.4395	orf19.4395	-0.1287	0.0541859	-0.596988	-0.308197	-0.378114		orf19.4395	0.432281	0.737958	3.21184e-06	0.0244309	0.00368843
orf19.718	RRN11	-0.360154	0.0556161	0.331458	0.914587	0.5686		RRN11	0.206858	0.860773	0.24338	0.00026715	0.0227653
orf19.2249	orf19.2249	0.11792	0.589761	0.626607	0.700046	0.812962		orf19.2249	0.711827	0.0142165	0.00838237	0.0032333	0.000437376
orf19.6341	orf19.6341	-0.273841	0.0778018	0.146156	-0.0663419	0.239235		orf19.6341	0.0326885	0.558423	0.265713	0.629152	0.0406836
orf19.4102	RPN10	0.329667	-0.178713	0.28047	-0.133185	-0.0788529		RPN10	0.0791563	0.353515	0.12504	0.49796	0.71884
orf19.7404	orf19.7404	-0.459441	-0.766126	-0.823159	-0.902447	-1.06839		orf19.7404	0.0128805	6.58339e-06	1.14435e-06	9.53121e-08	1.11555e-10
orf19.6447	ARF1	0.28866	-0.132487	-0.433209	-0.336195	-0.429133		ARF1	0.061312	0.393305	0.00231934	0.0179128	0.0018685
orf19.6481	YPS7	-0.170222	0.199068	-0.240488	0.187239	0.443004		YPS7	0.234608	0.131174	0.0621619	0.161375	0.000190256
orf19.3279	HYR4	-0.313969	-0.236799	-0.218714	-0.525916	-0.70542		HYR4	0.0645854	0.153637	0.202188	0.000631027	2.01215e-06
orf19.7341.1	orf19.7341.1	-1.27841	-0.758574	-1.52379	-1.48031	-1.68087		orf19.7341.1	1.54695e-13	2.20103e-05	5.66118e-19	9.46946e-18	2.42966e-23
orf19.6663	RPS25B	-0.125359	0.058081	0.278836	0.147391	0.131762		RPS25B	0.275957	0.624643	0.00475923	0.161965	0.209546
orf19.811	orf19.811	-0.281407	-0.318035	-0.622269	-0.139531	-0.446294		orf19.811	0.150643	0.0551033	0.000339901	0.48355	0.00764381
snR78	snR78	0	-0.347662	0	-1.44272	0.391881		snR78	NA	NA	NA	NA	0.982031
orf19.1082.1	orf19.1082.1	-0.242055	-0.170516	-0.282802	0.0168179	-0.0801435		orf19.1082.1	0.0489163	0.165579	0.0144409	0.90691	0.546831
orf19.3083	orf19.3083	0.129613	0.0788027	-0.123849	-0.60063	-0.35131		orf19.3083	0.648201	0.767538	0.635986	0.00548399	0.113365
orf19.1009	orf19.1009	2.52289	1.46303	0.694461	0	-3.31279		orf19.1009	0.271915	0.534448	0.687101	1	0.0950487
orf19.4683	MLP1	0.0128571	0.15372	0.421817	-0.125896	-0.0332433		MLP1	0.961871	0.382186	0.0071805	0.479085	0.888166
orf19.861	CAP4	0.114083	-0.307934	-0.48091	-0.466059	-0.488434		CAP4	0.614512	0.0900064	0.00540722	0.00772104	0.00382859
orf19.1634	orf19.1634	0.461832	0.260082	0.156822	-0.351933	0.546567		orf19.1634	0.00182857	0.086693	0.337683	0.0199827	9.28348e-05
orf19.3348	orf19.3348	-0.371527	0.432277	0.762776	0.782771	0.40724		orf19.3348	0.0352389	0.00889692	1.71842e-06	7.95371e-07	0.0119839
orf19.3204	orf19.3204	0.117994	1.46189	0.548988	1.53813	1.30648		orf19.3204	0.7608	5.8699e-08	0.0647818	7.74253e-09	1.72305e-06
orf19.3190	HAL9	0.0920848	-0.0436871	0.141479	-0.588123	0.412379		HAL9	0.597783	0.787897	0.373175	2.31607e-06	0.00151909
orf19.1642	orf19.1642	-0.824391	-0.366727	0.038971	0.130608	-0.210587		orf19.1642	0.000434536	0.105223	0.901117	0.601796	0.385785
orf19.732	orf19.732	0.0492163	-0.931703	-1.30029	-2.28442	0.215121		orf19.732	0.946145	0.0411856	0.0035664	9.07675e-08	0.696851
orf19.1609	orf19.1609	-0.439144	0.168314	-0.0398314	0.448134	0.528012		orf19.1609	0.073276	0.48409	0.896536	0.0492116	0.0122871
orf19.7588	orf19.7588	0.0390396	0.888365	1.11365	0.91623	1.53561		orf19.7588	0.931121	0.000762859	8.15823e-05	0.000874924	5.58904e-09
orf19.6911	orf19.6911	-1.57082	1.01653	-2.24216	0	0		orf19.6911	0.82427	NA	NA	NA	1
orf19.1698	orf19.1698	0.649994	0.325708	0.44934	0.291111	0.214355		orf19.1698	7.64987e-06	0.0310353	0.00186631	0.0592715	0.165931
orf19.192	orf19.192	0.82339	0.40778	0.339112	0.241397	1.2728		orf19.192	3.21559e-07	0.0107397	0.0641526	0.176633	9.78063e-16
orf19.6348	orf19.6348	-0.56072	0.291375	-0.0079504	0.351223	0.0701505		orf19.6348	0.000140315	0.049339	0.969647	0.0286341	0.696356
orf19.667.1	RPL37B	-0.290627	-0.737163	-0.192145	-0.353276	-0.741341		RPL37B	0.0895201	1.01811e-06	0.265795	0.0279683	6.31196e-07
orf19.6317	ADE6	0.605875	0.693184	1.15188	0.867009	1.36465		ADE6	0.000146559	8.73129e-06	1.93273e-14	1.45918e-08	3.82622e-20
orf19.4595	orf19.4595	-0.325507	-0.168417	-0.456587	-0.311849	0.226215		orf19.4595	0.100556	0.385202	0.0101212	0.0912288	0.229995
orf19.6001	SAP3	0.365031	0.558424	0.405171	-2.02371	2.44359		SAP3	0.850442	0.725507	0.812088	0.19661	0.160376
orf19.1686	orf19.1686	-0.144931	-0.056001	-0.191095	-0.14571	0.155292		orf19.1686	0.385923	0.731827	0.186342	0.327574	0.282464
orf19.4465	orf19.4465	-0.379494	0.246229	0.127549	0.230154	0.137522		orf19.4465	0.185154	0.342874	0.69523	0.411869	0.627956
orf19.2853	orf19.2853	0.359391	0.368033	0.109079	0.288645	0.885053		orf19.2853	0.121536	0.0671097	0.661558	0.19837	7.39508e-06
orf19.7459	orf19.7459	-0.251162	-1.01662	-0.788897	-0.655298	-0.279977		orf19.7459	0.0282306	6.12999e-25	3.15013e-15	1.21229e-10	0.0085899
orf19.6094	VPS53	0.103048	-0.362674	-0.308237	-0.528586	-0.822801		VPS53	0.438596	0.000368633	0.00359007	3.47151e-07	2.09608e-16
orf19.3244	orf19.3244	0.00153793	0.430564	0.682298	0.176287	0.700724		orf19.3244	1	0.001515	3.24296e-07	0.233521	5.48466e-08
orf19.2282	orf19.2282	0.0171574	-0.265626	-0.444202	-0.263716	-0.287545		orf19.2282	0.984255	0.594654	0.386768	0.635697	0.579777
orf19.5902	RAS2	-3.36319	-3.01807	-5.41105	-2.89684	-5.05433		RAS2	1.88417e-11	6.21174e-17	1.96036e-18	3.26105e-08	4.77091e-34
orf19.2546	TRP2	0.150127	0.0774996	-0.0153935	0.213072	0.307018		TRP2	0.234721	0.540255	0.912689	0.058462	0.00373118
orf19.7417	TSA1	-0.583554	-0.114967	-0.328107	-0.709287	-0.815537		TSA1	0.00152156	0.595247	0.0830502	6.17711e-05	2.30355e-06
orf19.5163	SFI1	0.370451	-0.0788034	0.125214	-0.324024	-0.302774		SFI1	0.0383037	0.691831	0.506214	0.0604622	0.0781725
orf19.5046	RAM1	-0.426637	0.454249	0.617867	0.390607	1.03007		RAM1	0.0467077	0.0197139	0.00308497	0.0589979	4.2591e-08
orf19.107	orf19.107	-0.0846925	-0.548594	0.215001	0.235145	0.173724		orf19.107	0.714377	0.000606611	0.265713	0.18869	0.291101
orf19.4641	NMT1	0.2891	0.137596	-0.169866	0.122646	0.292985		NMT1	0.0217822	0.299068	0.204541	0.357635	0.0146053
orf19.1794	orf19.1794	-0.591407	0.369318	0.515382	0.88001	0.988409		orf19.1794	0.149508	0.321698	0.181844	0.0109917	0.00365761
orf19.4418.1	orf19.4418.1	-0.196815	-0.379876	-0.198974	-0.341966	-0.425517		orf19.4418.1	0.372987	0.0332477	0.350812	0.0714945	0.0159133
orf19.7363	KRE6	0.205397	0.349463	0.0107214	-0.00557719	-0.178983		KRE6	0.269662	0.0355856	0.961752	0.978288	0.313654
orf19.1774	orf19.1774	0.019483	-0.266551	0.2091	-1.13582	-0.616489		orf19.1774	0.985426	0.660996	0.794514	0.0688069	0.272228
orf19.1492	PRP39	-0.205837	0.519623	-0.312474	0.819461	1.04877		PRP39	0.572805	0.0794046	0.392908	0.00692158	0.000445938
orf19.5597.1	orf19.5597.1	-0.147174	0.406958	0.207415	0.294904	0.269518		orf19.5597.1	0.318803	0.000869174	0.112118	0.0192108	0.0292362
orf19.3117	CSA2	6.28347	5.27694	5.56592	2.78415	3.63222		CSA2	1.86041e-32	3.83737e-23	7.97554e-26	5.565e-07	2.01651e-11
orf19.935	AGA1	-1.10456	3.48235	-1.46569	0.231644	-2.86925		AGA1	0.0783106	0.00695885	0.0258667	0.720787	2.97584e-08
orf19.1862	orf19.1862	-1.06596	-2.72212	-2.80798	-2.85365	-2.59629		orf19.1862	4.73634e-06	1.69888e-34	5.33628e-24	5.01029e-28	1.52131e-25
orf19.6692	MNN26	0.190517	0.286309	0.568218	0.410441	0.767829		MNN26	0.246077	0.0528942	5.50251e-05	0.00451204	1.16653e-08
orf19.261	orf19.261	0.0442212	0.227166	0.194096	0.257912	0.506176		orf19.261	0.855617	0.195583	0.287647	0.136964	0.0016106
orf19.6437	CDC23	0.317636	0.157605	0.0474622	-0.125986	0.213733		CDC23	0.0459664	0.336905	0.796438	0.449145	0.170188
orf19.3852	orf19.3852	-0.858578	1.78037	-1.12085	-0.889039	-1.95318		orf19.3852	0.552914	0.122194	0.267196	0.300587	0.00601787
orf19.31	orf19.31	-0.245864	0.115402	-0.0855816	-0.289047	-0.110638		orf19.31	0.355206	0.660957	0.747089	0.260379	0.690174
orf19.4374	PRP42	0.146463	0.168584	0.199876	0.217843	0.485321		PRP42	0.369459	0.251769	0.175702	0.126954	0.000206541
orf19.2941	SCW4	-3.97903	2.60275	-4.25421	-1.35328	-4.87374		SCW4	0.00243829	0.170139	0.000794893	0.190134	6.82462e-07
orf19.5234	RBD1	0.552648	0.394525	-0.20765	0.587981	0.348609		RBD1	4.51943e-06	0.00128801	0.12847	9.55505e-07	0.00391955
orf19.2745	UME7	-2.82698	-0.39925	1.85557	-0.480955	0.256468		UME7	0.439298	NA	NA	NA	0.967343
orf19.1343	MED16	0.362617	0.161544	0.00233207	0.104275	0.0559276		MED16	0.000441368	0.129301	0.988095	0.359145	0.648073
orf19.4651	PGA53	0.81427	1.03501	1.36579	1.51145	0.61574		PGA53	4.4806e-11	1.33733e-17	7.68347e-30	2.26598e-37	7.42919e-07
orf19.3939	orf19.3939	-0.0501287	0.127367	0.254879	-0.0267445	0.769355		orf19.3939	0.775947	0.361803	0.0531648	0.86387	6.2692e-11
orf19.5346	orf19.5346	0.0582488	0.313714	0.379208	-0.0565778	-0.417713		orf19.5346	0.843154	0.135405	0.0634608	0.820485	0.0361969
orf19.4921.1	orf19.4921.1	0.0313406	3.47858	-0.644924	-0.296851	-0.0692785		orf19.4921.1	0.974013	1.71037e-09	0.230298	0.558515	0.917082
orf19.5491	orf19.5491	0.00942502	1.30377	0.825748	0.535404	1.14569		orf19.5491	0.99038	9.916e-06	0.00984282	0.106021	0.000151617
orf19.3523	CRK1	0.237532	-0.212316	0.206614	0.192308	-0.381068		CRK1	0.109199	0.126542	0.149126	0.17728	0.0044193
orf19.5475	orf19.5475	0	0	-0.798868	-0.891469	-1.58958		orf19.5475	1	1	0.763743	0.479157	0.254331
orf19.7489	LRG1	0.347842	0.283766	0.294281	0.126623	-0.023294		LRG1	1.90669e-06	7.44006e-05	3.8193e-05	0.103161	0.815493
orf19.3581	orf19.3581	-0.191873	0.208211	0.101177	-0.0406195	0.244198		orf19.3581	0.0564342	0.0239258	0.3268	0.716783	0.00715256
orf19.2237.1	orf19.2237.1	-0.573524	0.00186147	-0.0057444	-0.0377766	0.381678		orf19.2237.1	0.00950826	0.995711	0.98579	0.886506	0.0733655
orf19.6796	YSA1	-0.277839	-0.250883	-0.318191	-0.210636	0.0904305		YSA1	0.0943921	0.0842862	0.0285541	0.161135	0.583289
orf19.3877	orf19.3877	-0.229027	-0.0141375	-0.297416	-0.399855	-0.207506		orf19.3877	0.243963	0.950693	0.113084	0.0374481	0.278016
orf19.1553	ENT3	0.250491	0.174434	-0.0168523	-0.02666	0.0899622		ENT3	0.0149393	0.0837394	0.892036	0.826903	0.391379
orf19.5484	SER1	0.516556	0.136894	0.378815	0.188471	0.432687		SER1	3.01329e-05	0.326414	0.00245158	0.157164	0.000344382
orf19.733	orf19.733	0.148946	-0.468153	-0.501474	-0.909551	-0.647625		orf19.733	0.573913	0.0269264	0.0178725	5.80858e-06	0.00151909
orf19.6538	VMA11	0.167111	-0.0373474	-0.0758857	-0.38396	0.019978		VMA11	0.296704	0.827669	0.643475	0.00535596	0.925331
orf19.2495	GSL1	0.202159	0.00851839	-0.524735	-0.262698	-0.313319		GSL1	0.339219	0.971956	0.00313957	0.164143	0.0792
orf19.7110	orf19.7110	-0.630872	-0.633445	-0.448636	-0.407638	-1.43007		orf19.7110	8.1664e-05	5.69226e-05	0.00379533	0.015422	5.05102e-23
orf19.6286.2	RPS27	-0.730131	-0.170953	0.363111	0.0977649	0.152896		RPS27	2.32691e-06	0.334024	0.0246239	0.598234	0.38676
orf19.3851	orf19.3851	0.149394	0.394917	-0.0936528	0.420368	-0.543505		orf19.3851	0.515701	0.0277844	0.675766	0.0235728	0.00197837
orf19.3332	orf19.3332	-0.0561067	-0.515673	-0.482836	-0.190594	-0.819582		orf19.3332	0.779291	0.00015066	0.000458871	0.220796	7.62333e-10
orf19.2479	UGA4	0.577723	0.416367	-0.0135788	0.209177	0.464704		UGA4	0.081367	0.185627	0.977446	0.603873	0.140171
orf19.6525	orf19.6525	0.394241	-0.00900951	0.218808	0.15025	-0.128849		orf19.6525	0.00391342	0.962182	0.119211	0.306669	0.384734
orf19.6951	orf19.6951	0.777625	-0.17395	0.0810504	-0.164355	0.0937361		orf19.6951	3.72646e-05	0.427499	0.734075	0.448493	0.69807
orf19.1649	RNA1	0.188026	0.0815081	0.153535	0.358965	0.427527		RNA1	0.246099	0.625017	0.338284	0.0129889	0.00177387
orf19.1291	ABZ1	-0.106155	0.537727	0.239401	0.759388	0.875227		ABZ1	0.56913	0.000145789	0.12668	4.00379e-08	1.6415e-10
orf19.7179	SSQ1	-0.131125	-0.286908	0.11079	-0.351851	-0.0769487		SSQ1	0.464796	0.0545973	0.512538	0.0172845	0.661274
orf19.954	orf19.954	-0.186452	0.370707	0.567965	0.257832	0.381412		orf19.954	0.139101	0.000644419	7.93256e-08	0.0185721	0.000365031
orf19.4286	orf19.4286	1.16857	1.17039	0.492415	0.0893109	0.971824		orf19.4286	1.18907e-08	2.22176e-09	0.0207911	0.726145	1.42023e-06
orf19.1123	orf19.1123	0.368482	-1.02904	-0.661495	0.927661	-0.281629		orf19.1123	0.86529	0.566633	0.723284	0.571083	0.896516
orf19.1663	MNT2	-0.556168	-1.50964	-1.5641	-1.19272	-0.891787		MNT2	0.000134165	1.74718e-29	5.51744e-29	4.30377e-18	4.51792e-11
orf19.3833	orf19.3833	0.152904	-0.140059	0.120386	-0.0237323	-0.110443		orf19.3833	0.156599	0.156096	0.243322	0.842432	0.285265
orf19.3783	orf19.3783	0.513846	1.46743	0.779584	1.68281	2.25974		orf19.3783	0.302969	0.000449593	0.0703799	6.76022e-05	6.22374e-08
orf19.5996.1	RPS19A	-0.253738	-0.513744	-0.0857469	-0.275657	-0.532682		RPS19A	0.025472	6.54874e-07	0.491557	0.0114632	1.65052e-07
orf19.1161	PLD1	-0.366157	-0.673661	-0.762561	-0.546347	-1.24544		PLD1	0.0046034	1.9305e-08	1.11252e-10	9.17746e-06	3.71247e-27
orf19.2095	orf19.2095	0.319925	-0.256015	-0.153369	-0.0930656	-0.376322		orf19.2095	0.00300162	0.0153979	0.173065	0.436216	0.00020419
orf19.6129	MRPL8	-0.272618	0.0840623	0.481836	0.0657592	0.454134		MRPL8	0.109117	0.645883	0.00175611	0.726053	0.00230421
orf19.1339	CPY1	0.512437	0.416625	-0.368751	-0.586812	0.141272		CPY1	0.00545856	0.0235651	0.0457583	0.000964392	0.492288
orf19.5942	orf19.5942	-0.870433	-0.868802	-0.865491	-0.674191	-0.744557		orf19.5942	1.07871e-12	3.80376e-14	1.49862e-12	2.07895e-08	3.98129e-11
orf19.813	orf19.813	-0.0844963	0.443214	-0.439639	0.228523	0.218061		orf19.813	0.727526	0.0139928	0.0197855	0.238943	0.250542
orf19.6792	RRD1	0.278938	0.513576	-0.0366701	-0.442558	0.0823412		RRD1	0.13441	0.000647805	0.846976	0.0028974	0.641844
orf19.3760	DLH1	0.848704	0.292386	0.299129	-2.06834	0.855272		DLH1	0.519842	0.797373	0.828602	0.0617322	0.451762
orf19.5691	CDC11	-0.178483	-0.799112	-0.867161	-0.701453	-1.05186		CDC11	0.285385	3.14909e-09	9.25097e-11	2.607e-07	1.35547e-15
orf19.5159	DUG3	-0.188364	-0.639522	-0.375416	-0.0671048	-0.263297		DUG3	0.395701	0.000140316	0.0370476	0.762349	0.151609
orf19.5253	orf19.5253	0.168809	0.190763	0.169236	0.318927	0.247262		orf19.5253	0.301187	0.197461	0.273729	0.0281118	0.0791275
orf19.2176	IFM3	0.0801133	-0.763008	0.0256003	0.0175742	-0.948578		IFM3	0.846577	0.010288	0.95058	0.967096	0.00111939
orf19.3907	orf19.3907	0	0	0	0	-0.738314		orf19.3907	NA	NA	NA	NA	0.956501
orf19.6343	FEN1	0.651671	0.801699	0.271788	0.633024	0.315795		FEN1	3.25505e-05	9.06923e-08	0.0996487	4.07702e-05	0.0448077
orf19.5006	GCV3	0.400809	0.283065	0.565263	0.358669	0.76288		GCV3	0.00316107	0.0399116	1.08834e-05	0.00715009	9.04389e-10
orf19.6487	orf19.6487	-0.2332	2.93588	3.7813	2.49511	3.8269		orf19.6487	0.884974	0.00608099	1.95923e-07	0.00678772	0.0103973
orf19.4094	orf19.4094	0	1.14538	-0.798852	0	0		orf19.4094	NA	NA	NA	NA	1
orf19.921	HMS1	-2.04984	-1.53744	-1.98209	-2.36569	-0.598877		HMS1	3.11449e-36	1.79091e-25	1.22689e-35	2.78142e-60	6.10498e-05
orf19.4736	orf19.4736	0.455852	-0.276212	-0.0132939	-0.233839	-0.586949		orf19.4736	0.00184667	0.0670372	0.944533	0.147644	5.38153e-05
CaalfMp11.1	CaalfMp11.1	-0.417655	1.151	0.0083535	0.839115	-0.0660976		CaalfMp11.1	0.472948	0.0291686	0.991177	0.114757	0.936174
orf19.4828	orf19.4828	-0.17492	-0.573838	-0.80666	-0.619104	-0.798853		orf19.4828	0.294008	2.88205e-05	1.56207e-09	8.51277e-06	3.0018e-09
orf19.4265	UAP1	-0.897388	0.053005	-0.939983	0.44656	-0.102716		UAP1	0.000369819	0.869245	0.000119843	0.0889313	0.753036
orf19.4712	FGR6-3	-0.364863	0.176668	-0.377888	0.195598	0.0756155		FGR6-3	0.073333	0.372783	0.0543922	0.385583	0.755001
orf19.5525	orf19.5525	0.350534	-0.108177	-0.142634	0.0464362	0.329134		orf19.5525	0.00623732	0.443553	0.305717	0.768538	0.00759987
orf19.5775	orf19.5775	-0.0436246	-0.0188381	-0.509487	0.181331	-0.358407		orf19.5775	0.893818	0.94685	0.0120286	0.419639	0.0802572
orf19.6314	RPB8	0.00197301	0.296562	0.216957	0.490703	-0.408673		RPB8	0.997017	0.0119933	0.0809626	1.25059e-05	0.000364633
orf19.2598	VMA4	-0.139909	-0.247532	-0.380522	0.200314	-0.0490671		VMA4	0.617896	0.300472	0.0949298	0.408686	0.877583
orf19.2521	orf19.2521	0.815001	-0.160897	0.120477	0.409148	7.63461e-05		orf19.2521	4.18477e-05	0.475366	0.610092	0.0479434	1
orf19.1187	CPH2	-0.413225	-0.689744	-1.17457	-1.08185	-0.773966		CPH2	0.000174368	1.74812e-11	1.09605e-31	1.11131e-26	1.48695e-14
orf19.6274	PBR1	1.04375	-0.600304	-0.203459	0.551154	0.402709		PBR1	0.319911	0.595713	0.881214	0.633788	0.771442
orf19.1461	orf19.1461	0.779809	-0.530471	-0.872559	-1.71112	-0.27489		orf19.1461	0.000262774	0.0108511	2.0348e-05	6.84341e-18	0.223878
orf19.5114.1	orf19.5114.1	-5.82574	-5.03903	-5.1147	-4.93698	-3.49209		orf19.5114.1	6.95348e-241	6.42155e-194	2.40909e-190	1.25062e-179	1.37051e-101
orf19.54	RHD1	1.88802	2.27599	1.1139	0.422364	3.55046		RHD1	3.25371e-14	2.77023e-19	3.20498e-05	0.176633	1.61258e-29
orf19.3029	EHD3	0.162244	-0.179807	-0.764453	-0.522006	-0.558281		EHD3	0.377531	0.290915	1.73546e-07	0.00101328	0.000170138
orf19.1335	orf19.1335	0.443566	0.578407	0.455602	0.577093	0.656179		orf19.1335	0.000793713	5.02982e-06	0.000457571	5.29623e-06	1.36009e-07
orf19.4811	orf19.4811	0.0147365	-0.0679374	0.0764287	0.0406967	0.00130081		orf19.4811	0.954597	0.719736	0.689811	0.836856	1
orf19.5548	LYS14	0.283353	0.134888	0.451679	0.646773	-0.114966		LYS14	0.148901	0.500896	0.010816	0.000184901	0.574814
orf19.4528.1	orf19.4528.1	0	0.614113	1.1247	0	0		orf19.4528.1	NA	NA	NA	NA	1
orf19.2128	orf19.2128	-0.226096	0.0281588	0.170168	0.0334841	-0.0632386		orf19.2128	0.212048	0.8859	0.324579	0.866188	0.753558
orf19.6939	orf19.6939	-0.0304955	-0.243163	0.224755	-0.0856952	-0.0327639		orf19.6939	0.906603	0.161786	0.206396	0.656916	0.893267
orf19.4491	ERG20	0.197347	0.425155	0.0636759	0.682537	1.11754		ERG20	0.445583	0.0535011	0.81232	0.00125253	2.33562e-08
orf19.1953	orf19.1953	-0.150006	-0.322326	-0.135468	-0.262795	-0.205682		orf19.1953	0.358986	0.0209222	0.39116	0.057518	0.153478
orf19.6975	YST1	-0.204878	-0.289929	0.0599967	-0.101295	-0.314408		YST1	0.0689875	0.00574116	0.63497	0.381848	0.00195143
orf19.5758	SAL6	0.67519	0.565223	0.0901934	0.176848	0.560091		SAL6	1.68212e-12	2.47513e-09	0.431579	0.0933206	2.98614e-09
orf19.2451	PGA45	-1.94752	-2.22939	-1.90443	-2.16293	-1.98755		PGA45	1.75654e-14	9.5902e-20	1.18416e-14	2.0061e-18	5.18033e-16
orf19.4009	CNB1	0.0430061	-0.127261	-0.203136	0.761126	-0.0528953		CNB1	0.933031	0.744435	0.597808	0.0204877	0.915066
orf19.6554	orf19.6554	-0.0649183	0.0471902	-0.900161	-0.46338	-0.121659		orf19.6554	0.871642	0.891261	0.000684024	0.106646	0.716472
orf19.3298	CCH1	0.217941	0.065786	-0.181501	0.149683	-0.0979867		CCH1	0.0983739	0.644914	0.159598	0.258086	0.474462
orf19.7478	orf19.7478	-0.0290203	0.0780977	0.741772	0.730855	0.546189		orf19.7478	0.911627	0.6959	3.64544e-06	7.00006e-06	0.000688698
orf19.7549	PMT5	0.155306	-0.00772456	-0.217848	-0.0295556	0.105811		PMT5	0.286468	0.965317	0.0929074	0.850587	0.444136
orf19.446	orf19.446	-0.113497	0.174112	-0.139994	-0.266022	-0.0776552		orf19.446	0.487076	0.218904	0.343269	0.0518211	0.628728
orf19.6222.1	orf19.6222.1	-0.448016	1.11412	3.99319	-0.793124	-1.47237		orf19.6222.1	0.80463	0.315248	0.0155755	0.54908	0.159581
orf19.5011	KAR9	0.238014	0.202661	0.058898	0.657711	0.0569311		KAR9	0.277336	0.333649	0.804283	0.000558397	0.827421
orf19.2149	orf19.2149	-0.0245271	-0.436091	-0.0403838	-0.487691	-0.616408		orf19.2149	0.934825	0.0272955	0.867526	0.012701	0.000900191
orf19.691	GPD2	0.948993	0.397142	-0.177298	0.0796429	-0.221948		GPD2	2.90914e-22	0.000127286	0.113647	0.512814	0.0385184
orf19.3935	orf19.3935	0	0	0	0	-1.53167		orf19.3935	NA	NA	NA	NA	0.89051
orf19.4361	IFF3	0.976534	1.19687	-1.22304	-0.890487	-2.92391		IFF3	0.208176	0.0196019	0.043956	0.0734765	1.14364e-06
orf19.2978	orf19.2978	-0.00374416	0.0449283	1.20234	0.182861	0.550636		orf19.2978	0.997134	0.870926	4.05745e-08	0.474029	0.0128053
orf19.5961	orf19.5961	-0.613184	-0.838364	-0.853575	-0.644583	-0.398142		orf19.5961	0.00080484	2.67022e-07	4.52881e-08	7.6634e-05	0.0133547
orf19.3282	BMT3	0.114873	0.621548	-0.133278	0.82044	-0.246105		BMT3	0.443308	4.39808e-08	0.320051	5.67411e-11	0.0367084
orf19.4328	CCC2	0.578118	0.732125	0.182331	0.228617	0.257836		CCC2	1.87317e-06	4.51427e-10	0.1783	0.0770478	0.0397449
orf19.255	ZCF1	-0.127574	0.359409	0.47045	-0.467655	-1.0097		ZCF1	0.65896	0.145033	0.041167	0.0813271	6.58211e-08
orf19.384	orf19.384	0.0518773	0.0378291	0.127197	-0.251	0.00952038		orf19.384	0.837433	0.864078	0.531429	0.173149	0.982031
orf19.2299	orf19.2299	-0.269083	-0.307585	0.159913	-0.0212276	-0.625184		orf19.2299	0.20909	0.0945171	0.450455	0.926071	0.000210834
orf19.5137.1	HHO1	0.921472	1.22592	0.936068	0.504062	0.711124		HHO1	1.35012e-13	1.38284e-24	1.7034e-14	7.85696e-05	7.73255e-09
orf19.1416	COX11	-0.349344	0.59076	0.688572	0.171042	0.387527		COX11	0.0185946	1.3307e-05	2.60322e-07	0.264702	0.00435933
orf19.1507	AMN1	-0.318478	0.804949	0.458239	0.714672	0.943116		AMN1	0.285857	0.00118775	0.0856888	0.005561	9.77225e-05
orf19.6991	PRE3	0.0959475	0.280803	0.101098	0.662389	0.5097		PRE3	0.755897	0.246108	0.714386	0.00268926	0.0210924
orf19.149	orf19.149	0	0.614124	1.29381	0.332634	3.6982		orf19.149	1	NA	NA	NA	0.301157
orf19.6078	POL93	0.353455	-0.491358	-0.305333	-3.25631	-5.06049		POL93	0.297498	0.0300889	0.378557	1.15591e-101	4.03681e-230
orf19.7190	OGG1	0.288088	0.697896	0.523185	0.808469	0.818761		OGG1	0.112783	5.01543e-06	0.00181264	1.23623e-07	7.98209e-08
orf19.5382	orf19.5382	0.0360803	0.207922	0.0896418	-0.565559	0.119045		orf19.5382	0.923823	0.438762	0.759558	0.0180476	0.682175
orf19.5210	orf19.5210	-1.32399	-0.35065	-1.12528	-0.352967	-1.01226		orf19.5210	6.85047e-06	0.271554	2.78584e-05	0.344792	8.47726e-05
orf19.1143	orf19.1143	-0.175351	0.535725	0.307268	0.265893	0.361617		orf19.1143	0.356859	0.00011538	0.0361395	0.0945402	0.0140194
orf19.2980	orf19.2980	0.029197	0.119433	0.197578	0.333872	-0.0454494		orf19.2980	0.902199	0.479657	0.236939	0.0267977	0.823826
orf19.900	NSP1	-0.0034073	-0.115845	-0.357161	-0.382807	-0.237032		NSP1	0.989378	0.341351	0.00107213	0.000418624	0.0319836
orf19.5102	PLB5	-0.960588	-1.70407	-2.60592	-1.76497	-3.31579		PLB5	8.50891e-11	3.64342e-32	6.01862e-69	4.27153e-31	8.59107e-116
orf19.4290	TRR1	0.394544	0.83581	0.206205	-0.0943871	0.198075		TRR1	0.061598	1.08563e-05	0.349106	0.68585	0.360062
orf19.5635	PGA7	1.15132	1.13281	1.23711	0.135578	-0.160041		PGA7	2.28978e-08	3.31001e-08	9.21257e-10	0.58749	0.518218
orf19.2265	orf19.2265	0.144633	0.211014	0.264846	0.0307943	0.212752		orf19.2265	0.130385	0.014248	0.00161431	0.769992	0.0114186
orf19.4092	orf19.4092	-0.120774	-0.199733	-0.108544	0.0443439	0.00346157		orf19.4092	0.584722	0.271569	0.620646	0.836999	0.999329
CaalfMt36	tQ(UUG)6mt	2.06703	-1.30945	1.12471	0	-2.47086		tQ(UUG)6mt	0.820611	NA	NA	NA	0.765095
orf19.6269	orf19.6269	0.141805	0.8736	0.49124	0.70375	0.816084		orf19.6269	0.580481	8.39578e-06	0.0178656	0.000397338	2.21367e-05
orf19.889	THI20	-0.252304	-0.422594	0.373935	-0.79455	-0.222896		THI20	0.432126	0.14159	0.133956	0.003647	0.470741
orf19.1746	orf19.1746	-0.97792	-0.874524	0.162926	0.921308	-0.0808352		orf19.1746	0.744524	0.661021	0.959649	0.727752	0.985451
orf19.457	orf19.457	0.135473	0.377995	0.0738769	0.0559817	0.253059		orf19.457	0.284476	0.000335974	0.56354	0.665449	0.0188214
orf19.3407	RAD18	-0.140562	-0.263829	-0.162838	-0.205484	-0.034778		RAD18	0.614666	0.209697	0.47413	0.369052	0.911619
orf19.1861	orf19.1861	-0.170724	-0.101235	-0.307719	-0.17649	-0.00672473		orf19.1861	0.249809	0.488688	0.0185458	0.205045	0.982031
orf19.4874	MNN23	0.748823	1.085	0.92546	0.815965	1.37731		MNN23	2.27412e-08	3.24021e-17	8.08065e-13	6.52843e-10	3.90075e-27
orf19.2966	orf19.2966	-0.275478	-1.07925	-1.07199	-1.0837	-0.86657		orf19.2966	0.0675143	6.33878e-17	9.46419e-17	2.078e-16	5.73669e-11
orf19.3761	CDC54	0.464298	0.664434	0.245592	0.210776	0.211857		CDC54	9.82493e-07	2.34229e-14	0.0122206	0.0278113	0.0256122
orf19.1867	orf19.1867	-1.23828	-1.09522	-1.17295	-1.66125	-0.77071		orf19.1867	0.157957	0.0749497	0.0276897	0.00393871	0.152343
orf19.2150	orf19.2150	0.576215	-0.0713456	0.331711	-0.156354	-0.762394		orf19.2150	0.00221859	0.754359	0.0853686	0.453665	1.62808e-05
orf19.2988	orf19.2988	0.64303	0.0707804	-0.17875	-0.152269	-0.455672		orf19.2988	7.10901e-08	0.642278	0.188386	0.260347	0.00013683
orf19.6828.1	orf19.6828.1	0.040603	-0.0221951	-0.268028	0.568622	0.250624		orf19.6828.1	0.946145	0.967347	0.571219	0.153678	0.564012
orf19.2691	orf19.2691	-0.968712	-0.937634	-1.09385	-1.54101	-1.63564		orf19.2691	0.00116529	0.00114741	0.000114263	6.16723e-08	3.58681e-09
orf19.491	SEC63	0.428203	0.189264	-0.12828	0.136744	-0.0289493		SEC63	8.65027e-05	0.102954	0.294255	0.25721	0.852257
orf19.3394	orf19.3394	0.186366	-0.235216	-0.346697	0.0956731	-0.129016		orf19.3394	0.303794	0.155553	0.0326489	0.601796	0.460116
orf19.1342	SHM1	0.350758	-0.186054	-0.124866	-0.0929966	-0.180043		SHM1	0.00392387	0.143128	0.351039	0.490839	0.145774
orf19.2867	orf19.2867	-0.224288	0.220285	-0.044679	-0.0803725	0.116477		orf19.2867	0.0805512	0.0635895	0.762687	0.561203	0.362201
orf19.3042	orf19.3042	-0.083163	0.331275	0.323851	0.0693906	0.447672		orf19.3042	0.706325	0.0268263	0.056572	0.703319	0.00180561
orf19.5299.1	orf19.5299.1	0.651443	1.82638	3.08974	3.27143	1.99891		orf19.5299.1	0.286735	0.000522233	5.44531e-10	7.59437e-10	0.000118747
orf19.1196	PKH3	-0.279948	-0.0121963	-0.202576	-0.536675	-0.469324		PKH3	0.0599959	0.947845	0.171952	7.72505e-05	0.00049037
orf19.5443	BNA4	-0.493875	-0.932745	-0.789231	-1.01696	-0.983579		BNA4	0.000809343	5.38144e-12	7.37352e-09	1.92303e-13	3.24319e-13
orf19.438	orf19.438	0.329039	0.0264926	0.000121465	0.365593	0.052487		orf19.438	0.00790397	0.855584	1	0.00203961	0.731272
orf19.3664	HSP31	0.0344025	1.30179	-2.75641	-4.28264	2.44581		HSP31	0.990596	0.171785	0.0457328	0.004186	0.000173776
orf19.7608	orf19.7608	-3.04868	1.1232	-3.00939	0.36497	-4.16215		orf19.7608	0.00284996	0.601839	0.0186506	0.799341	5.21866e-06
orf19.1191	orf19.1191	0.354482	-0.169636	-0.136327	-0.346543	-0.438015		orf19.1191	0.00201835	0.152417	0.268839	0.00210635	4.95129e-05
orf19.7022	orf19.7022	-0.242279	0.283927	0.229821	0.355614	0.391961		orf19.7022	0.432126	0.30084	0.450455	0.23566	0.140648
orf19.2849	AQY1	3.67875	0.26318	-1.82032	-1.04654	0.977086		AQY1	2.34149e-19	0.602046	0.000166584	0.0033258	0.0128554
orf19.4761	HST1	-0.16051	0.337971	0.294367	0.595534	0.173758		HST1	0.528447	0.105325	0.170204	0.00315464	0.435098
orf19.563	RRP15	-0.572038	-0.257927	0.228548	0.388946	0.0749306		RRP15	0.012207	0.231519	0.334914	0.0627394	0.779328
orf19.4823	LIP6	0.00961229	0.115106	-0.0856659	-0.277483	0.0759368		LIP6	0.981374	0.613386	0.719036	0.191329	0.772786
orf19.663	GIN4	-0.147168	0.121544	0.0642632	-0.0524112	-0.33421		GIN4	0.251177	0.318719	0.631414	0.691605	0.00177544
orf19.2315	RTG3	0.146629	-0.106523	0.176251	-0.288419	-0.289441		RTG3	0.396208	0.518817	0.261196	0.0494557	0.0441622
orf19.7157	orf19.7157	-0.3323	-0.00580231	-0.508213	-0.256097	0.156111		orf19.7157	0.184565	0.985615	0.0301383	0.304981	0.550503
tE(CUC)1	tE(CUC)1	0	0	-0.798852	0	0		tE(CUC)1	NA	NA	NA	NA	1
orf19.1959	orf19.1959	0.334962	0.348264	0.734377	0.577804	0.418814		orf19.1959	0.0161904	0.0092874	9.87506e-09	5.46945e-06	0.00129712
orf19.1723	orf19.1723	0.126809	-0.14007	-0.448669	-0.258709	-0.463541		orf19.1723	0.469669	0.375929	0.00214669	0.090965	0.00120079
orf19.2065	orf19.2065	1.02713	0.523941	0.265765	0.0180223	0.564892		orf19.2065	5.94368e-08	0.00590794	0.200795	0.942519	0.0023187
orf19.3931	SFC1	-2.05771	0.556825	-2.28679	-2.42428	-2.00472		SFC1	1.47432e-20	0.0233573	2.12637e-25	1.69699e-29	9.82325e-21
orf19.1067	GPM2	-0.418935	-0.279108	-0.555955	-0.133437	0.122946		GPM2	0.0933068	0.260548	0.0170746	0.629152	0.662658
orf19.405	VCX1	0.656238	-0.302998	0.0715644	0.125192	-0.384721		VCX1	7.04571e-05	0.0842862	0.728339	0.516676	0.020703
orf19.2009	PEX12	0.108097	-0.196899	-0.100698	0.316893	0.0769925		PEX12	0.760676	0.435646	0.729105	0.241018	0.80696
orf19.3259	orf19.3259	0.56985	0.628064	0.0334422	0.0368212	0.160318		orf19.3259	0.00103351	0.000192957	0.878205	0.866154	0.401391
orf19.7509.2	LSM6	-0.121481	-0.00473321	0.15507	0.596251	-0.0593109		LSM6	0.776583	0.992794	0.673918	0.0546768	0.892689
orf19.5754	orf19.5754	0.16754	0.407905	0.0483818	0.209052	0.227298		orf19.5754	0.557171	0.0817224	0.865597	0.419639	0.359367
orf19.448	CUE5	-0.40064	-0.452563	-0.29295	-0.610952	-0.689708		CUE5	0.00288427	0.000397887	0.0287968	1.28155e-06	2.20268e-08
orf19.7202	orf19.7202	-0.114283	0.0024044	0.209789	0.31688	-0.395716		orf19.7202	0.610666	0.993355	0.266947	0.074494	0.0158374
orf19.3420	orf19.3420	1.33101	0.614113	0	0	0		orf19.3420	NA	NA	NA	NA	1
orf19.7386	orf19.7386	-0.265444	0.564319	1.09939	1.02769	1.1055		orf19.7386	0.129371	0.000282985	1.4433e-13	5.51284e-12	6.79457e-14
orf19.4492	orf19.4492	-0.442165	-0.155067	0.27585	0.561744	0.373193		orf19.4492	0.0160957	0.399035	0.129836	0.000636394	0.0252392
orf19.6267	orf19.6267	-0.723007	-3.49948	-1.74129	-3.15922	-1.38463		orf19.6267	0.825397	0.124779	0.486484	0.158042	0.506819
orf19.5685	THS1	0.337032	-0.180743	0.112555	-0.0881837	-0.886109		THS1	0.0191503	0.227265	0.476327	0.57885	4.44897e-12
orf19.1735	orf19.1735	-0.63759	-0.00394132	0.685555	1.29925	0.356791		orf19.1735	0.101629	0.9939	0.0789046	0.000459227	0.30644
orf19.5077	orf19.5077	-1.3803	-0.653265	0.578537	0.342661	-0.0793477		orf19.5077	8.65999e-10	0.00627938	0.01646	0.173707	0.802692
orf19.537	orf19.537	-0.0862004	0.360961	0.0362051	0.0199668	-0.224408		orf19.537	0.738346	0.0531762	0.876546	0.935842	0.257126
orf19.5869	orf19.5869	-0.059919	-0.0390898	-0.0440628	-0.0517034	-0.215316		orf19.5869	0.759895	0.824784	0.802229	0.772166	0.139871
orf19.5877	ATF1	0.683147	0.485029	0.00163563	-0.305778	0.58452		ATF1	2.93265e-08	0.00011642	0.993351	0.0199838	1.60628e-06
orf19.4393	CIT1	0.132138	0.71012	0.661736	-0.202287	-1.24312		CIT1	0.622718	0.000545079	0.00123354	0.381807	1.73106e-10
orf19.5005	OSM2	-0.583904	-0.727268	-0.980748	-0.392822	-0.428063		OSM2	0.119808	0.0353427	0.00224614	0.340499	0.249462
orf19.7340	orf19.7340	-1.98715	-2.32848	-2.4908	-1.88015	-1.275		orf19.7340	4.80859e-07	5.93519e-12	4.34204e-14	5.2713e-08	0.000269908
orf19.4305.1	orf19.4305.1	-0.310841	-0.72279	-0.291604	0.262298	-0.430417		orf19.4305.1	0.189983	0.000228609	0.186257	0.207409	0.0416658
orf19.6717	orf19.6717	-0.238706	-0.638462	-0.0568445	-0.0300858	-0.567503		orf19.6717	0.111718	4.79215e-08	0.716553	0.848596	1.50489e-06
orf19.3392	DOG1	-1.11372	-2.29449	-2.02125	-2.04146	-1.47101		DOG1	3.64246e-15	2.00464e-64	7.90168e-44	1.29204e-38	2.02737e-26
orf19.7367	UBP1	-0.353562	-0.241294	0.181793	0.164283	0.196994		UBP1	0.000460898	0.018095	0.0901835	0.11929	0.0523029
orf19.6676	orf19.6676	-0.119934	-0.456321	0.191419	-0.202564	-0.551616		orf19.6676	0.6461	0.0192378	0.375073	0.332034	0.00285393
orf19.1499	CTF1	-0.240674	-0.297516	0.672691	0.320879	-0.165532		CTF1	0.111647	0.0365148	8.25258e-07	0.0232919	0.26885
CaalfMt42	tE(UUC)9mt	-0.592288	0	0	1.37349	0		tE(UUC)9mt	NA	NA	NA	NA	1
orf19.4819	orf19.4819	1.53301	4.04756	3.05487	2.72448	1.98819		orf19.4819	0.000369819	1.81087e-16	2.60678e-12	5.52489e-09	8.59592e-06
orf19.4247	orf19.4247	-0.0142496	0.169371	-0.31761	0.058639	0.15264		orf19.4247	0.943067	0.20068	0.0127204	0.693895	0.251919
orf19.3556	orf19.3556	0.396064	0.4473	0.502917	0.729944	0.650257		orf19.3556	0.0149393	0.00447214	0.00117992	1.22765e-06	1.35455e-05
orf19.1204	orf19.1204	0.108698	0.00753469	-0.0914268	-0.0818536	0.236122		orf19.1204	0.533153	0.969038	0.57959	0.624621	0.0934792
orf19.147	YAK1	-0.0957734	0.0311652	-0.445578	-0.464533	0.300143		YAK1	0.656637	0.881938	0.00843336	0.00410002	0.065871
orf19.398	orf19.398	0.195754	-1.18428	-1.02617	-2.29155	-1.13177		orf19.398	0.42999	1.55087e-10	1.94467e-07	1.6956e-26	6.84006e-09
orf19.6222	SPO22	-0.343597	0.654256	0.611198	0.704051	0.416552		SPO22	0.656862	0.201428	0.270428	0.281487	0.450411
orf19.434	PRD1	0.304968	0.00274823	-0.652782	-0.395256	-0.185853		PRD1	0.00252565	0.985289	2.24787e-12	4.37766e-05	0.0625378
orf19.4802	FTH1	1.44664	0.118694	-0.188333	-0.412357	-0.164406		FTH1	4.20813e-15	0.597058	0.379749	0.0392706	0.440883
orf19.6167	AYR1	0.323937	-0.270391	-0.0565586	-0.0621661	0.123557		AYR1	0.0182195	0.0476743	0.728339	0.699909	0.397153
orf19.109	orf19.109	0.195243	0.274003	0.184107	0.0519163	0.482668		orf19.109	0.426518	0.195095	0.414206	0.847948	0.00834255
orf19.24	RTA2	1.66697	1.20759	2.28222	-0.144516	0.00305997		RTA2	1.14607e-20	1.24189e-10	4.85317e-34	0.519494	1
orf19.6595	RTA4	-6.27703	-4.46422	-5.38023	-3.01906	-4.70959		RTA4	2.51634e-33	5.45367e-20	5.88024e-30	1.76414e-09	5.69506e-24
orf19.3647	SEC8	0.389947	0.243916	-0.137755	0.214798	0.207043		SEC8	0.000690028	0.0345198	0.27987	0.0755531	0.0762404
orf19.4163	orf19.4163	-0.072005	0.445074	0.291042	0.538891	0.656778		orf19.4163	0.685814	0.000647805	0.0343815	4.47169e-05	1.86661e-07
orf19.5307	JEN2	-5.65005	0.359578	-0.896335	-4.5496	1.56707		JEN2	1.67807e-13	0.662969	0.0721035	1.2829e-26	0.0601625
orf19.1464	BMT5	-0.167936	-0.419165	-0.860191	-0.272385	-0.414582		BMT5	0.375468	0.00615617	2.59398e-08	0.115002	0.00762503
orf19.4455	orf19.4455	-0.433848	-0.234455	0.0752083	0.00485298	0.0148811		orf19.4455	0.0228639	0.210015	0.736542	0.982844	0.965383
orf19.7063	THG1	-0.553673	-0.55312	-0.260681	0.392265	-0.186532		THG1	0.019143	0.0112194	0.300454	0.0928136	0.435832
orf19.5627	orf19.5627	0.125451	0.302976	0.390695	0.220779	0.554714		orf19.5627	0.530012	0.0728473	0.0166116	0.20181	0.000369561
orf19.3991	orf19.3991	-0.0346557	-0.3908	-0.185103	-0.249767	-0.573746		orf19.3991	0.845519	0.00082875	0.160666	0.0349617	4.49357e-07
orf19.6809	orf19.6809	0.405525	0.90681	-0.0309077	0.259844	1.34797		orf19.6809	0.096356	3.09345e-05	0.91447	0.292438	1.49395e-10
tP(UGG)5	tP(UGG)5	NA	NA	NA	NA	NA		tP(UGG)5	NA	NA	NA	NA	NA
orf19.4078	orf19.4078	0.391455	0.675158	0.7471	0.724452	0.760897		orf19.4078	0.296496	0.0230614	0.0176744	0.0223287	0.0116258
orf19.3003	orf19.3003	-0.0753571	-0.732789	-1.23232	-0.574974	-0.890506		orf19.3003	0.631189	1.0285e-10	1.26913e-28	1.03279e-06	1.57586e-15
orf19.6053	CIS2	0.607029	0.298864	0.891048	0.0358037	-1.06346		CIS2	6.20231e-05	0.0690991	2.0881e-09	0.860247	7.5669e-13
orf19.1589	orf19.1589	-0.0802071	0.342725	-0.113528	0.325638	0.312447		orf19.1589	0.726057	0.0443141	0.569803	0.0596629	0.0677847
orf19.5537	WSC2	-0.38882	-1.3145	-0.847984	-1.01624	-1.82493		WSC2	0.0124006	4.58715e-21	1.53993e-09	9.97675e-13	1.7919e-40
orf19.7424	NSA2	-0.354536	-0.63001	0.0818425	-0.046795	-0.441131		NSA2	0.059698	0.000192445	0.707197	0.831296	0.00974664
orf19.6312	RPS3	0.424958	-0.162063	0.411502	0.497266	0.196785		RPS3	0.00610633	0.333404	0.00626195	0.000841959	0.218801
orf19.1240	orf19.1240	0.683131	0.349044	0.586457	0.275363	0.491464		orf19.1240	4.82004e-10	0.0019589	1.53608e-07	0.0195175	1.38593e-05
orf19.27	orf19.27	-0.0881042	-0.372218	-0.187371	-0.537879	-0.191527		orf19.27	0.687253	0.0223434	0.295049	0.000937753	0.275318
orf19.5854.1	orf19.5854.1	-0.969585	-0.912711	-0.71122	-0.492576	0.0759917		orf19.5854.1	0.0719408	0.0348895	0.134521	0.354072	0.913132
orf19.4865	SAC1	-0.113374	0.597821	-0.313408	0.394743	0.549296		SAC1	0.716612	0.00961003	0.211251	0.10319	0.0157595
orf19.6626	orf19.6626	0.0101194	0.0364207	-0.198122	0.0213865	-0.596445		orf19.6626	0.962693	0.805727	0.12356	0.897913	7.89839e-07
orf19.4080	orf19.4080	0.061304	0.323464	0.834455	0.901487	0.859849		orf19.4080	0.919889	0.399611	0.0236044	0.0192571	0.0171287
orf19.4177	HIS5	0.831577	0.360534	0.595163	0.126457	0.344518		HIS5	8.11436e-12	0.00390484	9.47398e-07	0.37	0.00520352
orf19.1719	SGA1	0.0112759	1.07845	0.438143	-0.426151	0.35761		SGA1	0.984618	8.24797e-05	0.156062	0.169725	0.224187
orf19.7054	orf19.7054	0	0	-0.798852	0	1.34694		orf19.7054	NA	NA	NA	NA	0.906064
orf19.685	YHM1	-0.0508814	0.387059	0.87452	0.623301	0.563782		YHM1	0.68865	2.73701e-05	1.01027e-23	3.67769e-12	2.39737e-10
orf19.672	orf19.672	0.456963	0.212404	0.230514	-0.109992	0.175232		orf19.672	0.000108452	0.0824489	0.0606593	0.404755	0.156119
orf19.6766	NOP13	0.111786	0.0767984	0.23329	0.566422	0.726071		NOP13	0.667409	0.707466	0.227564	0.000725307	8.10738e-06
orf19.6049	orf19.6049	-0.229148	-0.349481	-0.527314	-0.464945	-0.3497		orf19.6049	0.109983	0.00498296	3.10676e-05	0.000152548	0.00417371
orf19.5069	orf19.5069	1.61242	3.3492	2.53586	1.98907	1.95137		orf19.5069	1.18495e-12	1.77341e-45	9.97771e-26	5.93526e-16	1.17224e-17
orf19.3966	CRH12	0.583744	1.14942	0.771725	-0.559329	0.854878		CRH12	0.44168	0.147948	0.332115	0.438758	0.21547
orf19.3193	FCR3	0.358704	0.240387	-0.221685	-0.139381	0.277571		FCR3	0.0366527	0.155573	0.214769	0.444015	0.0903671
orf19.7165	MED9	0.154763	0.379814	0.568595	0.443773	0.218016		MED9	0.503459	0.0484614	0.00222147	0.0216533	0.28067
orf19.920	RMT2	0.017177	0.190813	-0.127953	-0.00561298	0.621318		RMT2	0.953431	0.325117	0.556153	0.97993	0.000266491
orf19.2274	orf19.2274	-1.04427	-1.00281	-0.953942	-0.265139	-1.34633		orf19.2274	4.45103e-06	3.72717e-07	3.74211e-06	0.266508	3.62744e-12
orf19.3572.3	orf19.3572.3	-0.482264	-0.270535	-0.0439386	0.0216966	-0.198542		orf19.3572.3	0.000289841	0.0502072	0.792115	0.897185	0.152278
orf19.4264	orf19.4264	-2.39368	-0.572264	-1.88705	-0.0157087	-0.542961		orf19.4264	6.88749e-14	0.0885492	4.81276e-08	0.971106	0.155604
orf19.2269	orf19.2269	0.529454	0.290041	-0.246366	0.202222	0.0246404		orf19.2269	0.000190396	0.0496382	0.099938	0.185614	0.911619
orf19.634	orf19.634	0	-3.34984	0	0.253909	-0.518563		orf19.634	1	NA	NA	NA	0.908596
orf19.5735	CDC50	-0.21393	0.0428597	-0.442089	-0.382829	-0.0945619		CDC50	0.0661163	0.744812	2.15479e-05	0.000268015	0.430547
orf19.3423	TIF3	-0.129304	0.211263	0.185379	0.181966	0.256752		TIF3	0.409585	0.119548	0.196115	0.189982	0.0472551
orf19.1095	GLE2	0.288641	0.69088	0.17952	0.412687	0.716443		GLE2	0.0775185	1.98256e-06	0.283318	0.00666772	5.86963e-07
orf19.729.1	RGD3	0.158636	-0.299791	-0.0323653	-0.362824	-0.309216		RGD3	0.294207	0.01966	0.841973	0.00527572	0.0146053
orf19.5851	STE13	0.340732	0.30504	-0.188773	0.387518	0.123372		STE13	0.0167628	0.0231961	0.195639	0.00435778	0.412067
orf19.7038	orf19.7038	-0.0905047	0.232884	-0.319781	-0.117953	0.0975912		orf19.7038	0.756972	0.285072	0.148432	0.617114	0.690548
orf19.7369	TRM12	-0.0980033	-0.256486	-0.369926	-0.128709	-0.414182		TRM12	0.729663	0.22528	0.0913346	0.584626	0.0377571
tI(AAU)1	tI(AAU)1	1.33116	-1.92218	0.162924	0	0		tI(AAU)1	0.88784	NA	NA	NA	1
orf19.1182	orf19.1182	-0.113981	-0.683965	-0.488671	-0.624	-0.694774		orf19.1182	0.594589	1.7719e-05	0.00288233	0.000146379	1.17628e-05
orf19.4583	orf19.4583	0.963128	0.174211	0.577429	0.516984	1.06229		orf19.4583	9.85085e-10	0.292532	0.00022637	0.00284132	7.09087e-10
orf19.1595	orf19.1595	0.38684	0.474494	0.0573084	-0.00894913	0.532556		orf19.1595	0.0382591	0.00560327	0.801114	0.968966	0.00206058
orf19.6581	orf19.6581	0.0979945	0.0388292	-0.247834	0.319047	0.346962		orf19.6581	0.706937	0.871707	0.240325	0.116725	0.075302
orf19.3188	TAC1	0.215319	0.482723	0.269914	0.123717	0.27485		TAC1	0.104412	5.53392e-05	0.0319268	0.370519	0.0277664
orf19.2668	RHD2	0.0533378	-0.537421	2.59095	-1.72392	-0.621659		RHD2	0.981291	0.217865	0.14421	0.174406	0.174137
orf19.4148	orf19.4148	-0.343097	0.226482	-0.138867	-0.0109814	0.257609		orf19.4148	0.0201456	0.126998	0.40355	0.951145	0.0720931
orf19.36.1	orf19.36.1	0.288727	-0.82391	-2.37315	-0.626504	-1.68401		orf19.36.1	0.403264	0.00249489	9.98518e-20	0.0602881	5.84516e-11
orf19.7325	SCO1	-0.281398	-0.196933	0.0859564	-0.293457	0.0478787		SCO1	0.0157723	0.0905708	0.509656	0.0100506	0.736679
orf19.7127	TLO16	-0.521763	-0.568942	0.000936385	0.195891	-0.370378		TLO16	0.0716749	0.0149977	0.999252	0.486441	0.0816884
orf19.3089	orf19.3089	0.055461	0.985728	0.969105	-0.0390616	0.554951		orf19.3089	0.837422	1.2065e-08	2.04214e-08	0.864355	0.00147501
orf19.5633	orf19.5633	-0.00835802	0.0839416	-0.379932	-0.337487	-0.190213		orf19.5633	0.981374	0.713292	0.0530676	0.0888232	0.373649
orf19.7590	orf19.7590	-0.042339	0.274059	0.762014	1.08706	0.512638		orf19.7590	0.892979	0.227265	0.000166584	3.8649e-08	0.0124007
orf19.1526	SNF2	0.50614	0.534642	0.503054	0.337841	0.357264		SNF2	7.03064e-09	3.40068e-10	6.11469e-09	0.00014593	3.71227e-05
orf19.1617	orf19.1617	-0.610128	-0.0302067	0.319827	0.235083	-0.0468055		orf19.1617	0.000316426	0.886037	0.062851	0.188474	0.84053
orf19.7402	DOT1	0.616723	0.413069	0.636741	0.265938	0.720645		DOT1	3.3833e-13	6.76097e-07	1.10711e-14	0.00228731	3.25677e-19
orf19.3052	YPT1	-0.123665	-0.208766	-0.138889	-0.0798314	-0.391471		YPT1	0.307859	0.047741	0.213879	0.492906	6.12707e-05
orf19.3710	YHB5	0.79107	2.12649	0.958939	1.04994	0.68708		YHB5	0.00324764	5.82562e-17	0.000262839	3.85638e-05	0.00689117
orf19.7077	orf19.7077	0.745111	-0.483828	0.310185	0.861472	-0.841279		orf19.7077	2.31133e-12	4.18847e-05	0.0081165	7.03041e-16	3.36297e-14
orf19.5689	orf19.5689	0.278927	-0.467548	-0.310052	-0.254616	-0.445608		orf19.5689	0.012341	4.00463e-06	0.00322938	0.016973	1.06205e-05
orf19.728	TSC11	0.183604	0.900841	0.402858	0.638896	0.779842		TSC11	0.504975	2.95894e-05	0.0852834	0.00495752	0.000300575
orf19.6547	orf19.6547	0	0	-1.391	0.480832	1.34607		orf19.6547	1	NA	NA	NA	0.888959
orf19.2467	PRN1	0.264891	0.345853	0.442798	0.820194	0.799527		PRN1	0.497118	0.358018	0.236857	0.0109917	0.012977
orf19.3531	orf19.3531	-0.120316	0.444313	0.44776	0.290604	0.258441		orf19.3531	0.674089	0.0373251	0.0453342	0.184211	0.258123
CaalfMt40	tL(UAG)1mt	0	0	2.79095	0	0		tL(UAG)1mt	NA	NA	NA	NA	1
orf19.4526	HSP30	-1.09325	-0.611288	-0.923438	-3.5941	-0.104376		HSP30	0.246077	0.495084	0.351402	0.00827284	0.934227
orf19.1324	RAD2	0.228272	-0.0656707	0.175783	0.0422267	0.286878		RAD2	0.251177	0.750878	0.38398	0.845685	0.106328
orf19.3030	orf19.3030	0.00473452	-0.41863	-0.608487	-0.364942	-0.422663		orf19.3030	0.989747	0.00606167	4.49717e-05	0.024556	0.00545473
orf19.2621	orf19.2621	0.0420601	0.814006	0.714935	1.13567	0.793773		orf19.2621	0.919889	0.00125129	0.00688944	5.45355e-06	0.00179958
orf19.5063	COI1	1.43157	1.05374	0.633551	-0.43369	-0.694886		COI1	6.95372e-16	5.28436e-09	0.00069471	0.025165	0.000141092
orf19.1259	orf19.1259	0.257767	-0.088837	0.132308	-0.096792	-0.11496		orf19.1259	0.035367	0.495347	0.294255	0.451454	0.356616
orf19.3878	orf19.3878	-0.0808441	-0.33051	-0.397328	-0.0276025	-0.693063		orf19.3878	0.684897	0.0267107	0.0062371	0.891012	2.05622e-06
orf19.3967	PFK1	-0.757001	-1.46653	-1.48357	-1.83547	-1.48412		PFK1	1.24282e-10	8.29737e-39	2.32464e-39	2.93342e-60	3.26898e-39
orf19.5875	VAM3	-1.01036	-0.948663	-1.07746	-0.52693	-1.27987		VAM3	1.85703e-05	1.03395e-05	4.01851e-07	0.0207875	2.96274e-10
#N/A	PIKALPHA	0.443022	-0.0163293	-0.252603	0.151751	0.28029		PIKALPHA	3.93466e-05	0.904782	0.55893	0.14502	0.00895523
orf19.6990	orf19.6990	0.0319072	-0.550725	-0.468642	-0.0614638	-0.434996		orf19.6990	0.908741	0.00204973	0.0109644	0.783353	0.0156804
orf19.6887	orf19.6887	-1.06084	-0.0761062	0.483855	0.534617	0.0105887		orf19.6887	4.4199e-09	0.745862	0.0120539	0.00503221	0.982031
orf19.7119	RAD3	-0.0356886	-0.565629	-0.34686	-0.456002	-0.898764		RAD3	0.881083	0.000252702	0.0326489	0.00402549	1.31826e-09
orf19.2983	CDC73	0.234206	0.310423	0.458245	0.360418	0.33657		CDC73	0.0858227	0.00969982	0.000144829	0.00286873	0.00530696
orf19.122	CDC20	-0.56686	-0.144174	-0.486574	-0.27335	-0.393498		CDC20	0.00011208	0.381421	0.000736167	0.0735621	0.00639992
orf19.4375.1	RPS30	-0.518383	-0.103152	0.32112	0.10435	-0.0218881		RPS30	0.000265476	0.530737	0.0271927	0.520488	0.920957
orf19.4478	orf19.4478	-0.0231469	0.440436	0.424631	0.438041	0.712571		orf19.4478	0.895659	2.37645e-05	0.000124252	0.000133018	3.4906e-11
orf19.332.1	orf19.332.1	-0.892229	-0.236601	0.30225	0.759685	-0.207421		orf19.332.1	0.00357281	0.454297	0.370834	0.00772104	0.501209
orf19.4144	orf19.4144	0.299101	0.425918	0.297111	0.515497	0.789308		orf19.4144	0.0220793	0.000185146	0.0140774	6.37597e-06	7.52612e-13
orf19.5461	orf19.5461	0	0	0	-3.88928	0		orf19.5461	1	NA	NA	NA	1
orf19.5335	SGS1	0.319551	-0.407626	-0.398934	-0.184204	-0.742379		SGS1	0.0366527	0.00421784	0.00493742	0.234649	3.61043e-08
orf19.7644	orf19.7644	-0.353653	-0.175583	-0.166432	-0.302035	-0.641949		orf19.7644	0.364549	0.635403	0.669997	0.398306	0.0586376
orf19.6520	orf19.6520	-1.06579	0.295868	-5.96064	2.31513	0.366765		orf19.6520	0.0455206	0.699331	1.44897e-54	0.0754177	0.612439
orf19.5103	orf19.5103	-0.465294	-0.624516	-0.249518	-1.01286	0.0600307		orf19.5103	0.0341906	0.000113386	0.205001	2.5724e-10	0.826493
orf19.985	orf19.985	-0.243605	0.0109764	0.439754	0.103939	-0.0440398		orf19.985	0.0664083	0.946595	0.000211676	0.447286	0.78435
orf19.4528	orf19.4528	-0.239335	0.789253	0.0407906	1.05493	0.954336		orf19.4528	0.384464	7.32623e-05	0.891932	1.38823e-07	1.49242e-06
orf19.4233	THR4	0.281427	-0.0259126	0.0925932	0.0534957	0.00322578		THR4	0.006717	0.838137	0.418939	0.649603	0.992381
orf19.4966	AGC1	0.79583	1.2804	0.481526	0.537999	1.13259		AGC1	1.23494e-06	3.53993e-16	0.00418981	0.00148657	4.85927e-13
orf19.5350	orf19.5350	-0.189184	0.0116801	-0.0841098	0.213674	0.195585		orf19.5350	0.241885	0.94998	0.620646	0.146706	0.179293
orf19.7316	orf19.7316	0.214301	0.260972	0.0168776	-0.0881256	0.033749		orf19.7316	0.208093	0.0909639	0.929642	0.619356	0.87783
tS(CGA)1	tS(CGA)1	-0.398607	-0.347668	-2.32421	0.480838	1.2129		tS(CGA)1	0.944441	NA	NA	NA	0.800471
orf19.4842	orf19.4842	0.0579421	1.5891	-0.609025	-0.0466157	-1.55456		orf19.4842	0.976331	0.0782262	0.588996	0.973642	0.225053
orf19.6675	orf19.6675	-0.858595	-0.424915	-0.566902	-0.0997148	-0.565472		orf19.6675	3.00196e-05	0.034284	0.00577468	0.663255	0.00276505
orf19.6524	TOM40	0.225229	0.0695495	0.522166	0.0844294	0.0800552		TOM40	0.0703698	0.611801	1.95983e-06	0.521469	0.549648
orf19.6436	orf19.6436	0.256647	0.0482896	0.159601	0.420031	0.226982		orf19.6436	0.0393501	0.72235	0.220377	0.000174587	0.0474933
orf19.2107.1	STF2	-3.16034	-1.89626	-3.63389	-4.38698	-2.63971		STF2	2.7153e-32	3.38793e-12	1.15927e-42	1.56992e-61	5.31251e-23
tE(UUC)5	tE(UUC)5	NA	NA	NA	NA	NA		tE(UUC)5	NA	NA	NA	NA	NA
orf19.3965	orf19.3965	0.213397	0.012723	-0.0480348	0.151358	0.165216		orf19.3965	0.296776	0.953219	0.814033	0.369194	0.347827
orf19.4061	orf19.4061	0.167437	0.719761	0.318091	0.152937	0.512814		orf19.4061	0.333693	6.11634e-08	0.0436475	0.343392	0.000232524
snR5c	snR5c	0.36948	0.624744	1.89191	0.480839	0.815513		snR5c	0.927085	NA	NA	NA	0.758724
orf19.4530.1	orf19.4530.1	0.748832	-1.21943	-1.85818	-0.395184	-2.40305		orf19.4530.1	8.34324e-07	2.21767e-17	4.46499e-38	0.0128977	1.45383e-63
orf19.5201	orf19.5201	-0.579686	-0.156504	0.405791	0.42012	-0.0403827		orf19.5201	3.47298e-05	0.313536	0.00413827	0.0028457	0.836
orf19.7212	orf19.7212	-0.364698	-0.404483	-0.361137	-0.126218	-0.389413		orf19.7212	0.00208687	0.000349416	0.00149473	0.323682	0.000501765
orf19.5855	MBP1	0.109739	0.0574841	0.165415	-0.138719	-0.0236553		MBP1	0.466967	0.693953	0.221833	0.303127	0.895913
orf19.1057	orf19.1057	-0.0551569	-0.350314	-0.0721725	-0.105358	-0.301184		orf19.1057	0.899955	0.230499	0.835914	0.761887	0.314307
orf19.7029	orf19.7029	-0.307437	-1.26748	-2.877	-2.05782	-1.59286		orf19.7029	0.336292	1.01387e-05	2.96845e-17	5.14784e-10	9.48582e-09
orf19.6680	FGR27	-0.227402	-0.724696	-0.615081	-0.781074	-0.718338		FGR27	0.142136	3.98504e-08	4.88458e-06	7.1915e-09	9.40534e-08
orf19.760	orf19.760	-0.336708	0.359313	0.696909	0.701	0.52707		orf19.760	0.0866298	0.0416508	6.58835e-05	5.69444e-05	0.00211164
orf19.3901	orf19.3901	0.181897	-0.239465	-0.187611	-0.174282	-0.148006		orf19.3901	0.438584	0.215499	0.370228	0.387167	0.515569
orf19.3203	RCY1	0.0906421	0.507821	-0.003059	0.430619	1.00646		RCY1	0.73632	0.00926276	0.991929	0.0294652	4.51896e-08
orf19.1889	orf19.1889	0.159551	-0.398189	-0.120076	0.00621508	-0.124259		orf19.1889	0.307545	0.00219603	0.436894	0.971106	0.400057
orf19.3902	MRV2	-1.55152	2.58305	-0.499553	0.125182	2.62962		MRV2	1.95674e-08	1.0579e-28	0.0557163	0.694397	8.44639e-37
orf19.4225.1	orf19.4225.1	-0.412784	0.0706591	0.399862	0.315281	0.117294		orf19.4225.1	1.20182e-05	0.517607	1.19085e-05	0.000573895	0.24182
orf19.1124.2	orf19.1124.2	-0.058946	-0.298214	0.0775462	-0.171629	-0.631744		orf19.1124.2	0.834816	0.136452	0.738608	0.409683	0.000460175
orf19.2731	orf19.2731	0.13961	0.169082	-0.274393	-0.398854	-0.15921		orf19.2731	0.624506	0.443365	0.202501	0.0552696	0.46568
orf19.7445	orf19.7445	0.274475	0.830418	0.269768	-0.19302	0.357717		orf19.7445	0.0987535	5.17561e-09	0.099352	0.23882	0.018288
orf19.5169	orf19.5169	0.770903	0.381188	-1.76121	-1.35482	-1.7539		orf19.5169	0.00462339	0.20068	1.7952e-10	2.05988e-07	6.02415e-13
orf19.1539	orf19.1539	0.452426	-0.283869	-1.98424	0.166844	-0.997064		orf19.1539	0.180066	0.425131	6.44065e-08	0.709622	0.00568318
orf19.1934	HST3	-0.095948	0.451627	0.527717	0.180673	0.364596		HST3	0.556863	0.000241661	2.3301e-05	0.176809	0.00356567
orf19.5885	orf19.5885	0.0562158	-0.125527	0.101636	0.0823019	0.0393545		orf19.5885	0.736931	0.3506	0.466264	0.554074	0.810022
orf19.3429	FGR47	-0.129354	0.236967	0.100783	0.204534	0.405683		FGR47	0.584339	0.231958	0.661457	0.317937	0.0269084
orf19.6629	ISC1	0.386191	0.324772	0.466801	0.198668	0.14844		ISC1	0.0709702	0.11372	0.0176836	0.353761	0.506974
orf19.2478	orf19.2478	-0.258691	-0.075621	-0.598723	-0.0627566	-0.313591		orf19.2478	0.371307	0.754359	0.00577896	0.806945	0.127953
orf19.578	orf19.578	-0.442148	-0.00203609	-0.0769558	0.346265	0.0712981		orf19.578	0.00566387	0.993576	0.701023	0.0249899	0.717739
orf19.3336	orf19.3336	0	0.614116	-0.716354	0.480832	1.04758		orf19.3336	NA	NA	NA	NA	0.91873
orf19.719	orf19.719	-0.376035	-0.611178	-0.303477	-0.153118	-0.291292		orf19.719	0.00248346	8.86806e-08	0.0125511	0.25295	0.0132512
orf19.2703	orf19.2703	-0.173882	-0.0451828	-0.396986	-0.531911	-0.155855		orf19.2703	0.258885	0.784827	0.00283633	4.99527e-05	0.276031
orf19.548	CDC10	-0.461213	-0.249377	-0.638197	-0.140862	-0.585567		CDC10	0.000117246	0.0391361	1.87862e-08	0.282847	1.2585e-07
orf19.2476	orf19.2476	0.128287	-0.116031	0.195472	0.268952	-0.104076		orf19.2476	0.374301	0.373905	0.12113	0.0269714	0.433159
orf19.1901	MCM3	0.444799	0.495055	0.636802	0.420683	0.24766		MCM3	0.00132678	0.000180853	9.57803e-07	0.00178815	0.0733655
orf19.3245	orf19.3245	-0.225851	-0.51013	-0.5254	-0.572151	-0.433812		orf19.3245	0.0881999	5.24525e-06	5.74943e-06	1.01747e-06	0.00018103
orf19.2395	IME2	-0.500789	-0.0298722	-0.774575	-0.438052	1.27239		IME2	0.508544	0.964369	0.194671	0.456871	0.0156741
orf19.2098	ARO8	0.470068	0.236752	0.16669	-0.366619	-0.520832		ARO8	0.001669	0.125125	0.294475	0.0123603	0.000168546
orf19.1834	orf19.1834	-0.461999	0.148925	-0.549237	0.0923383	-0.128215		orf19.1834	0.0714868	0.596823	0.0265559	0.753553	0.641313
orf19.4447	YMC1	0.0636474	-0.085767	0.52568	0.182836	-0.181878		YMC1	0.807369	0.70172	0.00401204	0.36486	0.366768
orf19.5910	orf19.5910	0.273791	0.563393	0.271064	0.0716375	0.149489		orf19.5910	0.0211517	9.95392e-08	0.0241443	0.581645	0.205396
orf19.5911	CMK1	-0.465429	-0.7807	-1.57065	-1.65873	-0.725981		CMK1	0.00420535	2.09955e-07	4.85753e-26	2.73025e-29	1.58404e-06
orf19.820	SDS22	-0.409587	-0.357532	-0.438497	-0.0772136	-0.2165		SDS22	0.00980731	0.0174096	0.00373231	0.669732	0.167202
orf19.2216	PDS5	0.596215	0.179284	0.0699586	0.153364	-0.099478		PDS5	3.91257e-08	0.128882	0.604208	0.197855	0.426851
orf19.6058	GLO1	-0.249863	-0.586387	-0.552184	-0.357442	-0.40108		GLO1	0.108589	1.92479e-05	6.1126e-05	0.0135168	0.00407743
orf19.7362	SKN1	0.702358	0.766597	0.262993	0.274921	0.164239		SKN1	5.5598e-07	3.07105e-08	0.0838878	0.0684877	0.296638
orf19.684	orf19.684	0.185628	0.334792	0.491684	0.0401811	0.152531		orf19.684	0.376473	0.0624987	0.00425699	0.856059	0.435832
orf19.3858	orf19.3858	-0.0996654	0.00276878	0.411864	0.157706	-0.0921829		orf19.3858	0.818657	0.994992	0.217912	0.647687	0.812393
snR10a	snR10a	-0.755035	0.412804	-0.692199	0.423178	0.498103		snR10a	0.208911	0.283548	0.0673487	0.308931	0.15343
orf19.7070	orf19.7070	-0.592329	0	0	0	0		orf19.7070	NA	NA	NA	NA	1
orf19.1883	YCS4	0.30075	-0.0439396	-0.0752715	0.0249015	-0.230059		YCS4	0.0303696	0.781969	0.631524	0.879076	0.0787501
orf19.7654	CPR6	-0.0780943	-0.383836	-0.292812	-0.386671	-0.633405		CPR6	0.626396	0.00182463	0.0194416	0.00166305	5.71673e-08
orf19.4611	orf19.4611	-0.273897	0.111866	0.425024	-0.0188773	-0.154951		orf19.4611	0.0717342	0.488101	0.00237313	0.914596	0.30644
orf19.5661	PTC7	0.0872835	-0.105847	0.117403	-0.202972	-0.477369		PTC7	0.61054	0.47898	0.429371	0.144794	0.000141126
orf19.8278	orf19.8278	-1.07808	-0.0928437	0.139971	1.13098	0.504706		orf19.8278	0.106091	0.898584	0.871552	0.0680002	0.431552
orf19.4297	CKB2	0.206549	0.387627	0.030351	0.477266	0.842851		CKB2	0.457383	0.0815743	0.914613	0.029366	6.78791e-05
orf19.4335	TNA1	2.56971	0.876735	-0.815367	-0.853119	-0.614005		TNA1	1.13635e-06	0.127415	0.167123	0.142783	0.301005
orf19.154	orf19.154	-0.738032	0.279858	-0.0273756	0.387313	0.632903		orf19.154	0.00092092	0.211067	0.925193	0.0729454	0.00180141
orf19.7507	orf19.7507	-0.198425	-0.50045	-0.073021	-0.496586	-0.278071		orf19.7507	0.345188	0.000406505	0.701023	0.000640261	0.0591231
orf19.3924	orf19.3924	0.184456	0.962582	-4.01008	-0.480956	-2.88434		orf19.3924	0.825151	0.577994	2.65496e-05	0.845473	4.7233e-07
orf19.1772	orf19.1772	-0.286198	0.66631	0.233252	0.95227	1.14251		orf19.1772	0.192472	0.000465377	0.294064	3.23196e-07	3.79967e-10
orf19.4007	orf19.4007	0.119435	-0.345184	-0.234484	-0.0629105	0.542449		orf19.4007	0.569078	0.0355555	0.192508	0.749597	0.000655657
orf19.2934	orf19.2934	-0.500253	0.498003	0.7089	1.39782	1.28065		orf19.2934	0.310504	0.249372	0.144561	0.000468601	0.00102716
orf19.2245	YPT72	-0.42593	-0.400147	-0.451655	0.177409	-0.354662		YPT72	0.0792852	0.0752415	0.0513583	0.484928	0.110723
orf19.4022	SDH4	0.178168	0.12892	0.388993	-0.152267	-0.269618		SDH4	0.436669	0.558423	0.0415803	0.461793	0.164543
orf19.3549	CDC21	-0.0695101	0.166779	-0.167119	-0.140889	-0.195855		CDC21	0.765663	0.340048	0.35746	0.4338	0.255052
orf19.1887	orf19.1887	0.258696	-0.216446	0.0891147	-0.62964	-0.50951		orf19.1887	0.229739	0.299128	0.710622	0.00169708	0.00792401
orf19.6928	SAP9	-0.190473	-0.684362	-0.785991	-1.56912	-1.11419		SAP9	0.260106	1.51222e-06	1.23373e-08	5.96829e-31	1.73064e-16
orf19.4919	orf19.4919	0.643739	-0.4882	0.963478	-1.74526	0.429292		orf19.4919	0.618919	0.0340392	0.413349	0.0575559	0.0602361
orf19.4980	HSP70	-1.2488	-0.823594	-1.85837	-2.33188	-0.547134		HSP70	2.0563e-11	1.74224e-05	1.05766e-24	2.46195e-38	0.00477602
orf19.7502	orf19.7502	1.26343	2.24996	1.82915	2.16167	1.8945		orf19.7502	1.07339e-15	8.45105e-49	3.45716e-31	4.53256e-45	6.15735e-35
orf19.1096	orf19.1096	0.435826	0.62588	0.550484	0.797922	0.843365		orf19.1096	0.0162833	0.000223798	0.00127816	2.31765e-06	3.1487e-07
orf19.7050	NOP15	-0.372575	0.202854	0.867963	1.55707	0.755325		NOP15	0.227054	0.500255	0.00186153	4.98914e-10	0.00652727
orf19.3275	orf19.3275	-0.264015	-0.243886	0.191582	0.0693943	-0.195266		orf19.3275	0.399349	0.357041	0.538369	0.827581	0.494931
orf19.7094	HGT12	-5.6735	-4.19322	-5.68608	-3.55107	-1.81852		HGT12	8.53983e-27	3.53839e-15	4.51273e-26	8.41908e-12	0.000362922
orf19.3176	RIM21	-0.00368839	-0.400849	-0.118933	0.0092041	-0.466082		RIM21	0.990686	0.00173941	0.414128	0.955056	0.000314022
orf19.1093	FLO8	0.654386	0.738954	0.834502	-0.0475808	0.742558		FLO8	3.06672e-06	6.8497e-08	8.05188e-10	0.792289	4.66436e-08
orf19.4164	orf19.4164	-0.598883	-0.307227	-0.503728	-0.172018	0.00480805		orf19.4164	0.00174183	0.101737	0.00970546	0.408329	0.994841
orf19.5467	TLO7	-0.519357	0.0151257	0.0114627	0.363257	-0.419788		TLO7	0.0535959	0.962182	0.974822	0.130079	0.036583
orf19.5294	PDB1	0.412977	0.167704	0.10923	0.26087	0.148252		PDB1	0.000783327	0.205439	0.431723	0.0375981	0.257619
orf19.6453	orf19.6453	-0.0659682	0.285065	0.137796	0.353788	0.592226		orf19.6453	0.814036	0.168817	0.559012	0.0864427	0.00163336
orf19.6475	orf19.6475	-1.46791	0.614126	0.351484	0.102211	-0.297856		orf19.6475	0.525026	0.805389	0.689598	0.961487	0.800471
orf19.7080	LEU2	1.10726	-0.23525	-0.00622652	-0.515667	-0.0868583		LEU2	2.70357e-13	0.17349	0.979639	0.00132261	0.660583
orf19.3592	JEM1	0.274104	0.475318	0.266499	0.34895	0.479229		JEM1	0.080268	0.000587121	0.078404	0.0163856	0.000437376
orf19.5618	orf19.5618	-0.0142543	0.672657	-0.190249	0.322312	0.547837		orf19.5618	0.956409	9.20399e-06	0.295049	0.0556516	0.00032867
orf19.18	IMH3	0.179774	-0.240772	0.570065	0.324878	-0.0934972		IMH3	0.332999	0.153542	0.000198691	0.0450284	0.619787
orf19.577	orf19.577	0.196181	-0.221803	-0.766938	-0.263095	-0.213418		orf19.577	0.113549	0.0558813	1.46439e-12	0.0207367	0.0639469
orf19.6498	orf19.6498	-0.0584991	0.00280888	-0.180732	-0.637212	0.546975		orf19.6498	0.743323	0.989009	0.227324	7.46182e-07	9.32031e-06
orf19.2551	MET6	0.809591	0.348896	-0.182381	-0.252424	0.386527		MET6	7.53475e-05	0.111802	0.439318	0.262202	0.0663426
tA(UGC)2	tA(UGC)2	NA	NA	NA	NA	NA		tA(UGC)2	NA	NA	NA	NA	NA
orf19.3016	orf19.3016	-0.322116	-0.846889	-0.0349939	-0.490192	-0.601319		orf19.3016	0.00914897	1.92622e-14	0.818525	2.62516e-05	1.42006e-07
orf19.2645	orf19.2645	0	1.36299	0	-0.480946	-2.3478		orf19.2645	NA	NA	NA	NA	0.817653
orf19.114	orf19.114	-0.588309	-0.205553	-0.287146	0.239004	0.381251		orf19.114	0.0839605	0.519801	0.422119	0.542571	0.218801
orf19.5874	orf19.5874	-3.36904	-1.31367	-2.36451	0	-1.66119		orf19.5874	0.0824458	0.519185	0.229068	1	0.15342
orf19.643	orf19.643	0.0488558	-0.105998	-0.319957	0.204384	0.0119387		orf19.643	0.883865	0.676062	0.178141	0.408551	0.982031
orf19.6744	orf19.6744	-0.0589718	-0.21301	-0.0895721	-0.361046	0.00977144		orf19.6744	0.826593	0.242222	0.669478	0.0439209	0.982031
orf19.2545	DOT6	0.119933	-0.34034	0.0557462	-0.268473	-0.655569		DOT6	0.585806	0.0497315	0.793469	0.129764	6.41264e-05
orf19.1159	orf19.1159	0.514789	-0.469808	-0.635143	-0.400421	0.00141452		orf19.1159	0.00247312	0.0025893	9.52943e-05	0.0189877	1
orf19.5325	KIN3	0.141726	-0.295405	-0.155738	-0.244658	-0.461908		KIN3	0.41416	0.035412	0.316777	0.0987142	0.000492646
orf19.6476	orf19.6476	0.0148269	0.529564	0.0846113	0.324205	0.376766		orf19.6476	0.951415	0.000176737	0.631414	0.029442	0.00817428
orf19.7124	RVS161	0.0663016	-0.498631	-0.2783	-0.412435	-0.93683		RVS161	0.663282	7.67562e-06	0.0183688	0.000288815	1.27106e-18
orf19.4672	orf19.4672	0.592092	3.68948	-2.63998	-0.266218	-1.5317		orf19.4672	0.861678	0.15837	0.35047	0.928259	0.640947
orf19.6915	MRE11	-0.339607	0.329946	0.0503832	0.57075	0.721322		MRE11	0.0423919	0.0371747	0.806132	0.000250635	6.11096e-07
orf19.1525	orf19.1525	-0.0441368	0.0787905	0.0124167	-0.0475384	0.297631		orf19.1525	0.769442	0.526891	0.929903	0.72976	0.00499828
orf19.6579	orf19.6579	-1.17921	-0.883241	-1.19108	-0.344027	-0.878796		orf19.6579	1.65017e-10	8.02566e-07	5.42863e-11	0.0874582	6.48642e-07
orf19.1375	LEU42	0.506953	-0.341216	-0.588837	-0.668872	-0.405939		LEU42	0.000866569	0.0295555	9.09177e-05	6.61168e-06	0.00741915
orf19.4756	orf19.4756	0.715915	0.543668	-0.928519	-0.209531	-0.0799844		orf19.4756	0.00105976	0.0144338	0.000116443	0.410726	0.793274
orf19.2680	orf19.2680	0.400349	0.234179	0.477469	0.242086	0.209267		orf19.2680	0.00011566	0.0272955	1.68681e-06	0.0284797	0.04885
orf19.6007	orf19.6007	-0.185805	0.169735	0.506356	0.797692	0.638154		orf19.6007	0.566285	0.576007	0.0561493	0.00180479	0.0121808
orf19.669	PRM1	0.400835	0.366168	-0.345576	-0.078919	0.840438		PRM1	0.698168	0.514409	0.59728	0.907023	0.174988
orf19.2247	orf19.2247	-0.555878	-1.06625	-0.449052	1.18738	0.026062		orf19.2247	0.354826	0.0799509	0.441771	0.0266379	0.982031
orf19.2678	BUB1	0.464747	0.523084	0.369823	0.34179	0.42335		BUB1	0.00121196	7.14333e-05	0.00798337	0.0154319	0.00151017
orf19.1546	orf19.1546	-0.176241	0.154412	0.238279	0.454105	0.652254		orf19.1546	0.264933	0.285072	0.096774	0.000611643	1.11671e-07
orf19.6076	orf19.6076	-0.28237	-0.379588	-0.517266	-0.436512	-0.169116		orf19.6076	0.0069591	8.25934e-05	5.76819e-08	6.98453e-06	0.0977923
orf19.5113	ADH2	0.318106	0.254492	-3.04057	-1.04064	-2.52984		ADH2	0.262625	0.353637	2.90053e-42	1.3059e-05	2.48339e-29
orf19.2415	orf19.2415	-0.395505	0.434707	0.700759	0.138181	0.552341		orf19.2415	0.0144001	0.00223563	4.56223e-07	0.397743	0.000109931
orf19.3874	orf19.3874	0.826704	-0.650381	0.0547688	0.156824	-0.468204		orf19.3874	1.00492e-07	3.58053e-05	0.793549	0.392964	0.00333242
orf19.6486	LDG3	-2.72002	2.45034	1.56329	1.43029	3.32925		LDG3	0.0143504	0.0239701	0.130107	0.332767	0.00749233
orf19.4244	orf19.4244	-1.62123	0.423102	-0.778253	-1.50962	0.373498		orf19.4244	0.192008	0.692542	0.476695	0.380202	0.680887
orf19.2481	orf19.2481	1.04432	2.11435	1.12875	2.3606	1.44836		orf19.2481	0.591843	0.272624	0.482268	0.254809	0.426529
orf19.5894	orf19.5894	0	-1.95586	-0.798852	0	0		orf19.5894	NA	NA	NA	NA	1
orf19.6326	orf19.6326	-0.389635	-0.429931	-0.163701	-0.31762	-0.820603		orf19.6326	0.0279536	0.00770707	0.375976	0.0600922	9.40534e-08
tG(UCC)1	tG(UCC)1	0	0	0	-2.22718	0		tG(UCC)1	NA	NA	NA	NA	1
orf19.3871	DAD3	-0.429838	0.0821559	0.247984	0.0293211	0.897111		DAD3	0.263707	0.792273	0.3946	0.926502	0.000310572
orf19.2090	orf19.2090	0.0296995	-0.198204	0.266416	0.216602	-0.2437		orf19.2090	0.907128	0.268065	0.122642	0.217959	0.151804
orf19.1150	orf19.1150	-0.100942	0.619963	0.714532	-0.053823	0.407005		orf19.1150	0.730728	0.00371237	0.000995531	0.843401	0.0583877
orf19.5768	SNF4	0.0807481	0.0382602	-0.0440333	0.0516358	0.158176		SNF4	0.709567	0.850845	0.829554	0.799464	0.373428
orf19.4160	orf19.4160	-0.412478	-0.165114	0.632311	0.315473	-0.0337201		orf19.4160	0.0435919	0.445284	0.00099439	0.111271	0.908596
orf19.4748	orf19.4748	0.325995	1.95497	0.945068	1.6941	2.06781		orf19.4748	0.481629	6.51147e-08	0.0154075	7.47587e-06	6.4758e-08
orf19.3912	GLN3	0.165471	-0.467138	0.158159	-0.173191	-0.284804		GLN3	0.411882	0.00532965	0.401172	0.3444	0.0956315
orf19.1307	orf19.1307	1.38329	1.38636	0.374007	0.564805	0.451245		orf19.1307	0.000548043	0.000293782	0.408866	0.374654	0.280129
orf19.4062	TRY2	0.0158563	0.0328452	0.10715	0.18185	0.0964699		TRY2	0.956409	0.877002	0.608928	0.329266	0.635148
orf19.6967	USO6	-0.884583	-0.423821	-0.269718	-0.183232	0.0643117		USO6	2.95399e-06	0.0265925	0.200759	0.394055	0.792205
orf19.6142	orf19.6142	-0.310629	0.861723	-1.83045	-0.850525	-0.947684		orf19.6142	0.818657	0.509215	0.0435327	0.492294	0.402053
orf19.2791	BBC1	-0.289754	-0.414732	-0.671379	-0.9082	-0.770987		BBC1	0.1169	0.0141753	3.02268e-05	1.94553e-08	1.41478e-06
orf19.4932	orf19.4932	0.285393	0.136854	0.94759	0.416444	0.545153		orf19.4932	0.0295984	0.321037	1.4599e-16	0.000647299	3.75612e-06
orf19.3567	BIO32	0.669886	0.30795	-0.160366	-1.01333	-0.410365		BIO32	0.0725756	0.332158	0.68232	0.00102216	0.222918
orf19.2088	DPB4	-0.421311	-0.100542	-0.401395	-0.122468	-0.316144		DPB4	0.0487173	0.625611	0.041167	0.564209	0.0791134
tM(CAU)4	tM(CAU)4	0	-1.30944	1.1247	1.59007	0.391881		tM(CAU)4	NA	NA	NA	NA	0.982031
orf19.898	HEM2	0.77108	-0.320154	0.172207	0.0574366	-0.0366434		HEM2	6.47594e-11	0.0103949	0.195842	0.69989	0.828358
orf19.6550	orf19.6550	-1.04167	-0.275144	0.740939	0.558879	0.00518304		orf19.6550	0.000233966	0.459432	0.00769487	0.0780405	1
orf19.5295	orf19.5295	-0.0650077	0.567534	-0.559215	-0.277273	1.34193		orf19.5295	0.767961	0.000182167	0.000574229	0.149917	7.25347e-18
orf19.5522	orf19.5522	-0.0839943	0.304184	-0.245381	0.702272	0.482302		orf19.5522	0.866686	0.400663	0.56031	0.0459056	0.165673
orf19.3230	BOI2	0.296152	0.351731	0.4522	0.0365601	0.34018		BOI2	0.0762345	0.0258096	0.00350512	0.852163	0.0272266
orf19.4845	TVP18	0.176106	0.0502423	0.0425547	0.462616	-0.374798		TVP18	0.456182	0.824839	0.85434	0.0170816	0.0370814
orf19.2289	ARP3	0.326166	-0.0968057	0.00569792	-0.212456	-0.230864		ARP3	0.0424218	0.58506	0.979651	0.185953	0.138602
orf19.5928	RPP2B	-0.348938	-0.504261	0.289818	-0.156878	-0.7062		RPP2B	0.0367401	0.00124875	0.0769491	0.368595	2.34737e-06
snR10b	snR10b	0	0	-0.798852	0	0.391881		snR10b	NA	NA	NA	NA	0.982031
orf19.3240	ERG27	0.0479425	-0.187832	-0.373003	0.0841266	-0.32613		ERG27	0.809325	0.201527	0.00686648	0.603202	0.0173741
orf19.5474	orf19.5474	2.1365	-0.531066	0.92793	-0.282549	-1.75152		orf19.5474	0.0735526	0.613556	0.00340006	0.352984	4.09545e-11
orf19.4262	orf19.4262	-0.0819717	-0.0340696	-0.492309	-0.415707	-0.438929		orf19.4262	0.651189	0.847325	0.000345608	0.00320794	0.00127261
orf19.4738	orf19.4738	-0.368736	-0.405035	-0.55094	-0.454303	-0.306161		orf19.4738	0.0367462	0.0148142	0.00120076	0.00837988	0.0659753
orf19.5816	EBP7	1.01034	0.807212	-0.194581	0.175374	0.736814		EBP7	5.47636e-08	1.03492e-05	0.380393	0.418053	9.75128e-05
orf19.6404	GSH2	0.0550321	-0.297918	-0.00298811	-0.248151	-0.171664		GSH2	0.815211	0.0817625	0.990798	0.154678	0.343506
orf19.6464	orf19.6464	0.397994	0.13261	-0.252834	0.13448	0.362637		orf19.6464	0.000173021	0.232499	0.0219244	0.255176	0.000354369
orf19.1441	orf19.1441	0.123629	0.962156	0.348117	0.449454	1.08195		orf19.1441	0.426518	4.11109e-16	0.0158948	0.00035349	2.0133e-20
orf19.286	orf19.286	-0.611932	-0.874273	0.0322506	-0.0921991	0.296709		orf19.286	0.363932	0.0942428	0.966199	0.89793	0.734876
orf19.7395	orf19.7395	NA	NA	NA	NA	NA		orf19.7395	NA	NA	NA	NA	NA
orf19.7148	TPO2	0.190267	0.445763	0.202462	-0.630673	-0.56161		TPO2	0.622974	0.205919	0.63897	0.0595353	0.0963933
orf19.4830	orf19.4830	0.291548	0.120882	-0.053493	0.373419	0.0556413		orf19.4830	0.0867574	0.487763	0.779643	0.0168015	0.786697
orf19.5265	KIP4	-2.01788	-1.38626	-2.43877	-0.986991	-1.99239		KIP4	6.90411e-104	2.17722e-51	2.16469e-143	5.96679e-24	9.24696e-104
orf19.4317	GRE3	-0.683887	-0.688413	-0.912217	-0.963269	-0.513449		GRE3	0.000124596	8.73281e-05	9.54086e-08	1.98284e-08	0.00357755
orf19.4445	orf19.4445	0.520241	1.33051	-3.08949	-1.30363	-0.808013		orf19.4445	0.027503	5.08081e-10	1.77622e-36	2.0994e-09	0.000195212
orf19.5986	THI4	1.41671	0.0412232	0.0247075	-0.871994	0.34728		THI4	3.40609e-08	0.903452	0.94429	0.00201413	0.28586
orf19.3325.3	RPS21B	-0.174004	-0.504518	0.106904	0.0248413	-0.388493		RPS21B	0.247218	7.22209e-05	0.47774	0.880694	0.0022311
orf19.3942	orf19.3942	-0.398119	-0.325678	0.342693	-0.329725	-0.203173		orf19.3942	0.051328	0.0727882	0.0653429	0.0463467	0.288976
orf19.4597	orf19.4597	0.0304659	-0.109457	-0.417605	0.0534284	0.186564		orf19.4597	0.891416	0.515641	0.00458248	0.772166	0.22539
orf19.6480	orf19.6480	0.348542	1.17829	0.674519	0.838366	1.04377		orf19.6480	0.146094	6.98514e-09	0.00164205	8.47366e-05	2.09297e-07
orf19.3174	CDC24	0.15857	0.046627	-0.0179402	-0.0786595	-0.199321		CDC24	0.192797	0.722351	0.896041	0.518905	0.0696126
tD(GUC)7	tD(GUC)7	NA	NA	NA	NA	NA		tD(GUC)7	NA	NA	NA	NA	NA
orf19.558	GUT1	0.21747	-0.141416	1.11171	0.123446	1.08122		GUT1	0.267437	0.489682	1.0572e-11	0.542965	3.322e-12
orf19.4567	orf19.4567	2.03864	2.74666	1.28705	1.41988	-0.102006		orf19.4567	0.000301079	0.0055564	0.116363	0.106285	0.921067
orf19.4193.1	RPS13	0.0246353	-0.000497506	0.205817	0.0701372	0.135999		RPS13	0.871642	0.997981	0.0481659	0.546635	0.204001
orf19.2328	orf19.2328	0.00459739	-0.170666	-0.0493664	-0.231456	-0.351215		orf19.2328	0.977982	0.0532603	0.642844	0.00657784	1.51214e-05
orf19.6092	KEL1	0.274771	-0.104374	0.0710759	-0.362862	-0.508167		KEL1	0.149508	0.610172	0.73606	0.0391495	0.0023147
orf19.2099	HIR1	0.38588	0.0348865	0.186498	0.05551	-0.222793		HIR1	0.0137556	0.853011	0.279607	0.777918	0.159581
orf19.2610	orf19.2610	-0.347817	-0.0584256	0.310904	0.344444	-0.0526061		orf19.2610	0.0367049	0.745914	0.0457499	0.025784	0.79224
orf19.7572	SPT7	0.250741	0.618331	0.747506	0.202822	0.526587		SPT7	0.0642695	1.08672e-07	6.52183e-10	0.120373	5.96802e-06
orf19.4675	ASK1	0.448098	0.775269	0.692944	0.211585	0.541346		ASK1	0.00188355	3.52306e-10	7.14547e-08	0.135731	3.97979e-05
orf19.3171	ACH1	-0.0580794	0.107558	-0.219951	0.072203	-0.293975		ACH1	0.71924	0.427012	0.076691	0.603678	0.0128765
orf19.4463	orf19.4463	2.94151	-0.994454	0	0	0		orf19.4463	NA	NA	NA	NA	1
orf19.999	GCA2	-2.57845	-3.68496	-5.09607	-3.13484	-1.36479		GCA2	1.80011e-34	6.0854e-45	1.00688e-85	1.54939e-33	9.63254e-11
orf19.3419	MAE1	-0.588897	-0.988386	-0.751552	-1.18938	-1.11438		MAE1	0.00319025	9.66627e-08	6.59758e-05	1.06608e-10	1.0171e-09
orf19.7360	orf19.7360	-1.03421	0.52698	-0.0610829	0.285562	0.0280466		orf19.7360	0.00659371	0.114204	0.886705	0.456248	0.962324
orf19.4917	orf19.4917	-0.165758	0.669831	0.385681	-0.0820848	0.434205		orf19.4917	0.693594	0.153637	0.415709	0.864841	0.252261
orf19.652	orf19.652	0.179245	-0.122068	-0.00227984	0.263776	0.10256		orf19.652	0.410029	0.540616	0.993172	0.162103	0.621491
orf19.6886	orf19.6886	-0.241834	0.0923899	0.0922631	0.917411	0.507412		orf19.6886	0.408633	0.75101	0.763962	7.6634e-05	0.0342295
orf19.3555	BUD14	-0.567384	-0.50518	-0.581844	-0.185333	-0.839226		BUD14	6.87266e-09	1.75617e-07	2.0281e-09	0.0850463	3.85106e-19
orf19.2796	orf19.2796	0.557892	0.582078	0.424164	0.778541	0.593851		orf19.2796	0.000242593	8.00368e-05	0.00523964	8.22236e-08	4.73396e-05
orf19.4006	orf19.4006	-0.235084	0.368135	0.273745	0.35164	0.256725		orf19.4006	0.123978	0.00289162	0.0394739	0.00526406	0.0543739
orf19.5757	orf19.5757	0.0689463	0.497794	0.352704	0.528938	0.584114		orf19.5757	0.785821	0.00388578	0.0572152	0.00315464	0.000585248
orf19.7680	CTA26	-0.178714	-0.325033	-0.51021	-0.599474	-0.624517		CTA26	0.409585	0.0775042	0.00360732	0.000821444	0.000165123
orf19.4758	orf19.4758	-0.4016	-0.231443	0.795099	0.965563	0.390563		orf19.4758	0.3149	0.568477	0.0222332	0.00480851	0.290265
orf19.7323	CBP1	-1.55094	-1.567	-2.75287	-1.92141	-2.10655		CBP1	1.45366e-42	4.62813e-44	2.56937e-132	2.61106e-65	2.78027e-79
orf19.4537	orf19.4537	0.114583	0.0530924	0.485476	0.212054	-0.0160934		orf19.4537	0.394627	0.675437	1.86009e-06	0.0574213	0.923461
orf19.3658	orf19.3658	0.0213087	-0.334347	-0.482931	-0.0540707	-0.458331		orf19.3658	0.932547	0.0408323	0.00187173	0.791858	0.00367556
orf19.50	orf19.50	-0.306461	0.389655	0.0511578	0.725321	1.12165		orf19.50	0.2031	0.0581467	0.845251	0.000286857	6.23793e-09
orf19.6175	orf19.6175	-0.165661	-0.248121	-0.139201	-0.0958944	0.194105		orf19.6175	0.426518	0.0916219	0.42141	0.555861	0.193799
orf19.1828	BUD16	0.327829	0.47186	0.14366	0.54335	0.98208		BUD16	0.165312	0.025798	0.598021	0.00863837	1.15296e-06
orf19.7069	orf19.7069	-0.0808142	0.101014	0.970023	0.178624	-0.517533		orf19.7069	0.768756	0.668874	2.90532e-07	0.415248	0.00749233
orf19.3612	PST2	-1.8578	-2.1828	-2.02462	-2.04856	-2.66692		PST2	5.9256e-23	2.02378e-30	5.49583e-25	1.1706e-24	9.09415e-43
orf19.2938	orf19.2938	-0.163116	0.337056	0.872239	1.19269	1.22996		orf19.2938	0.56913	0.176457	0.0002596	2.18224e-07	1.09015e-07
orf19.1267.1	orf19.1267.1	-0.996638	-0.174991	0.335306	-0.0545985	-0.321135		orf19.1267.1	0.00703526	0.640029	0.36958	0.895566	0.367329
tY(GUA)2	tY(GUA)2	0	-4.12317	0.885475	0	0.193307		tY(GUA)2	1	NA	NA	NA	0.980793
orf19.1163	orf19.1163	0.305996	0.210571	0.40713	0.172034	0.388256		orf19.1163	0.0465172	0.156956	0.00391475	0.258878	0.00566602
orf19.3867	RPL7	-0.540023	-0.0763371	0.0849433	0.43526	0.354384		RPL7	0.0284482	0.78267	0.773537	0.0640241	0.12886
orf19.1747	KIP2	-0.18154	0.586571	-0.000562839	-0.0255868	0.407015		KIP2	0.435102	0.00174402	0.999827	0.914596	0.0312592
orf19.2527	orf19.2527	-0.126938	-0.0679146	-0.150149	0.0232298	-0.0248643		orf19.2527	0.564396	0.748162	0.454508	0.914596	0.927487
orf19.6452	RBP1	0.121632	0.00373666	-0.0348235	0.137779	0.197876		RBP1	0.550769	0.988131	0.865459	0.442048	0.249611
orf19.6948	CCC1	0.487619	-0.0616439	-0.360764	0.852368	-0.109828		CCC1	0.0266303	0.829304	0.175125	9.19687e-05	0.704201
orf19.4142	orf19.4142	0.681535	-0.175074	-0.12233	-0.0638034	-0.551977		orf19.4142	8.51412e-05	0.380045	0.578597	0.772166	0.00133108
orf19.1996	CHA1	0.771584	0.0787369	-1.02058	-0.696108	-1.05628		CHA1	0.00148507	0.808618	0.00116773	0.00564554	0.000246129
orf19.5517	orf19.5517	1.30754	1.15264	1.63644	1.13742	0.678296		orf19.5517	4.14873e-12	1.34821e-09	1.50464e-18	2.35236e-09	0.000515807
orf19.2423	ZCF11	0.102376	0.223383	0.169094	-0.220184	-0.189759		ZCF11	0.634478	0.203949	0.365359	0.219291	0.287497
orf19.6017	orf19.6017	-0.419395	-1.16959	0.498843	-0.571635	-0.373184		orf19.6017	0.0660115	4.94008e-09	0.0327378	0.0076481	0.0994232
orf19.2400	orf19.2400	-0.146187	0.371271	0.210177	1.23833	0.715154		orf19.2400	0.584176	0.0941952	0.376698	5.77014e-09	0.000386989
orf19.6537	orf19.6537	0.115766	0.931054	0.0862317	0.4625	1.28008		orf19.6537	0.752536	0.000139396	0.803192	0.108545	3.09708e-07
orf19.2364	MIS11	0.600334	0.17603	0.49754	0.221462	0.588838		MIS11	0.000452797	0.355949	0.00345833	0.230994	0.000359994
orf19.3048	orf19.3048	2.02178	1.74969	1.90783	0.774048	1.81389		orf19.3048	1.08559e-34	3.52329e-27	3.33124e-34	2.8569e-06	2.25052e-27
orf19.6369	RIO2	-0.231684	-0.323287	-0.256255	0.0279801	-0.235165		RIO2	0.180263	0.0321674	0.11573	0.882647	0.125474
orf19.1442	PLB4.5	-1.41473	-4.63374	-1.93881	-2.37043	-0.982452		PLB4.5	6.84935e-20	2.33302e-78	7.44041e-19	1.50457e-37	6.20363e-10
tY(GUA)4	tY(GUA)4	NA	NA	NA	NA	NA		tY(GUA)4	NA	NA	NA	NA	NA
orf19.832	GPI13	0.189612	0.458134	0.115069	0.651464	0.436833		GPI13	0.42869	0.0223642	0.630571	0.000912238	0.0265614
orf19.4340.1	orf19.4340.1	-0.289283	0.416861	0.340716	0.523598	0.553706		orf19.4340.1	0.1001	0.00869447	0.0364138	0.000504503	0.00024592
orf19.1059	HHF1	0.272908	0.175622	0.360762	0.618122	0.154532		HHF1	0.304961	0.500967	0.131533	0.00641066	0.556649
orf19.5693	orf19.5693	0.368066	-0.42027	0.344279	-0.363729	-0.958814		orf19.5693	0.158847	0.0850068	0.165285	0.137964	1.6159e-05
orf19.485	orf19.485	-0.285084	0.0762553	0.0261494	0.0958749	-0.0430834		orf19.485	0.487066	0.839749	0.950225	0.811013	0.930305
orf19.2041	orf19.2041	0.258656	0.20661	0.26572	-0.311826	-0.0872246		orf19.2041	0.112379	0.191281	0.0827621	0.0374161	0.616557
orf19.5804	HYU1	0.0367011	-0.191889	-0.530712	-0.561142	-0.473842		HYU1	0.864307	0.21821	0.000187238	9.50431e-05	0.000694191
orf19.839	orf19.839	-0.15077	-0.354997	0.200182	0.307087	0.104604		orf19.839	0.488322	0.0473844	0.324579	0.0908186	0.61057
orf19.5198	NOP4	-0.458631	-0.504373	-0.374178	0.155995	-0.0819923		NOP4	0.063109	0.0264135	0.130376	0.548236	0.782317
orf19.1219	orf19.1219	0.323149	-0.0527949	-0.161167	0.0538148	0.856733		orf19.1219	0.284243	0.874101	0.645288	0.872415	0.00095155
orf19.7378	HAL3	0.0615986	-0.119203	-0.15697	-0.246383	-0.491603		HAL3	0.704331	0.370151	0.231903	0.0470516	1.78597e-05
orf19.544.1	PRE6	-0.288499	-0.106679	-0.0852487	-0.272923	-0.0887705		PRE6	0.0619455	0.520276	0.622594	0.0643513	0.600059
orf19.7216	YPT52	-0.132263	-0.332927	-0.23449	-0.394647	-0.268445		YPT52	0.469967	0.0259467	0.152798	0.0114398	0.0722898
orf19.5432	TPT1	-0.868708	-0.511097	-0.634222	-0.287795	-0.572809		TPT1	2.00749e-09	0.00030847	8.60323e-06	0.0521255	2.63952e-05
orf19.4210	orf19.4210	-0.771044	0.0590871	-0.367232	-0.127596	0.2048		orf19.4210	2.17987e-07	0.751972	0.0181052	0.461793	0.200088
orf19.5308	orf19.5308	-4.7721	-1.30946	-4.8697	-5.68773	2.99657		orf19.5308	0.0151468	0.633618	0.0109543	0.00270448	0.144064
orf19.30	SPF1	0.389961	0.208432	-0.165187	0.182106	0.0210072		SPF1	0.0071185	0.167284	0.287448	0.231719	0.924337
orf19.1777	orf19.1777	0.212368	0.364443	-0.126904	0.0779529	0.547886		orf19.1777	0.206924	0.0152129	0.461271	0.659858	0.000116515
orf19.1890	orf19.1890	0.325412	-0.354824	-0.216166	0.0479152	-0.0686822		orf19.1890	0.0386516	0.0178704	0.172689	0.799887	0.718253
orf19.7437	orf19.7437	-0.377841	-0.355573	-0.700985	-1.18715	-0.855346		orf19.7437	0.0237569	0.0293886	4.55618e-06	1.92554e-15	1.66678e-08
orf19.4621	orf19.4621	-0.216315	-0.210682	-0.0941648	0.540931	0.0542245		orf19.4621	0.374395	0.346189	0.709279	0.00876536	0.849611
orf19.1532	SAM37	-0.250481	0.716862	0.526761	1.17756	1.09036		SAM37	0.531469	0.0299055	0.164291	0.000363327	0.000651579
orf19.5840	orf19.5840	-0.280434	-0.571437	-0.436843	-0.320802	-0.605265		orf19.5840	0.0777285	3.30699e-05	0.00201882	0.030201	9.95569e-06
orf19.4673	BMT9	1.46726	2.08994	2.00791	0.991984	2.22306		BMT9	3.60458e-06	5.6167e-10	4.11665e-09	0.00256985	1.79744e-12
orf19.6584	PRT1	0.125253	0.0851228	0.299159	0.311911	0.339442		PRT1	0.257416	0.428108	0.0015664	0.000923278	0.000199842
orf19.1690	TOS1	0.21306	0.367236	0.00383598	0.096049	-0.929798		TOS1	0.396892	0.0957763	0.990728	0.702639	2.88754e-06
orf19.4972	OFI1	4.36828	4.46842	4.79603	4.79601	1.58784		OFI1	2.58411e-25	6.41457e-45	2.34368e-39	4.9656e-33	3.58681e-09
orf19.1802	OFD1	-0.766921	-0.813363	-0.901634	-0.768606	-0.224866		OFD1	2.5805e-11	2.0432e-13	1.01524e-15	1.3169e-11	0.0636055
orf19.6005	HGT5	0.184066	-0.11938	-0.1786	-0.188309	-0.367341		HGT5	0.472314	0.624721	0.450228	0.43316	0.0939245
orf19.4375	orf19.4375	-0.589954	-0.552301	-0.284501	0.0122134	-0.249287		orf19.4375	6.45542e-06	1.86066e-06	0.026094	0.939901	0.0410911
orf19.4603	ARL1	-0.37919	-0.185326	0.326788	0.451775	-0.0336922		ARL1	0.0520851	0.333777	0.0789859	0.0153522	0.895712
orf19.4292	PEP12	-0.152174	-0.267003	-0.539436	-0.556814	-0.497464		PEP12	0.312607	0.0320284	9.55509e-06	2.07093e-06	3.14141e-05
orf19.1361	TIM23	0.447875	0.660244	1.31647	1.11887	0.982718		TIM23	0.00101142	1.89018e-07	5.20972e-26	1.36719e-18	3.77062e-15
orf19.1370	orf19.1370	-0.752186	-3.46641	-3.1463	1.92307	-1.73081		orf19.1370	0.65359	0.042795	0.00912378	0.0985747	0.0924467
orf19.673	orf19.673	0.449303	0.233156	-0.475484	-1.12254	-0.0146523		orf19.673	0.20861	0.504744	0.145908	0.000373489	0.985112
orf19.6211	orf19.6211	0.512628	-0.0594806	-0.398067	-0.236522	-0.307538		orf19.6211	0.0002089	0.720208	0.00334225	0.0977929	0.0243474
orf19.3798	orf19.3798	-0.960595	-0.350085	0.0495492	0.136967	-0.0693547		orf19.3798	1.85041e-05	0.0958009	0.853352	0.559967	0.800471
orf19.6931	orf19.6931	0.201792	0.0225943	-0.0665658	0.271405	0.0988547		orf19.6931	0.225572	0.900314	0.709806	0.0707666	0.5511
orf19.2725	orf19.2725	3.46888	2.0944	2.51299	0	2.93014		orf19.2725	0.384341	NA	NA	NA	0.43004
orf19.7282	PEX13	0.0849381	-0.411794	-0.0454546	-0.407721	-0.281588		PEX13	0.709211	0.0143179	0.835806	0.018015	0.100594
orf19.3691	TIM21	0.456575	0.376954	0.708149	0.70907	1.08032		TIM21	0.0701547	0.117333	0.00247404	0.00150061	1.47151e-06
orf19.700	SEO1	0.407316	-0.598382	1.03973	0.683672	-1.19249		SEO1	0.481283	0.227265	0.0239088	0.146317	0.0116266
orf19.2954	orf19.2954	-0.861759	-0.45036	0.656328	0.276187	-0.0375969		orf19.2954	8.04775e-07	0.0163024	0.000214582	0.149259	0.890308
orf19.7379	FAA2	-0.312485	0.071798	-0.887668	-0.316269	-0.704217		FAA2	0.0303709	0.65386	3.70573e-12	0.0281118	2.41337e-08
orf19.2639.1	orf19.2639.1	-0.258269	-0.442783	0.838759	1.15417	0.905203		orf19.2639.1	0.30719	0.0430103	4.86366e-05	2.76095e-09	6.80948e-06
orf19.6238	orf19.6238	-0.505956	-0.161296	0.0900574	-0.129179	0.0246349		orf19.6238	0.0111028	0.316955	0.675886	0.494068	0.920494
orf19.216	orf19.216	0.204985	0.433591	-0.293996	-0.230318	0.302515		orf19.216	0.432652	0.0388575	0.233479	0.320131	0.157533
orf19.7618	orf19.7618	0.21363	0.199661	0.0917219	0.226336	0.312335		orf19.7618	0.275186	0.283298	0.660854	0.210713	0.0691722
orf19.4044	MUM2	0.288458	-0.668023	-0.604286	-1.11974	-1.29058		MUM2	0.28186	0.00421574	0.0132563	1.37686e-06	8.03211e-09
orf19.570	IFF8	4.36979	1.55194	1.8476	1.52065	3.84674		IFF8	1.95674e-08	0.0789126	0.109803	0.0945402	2.58984e-10
CaalfMt29	tG(UCC)3mt	-2.34955	2.28511	1.67428	3.05521	-3.02145		tG(UCC)3mt	0.355182	0.337415	0.484778	0.171931	0.181956
orf19.6403.1	RPP2A	0.131725	-0.401545	0.36942	-0.0844523	-0.261738		RPP2A	0.383032	0.00130981	0.0031251	0.560084	0.038774
orf19.4171	orf19.4171	0.441038	0.289134	0.303046	0.377841	0.246194		orf19.4171	0.000192013	0.0147333	0.0105884	0.00152805	0.0375688
orf19.4476	orf19.4476	0.644614	-1.28161	-0.108835	0.076228	0.483059		orf19.4476	0.0393462	7.7251e-09	0.842087	0.868842	0.0544772
orf19.1042	POR1	0.117551	-0.104344	-0.0727595	0.018789	-0.19614		POR1	0.292376	0.32528	0.513455	0.876884	0.0412602
orf19.288	MET13	0.477825	0.145144	-0.152718	-0.55307	0.11311		MET13	5.80422e-05	0.278327	0.270744	4.05529e-06	0.406183
orf19.5225.2	RPL27A	-0.307753	-0.231527	-0.0481832	0.0279215	-0.240119		RPL27A	0.0563641	0.149612	0.798046	0.883343	0.122436
orf19.5231	orf19.5231	-0.357472	1.32292	-0.975649	-1.19787	-0.67444		orf19.5231	0.892521	0.58367	0.64576	0.630875	0.805543
orf19.7547	orf19.7547	0.212791	0.642081	-0.365008	-0.118519	1.07054		orf19.7547	0.412002	0.00187745	0.101894	0.63763	7.77784e-08
orf19.248	APL5	-0.424222	-0.096227	-0.262533	0.0485866	0.307097		APL5	0.0665391	0.698506	0.265554	0.856636	0.151449
orf19.4568	ZCF25	1.77357	0.810285	2.28047	3.72038	-1.07825		ZCF25	3.78269e-10	0.142127	2.37891e-10	2.69292e-24	0.00915463
orf19.2866	orf19.2866	-0.0404636	1.23643	-0.3306	0.315674	-0.335215		orf19.2866	0.90845	0.235628	0.0996487	0.808338	0.0744393
orf19.2608	ADH5	-2.33569	-2.85273	-4.42064	-2.79367	-3.70338		ADH5	2.10683e-43	1.51232e-64	9.4231e-150	1.45112e-58	3.04735e-107
orf19.2756	orf19.2756	0.757155	1.24138	0.730517	1.23355	1.03169		orf19.2756	0.0274034	9.00064e-05	0.0277061	0.000114796	0.00110257
orf19.3312	orf19.3312	0.354664	0.18102	0.741203	0.24579	0.508619		orf19.3312	0.00168202	0.117831	2.4179e-13	0.0313956	1.31576e-06
orf19.4690	orf19.4690	-0.151117	-1.43457	-2.28372	-1.91798	-1.18458		orf19.4690	0.925953	0.130181	0.0140774	0.0686392	0.533522
orf19.2710	orf19.2710	-0.529084	-0.449582	-0.675173	-0.391339	-0.354431		orf19.2710	0.0119428	0.0255426	0.00071852	0.0609512	0.0807626
orf19.3726	orf19.3726	-0.340534	-0.226895	-0.0495413	-0.336661	-0.112155		orf19.3726	0.00473333	0.0563332	0.735796	0.0041189	0.389473
tT(AGU)1	tT(AGU)1	1.15305	-3.3381	1.51486	-3.71024	0.391888		tT(AGU)1	0.768431	0.255432	0.648662	0.182606	0.933237
orf19.6716	ABD1	0.122418	-0.191921	0.0131702	-0.0804667	-0.577312		ABD1	0.519458	0.178997	0.940213	0.615616	8.0996e-06
orf19.7667	IAH1	-0.0167913	-0.841669	-0.361347	-0.608908	-0.732068		IAH1	0.951515	7.94698e-08	0.0314463	0.000172055	3.72914e-06
orf19.6623	orf19.6623	-0.033619	0.41752	0.731148	0.404004	0.392285		orf19.6623	0.939966	0.112238	0.00857502	0.149187	0.13844
orf19.1091	NOP8	-0.763707	0.138467	0.127832	1.09896	0.467442		NOP8	0.0272862	0.702529	0.775947	0.00042373	0.129169
orf19.7521	REP1	0.748904	0.381262	0.527541	0.363021	0.418136		REP1	0.000445001	0.0787527	0.0124993	0.0978319	0.0476413
snR71	snR71	-2.86985	0.051204	2.58455	1.4127	0.319913		snR71	0.0991357	0.973794	0.140981	0.171906	0.767097
tK(UUU)2	tK(UUU)2	0	0	-0.798852	0	-1.53167		tK(UUU)2	NA	NA	NA	NA	0.89051
orf19.2434	NPL4	0.190953	0.419819	0.194063	0.289259	0.38402		NPL4	0.112307	5.9249e-05	0.0949397	0.00948179	0.000346882
orf19.1646	orf19.1646	-0.00158517	-0.497275	-0.0316285	0.326268	-0.457175		orf19.1646	1	0.00447214	0.889507	0.0742121	0.00893512
orf19.4948	REX3	-1.17745	-0.142303	-0.565152	0.301897	-0.0108221		REX3	5.64355e-06	0.612027	0.0446713	0.285621	0.986624
orf19.5641	CAR2	0.0834958	-0.0345061	-0.322893	-1.03221	-0.882254		CAR2	0.687958	0.863393	0.0441106	2.02561e-12	2.00189e-09
orf19.2430	orf19.2430	-1.13863	1.86357	-3.20784	-2.35265	-2.05171		orf19.2430	0.563861	0.151353	0.0932306	0.306727	0.349973
orf19.1611	orf19.1611	-0.403902	-0.757036	-2.08891	-0.830152	-0.445013		orf19.1611	0.16899	0.00679974	1.03745e-13	0.0087813	0.106246
orf19.2119	NDT80	-0.0794162	0.503956	0.304777	-0.551033	-0.345604		NDT80	0.814036	0.0371288	0.232159	0.0213073	0.158799
orf19.998	orf19.998	0.0570468	0.0163314	-0.110804	-0.284754	-0.0505972		orf19.998	0.824233	0.945524	0.612982	0.129764	0.838336
orf19.1763	IFR1	-0.145218	-0.765054	-1.45095	-1.71243	-0.537897		IFR1	0.764707	0.0431331	1.77545e-05	1.91945e-08	0.136987
orf19.5059	GCS1	0.338894	0.452304	0.832503	0.735327	0.694939		GCS1	0.149044	0.0355547	5.20102e-05	0.000388138	0.000662489
orf19.952	orf19.952	0.0521296	0.290819	0.429321	0.0535367	0.306423		orf19.952	0.831944	0.0990394	0.0110883	0.798705	0.0733655
orf19.364	VMA6	0.151301	-0.372265	0.0673367	-0.490703	-0.571901		VMA6	0.579676	0.0992259	0.802041	0.0248611	0.00668556
orf19.5049	orf19.5049	-0.21947	0.0530237	-0.0572904	0.448151	0.430132		orf19.5049	0.468214	0.854856	0.857113	0.0576376	0.0615316
orf19.5181	NIK1	0.659847	0.111986	0.27181	0.166688	-0.117047		NIK1	2.63636e-07	0.459432	0.0469104	0.247206	0.435098
orf19.87	GPX1	-0.829095	-1.17318	-1.20661	-0.742981	-1.28145		GPX1	0.000557359	6.82434e-08	2.41839e-07	0.00217408	1.83991e-08
orf19.3401	CTA1	-0.0805383	-0.24454	-0.0393552	-0.292215	0.0218293		CTA1	0.653525	0.076365	0.815859	0.0328265	0.916202
orf19.6264	orf19.6264	0.0480503	-0.117504	0.258035	0.183258	0.0567827		orf19.6264	0.73901	0.300472	0.0164929	0.0902076	0.651183
orf19.6266	orf19.6266	-0.111715	0.557462	0.858753	0.50326	0.799541		orf19.6266	0.653849	0.00299562	2.52538e-06	0.00897277	9.95569e-06
orf19.6866	orf19.6866	-0.401835	-0.305191	-0.256089	-0.20805	-0.374595		orf19.6866	0.00480792	0.0282553	0.0773042	0.160965	0.00487545
orf19.7442	orf19.7442	-0.596782	0.159155	-0.597963	-0.140713	0.0320461		orf19.7442	0.0156057	0.526891	0.00884714	0.592762	0.928511
orf19.7368	orf19.7368	0.245213	-0.0529492	-0.147324	0.11617	-0.585071		orf19.7368	0.0791563	0.737363	0.309213	0.425021	1.58404e-06
orf19.5148	CYR1	0.718818	-0.358941	-0.141978	-0.0933521	-0.248028		CYR1	4.61669e-08	0.00967812	0.359865	0.555619	0.0743902
orf19.2613	ECM4	-0.995931	-1.69187	-2.8878	-1.49445	-2.19302		ECM4	1.31262e-26	6.74802e-77	9.50986e-191	3.69009e-55	7.98213e-119
orf19.6573	BEM2	-0.131767	-0.115235	-0.322229	-0.251349	-0.473005		BEM2	0.377481	0.413333	0.0112708	0.0530046	6.75192e-05
orf19.1178	orf19.1178	0.239739	-0.701855	-0.0886676	-0.319243	-0.820886		orf19.1178	0.406971	0.00044415	0.732769	0.106189	7.22508e-05
orf19.7158	orf19.7158	-0.105268	-1.05458	-0.198918	-0.65323	-1.59911		orf19.7158	0.903807	0.0666329	0.783024	0.298329	0.00497473
orf19.5358	orf19.5358	0.0075823	-0.366503	0.000294116	-0.283178	-0.697422		orf19.5358	0.976278	0.00747034	1	0.0459875	5.9655e-08
orf19.4940	orf19.4940	0.992173	0.744369	0.829729	0.400261	1.05965		orf19.4940	6.71093e-14	4.48437e-08	5.76542e-10	0.00438172	2.03373e-15
orf19.6170	orf19.6170	-0.144791	-0.334265	-0.827456	-0.167246	-0.981214		orf19.6170	0.515966	0.0272423	1.05005e-08	0.341015	2.37336e-11
orf19.7397	orf19.7397	0.346194	-0.0245159	0.0569399	-0.145548	0.0154336		orf19.7397	0.0128805	0.886315	0.730145	0.330299	0.946764
orf19.2303	FGR16	-0.570199	0.0349897	-0.0692279	0.0488573	-0.138232		FGR16	0.0125469	0.895964	0.803129	0.864365	0.5511
orf19.6602	orf19.6602	-0.54391	0.601152	-0.247165	-0.254742	0.733256		orf19.6602	0.000128566	2.56966e-05	0.106885	0.0943174	4.55073e-08
orf19.6103	orf19.6103	-0.470706	-0.194568	-0.350291	-1.36474	-0.747881		orf19.6103	0.347334	0.68226	0.446545	0.000542682	0.0685282
orf19.6353	orf19.6353	-0.213182	-0.494037	-1.16561	-0.509245	-0.424943		orf19.6353	0.323374	0.00437078	4.56101e-12	0.00705978	0.0201621
orf19.3622	ANP1	0.674181	0.83228	0.945584	0.43626	0.570738		ANP1	3.07609e-06	1.97119e-09	1.02005e-11	0.00341322	6.26001e-05
orf19.1650	TOM6	-0.408838	-0.22522	0.387548	0.346964	-0.228452		TOM6	0.0729871	0.312657	0.0787088	0.104764	0.304835
orf19.1360.1	orf19.1360.1	-0.0180543	0.189642	0.145999	0.047901	0.0925676		orf19.1360.1	0.933285	0.216344	0.352146	0.799036	0.562065
orf19.5821	orf19.5821	0.0173547	-0.0452883	-0.242818	0.0939801	-0.0938888		orf19.5821	0.937829	0.794435	0.0951485	0.566747	0.568668
orf19.6832	orf19.6832	-0.302141	-0.825926	-0.842572	-0.985774	-0.67938		orf19.6832	0.0076177	6.26397e-17	6.13328e-17	3.14877e-21	2.23347e-11
orf19.7085	orf19.7085	-2.50683	-2.11648	-2.44458	-2.17322	-2.79254		orf19.7085	8.10618e-08	6.67381e-06	1.01382e-07	3.33382e-06	7.64755e-10
orf19.2478.1	orf19.2478.1	-0.231913	-0.454171	-0.0458191	-0.256952	-0.315336		orf19.2478.1	0.0430477	1.30126e-05	0.73001	0.0189877	0.00265615
orf19.1120	FAV2	-3.05289	-4.34641	-4.24774	-3.38765	-5.18099		FAV2	7.08978e-37	5.14266e-69	7.91565e-64	2.58012e-47	7.04982e-97
orf19.778	PIL1	0.469389	-0.225105	-0.635955	-0.815411	-0.468122		PIL1	0.0033712	0.18279	2.69515e-05	5.10914e-08	0.00225196
orf19.7209	orf19.7209	0.23478	-0.580843	0.67116	0.157978	0.674793		orf19.7209	0.795417	0.524976	0.38527	0.836856	0.279231
orf19.6177	orf19.6177	0.128067	-0.404561	0.224491	-0.139946	-0.989127		orf19.6177	0.616038	0.0421896	0.29153	0.528391	5.83521e-08
orf19.7643	orf19.7643	0.0110319	-0.265866	0.0599998	0.0914178	-0.666304		orf19.7643	0.955082	0.026935	0.675886	0.499861	2.11405e-09
orf19.7149	orf19.7149	-0.158989	-0.401929	-0.331053	-0.683669	-0.804809		orf19.7149	0.44351	0.0171927	0.0522743	1.87742e-05	2.34193e-07
orf19.2868	orf19.2868	-0.47195	1.42686	-1.52755	0	-2.05017		orf19.2868	0.9064	0.668826	0.582043	1	0.500962
orf19.367	CNH1	-0.117192	-0.598469	-0.0806366	-0.481738	-1.15057		CNH1	0.69494	0.00810025	0.772044	0.0356301	4.97879e-08
orf19.169	CHO2	0.676678	0.329205	0.987609	1.22371	0.998119		CHO2	0.000532257	0.118564	2.82507e-07	6.41654e-11	6.4585e-08
orf19.85	GPX2	-1.67759	-1.42411	-1.96561	-1.34103	-2.8621		GPX2	1.8685e-49	4.58719e-36	6.48371e-68	1.44838e-31	3.59065e-143
orf19.2707.1	QCR9	-0.986834	0.0571882	0.957893	1.35658	0.375297		QCR9	5.80422e-05	0.857044	7.54034e-05	1.0918e-08	0.145293
snR42a	snR42a	-1.19	-1.02687	-0.65978	-0.443902	-1.28735		snR42a	0.043036	0.0183157	0.150473	0.450165	0.00378729
orf19.389	orf19.389	-0.400438	-0.197064	0.170119	0.23551	-0.212908		orf19.389	0.041148	0.296517	0.404604	0.22165	0.240682
orf19.6893	orf19.6893	-0.576488	-0.527278	-0.40811	-0.337283	0.0181252		orf19.6893	0.0114366	0.00984631	0.0758892	0.141754	0.963757
orf19.6022	NRM1	0.13584	0.33198	0.569189	0.257121	0.606067		NRM1	0.405825	0.0152856	1.08435e-05	0.0652181	2.21333e-06
orf19.1710	ALI1	-0.234302	0.258945	0.91847	0.984159	0.840296		ALI1	0.277033	0.202956	2.66114e-07	3.24713e-08	2.27141e-06
orf19.2457	orf19.2457	-2.2581	-3.12892	-3.55635	-1.62533	-1.81125		orf19.2457	1.50049e-34	5.68404e-69	9.54004e-79	4.78719e-19	2.07347e-30
snR18	snR18	-0.0790566	-0.712825	-0.490149	-0.859909	-0.337424		snR18	0.793384	0.000628838	0.0242708	2.90496e-05	0.121395
orf19.6540	PFK2	-0.591374	-1.41152	-1.53733	-2.10127	-1.68244		PFK2	0.000214779	9.85883e-22	1.11917e-25	4.0068e-47	1.54861e-30
orf19.5686	orf19.5686	-0.943593	-0.985868	-1.37895	-1.51181	-1.16539		orf19.5686	5.72192e-16	5.94077e-18	1.01273e-32	4.05447e-39	1.62544e-22
orf19.5991	orf19.5991	0.204718	-0.180265	0.33958	0.234852	0.00792496		orf19.5991	0.303758	0.33478	0.0541435	0.193854	0.984587
orf19.2194	APM4	-0.237532	-0.023922	-0.290224	-0.0965184	-0.169229		APM4	0.167298	0.898496	0.06411	0.583469	0.295947
orf19.3550	SGO1	-0.26704	0.11997	-0.237839	0.0785842	0.20384		SGO1	0.0719875	0.4357	0.0932306	0.626475	0.138831
tK(UUU)5	tK(UUU)5	-2.0349	-1.33147	0	0.927799	0.275829		tK(UUU)5	0.415319	0.573409	1	0.695484	0.919838
orf19.1402	CCT2	0.18789	-0.107097	-0.0333962	-0.0938416	-0.287319		CCT2	0.165926	0.434151	0.827754	0.493148	0.0164487
orf19.1467	COX13	-0.758429	-0.3441	-0.171315	0.253473	-0.347792		COX13	6.88107e-08	0.0217934	0.291084	0.0991274	0.0169005
orf19.36	orf19.36	0.333721	0.568433	0.827707	0.651568	1.55432		orf19.36	0.501829	0.154297	0.0481773	0.0921661	1.96936e-05
orf19.2580	HST2	-0.029763	-0.1444	-0.254169	0.171686	0.421651		HST2	0.922818	0.500455	0.239282	0.432515	0.0281365
orf19.2283	DQD1	0.102054	0.0792935	0.0457306	-0.030424	-0.191703		DQD1	0.44351	0.520482	0.732542	0.823251	0.07595
orf19.3061	IMP1	-0.181926	-0.266343	-0.0669716	-0.285731	-0.508511		IMP1	0.347334	0.0692416	0.709164	0.0664691	0.000344382
orf19.93	orf19.93	-0.596989	-0.285126	0.778687	-0.0381946	0.0149856		orf19.93	0.013754	0.26779	0.000685083	0.896507	0.978095
orf19.1220	RVS167	-0.253635	-0.0959561	-0.295625	-0.597205	-0.437614		RVS167	0.194205	0.644568	0.103115	0.000466416	0.0105117
orf19.4390	orf19.4390	0.389036	0.504392	0.26116	-0.0388105	-0.178023		orf19.4390	0.0331081	0.00280193	0.149686	0.85689	0.343081
orf19.6688	orf19.6688	0.439709	-2.25028	-1.73967	-7.81392	-4.29503		orf19.6688	0.740135	0.229159	0.366477	7.28239e-08	5.46745e-05
orf19.4488	orf19.4488	-0.61693	0.0635464	-0.0874678	0.229958	0.284986		orf19.4488	0.00156021	0.787651	0.714158	0.269383	0.147142
orf19.3264	CCE1	0.0502422	0.499752	-0.262379	0.82605	0.767837		CCE1	0.925953	0.160888	0.518112	0.0161326	0.0192898
orf19.4018	orf19.4018	-0.175402	0.201398	0.523079	0.421318	0.30951		orf19.4018	0.236083	0.137303	2.69341e-05	0.000730034	0.0147862
orf19.1658	orf19.1658	-0.102455	0.456116	0.0950768	-0.0979606	-0.0204797		orf19.1658	0.620704	0.00444001	0.624659	0.600113	0.937068
orf19.2133	LIP4	4.01915	3.87219	2.1667	3.36891	0.828819		LIP4	1.63119e-18	3.89053e-15	4.65539e-05	2.56872e-12	0.1437
tH(GUG)3	tH(GUG)3	0.160625	-0.0678653	0.633586	0.90306	-0.359782		tH(GUG)3	0.94621	0.970852	0.745966	0.563046	0.840825
orf19.296	orf19.296	0.152685	-0.232341	0.059344	-0.947576	-0.826149		orf19.296	0.688232	0.473685	0.867895	0.000733241	0.0035236
orf19.1413	YFH1	-0.519648	-0.257348	0.0388429	-0.15715	0.267387		YFH1	0.00578854	0.175923	0.867895	0.438154	0.153869
orf19.4569	orf19.4569	2.574	0.740138	1.6047	0.913301	0.564164		orf19.4569	0.00948057	0.397992	0.0526505	0.323384	0.645607
orf19.120	orf19.120	0.539465	1.12519	0.595799	1.23661	1.13923		orf19.120	0.418098	0.0512257	0.333537	0.0214918	0.0312704
orf19.7060	orf19.7060	-0.0282308	-0.589924	0.101178	-0.615366	-0.585266		orf19.7060	0.933813	0.00353235	0.68547	0.00310725	0.00373118
orf19.1855	orf19.1855	0.781612	-0.14287	-0.437714	-0.0890184	-0.0744729		orf19.1855	0.0410299	0.684438	0.157277	0.828833	0.859055
orf19.4255	ECM331	-0.719906	-1.44007	-2.55859	0.391566	-2.39558		ECM331	1.40879e-06	1.83646e-23	4.49402e-73	0.0127103	4.62479e-68
orf19.6075	orf19.6075	0.0216407	-0.428478	0.0463726	-0.240638	-0.702571		orf19.6075	0.899703	4.08243e-05	0.728339	0.0332408	4.87047e-12
orf19.5320	NCE4	-0.525882	-0.89279	-0.882594	-0.406404	-0.717683		NCE4	0.0379133	1.73784e-05	0.000104081	0.11274	0.000949546
orf19.399	orf19.399	-0.11831	-0.318617	-0.347966	-0.508105	-0.65253		orf19.399	0.445362	0.0128515	0.00572666	4.54678e-05	5.48466e-08
orf19.415	orf19.415	-0.47033	-0.448422	0.264311	0.249857	-0.0166683		orf19.415	3.56041e-06	1.13646e-05	0.014006	0.0191875	0.917082
orf19.4173	orf19.4173	-0.0279468	-0.337871	0.371751	0.174761	-0.352488		orf19.4173	0.931121	0.11193	0.0789046	0.440533	0.0922371
orf19.2341	HNT1	-0.284564	-0.365732	-0.353034	-0.429943	-0.293505		HNT1	0.0194166	0.00128031	0.00223783	0.000167447	0.0104152
orf19.6957	orf19.6957	NA	NA	NA	NA	NA		orf19.6957	NA	NA	NA	NA	NA
orf19.2965	orf19.2965	0.0278322	-0.151794	-0.168509	-0.249069	-0.330767		orf19.2965	0.850213	0.156586	0.112918	0.0142143	0.000620429
orf19.4643	orf19.4643	0.141508	0.613858	0.235698	0.486206	0.127139		orf19.4643	0.285857	3.23701e-09	0.0419909	8.29406e-06	0.280129
orf19.857	FMO2	0.347562	0.283987	-1.15159	0.434436	-0.470676		FMO2	0.0868803	0.149451	4.65153e-12	0.0245888	0.010096
orf19.4461	orf19.4461	NA	NA	NA	NA	NA		orf19.4461	NA	NA	NA	NA	NA
orf19.2643	RPO26	0.0124849	-0.114239	0.206516	0.183742	0.658421		RPO26	0.931121	0.276913	0.0392663	0.0609512	1.27959e-15
orf19.642	orf19.642	-0.0702161	0.190733	0.411607	0.480004	0.265032		orf19.642	0.68865	0.170836	0.00161303	0.000173468	0.0440305
orf19.6927	PEP8	-0.15674	-0.714561	-0.574223	-0.352861	-0.453207		PEP8	0.359092	1.40129e-07	3.69753e-05	0.0158082	0.00100044
orf19.2437	ARC35	0.187907	0.557803	0.063773	0.480063	1.0899		ARC35	0.187652	4.05764e-06	0.684696	0.000106242	1.02537e-20
orf19.6980	orf19.6980	-0.0847813	-0.300496	-0.121359	-1.31343e-05	-0.0762266		orf19.6980	0.723203	0.0904495	0.560112	1	0.71884
orf19.2930	orf19.2930	0.395029	0.345571	0.369111	0.518599	0.718887		orf19.2930	0.000457939	0.00200078	0.000849359	1.72205e-06	6.50862e-12
orf19.2844	APL4	0.0989778	0.444642	-0.102047	0.0681444	0.522106		APL4	0.394856	1.1854e-06	0.351039	0.542904	6.29251e-09
orf19.6052	CNS1	0.464405	0.212391	0.453969	0.654866	0.261984		CNS1	0.0206358	0.29848	0.0162708	0.000348341	0.186213
orf19.812	orf19.812	-0.971535	-1.84915	-0.969287	-0.780532	1.13837		orf19.812	0.506921	0.14393	0.517529	0.551531	0.41542
orf19.4624	HRT2	-0.207333	-0.177135	-0.477039	-0.269403	-0.0496258		HRT2	0.161727	0.212575	0.000221875	0.0499531	0.778386
orf19.7448	LYS9	0.387205	0.321502	-0.0602736	-0.0456476	1.08077		LYS9	0.00735079	0.0240583	0.728339	0.79717	6.24296e-17
tF(GAA)4	tF(GAA)4	0	0	1.97406	-1.20887	0		tF(GAA)4	1	NA	NA	NA	1
orf19.4341	orf19.4341	0.164042	0.472803	-0.177134	-0.278302	0.118757		orf19.4341	0.462687	0.00863186	0.375697	0.117454	0.563757
orf19.4681	RAT1	0.397892	0.119123	0.448535	0.410311	0.674863		RAT1	0.00291509	0.408346	0.000449018	0.00162078	2.49078e-08
orf19.4656	orf19.4656	-0.225868	0.0868105	0.227243	0.244183	0.812324		orf19.4656	0.577597	0.820958	0.540425	0.499744	0.00785064
orf19.3992	orf19.3992	0.168105	0.270148	0.420964	-0.0724035	-0.0823587		orf19.3992	0.931121	0.814707	0.735382	0.952143	0.960533
orf19.479.2	SEC22	-0.18112	0.0136101	-0.380972	0.262761	0.231485		SEC22	0.44881	0.961138	0.0610229	0.212244	0.264327
orf19.6788	orf19.6788	0.0908393	-0.00983431	0.0515318	0.0383081	0.302905		orf19.6788	0.808089	0.974765	0.864242	0.8989	0.222554
orf19.5270	orf19.5270	-0.0735247	0.301215	-0.248224	-0.39755	-1.55773		orf19.5270	0.83966	0.260209	0.363375	0.162482	2.14486e-09
orf19.6673	HEX1	-0.245002	-0.598801	-1.90373	-0.896448	-1.59529		HEX1	0.17165	9.06843e-05	2.22808e-39	1.52511e-09	2.28444e-28
orf19.6563	KCH1	-0.206506	-0.236865	-0.419284	-0.165654	-0.663914		KCH1	0.162907	0.0775173	0.00101357	0.250644	5.16942e-08
orf19.4873	orf19.4873	0.399319	0.997338	0.723353	0.482538	-0.194858		orf19.4873	0.661177	0.170749	0.304452	0.54288	0.82404
orf19.7062	RPA135	0.154443	-0.178932	0.367593	0.201766	-0.131447		RPA135	0.415241	0.302542	0.0205537	0.233474	0.456843
orf19.1062	orf19.1062	-1.06346	-0.397063	-2.56471	-0.71678	-2.25527		orf19.1062	0.68865	0.834636	0.200759	0.673094	0.141192
orf19.3235	orf19.3235	-0.16153	0.504212	-0.0410087	0.399033	0.636665		orf19.3235	0.532538	0.0146073	0.877644	0.0661599	0.00139348
orf19.272	FAA21	0.0183277	-0.528863	-0.454926	-0.320182	-0.405529		FAA21	0.952258	0.00140884	0.0134206	0.110563	0.0112459
orf19.5849	CWT1	0.428786	0.239801	0.38612	-0.228918	0.0126858		CWT1	0.0116468	0.170437	0.0182424	0.187779	0.968985
orf19.440	SDH1	0.142743	-0.206839	0.0526084	-0.17823	-0.488175		SDH1	0.506964	0.283148	0.81084	0.358762	0.00502268
orf19.6574	ALK6	0.22468	0.629988	-0.0907068	-0.388418	0.78704		ALK6	0.739437	0.180668	0.873733	0.429295	0.114591
orf19.3843	orf19.3843	-0.408734	-0.0472406	-0.536985	0.139512	-0.008646		orf19.3843	0.0273233	0.826941	0.00253109	0.482574	0.982371
orf19.3669	SHA3	-2.33383	-1.42285	-2.68291	-2.71645	-1.51169		SHA3	4.25055e-37	1.89929e-15	2.43073e-49	1.79783e-53	1.90155e-17
orf19.1519	orf19.1519	0.011753	-0.17365	-0.256753	-0.153192	0.190562		orf19.1519	0.95444	0.169132	0.0432139	0.243319	0.125959
orf19.5278	orf19.5278	0.184751	0.167025	-0.460307	0.099037	0.348488		orf19.5278	0.316424	0.333754	0.00422743	0.601796	0.0264544
orf19.4185	orf19.4185	-0.353559	0.121826	0.348228	0.443684	0.331536		orf19.4185	0.18901	0.655863	0.176922	0.0774006	0.184318
orf19.6316	orf19.6316	0.24824	0.756253	-0.391027	-0.201856	0.933821		orf19.6316	0.254216	2.76139e-05	0.0546594	0.360345	2.55464e-07
orf19.4299	MSW1	-0.0282784	0.295513	0.840617	0.381331	0.481863		MSW1	0.876849	0.0104989	6.60944e-15	0.000605863	1.81248e-05
orf19.5450	ETR1	0.3465	-0.307786	-0.239613	-0.619045	-0.602062		ETR1	0.0904612	0.121807	0.241676	0.000874924	0.000986018
orf19.1950	orf19.1950	-0.268162	-0.538133	-0.526672	-0.844838	-0.421963		orf19.1950	0.213693	0.00285688	0.00527463	2.08581e-06	0.0277977
orf19.1308	orf19.1308	0.58577	0.357508	0.597495	0.439796	0.442488		orf19.1308	3.42572e-05	0.0135191	3.29502e-05	0.00440085	0.00134018
orf19.3097	PDA1	0.42462	-0.234894	-0.04669	-0.121506	-0.310087		PDA1	0.00056952	0.0670372	0.759558	0.372468	0.0105797
orf19.6837	FMA1	2.60264	1.34499	2.58856	1.38136	-0.330601		FMA1	2.64741e-28	4.26194e-10	6.74238e-34	3.24716e-10	0.185976
orf19.2301	orf19.2301	-0.0997484	-0.45867	0.0629127	-0.0735113	-0.134979		orf19.2301	0.551529	0.000406785	0.699238	0.654125	0.358232
orf19.2515	orf19.2515	-0.746964	-0.685923	-2.37036	-1.17087	-2.0323		orf19.2515	0.000390304	0.000972908	3.80142e-34	9.6652e-09	1.8717e-25
orf19.2591	orf19.2591	1.23351	-0.394869	-1.37787	-1.25341	-6.29453		orf19.2591	0.167427	0.81664	0.200725	0.210119	1.64571e-05
orf19.3627	orf19.3627	-0.30301	0.47512	-0.361345	0.979115	0.370405		orf19.3627	0.440271	0.137826	0.283871	0.00216788	0.240595
orf19.2337	ALP1	0.35252	-0.167055	-0.0665315	0.0452142	0.106035		ALP1	0.0558484	0.390664	0.762607	0.836356	0.612624
orf19.1676	orf19.1676	-0.0175156	0.17311	0.536872	0.258041	0.447497		orf19.1676	0.958177	0.427012	0.00826167	0.188365	0.0246796
orf19.5665	orf19.5665	0.404418	-0.140733	0.0297335	-0.247849	-0.172322		orf19.5665	0.0030825	0.341998	0.862046	0.0760181	0.228353
orf19.1748	orf19.1748	0.620952	0.425331	-0.160672	-0.176876	0.0438979		orf19.1748	0.000130636	0.00772706	0.382967	0.38225	0.854026
tC(GCA)2	tC(GCA)2	0	-2.36457	2.0675	0.480829	0		tC(GCA)2	NA	NA	NA	NA	1
orf19.5533	orf19.5533	0.0491952	0.193576	-0.0156749	-0.295794	0.085273		orf19.5533	0.748656	0.0785028	0.908302	0.00695424	0.493033
orf19.4282	IFH1	0.239287	0.0402877	-0.370304	-0.39474	0.0156346		IFH1	0.0848422	0.796665	0.00476867	0.00177208	0.940773
orf19.2266	orf19.2266	0.594444	0.0551251	0.228768	0.207309	0.0214438		orf19.2266	4.37326e-05	0.752761	0.139888	0.178006	0.927013
orf19.3227	FTH2	0.133895	0.459034	0.767969	0.738831	0.8041		FTH2	0.762949	0.170461	0.020819	0.0223058	0.00893512
orf19.1224	FRP3	0.307908	-1.79085	-2.0125	-0.384394	-2.30171		FRP3	0.187514	3.20289e-20	1.39344e-25	0.0827584	2.79031e-33
orf19.1470	RPS26A	-0.146994	-0.480744	0.187726	0.0555965	-0.0690794		RPS26A	0.257554	9.37571e-06	0.11216	0.676718	0.604137
orf19.1401	EAP1	-1.34269	-0.683287	-1.49333	-1.1384	-1.44394		EAP1	3.95151e-15	0.000138617	4.32294e-19	1.78823e-10	2.36288e-17
orf19.2455	orf19.2455	-0.209822	0.0142215	-0.0170904	-0.0591321	0.554469		orf19.2455	0.232227	0.943815	0.931415	0.755056	0.00011944
orf19.2885	PRI2	0.273541	1.05308	0.276521	0.731168	1.10273		PRI2	0.366457	1.21449e-05	0.334914	0.00372498	4.25416e-06
orf19.1793	orf19.1793	-0.115838	0.128845	-0.894463	-0.00806336	-0.630847		orf19.1793	0.594999	0.4985	1.3661e-08	0.970704	5.13957e-05
orf19.351	orf19.351	0.216007	0.170414	-0.228891	0.114527	0.0906513		orf19.351	0.410029	0.487748	0.346037	0.664077	0.748195
orf19.2800	orf19.2800	0.45677	0.478371	-2.21166	-3.68261	0.391889		orf19.2800	0.88784	0.879218	0.383807	0.111707	0.920506
orf19.6242	CYK3	0.110808	0.403389	-0.0696864	-0.218897	0.421061		CYK3	0.694149	0.0680138	0.80058	0.365047	0.0492353
orf19.5692	orf19.5692	-0.515074	-0.826166	-0.594106	-0.522964	-1.81522		orf19.5692	0.0171995	7.23317e-06	0.00223036	0.00590899	7.65702e-25
orf19.2537	orf19.2537	-0.592273	1.4174	-0.866707	-0.847394	-0.825141		orf19.2537	0.886464	0.661021	0.751638	0.765383	0.814474
snR10c	snR10c	1.03868	2.5424	2.306	2.02861	1.11737		snR10c	0.00614238	1.02973e-13	1.50748e-11	5.1137e-09	0.0016897
orf19.4001	orf19.4001	0.180347	0.701409	0.793645	0.349544	0.751062		orf19.4001	0.509191	0.00095825	0.000463278	0.10427	0.00027207
orf19.2204.2	RHO2	-1.00824	-1.03204	-1.10721	-0.599106	-1.41034		RHO2	5.23563e-10	1.39157e-10	2.81331e-12	0.000410228	4.27969e-19
orf19.206	orf19.206	-0.14466	0.00152971	-0.422422	-0.582921	-0.231042		orf19.206	0.527263	0.995838	0.0237867	0.00112526	0.230395
orf19.7144	orf19.7144	0.022564	-0.684177	-0.194818	-0.631179	-0.795903		orf19.7144	0.928969	5.00111e-06	0.251474	3.70542e-05	7.54887e-08
orf19.2399	orf19.2399	-0.33433	-0.208703	0.929442	0.764556	0.185671		orf19.2399	0.331314	0.527142	0.00126471	0.0128037	0.564425
orf19.908	FEN12	0.777396	0.768487	0.748854	0.913929	0.641547		FEN12	4.13461e-05	3.74036e-05	5.46946e-05	7.34738e-07	0.000544567
orf19.7314	CDG1	-0.813334	-0.374208	-1.46954	-0.453877	-1.11835		CDG1	1.02889e-13	0.000973772	1.39627e-43	0.000193511	5.03698e-27
orf19.4191	RLP24	-0.00418273	0.653487	0.441417	0.527054	0.976968		RLP24	0.993902	0.00030286	0.0180873	0.00414478	1.67312e-08
tS(UGA)2	tS(UGA)2	0	0	0	0	2.07398		tS(UGA)2	NA	NA	NA	NA	0.841558
orf19.259	orf19.259	-0.157323	-0.0157452	0.457759	0.561101	0.606699		orf19.259	0.465322	0.944043	0.00646753	0.00131924	0.000222418
orf19.725	orf19.725	-0.330463	0.49747	-0.84562	0.20469	0.247924		orf19.725	0.556469	0.246879	0.0687215	0.636106	0.584384
orf19.1207	orf19.1207	-0.592172	-3.30095	-0.798852	-3.6547	0		orf19.1207	0.962693	NA	NA	NA	1
orf19.1198	orf19.1198	-0.367251	-0.00235134	0.244714	-0.0390333	0.289889		orf19.1198	0.0217785	0.992794	0.139221	0.836999	0.0566516
orf19.6038	UGA32	-1.1979	-0.900248	-0.988585	-0.62656	-0.441794		UGA32	2.63963e-17	7.29041e-12	7.72852e-14	2.47389e-05	0.00221935
orf19.4945	MSH6	0.461164	0.151439	0.150613	0.0734912	-0.0100538		MSH6	6.29638e-06	0.148719	0.160816	0.523293	0.954931
orf19.6213	SUI2	-0.0190177	-0.393466	0.163112	-0.0151395	-0.0773536		SUI2	0.903722	4.96795e-05	0.123432	0.903879	0.499588
orf19.6458.1	orf19.6458.1	-0.242522	0.285448	0.487199	0.748058	0.887744		orf19.6458.1	0.477332	0.326904	0.0825201	0.00938847	0.000555907
orf19.1356	orf19.1356	0.0621922	0.407082	-0.0433319	-0.299727	1.12939		orf19.1356	0.780825	0.00884577	0.829254	0.0668813	5.65876e-14
orf19.4021	orf19.4021	0.0858305	-0.0531826	0.173671	-0.378156	-0.468381		orf19.4021	0.705601	0.800722	0.35844	0.0269149	0.00440375
orf19.2953	TOM20	-0.125152	-0.0550068	0.475161	0.354239	0.229999		TOM20	0.410029	0.715309	9.90683e-05	0.00478175	0.0693413
orf19.1946	orf19.1946	0.183375	-0.00498701	-0.528661	-0.0494398	0.176428		orf19.1946	0.380374	0.984808	0.00208019	0.82101	0.355533
orf19.1181	orf19.1181	0.733086	-0.0375378	0.464646	0.454155	0.372919		orf19.1181	0.0810489	0.939216	0.45919	0.282394	0.447349
orf19.4589	orf19.4589	0.219186	0.093275	-0.289903	-0.189517	0.362666		orf19.4589	0.318411	0.67798	0.141277	0.351815	0.0482824
orf19.6302	PGA39	-1.47528	-0.250834	0.214379	5.26921	-0.225127		PGA39	0.477089	0.834636	0.897952	1.63789e-06	0.868531
orf19.1268	orf19.1268	-0.554501	0.637727	0.588277	-0.357295	1.49291		orf19.1268	0.49503	0.300887	0.560112	0.655894	0.019683
orf19.3610	orf19.3610	0.694125	1.18511	1.15722	0.902024	0.896319		orf19.3610	0.000207925	1.45826e-12	9.22037e-12	3.52299e-07	1.58726e-07
orf19.6171	NUP159	0.138953	-0.197315	0.0763337	-0.427071	-0.371024		NUP159	0.49172	0.259098	0.697259	0.00792298	0.0199872
orf19.5865	orf19.5865	0.0478991	-0.171881	-0.270387	0.198387	0.116557		orf19.5865	0.823121	0.287162	0.0893208	0.20959	0.491317
orf19.7068	MAC1	-1.0954	-1.32429	-0.577639	-0.205114	-1.62305		MAC1	5.93361e-17	1.06488e-25	1.80255e-05	0.168423	2.64172e-36
orf19.7657	POP3	-0.0307087	-0.260307	0.135189	0.312289	-0.178731		POP3	0.904887	0.103289	0.45228	0.0507912	0.28945
snR46a	snR46a	NA	NA	NA	NA	NA		snR46a	NA	NA	NA	NA	NA
orf19.5238	orf19.5238	-0.279843	0.111531	-0.292314	-0.0430959	-0.317764		orf19.5238	0.00465646	0.297372	0.00249331	0.717902	0.000654586
orf19.4125	PZF1	-0.0417948	0.181565	-0.138629	0.129544	0.157093		PZF1	0.895455	0.418029	0.595008	0.57667	0.488659
orf19.3111	PRA1	-3.6955	0.251505	-1.42409	-1.13426	-2.58952		PRA1	9.82009e-108	0.195206	1.33546e-18	1.34563e-08	2.87102e-53
snR62	snR62	-0.412036	3.43937	1.10254	-1.355	3.17563		snR62	0.8393	0.0252925	0.585086	0.346606	0.0375588
orf19.3574	MDJ2	-0.359985	-0.365217	0.358918	0.0827721	0.621882		MDJ2	0.177944	0.145741	0.161735	0.774424	0.0109899
orf19.1914	FAV3	-0.00908638	-0.507042	-0.36782	-0.493814	-1.71576		FAV3	0.983565	0.013564	0.076218	0.0195655	5.35234e-18
orf19.486	NIP100	0.0176609	0.104041	-0.355179	0.20153	0.145163		NIP100	0.953581	0.609169	0.0498004	0.306727	0.458982
orf19.2008	orf19.2008	-0.49744	-0.0947954	-0.0493174	-0.186506	0.229679		orf19.2008	8.78129e-05	0.489288	0.744199	0.153109	0.0609625
orf19.6375	RPS20	-0.429592	-0.835132	-0.24653	-0.439607	-0.566738		RPS20	0.000240381	2.05172e-14	0.0405747	0.00012905	3.34715e-07
orf19.2919	MPH1	0.517311	0.0933562	0.02892	-0.117261	-0.115664		MPH1	0.000111555	0.530011	0.862628	0.422432	0.432192
orf19.450	orf19.450	-0.334338	-2.63192	-1.57116	0.480838	-1.99116		orf19.450	0.952216	NA	NA	NA	0.610553
orf19.315	orf19.315	0.0391291	-0.170112	-0.118803	-0.184223	-0.277514		orf19.315	0.88814	0.367135	0.561998	0.341238	0.115204
orf19.3773	CDL1	0.193837	-0.0524907	-0.0548831	-0.136268	-0.207293		CDL1	0.213578	0.751925	0.744312	0.366986	0.14244
orf19.6271	orf19.6271	-0.141809	0.397702	0.469605	-0.0998018	0.169542		orf19.6271	0.50041	0.0196428	0.00464407	0.607732	0.356279
orf19.2519	orf19.2519	-0.0397031	0.378415	0.240419	0.318175	0.611232		orf19.2519	0.872683	0.0128106	0.165522	0.0491115	2.75899e-05
orf19.2309	PET127	0.0909584	0.236588	0.464051	0.734896	0.826516		PET127	0.644775	0.138404	0.0028929	4.37222e-07	6.27848e-09
orf19.3122	ARR3	1.31627	1.30952	1.09348	1.39505	0.948887		ARR3	2.62515e-08	1.28396e-12	6.96268e-10	2.62182e-09	1.96469e-05
orf19.3103	orf19.3103	0.331579	-0.347077	-0.0179354	0.00228803	-0.217929		orf19.3103	0.0316457	0.0188592	0.924087	0.991655	0.151574
orf19.4416	VPS13	0.0846053	-0.282143	-0.00808536	-0.22473	-0.148508		VPS13	0.621077	0.0349922	0.964387	0.0999713	0.295918
orf19.4468	orf19.4468	-0.726084	0.200097	0.465109	0.680852	-0.208774		orf19.4468	0.00399274	0.512291	0.0674893	0.00714994	0.448257
orf19.376	orf19.376	-0.0940555	-1.01302	-2.0066	-1.89798	-2.21017		orf19.376	0.809111	0.000136766	2.90958e-15	5.45994e-13	1.51265e-18
orf19.526	NHP2	-0.230023	-0.339255	0.510884	0.358163	0.0845159		NHP2	0.167344	0.0251452	0.000446703	0.0175608	0.635567
orf19.7550	IFA14	-3.14587	-3.09772	-3.01078	-2.27286	-1.92335		IFA14	3.84621e-18	5.93688e-22	1.17887e-14	1.60646e-06	6.94676e-08
orf19.5856	orf19.5856	-0.253106	0.112635	0.280012	0.423413	0.321215		orf19.5856	0.0261251	0.344384	0.0139746	6.5024e-05	0.00178482
orf19.2105	orf19.2105	-0.0964212	-0.352774	0.11222	-0.516524	-0.305787		orf19.2105	0.722118	0.074656	0.637325	0.010648	0.139381
orf19.3286	orf19.3286	0.00531432	0.0918244	-0.495101	-0.00578973	0.299353		orf19.3286	0.986921	0.589677	0.00101134	0.975003	0.0412602
orf19.7266	orf19.7266	-0.462312	-1.30258	-0.474247	-0.781349	-1.92528		orf19.7266	0.14189	2.29617e-07	0.0898385	0.00361888	5.24982e-14
orf19.7086	orf19.7086	0.0655989	-0.229334	-0.151766	-0.423757	-0.132616		orf19.7086	0.650811	0.0438245	0.202508	9.42044e-05	0.263999
orf19.2882	XUT1	0.451326	-0.507513	1.29712	-1.23421	0.496166		XUT1	0.249858	0.366314	0.000326998	0.000468364	0.287408
orf19.5801	RNR21	1.06632	0.652482	-0.673156	0.0134583	0.665131		RNR21	1.80813e-10	0.000157341	8.16981e-05	0.95336	8.70943e-05
tW(CCA)2	tW(CCA)2	0	-0.845821	-0.63255	1.51461	-1.16205		tW(CCA)2	1	NA	NA	NA	0.716758
orf19.233.1	HRT1	-0.0212088	0.35596	0.232043	0.0647402	0.367819		HRT1	0.935529	0.0377855	0.200451	0.757233	0.0273883
orf19.5669	orf19.5669	-0.154473	-0.263851	-0.431289	-0.22827	-0.360145		orf19.5669	0.0528796	0.000247692	9.02986e-10	0.00236435	2.67227e-07
orf19.5237	VPH2	-0.675519	-0.21449	-0.944917	-0.172754	-0.388394		VPH2	0.000725304	0.289398	1.87216e-06	0.402896	0.0355212
orf19.6488	orf19.6488	0	0.614113	0	0	0.391881		orf19.6488	NA	NA	NA	NA	0.982031
orf19.4104	orf19.4104	0.293637	-0.527732	0.205278	-0.119294	0.565607		orf19.4104	0.771411	0.5665	0.835922	0.900921	0.564425
orf19.3417	ACF2	0.0960292	-0.364378	-0.618651	-0.608227	-0.468718		ACF2	0.600442	0.0118181	1.43994e-05	1.9714e-05	0.000913184
orf19.6048	orf19.6048	0.492356	-0.18154	-0.208114	0.149633	-0.277918		orf19.6048	0.0297705	0.437382	0.378874	0.552496	0.220795
orf19.4234	orf19.4234	0.123434	0.385028	0.249197	0.442124	0.714963		orf19.4234	0.621756	0.0693125	0.287448	0.0267965	5.37527e-05
orf19.6470	AHP2	0.0631686	-0.177315	-0.555909	-0.249405	-0.343161		AHP2	0.685377	0.152839	6.07369e-07	0.0380433	0.00279581
orf19.4354	MCM2	0.800362	0.824838	0.64251	0.674154	0.712135		MCM2	9.03363e-21	6.5283e-25	2.23286e-14	1.55816e-16	5.12136e-18
orf19.7106	VPS70	0.627861	-0.675267	-1.08342	-1.26504	-1.43196		VPS70	1.98349e-05	1.88781e-06	7.67446e-16	1.86488e-19	4.42838e-25
orf19.2826	orf19.2826	0.0354566	0.549626	0.449613	-0.195414	0.548295		orf19.2826	0.903307	0.00270852	0.017648	0.329315	0.00171818
orf19.2101	orf19.2101	-0.431026	-0.344765	-0.285916	-0.0879172	-0.294612		orf19.2101	0.000540058	0.00404475	0.0201088	0.548236	0.013406
orf19.1330	orf19.1330	-0.334483	-1.09553	-2.11338	-0.985197	-0.594824		orf19.1330	0.12909	8.62802e-08	1.36123e-14	1.79882e-07	0.00192541
snR5a	snR5a	0.0462679	0.929815	0.914187	1.66291	0.794555		snR5a	0.951515	0.0461913	0.0453343	0.000270884	0.0841265
orf19.407	GCD6	0.0742731	-0.115856	-0.0225506	0.00679949	-0.072763		GCD6	0.530813	0.260577	0.854278	0.955236	0.498448
orf19.2200	orf19.2200	0.429823	0.400124	0.0552385	0.458263	0.555679		orf19.2200	0.0039929	0.00534237	0.761987	0.00170829	6.27217e-05
snR77	snR77	-0.678382	-1.14539	0.165505	1.06489	-0.781227		snR77	0.30444	0.0377073	0.796743	0.0969275	0.161361
orf19.3903	MRV3	0.369451	1.62894	-0.659358	0	0.391887		MRV3	0.955082	NA	NA	NA	0.956303
orf19.203	STB3	0.28414	-0.118828	-0.275453	-0.312852	-0.632091		STB3	0.181154	0.593653	0.179848	0.113763	0.000469542
orf19.5296	orf19.5296	-0.439557	-0.00180102	0.100431	0.0200486	0.161201		orf19.5296	0.000739057	0.993355	0.500494	0.8989	0.233362
orf19.2557	SEC65	-0.075914	-0.306644	0.0167005	0.0465057	0.350652		SEC65	0.617896	0.00745475	0.911562	0.744516	0.00169974
orf19.764	orf19.764	-0.148629	0.129403	0.0116228	-0.0953386	-0.0115272		orf19.764	0.377582	0.406977	0.950347	0.555465	0.966219
tG(GCC)2	tG(GCC)2	0	0	0	0.480829	0		tG(GCC)2	NA	NA	NA	NA	1
orf19.7009	orf19.7009	-0.779753	-0.291704	-1.73816	-1.43735	-1.25631		orf19.7009	0.0111028	0.254387	3.74422e-10	3.25428e-05	9.72843e-07
tL(UAA)5	tL(UAA)5	NA	NA	NA	NA	NA		tL(UAA)5	NA	NA	NA	NA	NA
orf19.606	orf19.606	0.37276	0.445287	-0.341384	-0.212949	-0.377308		orf19.606	0.000166238	2.64738e-06	0.000455723	0.0374804	6.50466e-05
orf19.3707	YHB1	-2.31621	-2.37234	-2.06083	-3.97947	-1.92279		YHB1	4.88887e-12	4.17763e-13	3.67174e-10	2.09936e-34	3.58681e-09
orf19.5815	SCT2	0.291894	-0.276635	-0.354456	-0.197334	-0.0940038		SCT2	0.0298884	0.0297195	0.00568495	0.155714	0.526047
orf19.515	orf19.515	-0.773494	0.103498	1.26708	0.178696	-0.276087		orf19.515	0.000474574	0.667644	2.98508e-08	0.494331	0.22366
orf19.3799	orf19.3799	0.163533	-0.524488	-0.72756	-0.596328	-0.245365		orf19.3799	0.32359	0.000138267	4.61789e-08	1.24389e-05	0.088435
CaalfMt25	tE(UUC)8mt	0	0	0	-0.480946	0.391881		tE(UUC)8mt	NA	NA	NA	NA	0.982031
orf19.3301	orf19.3301	-0.0968947	-0.185091	-0.745734	-0.816536	-0.430534		orf19.3301	0.674833	0.333754	1.30638e-05	1.02387e-06	0.0115483
orf19.7446	OPI3	0.0219775	0.616905	0.347938	0.844264	1.04661		OPI3	0.934823	0.000214118	0.0485261	3.48513e-07	5.07955e-11
orf19.2036	orf19.2036	0.000849883	-0.67951	-0.301432	-0.0130265	-0.112844		orf19.2036	1	0.003123	0.2394	0.966054	0.693873
orf19.7622	SPT3	-0.240984	-0.114834	-0.226305	0.0200468	-0.00474289		SPT3	0.107146	0.447957	0.1231	0.907071	0.991072
orf19.5742	ALS9	-4.09083	-0.368123	-0.206167	-0.674066	-0.35028		ALS9	2.27749e-163	0.030794	0.263008	2.6485e-05	0.0347153
orf19.5634	FRP1	1.52993	1.33642	0.985138	0.398143	0.550367		FRP1	1.47963e-28	4.83648e-22	2.04696e-12	0.00853824	0.00014682
orf19.4117	orf19.4117	0.176127	0.154446	-0.292732	0.585746	0.325986		orf19.4117	0.433823	0.45288	0.145241	0.00177257	0.0850191
orf19.4607	orf19.4607	-0.671935	-0.962538	-1.93093	-0.475595	-1.26313		orf19.4607	3.2006e-07	9.75552e-14	2.01335e-51	0.00134383	1.42494e-25
orf19.609	orf19.609	-0.0767943	2.57943	-0.829423	-0.844853	-0.569906		orf19.609	0.976278	0.0850068	0.570748	0.556147	0.850012
orf19.5411	orf19.5411	-0.0558214	0.0308778	-0.245091	-0.302054	-0.332026		orf19.5411	0.786789	0.869245	0.111858	0.0448845	0.0234927
orf19.3994	orf19.3994	0.31311	-0.0960059	-0.038816	0.084204	-0.0973677		orf19.3994	0.00107855	0.36134	0.738608	0.424944	0.348875
orf19.6182	MRR2	0.0574314	-0.173589	-0.0676384	-0.566224	-0.787646		MRR2	0.874725	0.527142	0.817947	0.018873	0.000594013
orf19.4432	KSP1	-0.588034	-0.401348	-1.18362	-0.870389	-0.529314		KSP1	0.0018479	0.0303773	1.04084e-11	8.57462e-07	0.0028836
orf19.2344	ASR1	-0.921312	-2.94499	-2.74415	-2.41186	-2.71502		ASR1	0.000429234	6.35827e-34	2.66304e-28	3.0247e-20	5.35154e-27
orf19.1933	orf19.1933	-0.136574	-0.0298457	-0.505903	-0.224199	0.151762		orf19.1933	0.354433	0.842981	5.20217e-05	0.0814549	0.233891
orf19.3366	CSH3	0.588109	0.0880877	0.366591	0.308935	-0.0449432		CSH3	1.77607e-06	0.530327	0.00214876	0.0136599	0.778997
orf19.2190	VRP1	-0.101081	-0.382634	-0.115696	-0.884915	-0.889917		VRP1	0.705881	0.0651797	0.628679	4.33097e-06	2.94764e-06
orf19.313	DAL4	-0.260601	-0.253619	0.664733	-2.94144	-1.36577		DAL4	0.844974	0.823643	0.53975	0.00179668	0.186542
orf19.4928	SEC2	-0.162359	0.244719	0.0652617	0.414049	0.445954		SEC2	0.52901	0.279425	0.802134	0.0552696	0.0306757
orf19.1418	SEC15	0.362917	-0.240249	0.0664585	0.412211	0.0344508		SEC15	0.0152502	0.108432	0.709279	0.00489908	0.866992
orf19.3559	orf19.3559	0.117958	0.24461	0.900556	0.83793	0.876464		orf19.3559	0.592589	0.184701	3.35616e-08	3.90233e-07	6.28673e-08
orf19.5518	orf19.5518	0.0344926	0.0903148	-0.238018	-0.336143	0.486157		orf19.5518	0.859949	0.537968	0.107575	0.0129532	5.42263e-05
orf19.6021	IHD2	-1.21311	-2.6686	-1.50015	-1.73743	-2.81651		IHD2	1.08305e-35	5.09132e-157	1.66494e-53	1.62862e-61	9.33358e-166
orf19.4580	orf19.4580	-0.325578	-0.131576	0.0619858	0.0966476	0.298599		orf19.4580	0.199427	0.60405	0.816641	0.716292	0.19603
orf19.4916	orf19.4916	0.00993933	-0.0288158	-0.450993	0.0868462	-0.580101		orf19.4916	0.984412	0.937073	0.132848	0.777187	0.0461404
orf19.7624	orf19.7624	-0.0545864	0.0427659	0.25101	0.352992	0.340933		orf19.7624	0.809111	0.829304	0.141347	0.0275748	0.0312148
orf19.4311	YNK1	0.195609	0.0559945	0.746794	0.957912	0.217777		YNK1	0.248821	0.757812	8.59209e-08	4.11171e-12	0.156182
orf19.1183	orf19.1183	0.471184	-0.56309	-0.555065	-0.846123	-0.383684		orf19.1183	0.015039	0.00250854	0.0032589	5.52305e-06	0.0439433
orf19.1944	GPR1	0.30888	0.292684	0.716349	-0.356039	-0.479656		GPR1	0.114087	0.121791	4.25929e-05	0.0489792	0.00639354
orf19.3727	PHO112	-1.46217	-2.15011	-2.01751	1.42749	-3.34899		PHO112	0.126167	0.00972725	0.103115	0.0942354	9.70907e-06
orf19.4216	orf19.4216	-3.22396	-4.90919	-3.36078	-6.42801	-3.70858		orf19.4216	6.00491e-62	1.92525e-133	4.14793e-56	3.54832e-216	5.87029e-69
orf19.6594	PLB3	-0.882564	-0.453197	-0.914583	-0.488578	-0.399736		PLB3	1.9533e-25	1.30132e-07	3.9505e-28	1.90331e-07	2.15569e-06
orf19.5014	orf19.5014	-0.713669	-0.22425	-0.255356	-0.333468	-0.106024		orf19.5014	0.00647209	0.403064	0.365366	0.206789	0.732468
orf19.3045	orf19.3045	0.70398	0.282852	0.212687	-0.0102729	0.164748		orf19.3045	2.27358e-05	0.115527	0.250864	0.962801	0.380835
orf19.6432	orf19.6432	0.116213	-0.282464	0.151462	-0.0318803	-0.173763		orf19.6432	0.552914	0.0844568	0.390091	0.87198	0.305318
orf19.5466	RPS24	-0.131598	-0.782627	0.178145	-0.316016	-0.665267		RPS24	0.537091	2.02927e-06	0.353456	0.0758147	5.02504e-05
orf19.5960	NCE102	0.239589	-0.214789	-0.66045	-0.601597	-0.537217		NCE102	0.325981	0.352095	0.00123081	0.00368232	0.0085318
orf19.4248	orf19.4248	0.0670442	-0.255605	-0.313356	-0.161479	-0.383051		orf19.4248	0.690427	0.0502072	0.0143059	0.231987	0.00173476
orf19.4321	orf19.4321	-1.95239	-2.25433	-1.10217	-3.08447	-1.5317		orf19.4321	0.564704	0.45244	0.699238	0.272518	0.656002
orf19.4258	orf19.4258	-0.565063	-0.324479	-0.126698	-0.615614	-0.525883		orf19.4258	0.00835718	0.135488	0.605513	0.00236435	0.00897201
orf19.1655	PXP2	0.343333	-0.579782	-1.42816	-0.355716	-2.53271		PXP2	0.18256	0.0254839	1.60595e-11	0.195001	2.55323e-34
orf19.3428	orf19.3428	0.0700756	0.15476	0.386043	-0.193943	-0.167292		orf19.3428	0.699914	0.290653	0.00416627	0.174485	0.239222
orf19.4792	orf19.4792	0.828989	1.13324	-0.0818427	-0.0516209	-0.351904		orf19.4792	0.000103958	3.80245e-08	0.763025	0.850587	0.113252
orf19.7453	orf19.7453	-0.0455875	0.0665509	0.165811	0.125712	-0.254795		orf19.7453	0.843749	0.720647	0.337991	0.470739	0.111588
orf19.1826	MDM34	0.0498391	0.36868	-0.263517	0.0513282	0.2566		MDM34	0.779275	0.00395147	0.0490064	0.745482	0.0456002
orf19.1105	orf19.1105	-0.826532	-0.366983	-1.37205	-0.56402	1.12703		orf19.1105	0.16766	0.612207	0.141277	0.385966	0.0651985
orf19.3241	orf19.3241	0.405931	-0.105751	-0.061678	-0.0371233	-0.204372		orf19.3241	0.00409703	0.509208	0.719036	0.834723	0.157929
orf19.3200	MTLA2	-1.05579	-2.1225	-0.395999	1.38174	-0.937156		MTLA2	0.368032	0.0445617	0.643444	0.513458	0.317309
orf19.1350	orf19.1350	-1.28953	0.620669	-2.70055	-1.26256	-0.576547		orf19.1350	1.76767e-06	0.0310523	4.12416e-15	1.28215e-05	0.0294384
orf19.6817	FCR1	0.820656	-0.574085	0.782483	-2.38488	-2.5874		FCR1	0.000121183	0.0199739	0.000809217	1.68199e-32	5.61431e-34
orf19.1725	orf19.1725	0.509519	0.65971	0.221181	-0.275749	-0.0596195		orf19.1725	0.0261251	0.0012976	0.344498	0.227805	0.835649
orf19.7537	BNR1	0.131296	-0.284458	-0.0347939	-0.612401	-1.1134		BNR1	0.439364	0.0456764	0.84103	5.65267e-06	4.82248e-18
orf19.3881	orf19.3881	-0.0882564	0.136738	-0.111821	-0.477552	-0.268706		orf19.3881	0.687253	0.445284	0.550053	0.00252936	0.103442
orf19.2859	SRP40	-0.684816	-1.02386	-0.119787	-0.234123	-0.735861		SRP40	0.00300162	1.93352e-06	0.662511	0.343265	0.000635424
orf19.671	PSP1	-0.502221	-0.066818	-0.64097	-0.596345	-0.248191		PSP1	8.27571e-05	0.647262	9.0517e-08	1.14171e-06	0.0471309
orf19.4574	orf19.4574	-0.533802	-1.00948	-0.186034	-0.522322	-0.753253		orf19.4574	0.0350233	2.9463e-06	0.476913	0.0506198	0.000756019
orf19.2318.1	orf19.2318.1	0.0484115	0.268586	-0.294896	0.0362201	0.138385		orf19.2318.1	0.83875	0.118677	0.0848699	0.862507	0.450834
orf19.1975	orf19.1975	-0.139634	-0.0447367	0.112678	0.343082	0.0303297		orf19.1975	0.438596	0.806598	0.526065	0.0205774	0.89051
orf19.2652	TEF4	-0.551697	0.184001	-0.833516	-1.39258	0.68149		TEF4	0.177958	0.756615	0.0225729	0.00013797	0.130595
orf19.71	orf19.71	0.13621	-0.027871	0.044185	-0.683607	-0.285714		orf19.71	0.434084	0.87912	0.805854	5.33448e-07	0.0478219
orf19.2987	orf19.2987	0.297786	0.049243	-0.0528616	0.109516	-0.137769		orf19.2987	0.00350774	0.676105	0.669708	0.326815	0.195307
orf19.3506	DBR1	0.302762	0.234751	-0.24236	-0.0535154	0.218515		DBR1	0.169804	0.249478	0.284478	0.832364	0.26556
tL(UAA)1	tL(UAA)1	0	0	2.06447	-3.92068	0		tL(UAA)1	1	NA	NA	NA	1
orf19.6934	orf19.6934	-0.196622	0.39892	0.193522	0.359938	0.592239		orf19.6934	0.203145	0.00295508	0.185883	0.00860658	5.16161e-06
orf19.4068	orf19.4068	0.208169	0.342996	0.250682	0.0705697	0.141864		orf19.4068	0.0216828	2.08884e-05	0.00284792	0.455149	0.106984
orf19.5012	orf19.5012	-0.230105	-0.0438889	0.345981	-0.0668723	0.131927		orf19.5012	0.508132	0.893011	0.257354	0.83172	0.678447
orf19.4751	orf19.4751	0.0589732	0.75365	1.10051	0.726354	1.1375		orf19.4751	0.770981	5.49359e-08	5.35799e-16	1.86461e-07	2.97249e-17
orf19.1619	orf19.1619	-0.1058	-0.0264524	-0.139664	-0.297078	-0.106891		orf19.1619	0.451624	0.852146	0.263486	0.0110974	0.390601
#N/A	OBPALPHA	0.209413	0.0728236	0.130596	-0.0788568	-0.00741059		OBPALPHA	0.26174	0.708555	0.762607	0.666096	0.985112
orf19.6008.3	orf19.6008.3	1.81943	0.270454	0.410205	0.0540108	0.403437		orf19.6008.3	0.377582	0.859226	0.631524	0.950714	0.605201
orf19.7275	FGR24	-2.09852	-1.21359	-1.76524	-2.82265	0		FGR24	0.669589	NA	NA	NA	1
orf19.1471	COX4	-0.29877	-0.506193	0.0996179	-0.193635	-0.113454		COX4	0.104177	0.00255252	0.622957	0.292754	0.563217
orf19.7479	NTH1	-0.547569	-0.803277	-1.18814	-0.728061	-1.16156		NTH1	1.22986e-05	2.28532e-11	2.48576e-23	5.10223e-09	9.09632e-23
SNRNAU5	SNRNAU5	1.33126	0.11719	1.98491	1.83795	-1.5317		SNRNAU5	0.781637	NA	NA	NA	0.725985
orf19.265	orf19.265	-0.31487	1.14502	2.13411	1.17228	-1.52923		orf19.265	0.809111	0.207192	0.0132211	0.193871	0.0744108
orf19.3730	orf19.3730	-0.401808	0.187426	0.0860864	0.316566	0.284908		orf19.3730	0.00348573	0.175704	0.589625	0.0190304	0.0284186
orf19.1400	orf19.1400	0.271072	0.365802	0.0544312	0.679276	0.657561		orf19.1400	0.201981	0.0574239	0.819809	0.000246718	0.000282489
orf19.6188	orf19.6188	0	-1.30944	0	0	-1.53167		orf19.6188	NA	NA	NA	NA	0.89051
orf19.1149	MRF1	-0.705172	-0.827286	-2.40993	-1.57965	-0.732745		MRF1	3.7522e-07	2.02899e-09	1.61852e-70	1.49714e-29	1.8236e-07
orf19.747	NBP35	0.884645	-0.225309	0.334939	0.26907	0.261897		NBP35	1.06923e-08	0.144954	0.0236369	0.113325	0.0939182
orf19.409	orf19.409	0.148883	0.443794	-0.261299	-0.660685	-0.0903052		orf19.409	0.354826	0.000454736	0.0573916	2.03333e-07	0.546419
orf19.5941	orf19.5941	0.0626594	-0.184318	-0.257273	-0.0981866	-0.483961		orf19.5941	0.676651	0.124408	0.0254288	0.44268	8.0866e-06
orf19.6491	orf19.6491	-2.32128	-0.42615	-1.2755	-0.381951	-2.12991		orf19.6491	0.000638747	0.69026	0.0937172	0.744308	0.00380445
orf19.3537	orf19.3537	0.64798	0.774387	0.474889	0.211851	-0.025948		orf19.3537	0.0633505	0.0111901	0.178244	0.540174	0.966481
orf19.5365	orf19.5365	0.151669	-0.265111	-0.0257644	-0.0956811	-0.348259		orf19.5365	0.334888	0.0581045	0.880111	0.530203	0.00820669
orf19.3548	orf19.3548	-0.101442	-0.180118	-0.157584	-0.254325	-0.724469		orf19.3548	0.619859	0.299721	0.371923	0.129037	1.64967e-06
orf19.6678	orf19.6678	0.227746	0.385937	-0.221384	0.106104	0.0447583		orf19.6678	0.44168	0.118826	0.409292	0.744012	0.900426
orf19.4284	BUR2	0.137759	0.249367	0.551421	0.231113	0.466709		BUR2	0.451082	0.0985109	0.000152141	0.117374	0.00106777
orf19.4783	orf19.4783	-0.908969	0.210743	-0.266049	-1.37617	0.559894		orf19.4783	0.0181997	0.615443	0.492392	1.79665e-05	0.0651608
orf19.5030	DOS2	-0.57636	-0.0241764	-0.402769	-0.223597	-0.0512453		DOS2	0.00066402	0.909776	0.0202372	0.221681	0.822445
orf19.4513	orf19.4513	0.260523	1.16304	0.508749	0.541956	0.399487		orf19.4513	0.0692727	3.0182e-22	7.59736e-05	2.54737e-05	0.00156378
orf19.3753	SEF1	0.612683	0.735297	0.500278	-0.0128774	-0.00875979		SEF1	9.67989e-09	1.49445e-12	2.804e-06	0.928827	0.968295
orf19.4535	PTR3	0.191925	0.188013	-0.0698989	-0.559738	0.126964		PTR3	0.270145	0.230991	0.711744	0.000121901	0.439441
orf19.612	orf19.612	1.44816	0.573819	0.7313	0.293958	0.0555105		orf19.612	6.65711e-12	0.00594841	0.000268827	0.205231	0.857385
orf19.5389	FKH2	0.395594	0.49882	0.380128	-0.139532	0.282		FKH2	0.0517682	0.00943267	0.0527441	0.520488	0.153964
orf19.7053	GAC1	-0.772871	-2.48087	-2.23811	-1.27692	-4.19723		GAC1	2.13379e-07	1.53095e-68	3.60622e-54	1.18867e-18	1.35101e-179
orf19.1623	CAP1	0.325348	0.648594	-0.00766102	-0.0298252	0.134957		CAP1	0.0410299	7.79552e-06	0.970975	0.874677	0.422258
orf19.1565	orf19.1565	0.0231718	-0.279534	0.211318	0.183874	-0.242269		orf19.1565	0.916182	0.0464954	0.15909	0.210119	0.0887803
orf19.6654	orf19.6654	0.40969	-0.0223742	0.0262359	-0.0592036	0.313098		orf19.6654	0.044369	0.930824	0.919668	0.808338	0.122302
orf19.125	EBP1	-0.99585	-0.0305933	-1.32426	-0.915657	-0.173912		EBP1	0.0123171	0.952805	0.000458012	0.0758157	0.779962
orf19.4734	orf19.4734	-0.249987	-0.436409	-0.259246	-0.339928	0.00562566		orf19.4734	0.165628	0.00304566	0.12113	0.0377584	0.990445
orf19.3035	orf19.3035	0.361056	-0.100554	0.237461	-0.075229	-0.217341		orf19.3035	0.000523571	0.369395	0.0233172	0.533722	0.0347677
orf19.2005	REG1	-0.0413713	0.0111054	-0.0236955	-0.293906	0.135929		REG1	0.794656	0.941538	0.867514	0.00818721	0.251493
orf19.4995	orf19.4995	0.216709	-0.0113573	-0.116563	0.447705	0.244211		orf19.4995	0.593203	0.979541	0.762607	0.182175	0.503337
orf19.4793	orf19.4793	-0.250897	-0.0790693	0.492902	0.710122	0.323214		orf19.4793	0.472314	0.807123	0.0993605	0.00860658	0.236827
orf19.2518	orf19.2518	0.0693172	0.021906	-0.0617728	-0.0258969	0.117186		orf19.2518	0.590622	0.857617	0.604622	0.837232	0.259308
orf19.6649	BRF1	-0.0376856	-0.0982633	-0.0135655	-0.160914	-0.405012		BRF1	0.849409	0.500896	0.935252	0.25721	0.00147188
orf19.2655	BUB3	-0.473753	-0.341431	-1.04077	-0.620333	-0.295447		BUB3	0.000276355	0.00892476	3.27169e-17	3.2915e-07	0.0245207
orf19.1667	orf19.1667	-0.00890795	-0.0947194	-0.0620431	-0.0315364	-0.112848		orf19.1667	0.972575	0.558074	0.727241	0.860907	0.479241
orf19.385	GCV2	0.564665	0.494967	0.604565	0.382235	-0.0989571		GCV2	0.00416716	0.0112779	0.0015664	0.0547979	0.677663
orf19.2104	orf19.2104	-0.0501009	0.204376	0.638032	0.0604544	0.33843		orf19.2104	0.804233	0.174882	1.90424e-06	0.727265	0.016417
orf19.7279	NIT2	0.194547	-0.327748	-0.266846	-0.352262	-0.562355		NIT2	0.259128	0.0293629	0.0837752	0.0202027	7.79206e-05
orf19.1371	orf19.1371	-0.397896	0.481644	0.788874	0.455243	0.697978		orf19.1371	0.16286	0.0481385	0.00171958	0.0808738	0.00488693
orf19.3651	PGK1	-0.383718	-1.3885	-1.25586	-1.63858	-1.01051		PGK1	0.032214	6.44593e-19	1.04714e-15	4.27099e-26	1.83028e-10
orf19.893	PGA17	-0.598413	0.98012	-2.10239	-0.903086	-3.11709		PGA17	0.105233	0.00540021	2.51655e-12	0.00621088	1.60126e-25
orf19.4358	orf19.4358	-0.679062	-0.0677674	0.0118368	-0.676996	0.0453821		orf19.4358	0.000778621	0.784827	0.966199	0.000615711	0.875778
orf19.4952	orf19.4952	-0.613417	-0.129341	-0.725321	-0.208157	-0.679014		orf19.4952	0.00263903	0.562777	0.000208677	0.39437	0.000191271
orf19.6653	MTG2	-0.0302364	-0.254446	0.322547	0.2451	0.161078		MTG2	0.906603	0.143173	0.0642848	0.165526	0.387201
orf19.4029	orf19.4029	-0.01722	-0.434224	-0.195818	0.0810492	-0.182701		orf19.4029	0.943772	0.00398702	0.246758	0.64812	0.26112
orf19.7655	RPO21	0.488074	-0.21396	0.570643	-0.354967	-0.533393		RPO21	0.00992515	0.288913	0.00151051	0.0601559	0.00277581
orf19.6224	orf19.6224	-2.13428	-1.69146	-1.12993	-1.05255	-3.09979		orf19.6224	0.139474	0.218484	0.298019	0.589499	0.0354363
orf19.6458	orf19.6458	0.806877	2.13056	2.99009	2.45991	2.7986		orf19.6458	0.246077	6.93226e-05	5.00731e-05	0.0102119	0.000111145
orf19.5870	CTP1	0.546173	0.381269	0.543434	0.0664244	-0.0424934		CTP1	0.00161135	0.0273682	0.00116602	0.747107	0.860423
orf19.3554	AAT1	0.149899	0.441984	0.153644	0.404923	0.796885		AAT1	0.367622	0.00132596	0.323625	0.00355336	8.86118e-10
orf19.5620	orf19.5620	0.0850455	-0.272164	-0.785932	-0.356839	-0.401188		orf19.5620	0.745336	0.177029	2.8846e-05	0.0727292	0.0315066
orf19.3578	orf19.3578	-0.268882	0.0392173	0.139934	0.0511022	-0.216923		orf19.3578	0.397947	0.894062	0.647321	0.885264	0.415437
orf19.7527	orf19.7527	-0.196781	-0.0737214	-0.400986	-0.63257	-0.283734		orf19.7527	0.200256	0.650269	0.00304482	1.45249e-06	0.037908
orf19.1447	orf19.1447	0.345985	0.200555	0.163619	0.149276	0.0222607		orf19.1447	0.0613524	0.2386	0.353721	0.386242	0.928379
orf19.4579	ERV29	0.529905	0.815409	0.232512	0.499148	0.391709		ERV29	6.36626e-05	8.47284e-11	0.0995872	0.000158641	0.00267618
orf19.1409.2	orf19.1409.2	-3.05711	-2.89464	-3.4249	-1.89135	-2.76032		orf19.1409.2	3.12881e-103	1.31899e-102	1.47116e-138	1.17611e-36	1.31274e-95
orf19.2693	GST2	-0.0645174	-0.699778	-1.27249	-0.627659	-0.67732		GST2	0.846815	0.00192729	5.43165e-08	0.0151929	0.00574478
orf19.4404	PGA49	0	0.614119	0	0.480834	-4.41069		PGA49	1	NA	NA	NA	0.468691
orf19.325	orf19.325	0.118111	-0.019172	0.128139	0.219234	-0.0794071		orf19.325	0.354826	0.885945	0.272614	0.044632	0.509284
orf19.5203	orf19.5203	0.906636	0.385053	-0.843396	-0.10997	-0.123384		orf19.5203	1.39377e-05	0.0446498	6.98498e-05	0.647437	0.573106
tI(AAU)4	tI(AAU)4	0	-1.00137	0.159741	-1.44275	-1.42842		tI(AAU)4	1	NA	NA	NA	0.616224
tI(AAU)3	tI(AAU)3	-3.46797	-1.03611	-1.80364	-2.87026	-1.11165		tI(AAU)3	0.0911202	0.525599	0.417451	0.186022	0.466581
orf19.3123.2	orf19.3123.2	-0.145323	-0.120805	-0.0859504	-0.510953	-0.0755387		orf19.3123.2	0.304263	0.3435	0.546023	7.11702e-06	0.597433
orf19.4159	orf19.4159	0.114929	0.204753	0.672616	0.328988	0.0402812		orf19.4159	0.648474	0.33974	0.00035828	0.102415	0.890159
orf19.5864	URK1	-0.344039	0.00729764	-0.176376	0.178024	0.1224		URK1	0.0229864	0.97203	0.266947	0.254684	0.452803
orf19.3841	ATG1	0.15002	0.195531	-0.364245	-0.414456	-0.131965		ATG1	0.487066	0.30253	0.0433093	0.0240246	0.530774
orf19.4172	orf19.4172	-0.157546	-0.192468	0.0212723	-0.160779	0.176926		orf19.4172	0.415669	0.24092	0.915212	0.348421	0.288077
orf19.5904	RPL19A	0.234949	-0.414886	0.0587905	0.198845	-0.256641		RPL19A	0.133005	0.00332593	0.735796	0.187779	0.0748532
orf19.473	TPO4	-0.490812	-0.178699	-0.945724	-0.259046	-0.922848		TPO4	0.00418168	0.332877	9.79338e-10	0.145598	1.72307e-08
orf19.2051	orf19.2051	0.332674	-0.0980933	0.505658	0.00853167	0.058054		orf19.2051	0.042708	0.589677	0.000794893	0.966054	0.774463
orf19.5392	NGT1	1.03797	0.382389	1.1561	2.71338	1.17792		NGT1	1.95806e-10	0.0314685	2.72443e-12	2.4504e-50	1.82872e-12
orf19.989	orf19.989	-0.217959	0.0945979	0.712754	0.288709	0.0884841		orf19.989	0.098932	0.497733	3.13202e-10	0.0187508	0.52474
orf19.5439	orf19.5439	0.0211673	-0.547967	-0.136663	0.0730828	-0.302299		orf19.5439	0.914245	3.06265e-06	0.320481	0.61257	0.0156192
orf19.6138	orf19.6138	0.49491	0.324151	-0.433628	0.740939	0.192624		orf19.6138	0.552598	0.663311	0.56051	0.269383	0.860065
orf19.4479	orf19.4479	0.0915051	0.169079	0.110678	0.699032	0.771646		orf19.4479	0.737892	0.446068	0.645628	0.000276076	3.458e-05
orf19.3218	orf19.3218	0.143064	1.29655	0.665759	0.889203	1.70085		orf19.3218	0.569078	2.09673e-12	0.000632159	1.84939e-06	5.1215e-18
orf19.6191	TLO8	-0.844881	-0.687728	0.123991	0.410184	-0.551606		TLO8	2.87604e-05	7.62211e-05	0.571539	0.0813721	0.000297393
orf19.7538	orf19.7538	0.319588	-0.0679055	-0.0896598	-0.51706	-0.674093		orf19.7538	0.0942858	0.751607	0.673957	0.00308777	5.88469e-05
orf19.3678	orf19.3678	-0.540199	-0.355578	-0.271261	-0.254487	-0.312522		orf19.3678	1.83472e-05	0.00334876	0.0292798	0.040306	0.0106689
orf19.852	SAP98	0.161431	0.109265	-0.289545	-0.180293	-0.405076		SAP98	0.395701	0.559113	0.0665834	0.306191	0.00970574
orf19.4316	orf19.4316	-0.0980363	-0.245649	-0.464508	-0.00835802	-0.128677		orf19.4316	0.486067	0.0363269	4.66859e-05	0.9548	0.311457
orf19.482	RPT4	-0.0341361	-0.0882443	-0.0968298	-0.117048	0.118227		RPT4	0.806098	0.409283	0.373246	0.261191	0.247699
orf19.946	MET14	1.36261	-0.665907	0.107454	0.811021	0.153421		MET14	0.000148347	0.0397283	0.826169	0.0117532	0.745666
orf19.736	SRB8	0.130789	0.318661	-0.0360622	0.420204	0.388897		SRB8	0.600534	0.11563	0.882934	0.0348771	0.0455253
orf19.3515	orf19.3515	-0.34814	-0.379413	-0.701397	-0.819581	-0.260234		orf19.3515	0.006208	0.00172673	1.20847e-09	9.9558e-13	0.0347894
orf19.5006.1	orf19.5006.1	0.0231682	0.221728	0.169324	0.177529	-0.0663439		orf19.5006.1	0.933744	0.24527	0.402071	0.362928	0.772977
orf19.3266	orf19.3266	-0.0483532	0.421694	-0.305448	0.147877	0.532162		orf19.3266	0.821995	0.00434801	0.0482996	0.371449	0.000200182
orf19.5090	orf19.5090	-0.162641	0.185835	-0.302372	0.0893623	-0.200175		orf19.5090	0.368392	0.206097	0.0281434	0.591416	0.173324
orf19.2214	orf19.2214	0.262265	0.290276	0.928187	0.58244	0.608633		orf19.2214	0.0594666	0.0266489	5.76681e-15	2.64771e-06	6.22318e-07
orf19.4949	orf19.4949	NA	NA	NA	NA	NA		orf19.4949	NA	NA	NA	NA	NA
orf19.1767	orf19.1767	-0.150337	0.451643	0.303203	0.323196	0.514995		orf19.1767	0.67922	0.101562	0.331736	0.277942	0.0553617
orf19.6407	orf19.6407	0.148132	-0.333266	0.046708	-0.25208	-0.335609		orf19.6407	0.358986	0.010288	0.774248	0.064034	0.00936569
orf19.5426	orf19.5426	0.0894639	-0.187381	-0.428668	-0.283303	-0.596431		orf19.5426	0.71924	0.368731	0.0241562	0.146734	0.000944826
orf19.6760	MDS3	-0.00949003	-0.619657	-0.108522	-0.345245	-0.300102		MDS3	0.972645	1.18354e-05	0.527008	0.0209846	0.0426935
orf19.3206	CCT7	0.0577783	-0.0452278	0.362074	0.708281	0.34805		CCT7	0.808448	0.828602	0.0329937	8.10736e-06	0.035571
orf19.7059	orf19.7059	-0.0334993	-0.0669465	-0.343879	-0.137125	-0.11873		orf19.7059	0.848182	0.631378	0.00360732	0.29587	0.352566
orf19.5752	orf19.5752	0.149448	0.230967	-0.538839	-0.364492	0.364078		orf19.5752	0.422998	0.154134	0.000568464	0.0226198	0.0168001
orf19.3314	TRS20	-0.376659	-0.950356	-0.917629	-0.594431	-0.436379		TRS20	0.0454697	3.86546e-09	2.90001e-08	0.000794957	0.00906405
orf19.2929	GSC1	-0.272261	-0.536518	-0.589052	-0.384965	-0.611872		GSC1	0.138254	0.00110421	0.000262028	0.0226658	0.00011944
orf19.4373	orf19.4373	-0.387706	0.0163357	0.427483	0.540312	0.824827		orf19.4373	0.0306456	0.941702	0.0111053	0.00109817	9.92064e-08
orf19.1396	AGE2	0.643669	0.060148	0.377537	-0.0896004	-0.0710992		AGE2	1.21586e-05	0.744435	0.0128257	0.611221	0.704092
orf19.675	orf19.675	-0.368018	-2.06875	-1.24963	-2.75565	-2.86405		orf19.675	0.307859	6.35915e-13	2.4327e-05	5.23624e-22	5.10242e-24
orf19.412	SSH1	0.506401	0.389243	0.401737	0.752237	0.738274		SSH1	0.00398015	0.0263138	0.0209514	5.72607e-06	5.9713e-06
orf19.6045	PSD1	0.0157393	-0.152266	-0.429444	-0.396299	-0.405007		PSD1	0.952216	0.389656	0.00682063	0.0134831	0.00937219
snR63	snR63	-1.09809	-0.179411	0.526772	0.806098	-0.232168		snR63	0.0380948	0.714027	0.284562	0.0980417	0.639146
orf19.3073	orf19.3073	-1.43476	-0.334442	0.167613	-0.499512	-1.39221		orf19.3073	0.52631	0.877867	0.847269	0.408104	0.0180301
orf19.406	ERG1	-0.967219	-1.7625	-1.77212	-1.60231	-1.42685		ERG1	1.09568e-13	7.30434e-46	1.11435e-45	8.35989e-38	5.05343e-30
orf19.1428	DUO1	0.125978	0.965439	0.294241	0.357356	0.617986		DUO1	0.71924	0.000150445	0.305961	0.189737	0.0169132
orf19.1729	orf19.1729	-0.315222	0.0930539	0.0523021	0.334229	0.354328		orf19.1729	0.221238	0.71437	0.854534	0.155474	0.117174
orf19.5779	RNR1	0.879274	0.53124	-0.375837	-0.125104	-0.0273807		RNR1	7.89559e-18	4.19932e-07	0.000469021	0.298088	0.861525
orf19.4911	orf19.4911	-0.229478	-0.0819306	0.714858	0.00662368	-0.145911		orf19.4911	0.32555	0.710663	2.38859e-05	0.978123	0.499485
orf19.1146	orf19.1146	-0.409338	-0.176433	-1.3869	-1.2316	-0.127126		orf19.1146	0.167189	0.579616	5.08118e-07	2.60374e-06	0.694666
orf19.3199	PIKA	-0.0251881	-0.153914	-0.324494	-0.591464	-0.287081		PIKA	0.90845	0.299191	0.0134208	0.223777	0.0366303
orf19.301	PGA18	-0.819264	-1.11534	-1.58323	-1.35875	-0.898845		PGA18	8.88237e-06	3.60407e-10	5.57281e-20	1.04686e-14	4.32025e-07
orf19.6072.1	orf19.6072.1	-0.217211	0.118133	-0.113248	0.23098	-0.0672065		orf19.6072.1	0.158637	0.401051	0.473928	0.102985	0.683897
orf19.2474	PRC3	0.714711	0.333886	-0.256972	-0.393072	0.479063		PRC3	1.32054e-08	0.0115569	0.0601336	0.00285708	0.000165366
orf19.5558	RBF1	0.0659948	0.566748	0.603435	-0.261166	0.329739		RBF1	0.767233	0.000245134	9.64877e-05	0.113297	0.034866
orf19.5413	orf19.5413	0.0547854	0.0586724	0.199199	0.225669	0.0321989		orf19.5413	0.843225	0.798416	0.331736	0.254809	0.910289
orf19.6642	orf19.6642	0.449836	0.244602	0.138464	0.417201	0.0416702		orf19.6642	9.57053e-05	0.0393123	0.276932	0.000312029	0.783305
orf19.5495	orf19.5495	0.13998	-0.257895	-0.387194	-0.472768	-0.634576		orf19.5495	0.353448	0.0481385	0.00198423	0.0001388	9.27761e-08
orf19.7497	orf19.7497	-0.00191425	0.0584056	-0.101222	-0.114687	0.0921292		orf19.7497	0.995415	0.594334	0.33912	0.269383	0.375798
orf19.4028	RER2	0.0145456	-0.260032	0.539319	0.151541	-0.320907		RER2	0.942871	0.0408056	9.0527e-06	0.253831	0.00918873
orf19.4816	orf19.4816	0.182931	0.461578	0.0425898	0.166091	0.243188		orf19.4816	0.141974	1.74364e-05	0.762049	0.165311	0.0284877
orf19.1782.1	orf19.1782.1	0.465794	0.986779	0.970888	-1.42109	-0.0906315		orf19.1782.1	0.60676	0.17296	0.461415	0.0627394	0.943387
orf19.7468	orf19.7468	-0.135919	0.00623694	-0.0236822	-0.170625	-0.378209		orf19.7468	0.662097	0.985598	0.937134	0.52338	0.114362
orf19.2682	orf19.2682	-0.16495	0.204495	0.207987	0.326392	0.0836025		orf19.2682	0.579477	0.399645	0.423225	0.184909	0.771892
orf19.1162.1	orf19.1162.1	-0.115532	-0.259164	-0.186136	0.089866	-0.169299		orf19.1162.1	0.677364	0.249581	0.475724	0.746172	0.501883
orf19.3175	orf19.3175	0.214632	-0.0329287	0.960721	1.02843	0.24215		orf19.3175	0.527982	0.929466	0.000421148	9.98986e-05	0.431552
orf19.3969	SFL2	-2.16261	-0.91043	-1.54577	-1.68282	-1.03834		SFL2	3.64684e-25	2.28978e-05	1.07441e-13	5.19931e-16	7.09021e-07
orf19.2111.2	RPL38	-0.522373	-0.327186	-0.0850755	0.0362576	-0.201205		RPL38	0.00186043	0.0564947	0.673957	0.863049	0.254418
orf19.984	PHO8	3.56673	1.85738	2.6693	4.12439	2.58565		PHO8	1.71671e-12	0.000463414	2.45189e-06	1.32374e-17	1.98184e-07
orf19.1377	IPK2	-0.277812	-0.156835	-0.587537	-0.379811	-0.0185614		IPK2	0.0415424	0.227265	4.57369e-07	0.00129908	0.920494
orf19.3503	orf19.3503	1.18255	0.678125	0.16102	2.25515	1.23559		orf19.3503	0.705418	0.753623	0.948073	0.328874	0.636698
orf19.1605	PMS1	0.370482	0.309822	0.0291499	0.535309	0.263134		PMS1	0.100012	0.130827	0.910288	0.00756317	0.205396
tD(GUC)2	tD(GUC)2	0	-1.30944	0	0	0.391881		tD(GUC)2	NA	NA	NA	NA	0.982031
orf19.68.2	orf19.68.2	0.113458	0.589248	0.391866	1.21503	1.00283		orf19.68.2	0.879147	0.249049	0.483635	0.0123813	0.0570183
orf19.1648	RAD50	-0.0886054	-0.268729	-0.271474	-0.183816	-0.258525		RAD50	0.505916	0.00961667	0.010585	0.101111	0.0125414
orf19.7397.1	orf19.7397.1	-0.356375	-0.464312	0.12578	-0.0708405	-0.457269		orf19.7397.1	0.0514786	0.00615758	0.533192	0.72965	0.00578659
orf19.5015	MYO2	-0.0555793	-0.117003	-0.000799418	0.00810386	-0.605625		MYO2	0.768756	0.450578	0.998111	0.963525	2.62528e-06
orf19.474	orf19.474	-0.283034	0.152981	-0.232184	-0.0307706	-0.0846196		orf19.474	0.0243267	0.237562	0.0617375	0.840257	0.540474
orf19.2943.5	orf19.2943.5	NA	NA	NA	NA	NA		orf19.2943.5	NA	NA	NA	NA	NA
orf19.1275	GAT1	0.842328	-0.380957	0.707432	-1.15274	0.693425		GAT1	1.17236e-05	0.0728441	0.000294812	7.20226e-10	0.000115863
orf19.4759	COX5	-0.70914	-0.635254	-0.107269	-0.264751	-0.326659		COX5	0.00140886	0.0038796	0.690542	0.267182	0.152835
orf19.1359	orf19.1359	-0.309267	0.12293	0.137902	-0.00918145	0.422908		orf19.1359	0.0459664	0.447957	0.41099	0.961516	0.00265781
orf19.4304	GAP1	0.0544265	0.490263	0.597765	0.202179	0.0920429		GAP1	0.760676	8.70853e-05	1.20013e-06	0.132457	0.535958
orf19.2672	NCP1	0.0488121	-0.040458	-0.535152	-0.424023	-0.215931		NCP1	0.743137	0.761539	1.98482e-07	6.05398e-05	0.048244
orf19.3829	PHR1	-0.494745	-0.842823	-1.07787	-0.312443	-1.33355		PHR1	2.72062e-06	5.21494e-17	1.23435e-27	0.00413838	7.01844e-42
orf19.711	orf19.711	-0.839888	-0.136443	-1.40774	-1.87776	-1.68508		orf19.711	0.013965	0.728079	1.45689e-05	3.94329e-09	6.74233e-08
orf19.3297	orf19.3297	-0.494798	0.136901	0.495062	0.405224	0.229211		orf19.3297	0.00291509	0.44194	0.00199732	0.0120877	0.166606
orf19.5660.1	orf19.5660.1	-0.402176	-0.00535602	0.623581	0.658457	0.159327		orf19.5660.1	0.00151187	0.976186	1.40424e-07	3.41132e-08	0.225941
orf19.1144	orf19.1144	-0.583942	-0.650732	-0.833468	-0.721423	-0.923305		orf19.1144	9.67729e-08	1.01007e-09	1.90557e-15	1.56421e-11	9.15864e-19
orf19.5575	orf19.5575	0.328339	0.749396	0.869041	0.45245	0.782151		orf19.5575	0.0580355	1.8363e-06	1.1395e-07	0.0101446	1.00114e-06
orf19.867	orf19.867	0.139132	-0.0303081	-0.291879	0.0801098	0.210371		orf19.867	0.264209	0.823005	0.00747796	0.525962	0.0584336
orf19.598	orf19.598	NA	NA	NA	NA	NA		orf19.598	NA	NA	NA	NA	NA
orf19.730	orf19.730	0.11939	-0.301566	-0.0890242	-0.440691	-0.548541		orf19.730	0.397327	0.00926499	0.512615	0.000134789	5.12634e-07
orf19.3140	orf19.3140	0	1.4043	1.1247	0	2.61279		orf19.3140	NA	NA	NA	NA	0.757672
orf19.3673	orf19.3673	-0.00677786	0.420958	0.261351	0.596622	0.505961		orf19.3673	0.986921	0.0297195	0.206582	0.00210433	0.00690995
orf19.3916	orf19.3916	-0.0524717	0.0121035	0.149965	0.249561	0.358637		orf19.3916	0.815292	0.953796	0.410599	0.145176	0.0176123
orf19.2670	orf19.2670	-0.483695	-0.201607	-0.710062	-0.309911	-0.428		orf19.2670	2.40767e-05	0.0709011	1.19382e-11	0.00740799	2.14605e-05
orf19.6719	orf19.6719	0.211739	-0.0991526	0.139238	0.0291394	-0.120586		orf19.6719	0.157788	0.482701	0.315409	0.853401	0.38009
orf19.2310	orf19.2310	0.0141329	0.206673	0.131681	0.382181	0.242538		orf19.2310	0.981291	0.497733	0.724772	0.212244	0.431552
orf19.2709	ZUO1	-0.019287	-0.150263	0.0240294	0.0688982	0.0270756		ZUO1	0.916827	0.238087	0.870787	0.61257	0.873799
orf19.880	orf19.880	0.158831	-0.14969	-0.052615	-0.206061	-0.0974969		orf19.880	0.367997	0.36442	0.774963	0.192903	0.573899
orf19.2827	orf19.2827	-0.176441	0.955691	0.706039	0.0250428	0.854532		orf19.2827	0.507561	1.18375e-06	0.000832658	0.923187	1.03111e-05
orf19.5259	orf19.5259	0.0417993	0.0170239	0.385424	0.313201	-0.136523		orf19.5259	0.867974	0.941702	0.0244579	0.0962458	0.443811
orf19.3062	orf19.3062	0.52939	0.162032	0.250162	0.497934	0.215558		orf19.3062	6.30099e-05	0.260577	0.075299	0.000173468	0.122166
orf19.3329	orf19.3329	-0.302575	-0.327724	-0.618508	-0.376759	-0.632535		orf19.3329	0.0305923	0.0117083	8.25258e-07	0.00459803	3.07123e-07
orf19.4106	orf19.4106	0.120059	0.516826	0.273569	-0.204763	0.479812		orf19.4106	0.760676	0.0839832	0.392874	0.51154	0.0784847
orf19.2971	orf19.2971	0.0255792	-0.023577	0.308733	0.0191579	0.237048		orf19.2971	0.887974	0.870926	0.00922607	0.897964	0.0449919
orf19.3421.1	MED19	0.335286	0.067109	0.586241	0.240798	0.449781		MED19	0.0619493	0.735841	0.000241114	0.162836	0.00484734
orf19.5614	orf19.5614	-0.492468	-0.929484	-1.34309	-0.269844	-1.19648		orf19.5614	3.57376e-05	7.00191e-17	3.05989e-34	0.0589017	2.67697e-27
orf19.3363	VTC4	0.483629	-0.0802823	-0.314197	0.587267	0.287921		VTC4	0.00781685	0.707471	0.0934325	0.000657098	0.113252
orf19.3430	orf19.3430	1.04004	1.37694	0.435504	0.820702	0.942645		orf19.3430	1.308e-07	1.95631e-13	0.0361395	2.85893e-05	7.0621e-07
orf19.4570	orf19.4570	1.63028	0.127361	0.747418	0.262196	0.68932		orf19.4570	2.46586e-16	0.599104	0.000283036	0.247649	0.000675561
orf19.1555	SAC3	0.235134	-0.0370305	0.150379	-0.103074	-0.0860814		SAC3	0.165499	0.843452	0.369847	0.554424	0.629029
orf19.3945	orf19.3945	0.104375	0.158524	-0.0132713	0.320871	0.468929		orf19.3945	0.616038	0.380792	0.95058	0.0462486	0.00264501
orf19.6462	orf19.6462	-0.0541416	0.155963	-0.212008	0.141115	0.218441		orf19.6462	0.752928	0.2386	0.103115	0.293651	0.0823461
orf19.4848	SKI3	0.640999	0.141112	0.465757	0.403437	0.210045		SKI3	5.63433e-06	0.381791	0.00103927	0.00563246	0.165169
orf19.3680	43350	-0.107666	0.215877	-0.47563	0.307016	0.0129322		43350	0.523836	0.134177	0.000513093	0.0297444	0.958106
orf19.2792	IST2	-0.48242	-0.474409	-1.40409	-0.707032	-0.625585		IST2	0.000102038	9.33061e-05	9.02854e-35	3.2046e-09	1.0596e-07
orf19.3930	YUH2	-0.26021	-0.500347	-0.286337	-0.217532	-0.264469		YUH2	0.101629	0.000288076	0.0517931	0.146007	0.0704108
orf19.4676	orf19.4676	-0.144371	0.863379	0.832164	0.718445	0.580187		orf19.4676	0.714377	0.00182629	0.00396226	0.0163856	0.0451953
orf19.5887	NUP85	0.249967	0.149769	0.0981954	0.179044	0.132981		NUP85	0.0221476	0.160255	0.395404	0.0900404	0.217279
orf19.5676	orf19.5676	0.293848	-0.122482	-0.101721	-0.0532232	-0.0466078		orf19.5676	0.0200656	0.333089	0.456617	0.715159	0.758535
orf19.1847	ARO10	0.528264	0.842148	0.109083	-0.225269	0.0804685		ARO10	0.0328771	0.000364986	0.707067	0.386611	0.798736
orf19.4732	SEC24	0.336866	0.000222144	-0.244877	-0.340507	-0.586301		SEC24	0.0275882	0.999919	0.107764	0.0214152	2.30837e-05
orf19.6148	orf19.6148	-1.22739	-1.62571	-3.30754	-1.31616	-2.67007		orf19.6148	1.62081e-13	7.73373e-26	2.70564e-88	5.4594e-14	7.38619e-64
orf19.4923.1	orf19.4923.1	-1.4481	-0.705642	-0.0464778	0.775463	0.263836		orf19.4923.1	0.443007	0.67017	0.980088	0.682602	0.867958
orf19.2579	orf19.2579	-0.194046	-0.0254338	-0.0431797	0.0238048	-0.334787		orf19.2579	0.344038	0.907691	0.842976	0.914596	0.0609594
orf19.4894	orf19.4894	0.696693	0.788874	-0.332702	-0.191348	0.0896847		orf19.4894	5.57548e-05	2.67382e-06	0.0671748	0.323923	0.676094
orf19.6668	orf19.6668	0.0495939	-0.255124	-0.0122967	-0.525161	-0.776815		orf19.6668	0.863287	0.220505	0.963139	0.0062518	2.26754e-05
orf19.6998	GTT1	0.681782	1.77539	-1.76577	-0.345994	-2.45731		GTT1	0.323298	0.0182224	0.0334306	0.611424	8.35518e-05
orf19.1421	orf19.1421	0.630571	-0.243303	-0.918305	-0.305541	0.0196246		orf19.1421	0.000482899	0.183716	1.30042e-06	0.175846	0.94963
orf19.3249	LAG1	-0.29682	0.190862	-0.337848	0.180257	0.308358		LAG1	0.0958544	0.279425	0.0398497	0.309162	0.0567901
orf19.7177	KAP120	0.460964	0.038929	-0.0266795	0.0991003	0.0805911		KAP120	2.34736e-05	0.777275	0.849943	0.424944	0.526133
snR77b	snR77b	0.153935	1.42644	0.209862	1.74606	0.985282		snR77b	0.865279	0.0461744	0.790565	0.0215746	0.128277
orf19.3795	AGP3	0.424374	0.469634	0.843664	0.498755	0.512419		AGP3	0.428506	0.321695	0.0768024	0.306714	0.318433
orf19.4019	PSY4	-0.198527	-0.403025	0.0651194	-0.166943	-0.530333		PSY4	0.489894	0.0817224	0.812088	0.484182	0.0145339
CaalfMp14	NAD4	-0.278047	0.551076	0.943612	0.261576	0.219405		NAD4	0.393743	0.0589416	0.0010354	0.366554	0.446433
orf19.1395	orf19.1395	0.186013	-1.31051	-1.70585	-1.29203	-0.597371		orf19.1395	0.405097	2.4517e-13	5.19981e-19	4.34932e-12	0.00291623
orf19.3767	PEP1	0.114689	-0.117885	-0.272439	0.141968	-0.159562		PEP1	0.493854	0.438649	0.0526505	0.355862	0.275773
orf19.5170	ENA21	0.87338	0.340489	0.755361	0.784094	0.596436		ENA21	5.63433e-06	0.101849	7.47076e-05	4.41935e-05	0.0019036
orf19.3738	PGA22	-0.0175199	1.21151	-0.0678641	-1.92428	-1.31539		PGA22	0.997017	0.372357	0.961372	0.349691	0.356172
orf19.5480	ILV1	0.371453	0.141721	0.272686	-0.0532835	0.0444287		ILV1	0.00392387	0.301859	0.0324217	0.725656	0.790514
orf19.5824	orf19.5824	-0.192969	-0.328194	-0.36901	-0.0460926	-0.148468		orf19.5824	0.295736	0.0396628	0.0211148	0.815659	0.394411
orf19.4251	ZCF22	0.21828	-0.270703	-0.621932	-0.323618	-0.220473		ZCF22	0.583901	0.399784	0.0165975	0.281812	0.428909
orf19.488	MEX67	0.127231	-0.0205882	0.237467	0.0845296	-0.0969115		MEX67	0.384122	0.89351	0.05301	0.538608	0.475782
orf19.1824	PGA50	1.33126	-5.11839	-0.343152	0.480838	0		PGA50	0.760676	NA	NA	NA	1
orf19.6684	PNC1	-0.607224	0.411391	-0.293835	-0.863191	-0.233179		PNC1	0.00494737	0.0726555	0.233507	2.36889e-05	0.272498
orf19.182	orf19.182	-0.238845	-0.166738	0.593125	0.683388	0.487749		orf19.182	0.247105	0.379923	0.000651647	6.12689e-05	0.00385064
orf19.1011	MNN21	0.21112	0.265888	0.0446067	0.212362	0.399608		MNN21	0.172201	0.0631916	0.796743	0.147415	0.00299387
orf19.7598	orf19.7598	-0.0120136	-0.387786	0.0563556	-0.366326	-0.120256		orf19.7598	0.957112	0.00304508	0.729403	0.00726518	0.412933
tR(ACG)2	tR(ACG)2	1.33125	-1.87746	0	1.38592	-3.07851		tR(ACG)2	0.776801	NA	NA	NA	0.391272
orf19.6830	orf19.6830	0.0900123	-0.00886741	-0.605288	-0.208308	-0.149886		orf19.6830	0.78215	0.977931	0.00855904	0.423586	0.570215
orf19.6419.1	orf19.6419.1	-0.362811	-0.109188	0.577196	0.492595	0.40079		orf19.6419.1	0.230193	0.714803	0.024622	0.063606	0.118126
orf19.6793	orf19.6793	1.57347	1.43908	0.13222	-0.573982	1.18917		orf19.6793	4.90818e-15	1.00319e-13	0.613143	0.00881146	2.49472e-09
orf19.2075	DFG5	0.271009	0.0348205	0.249606	-0.0319638	-0.0135688		DFG5	0.132771	0.866046	0.145464	0.877396	0.966219
orf19.2311	RPL82	-0.0977164	-0.218476	0.13508	0.15902	-0.380393		RPL82	0.464796	0.0518955	0.254819	0.169836	0.000271183
orf19.5513	PRP45	-0.707868	0.283215	-0.363269	-0.176777	0.447778		PRP45	5.07304e-05	0.1181	0.0557103	0.363333	0.00769886
orf19.5105	MED15	0.30482	0.197389	0.200448	-0.157268	-0.0567519		MED15	0.0433465	0.197269	0.188588	0.311587	0.758724
orf19.3665	SET6	-0.869133	-0.132902	0.507126	0.163057	0.382999		SET6	5.20058e-06	0.531993	0.00626195	0.432515	0.0393312
orf19.937	orf19.937	1.20138	3.31547	1.56059	4.2714	3.07367		orf19.937	0.702194	0.143128	0.454695	0.0452772	0.165748
orf19.1300	orf19.1300	-0.422249	0.393619	0.865336	0.86963	0.420158		orf19.1300	0.0777815	0.0677533	1.5756e-05	1.12407e-05	0.0501402
orf19.6917	orf19.6917	-0.329079	-0.0257712	0.0483767	0.565261	0.280957		orf19.6917	0.315528	0.942787	0.888248	0.0641634	0.360595
orf19.7130	orf19.7130	-2.75498	-1.00438	0.101823	-1.22403	-1.6148		orf19.7130	0.120013	0.345863	0.961575	0.174065	0.10954
orf19.1085	orf19.1085	-0.219939	0.0545856	-0.339929	-0.040675	-0.0461809		orf19.1085	0.0908728	0.707912	0.00424197	0.785066	0.765095
orf19.6066	orf19.6066	0.608629	0.546235	0.280786	0.290631	0.488882		orf19.6066	1.2692e-06	1.381e-05	0.0383342	0.0330853	0.000109859
orf19.5639	HIS4	0.417126	0.0293002	0.586367	-0.13669	-0.847633		HIS4	0.00342313	0.869164	1.1817e-05	0.377102	7.89318e-11
orf19.2408	orf19.2408	-0.420999	0.487821	0.525425	0.385224	0.942902		orf19.2408	0.056927	0.00304318	0.00241247	0.041924	1.36166e-08
orf19.6824	TRY6	0.736392	0.443298	0.0951617	1.96406	1.11096		TRY6	0.368032	0.573308	0.910288	0.0023705	0.101096
orf19.6315	orf19.6315	-0.30927	0.619817	-0.628832	-0.317236	0.289518		orf19.6315	0.0697423	3.2761e-05	2.76447e-05	0.0565179	0.062635
orf19.2219	ORF298	-0.0337223	-0.138232	0.128735	-0.600777	-0.326106		ORF298	0.961265	0.548662	0.793549	0.001923	0.105226
orf19.3261	ATO9	-2.23531	-1.23604	-0.195895	-4.19065	-1.82039		ATO9	0.004042	0.0913206	0.802383	0.00539303	0.0661855
orf19.3839	SAP10	0.469566	0.334941	-1.07985	-0.798449	-0.639978		SAP10	0.00476909	0.0468602	1.97349e-07	2.64804e-06	7.16041e-05
orf19.783	orf19.783	0.304964	-0.0391072	0.1279	0.222222	-0.194556		orf19.783	0.0286546	0.800722	0.370855	0.105519	0.138553
orf19.6062.3	orf19.6062.3	-0.14838	0.127668	0.753701	0.726357	0.659373		orf19.6062.3	0.322854	0.361594	3.7643e-10	1.7861e-09	2.97584e-08
orf19.5342.1	MTR2	-0.454049	-0.290456	0.240315	-0.292041	-0.467095		MTR2	0.00586439	0.0800971	0.156527	0.0759007	0.00263679
snR39b	snR39b	-0.0843872	-0.42939	-0.168245	-0.338659	-0.12893		snR39b	0.658585	0.00294343	0.298929	0.0226198	0.426109
orf19.4867	SWE1	0.900049	0.771132	1.2079	0.552245	0.848025		SWE1	4.94126e-16	2.21484e-13	4.73209e-31	5.20066e-07	2.93867e-15
orf19.5200	SIT4	0.41154	0.546275	0.358099	0.487126	0.895202		SIT4	0.000430129	1.88747e-07	0.00339378	9.239e-06	7.71268e-17
orf19.3685	PSY2	-0.120248	0.699374	0.569412	0.637626	0.703138		PSY2	0.705945	0.00195451	0.0189932	0.00568632	0.00120231
orf19.3527	CYT1	-0.655703	-0.37513	0.558491	0.532906	-0.0546058		CYT1	0.00031541	0.0486016	0.0020767	0.00349492	0.827874
orf19.4504	orf19.4504	0.509341	0.0147925	-0.9533	1.27018	-0.322631		orf19.4504	0.0586673	0.967307	0.000366736	1.31584e-05	0.239376
tQ(CUG)1	tQ(CUG)1	0	1.37289	1.12471	1.57746	-1.85225		tQ(CUG)1	1	NA	NA	NA	0.771193
orf19.7207	DOA4	0.642758	0.0948514	0.279974	0.0332551	0.00620511		DOA4	2.52136e-07	0.520482	0.0334306	0.840059	0.98372
orf19.2717	SAS10	-0.551948	-0.236335	0.318835	0.38097	0.188112		SAS10	0.0645866	0.404899	0.298008	0.16981	0.52772
orf19.34	GIT1	-0.522236	-4.09929	1.13143	-0.201066	-0.772298		GIT1	0.566264	3.57835e-05	0.341358	0.806994	0.397153
orf19.4207	orf19.4207	-0.989213	-0.318779	0.336387	0.36915	0.186693		orf19.4207	0.000119301	0.174367	0.164286	0.129333	0.452945
orf19.922	ERG11	-0.777031	-0.752755	-0.88771	-0.569451	-0.584181		ERG11	3.07647e-12	8.31577e-12	6.02675e-16	3.91171e-07	1.53557e-07
orf19.5118	SDS24	-0.203466	-0.628573	-0.5253	-0.898175	-0.775603		SDS24	0.242371	1.64464e-05	0.00035262	3.23619e-10	5.04756e-08
orf19.3706	orf19.3706	0.151182	0.151233	-0.320117	-0.534736	0.567076		orf19.3706	0.328468	0.266158	0.023309	4.35603e-05	1.54428e-06
orf19.2278	orf19.2278	-0.990938	-1.24399	-1.6333	-0.610129	-0.706994		orf19.2278	1.28256e-12	7.97392e-21	2.75894e-33	1.9714e-05	3.07128e-07
tD(GUC)5	tD(GUC)5	1.33114	0	1.12471	0	-3.72002		tD(GUC)5	0.884172	NA	NA	NA	0.597747
orf19.5516	orf19.5516	-0.26243	0.239907	0.177431	0.514986	0.539706		orf19.5516	0.260481	0.276913	0.441001	0.0117532	0.00627272
orf19.873	orf19.873	0.190983	-0.0570236	-0.161688	0.565783	-0.0702361		orf19.873	0.794656	0.911473	0.751375	0.284878	0.916259
CaalfMt18	tA(UGC)3mt	-0.00962942	0.614125	3.04562	4.1533	2.27296		tA(UGC)3mt	1	0.837048	0.178842	0.0439918	0.326199
orf19.2889	orf19.2889	-0.20452	0.381119	0.304143	0.280693	0.30698		orf19.2889	0.303105	0.0273561	0.0821922	0.10789	0.0733655
orf19.242	SAP8	-0.906048	1.25773	0.242649	0.299727	-0.139857		SAP8	0.633095	0.213302	0.813057	0.799901	0.860424
orf19.2378	orf19.2378	-0.340973	0.0643676	0.0550455	0.320734	-0.235298		orf19.2378	0.0495881	0.731055	0.780129	0.0437071	0.144276
orf19.3437	orf19.3437	0.615371	0.764065	0.43662	0.52842	1.4659		orf19.3437	0.0235132	0.00357899	0.120804	0.0623108	6.07665e-09
orf19.458.1	orf19.458.1	-1.00029	0.174943	0.577401	0.102543	0.103064		orf19.458.1	0.00411905	0.612207	0.168453	0.788358	0.823528
orf19.1254	SEC23	0.382592	-0.0252504	-0.361439	-0.121709	-0.150908		SEC23	2.01611e-05	0.827669	4.4061e-05	0.218535	0.108678
orf19.527	orf19.527	-0.450456	0.247788	0.177687	0.294145	0.182704		orf19.527	0.00377789	0.109277	0.293361	0.0589728	0.260371
orf19.6284	orf19.6284	-0.169395	0.1113	0.146523	-0.0423661	0.526973		orf19.6284	0.583629	0.694795	0.622957	0.887974	0.0219014
orf19.144	SNU114	0.209538	1.1825	1.13897	1.15557	1.12254		SNU114	0.508682	1.81464e-06	4.35035e-06	3.3261e-06	4.85851e-06
orf19.6531	NUC2	0.21623	-0.206473	0.864565	0.699634	0.120866		NUC2	0.342214	0.338194	2.95936e-06	0.000224177	0.598328
orf19.7118	orf19.7118	-0.055891	-0.759784	-0.264728	-0.335967	-1.00321		orf19.7118	0.849467	0.000144815	0.224278	0.129608	7.83708e-08
orf19.2440	RTT101	-0.0486886	0.478057	0.018916	0.219201	0.590465		RTT101	0.878619	0.0146554	0.942484	0.309768	0.00175574
orf19.6956	DAL9	0.433799	-0.0372653	0.125449	-1.81203	-0.783993		DAL9	0.494407	0.964428	0.863232	0.00123561	0.128187
orf19.5597	POL5	0.00554942	0.462727	0.414017	0.71943	0.647462		POL5	0.99038	0.0161158	0.0328396	9.65275e-05	0.000331714
orf19.5282	orf19.5282	-0.0376708	0.0274363	-0.5629	-0.428157	-0.390803		orf19.5282	0.921438	0.933422	0.0218975	0.0882292	0.119036
orf19.6734	TCC1	0.0926223	-0.023473	0.461166	-0.377348	-0.13821		TCC1	0.703496	0.921012	0.0104609	0.0410043	0.501194
orf19.807	CHS5	-0.0574535	-0.272581	-0.410186	-0.189676	-0.271347		CHS5	0.628728	0.00220756	2.4522e-06	0.0426485	0.00202957
orf19.5081	FUN12	-0.153623	-0.325977	0.109918	-0.225408	-0.608769		FUN12	0.33369	0.0170273	0.47774	0.109601	1.88413e-06
orf19.7374	CTA4	-0.144118	0.124204	-0.0503257	-0.806864	-0.452964		CTA4	0.304133	0.328675	0.728339	3.93903e-13	4.32584e-05
orf19.58	RRP6	-0.254167	-0.21179	-0.125883	0.190899	0.103903		RRP6	0.120066	0.176067	0.464771	0.227437	0.538607
orf19.7139	orf19.7139	0.0864525	0.0229853	0.12012	-0.0460634	-0.142431		orf19.7139	0.691431	0.903455	0.515811	0.811523	0.381704
orf19.4631	ERG251	-3.10346	-3.16991	-3.61114	-2.55131	-3.25427		ERG251	1.79042e-158	2.59406e-170	2.29269e-217	4.19439e-110	1.66709e-179
orf19.394	orf19.394	0.176159	0.369296	0.128189	0.0569994	0.321859		orf19.394	0.041962	1.54077e-06	0.136848	0.545067	3.1487e-05
orf19.3836	orf19.3836	-0.363275	-0.679732	-0.218999	-0.299924	-0.306931		orf19.3836	0.0104056	3.79607e-08	0.125548	0.0273049	0.0203528
orf19.752	orf19.752	0.328403	-0.0511678	0.0949411	0.252912	0.284659		orf19.752	0.0503926	0.78195	0.686633	0.230539	0.06684
orf19.4575	orf19.4575	0.100314	-0.0327592	0.271401	-0.181702	0.571285		orf19.4575	0.665966	0.883612	0.143711	0.393338	0.000908935
orf19.7344	orf19.7344	-0.12621	0.661891	0.0570258	0.184615	0.65533		orf19.7344	0.713581	0.00614152	0.863232	0.525535	0.00666747
orf19.7227	orf19.7227	-0.768213	-1.01308	-2.2922	-2.18835	-1.58031		orf19.7227	0.00342985	9.4972e-06	5.49478e-20	8.35696e-19	4.3754e-12
orf19.4405	PPS1	-0.856938	0.145151	-0.566905	0.0711814	0.314906		PPS1	0.000417749	0.598775	0.0307097	0.829982	0.231631
orf19.799	STE4	-0.394398	-0.759487	-0.370677	0.0818497	-0.113104		STE4	0.577597	0.0602849	0.0687922	0.730259	0.888112
orf19.1737	orf19.1737	-3.37104	-1.21991	-1.84707	-1.77814	-0.972715		orf19.1737	0.151989	0.664655	0.416093	0.439813	0.663091
orf19.4107	orf19.4107	0.309781	0.274535	0.0142554	0.256331	0.419793		orf19.4107	0.0104056	0.0149595	0.92348	0.0293751	0.00011896
orf19.5677	DUR4	-0.0430485	1.1818	1.18747	0.654305	1.02873		DUR4	0.962693	0.0354067	0.0438259	0.340597	0.0902269
orf19.1515	CHT4	0.0628999	0.488163	0.125584	0.238135	0.538862		CHT4	0.837433	0.0179195	0.609481	0.306713	0.00726141
orf19.1528	orf19.1528	0.0244919	0.463827	0.864644	0.943027	0.911982		orf19.1528	0.900845	8.74325e-05	1.12987e-13	1.39541e-16	9.07955e-16
orf19.2059	orf19.2059	-0.221213	-0.164931	-0.35716	-0.614206	-0.715979		orf19.2059	0.172758	0.301648	0.0181151	1.83319e-05	2.69188e-07
orf19.3038	TPS2	-0.444447	-0.895539	-1.39729	-1.53594	-0.938529		TPS2	0.0016079	4.95766e-12	4.87364e-28	2.60852e-33	4.091e-13
orf19.1137	orf19.1137	0.0235334	0.463027	0.275309	0.729985	0.705594		orf19.1137	0.939963	0.0081276	0.178338	3.56153e-05	0.00013683
orf19.4987	NUP49	-0.276918	0.234154	0.234138	0.180362	0.477822		NUP49	0.106392	0.146073	0.170001	0.282763	0.00130413
orf19.1153	GAD1	-0.44954	-1.21341	-1.91167	-1.29587	-1.50886		GAD1	5.74645e-05	5.80642e-32	2.03021e-76	1.14402e-35	1.48712e-47
orf19.4412	orf19.4412	-0.125739	-0.243054	-0.679744	-0.260499	-0.313452		orf19.4412	0.449821	0.0739559	1.93369e-07	0.06111	0.0180079
orf19.1367	MTW1	-0.30943	0.233836	-0.0722474	0.507466	0.89307		MTW1	0.6494	0.682106	0.913895	0.365377	0.0889152
orf19.5073	DPM1	0.30968	-0.0115162	-0.490618	-0.0997126	-0.42045		DPM1	0.0204736	0.946587	7.58411e-05	0.493925	0.000615153
orf19.401	TCP1	0.0157428	-0.219531	-0.099072	-0.111712	-0.203653		TCP1	0.943067	0.132523	0.54029	0.470197	0.153648
orf19.6757	GCY1	-1.70321	-2.35193	-2.01289	-0.994287	-2.43574		GCY1	3.64246e-15	1.56446e-30	7.5182e-21	1.79907e-06	1.69843e-31
orf19.2031	VPS24	-0.211667	0.374708	0.126955	0.177274	0.790978		VPS24	0.258287	0.0187091	0.512538	0.314216	2.29442e-07
orf19.7504	orf19.7504	-1.33747	-2.34446	-1.46632	-1.3548	-1.67777		orf19.7504	5.61962e-11	8.57516e-33	7.95201e-13	2.3734e-11	3.15798e-17
orf19.6558	orf19.6558	0.404621	0.244321	0.474581	0.115515	0.320477		orf19.6558	0.0147308	0.152647	0.00278445	0.525962	0.046347
orf19.1856	orf19.1856	0.358191	0.651226	0.91465	0.814503	0.671327		orf19.1856	0.142136	0.00240639	1.60794e-05	0.000128571	0.00134796
orf19.6541	RPL5	0.40688	-0.178794	0.396165	0.0902471	0.226274		RPL5	3.24038e-05	0.0872283	3.69753e-05	0.417288	0.0226236
orf19.6712	orf19.6712	-0.00629092	-0.283408	-0.456497	-0.133491	-0.482029		orf19.6712	0.981374	0.0300346	0.000339692	0.355268	9.28949e-05
orf19.2846	orf19.2846	-0.58952	-1.21308	-2.2844	-1.97522	0.83661		orf19.2846	0.0149032	3.2645e-10	5.71501e-10	8.58291e-13	7.1753e-05
orf19.969	orf19.969	0.147951	-0.0433359	0.246531	0.294397	0.0799965		orf19.969	0.330648	0.78742	0.0653447	0.0240567	0.599366
orf19.3014	BMH1	0.172884	0.0555087	-0.093751	-0.350285	-0.338856		BMH1	0.346903	0.773031	0.615255	0.0271748	0.0292668
orf19.1311	SPO75	1.14915	-0.385973	-0.128865	-1.45142	-0.999625		SPO75	0.0491025	0.280033	0.897043	6.28083e-06	0.324497
orf19.5026	orf19.5026	0.350197	0.220733	0.0241237	-0.309299	-0.119989		orf19.5026	0.000349353	0.0248149	0.846163	0.001443	0.252138
orf19.2270	SMF12	-0.240842	0.488998	-0.36427	-0.0594095	0.506155		SMF12	0.110474	0.000230005	0.00805062	0.718072	9.77225e-05
orf19.269	SES1	-0.0577651	-0.1928	0.22216	0.370059	0.0620981		SES1	0.69146	0.0934639	0.0488158	0.000619921	0.634305
orf19.4060	ARO4	0.207897	-0.0708667	0.580678	0.200152	-0.326759		ARO4	0.254205	0.71437	0.000156837	0.243319	0.0401256
orf19.1086	orf19.1086	-0.0517226	0.0814181	0.0924165	-0.270537	0.0817866		orf19.1086	0.750819	0.554791	0.504655	0.0245207	0.546139
orf19.7670	orf19.7670	-0.19452	-0.343416	-0.32445	-0.848372	-1.04376		orf19.7670	0.48632	0.156773	0.18161	0.000133533	1.297e-06
orf19.3704.1	orf19.3704.1	-0.480333	0.25429	0.419869	0.0617535	0.262907		orf19.3704.1	0.0122846	0.17902	0.0220242	0.783235	0.152059
orf19.175	orf19.175	0.0931365	0.62671	0.317658	0.228832	0.710943		orf19.175	0.742053	0.00121218	0.143172	0.298971	0.000180701
orf19.1715	IRO1	-1.59555	-1.25281	-2.0242	-0.667333	-1.94416		IRO1	1.17711e-50	2.20356e-33	1.48462e-82	1.37368e-09	6.9147e-80
orf19.6751	orf19.6751	-0.283618	-0.218784	0.19811	0.122528	-0.14807		orf19.6751	0.0410299	0.0569223	0.105395	0.304021	0.211488
orf19.7235	orf19.7235	0.375601	0.000972205	0.378216	-0.289807	-0.676213		orf19.7235	0.0264141	0.997231	0.0181773	0.0850463	1.17628e-05
orf19.2540	SAS3	-0.0366979	0.422488	0.266707	0.170714	0.398625		SAS3	0.875815	0.00427116	0.106599	0.309835	0.00685322
orf19.213	orf19.213	-0.0672284	0.287747	0.122386	0.391285	0.546898		orf19.213	0.7608	0.0835671	0.510177	0.015275	0.000359994
orf19.6273	orf19.6273	-0.581564	0.109409	0.474288	0.47743	0.138193		orf19.6273	0.0332117	0.720647	0.103115	0.0758147	0.635576
orf19.1450	orf19.1450	-0.915761	1.78064	0.56806	-0.962662	-1.25915		orf19.1450	0.50005	0.115969	0.655758	0.399141	0.236949
orf19.2812	orf19.2812	-2.48045	-2.69656	-3.27094	-2.22416	-2.86009		orf19.2812	3.81494e-09	9.41318e-10	3.12302e-08	4.01724e-07	4.08011e-15
orf19.7357	orf19.7357	-0.369164	-0.986141	-0.720046	-0.319805	-0.618898		orf19.7357	0.0367049	2.43489e-10	7.18753e-06	0.0747312	0.000150061
orf19.6285	GLC7	0.626003	0.482979	0.186176	-0.0472339	0.431076		GLC7	7.08364e-06	0.000619017	0.231325	0.792162	0.00196137
orf19.5843	SRR1	0.151585	0.72671	-0.547669	0.0306318	-1.05487		SRR1	0.486297	3.86449e-05	0.00416627	0.892848	2.00122e-10
orf19.4669	AAT22	0.855889	0.634864	1.04388	0.996673	1.35397		AAT22	1.48518e-05	0.00162983	6.29898e-08	3.07487e-07	8.68554e-13
orf19.5974	ATG9	-0.0200731	0.543423	-0.0215831	0.928037	0.528145		ATG9	0.951415	0.00439081	0.937134	3.32095e-05	0.00542314
orf19.469	HST7	0.14443	0.143273	0.463861	-0.0339013	0.0438053		HST7	0.343951	0.310297	0.000199879	0.835689	0.799632
orf19.5734	POP2	0.297921	0.429893	0.852964	0.259183	0.619708		POP2	0.00376293	6.29102e-06	5.01324e-20	0.00845427	1.70538e-11
orf19.2667	RPF1	-0.621519	-0.362777	-0.448472	-0.30718	-0.183732		RPF1	0.00179512	0.0646351	0.024981	0.12321	0.375098
orf19.3399	orf19.3399	-0.0993843	-0.211352	0.167642	0.0733841	0.0755761		orf19.3399	0.588082	0.154812	0.287245	0.668353	0.662008
orf19.3461	orf19.3461	-0.631131	-0.626629	-1.87659	-0.716263	-1.83409		orf19.3461	0.0631422	0.0515294	1.80905e-10	0.0290395	3.71121e-10
orf19.6275	orf19.6275	-0.2594	-0.26655	0.458601	0.338668	0.207608		orf19.6275	0.0945894	0.0692408	0.00146773	0.0148282	0.145016
orf19.756	SAP7	-0.191293	0.215747	-0.39407	-0.444559	-0.101221		SAP7	0.740164	0.70172	0.583817	0.414301	0.881411
orf19.5126	orf19.5126	-0.0969889	0.555728	0.57697	-0.205451	0.604371		orf19.5126	0.760676	0.0178426	0.0129098	0.424114	0.00762503
orf19.6874	orf19.6874	-0.109827	-0.17995	0.886036	-1.38107	0.315012		orf19.6874	0.65359	0.395053	1.09342e-06	4.96861e-15	0.10954
snR54	snR54	0.158406	-0.358095	-0.0786431	-0.00798617	0.0568127		snR54	0.468841	0.0409983	0.730686	0.970704	0.800764
orf19.3237	orf19.3237	0.189046	0.204259	-0.037248	0.266833	0.188776		orf19.3237	0.265011	0.176067	0.835914	0.0675946	0.200088
orf19.1608	orf19.1608	0.182715	0.0922059	-0.723565	0.30585	0.137631		orf19.1608	0.57316	0.764673	0.00104393	0.309601	0.626031
orf19.2563	orf19.2563	0.305774	0.0686745	0.13361	0.402181	0.437073		orf19.2563	0.0967334	0.733081	0.493124	0.0183782	0.00808322
orf19.4000	GRF10	-0.275766	-0.342029	-0.000247267	-0.246488	-0.504576		GRF10	0.145951	0.0533556	1	0.162543	0.00188835
orf19.4909	CBK1	-0.0363287	0.199829	0.317456	0.123719	0.0975484		CBK1	0.843749	0.133604	0.0122693	0.374447	0.496787
orf19.4593	RGA2	0.255003	-0.275736	-0.27937	-0.214763	-0.361247		RGA2	0.0352389	0.0169454	0.0152329	0.0700654	0.00107839
orf19.1560	POB3	0.0726586	-0.23773	-0.190273	-0.336882	-0.299246		POB3	0.586354	0.0207074	0.0702464	0.000584103	0.00216356
orf19.5666	orf19.5666	-0.230994	-0.571464	-0.36887	-0.12888	-0.392775		orf19.5666	0.343541	0.00256747	0.0702464	0.573048	0.0422653
orf19.6062	orf19.6062	-0.101571	0.768836	1.00783	1.30959	0.847023		orf19.6062	0.760676	0.00130912	1.47151e-05	1.31118e-08	0.000281865
orf19.6255	orf19.6255	-0.226729	0.0140643	0.180109	-0.0251282	0.304879		orf19.6255	0.218674	0.945524	0.294475	0.896507	0.0516922
orf19.6200	orf19.6200	-1.78121	-2.50475	-2.70887	-0.587277	-2.37537		orf19.6200	3.48656e-19	2.05465e-53	2.65695e-60	0.000141097	2.7446e-50
orf19.3921	orf19.3921	-0.213052	-0.909272	-0.440346	-0.21552	-0.825799		orf19.3921	0.262413	1.20692e-09	0.00691034	0.205231	4.20236e-08
orf19.2597	MRS2	0.154233	-0.118518	0.508671	0.237801	0.260094		MRS2	0.439089	0.511202	0.00202823	0.185731	0.118585
orf19.3290	orf19.3290	-0.240177	-0.803912	0.539541	0.450323	-0.212975		orf19.3290	0.382932	0.000376133	0.0204144	0.0575559	0.402951
orf19.7300	orf19.7300	-0.364611	0.410208	-0.327635	-0.0447933	0.10716		orf19.7300	0.0668956	0.0268263	0.0809556	0.847872	0.628401
orf19.3952	SRP101	0.435963	-0.0160387	0.165334	0.145743	0.169425		SRP101	0.000240381	0.917367	0.197747	0.245418	0.178035
orf19.1992	SIR2	-1.56808	-1.00436	-1.85337	-0.635012	-0.970686		SIR2	1.41451e-18	2.0825e-08	1.63897e-26	0.000820366	4.1721e-08
snR128	snR128	-0.686868	-0.010383	0.499	0.620576	0.363546		snR128	0.000475645	0.969724	0.00857418	0.00110371	0.0603498
orf19.2948	SNO1	-0.156559	-0.308112	0.840379	0.0640639	-0.0784833		SNO1	0.330648	0.0248302	7.42418e-10	0.69198	0.633555
orf19.3231	CDC27	0.0205711	0.216643	-0.124537	0.176215	0.112213		CDC27	0.952299	0.332972	0.621557	0.439813	0.641007
orf19.2302	orf19.2302	0.321643	0.221801	-0.2578	0.3214	0.0134976		orf19.2302	0.0298893	0.138253	0.0805999	0.0348654	0.960334
orf19.291	orf19.291	-0.183364	-0.499683	-0.245898	-0.129599	-0.450238		orf19.291	0.330607	0.000961166	0.136645	0.475056	0.00304741
orf19.3630	RRP8	-0.299196	0.304413	0.461861	1.04072	1.17644		RRP8	0.242274	0.178804	0.0482996	6.23339e-07	6.94722e-09
orf19.2506	orf19.2506	-0.952906	-0.0713923	-1.24663	-0.350533	-1.10987		orf19.2506	1.1939e-14	0.649896	3.93219e-24	0.011018	7.92044e-21
orf19.1414	orf19.1414	0.0858799	-0.460276	-0.171043	-0.461259	-0.255517		orf19.1414	0.618332	0.000444969	0.237594	0.000454113	0.0583743
orf19.5531	CDC37	-0.763491	-0.775098	-0.654414	-0.463688	-0.683004		CDC37	6.57248e-06	1.07345e-06	6.78883e-05	0.00566888	1.62808e-05
orf19.1506	orf19.1506	NA	NA	NA	NA	NA		orf19.1506	NA	NA	NA	NA	NA
orf19.5806	ALD5	1.68841	0.541892	0.463018	-0.156464	0.42338		ALD5	1.99e-42	4.41958e-05	0.000512089	0.294873	0.00139771
orf19.4827	ADE12	-0.0235776	-0.240916	0.5138	0.330768	-0.271556		ADE12	0.911943	0.0908204	9.03486e-05	0.0166185	0.047056
orf19.5549	orf19.5549	0.380237	1.42299	1.60797	1.38894	-0.140006		orf19.5549	0.498171	0.00330073	0.000970091	0.00145179	0.815493
orf19.6214	ATC1	-0.550519	-0.734056	-0.940665	-0.828904	-1.29157		ATC1	0.00223912	1.82427e-05	1.45379e-08	1.65659e-06	9.52e-15
orf19.906	ROM2	0.0572476	0.127239	-0.240759	-0.204812	-0.235822		ROM2	0.650582	0.223636	0.014397	0.039784	0.0132621
orf19.5209	orf19.5209	0.341099	0.452563	0.050273	0.508266	0.331012		orf19.5209	0.0749447	0.0111199	0.821254	0.00443753	0.0660872
orf19.3906	MRV6	0	0	-1.71292	0	0.391881		MRV6	NA	NA	NA	NA	0.982031
orf19.1543	OPI1	0.00985128	-0.122184	-0.375017	-0.274906	-0.187195		OPI1	0.972007	0.491344	0.0180873	0.0956195	0.256473
orf19.3946	orf19.3946	-0.109504	0.140275	0.570879	0.479586	0.350504		orf19.3946	0.610021	0.445943	0.000382283	0.00296139	0.034145
orf19.6511	LIG1	-0.00626322	-0.159377	0.139504	0.118347	-0.152671		LIG1	0.976278	0.191281	0.268897	0.349504	0.200265
orf19.320	orf19.320	-0.139182	-0.519581	-0.385066	-0.212992	-0.453385		orf19.320	0.481382	0.0010186	0.0190766	0.238328	0.00448741
orf19.4041	PEX4	-1.46713	-0.356523	-0.505672	-0.916043	-0.649948		PEX4	4.92262e-13	0.089184	0.0100898	1.80281e-06	0.000927908
orf19.4449	CCS1	0.0201223	-0.446898	-0.278727	-0.44651	-0.27198		CCS1	0.926349	0.000891863	0.0459983	0.000834719	0.0466612
orf19.5992	WOR2	0.739456	0.612837	1.53835	-0.322937	1.65214		WOR2	0.000363165	0.00365305	6.63693e-15	0.145598	1.10672e-16
orf19.2887	orf19.2887	0.440164	1.34418	0.856648	0.0603761	0.982268		orf19.2887	0.00176667	1.29761e-26	3.38358e-11	0.716276	2.58849e-14
orf19.6578	orf19.6578	-0.843433	-1.51084	-0.78596	-1.25308	-1.17028		orf19.6578	1.01811e-10	2.74954e-32	1.66461e-09	3.4333e-22	7.03322e-20
orf19.6377	orf19.6377	0.401371	-0.222947	-0.0750177	-0.177601	-0.0656996		orf19.6377	0.000699615	0.060057	0.588633	0.156507	0.640947
orf19.7380	orf19.7380	-3.87429	-3.64114	-3.64604	-3.23852	-3.57461		orf19.7380	3.92488e-100	2.33302e-78	1.94323e-80	2.92454e-44	2.62176e-105
orf19.3449	orf19.3449	-0.244899	0.156833	0.444116	0.447118	0.551843		orf19.3449	0.209146	0.392537	0.00826167	0.00707002	0.000500846
orf19.3914	orf19.3914	0.389692	0.909399	0.849561	0.826343	1.12274		orf19.3914	0.0677439	1.96483e-06	1.13367e-05	1.43578e-05	2.02061e-09
orf19.6135	orf19.6135	-0.0460493	0.081267	0.0657586	0.525949	0.169388		orf19.6135	0.868266	0.712273	0.775605	0.00414408	0.404561
orf19.7413	MMS21	-0.0673254	0.067111	-0.0199991	0.116076	0.0628669		MMS21	0.781873	0.742465	0.927031	0.545641	0.775376
orf19.5306	orf19.5306	0	0	0	0.480829	1.34694		orf19.5306	NA	NA	NA	NA	0.906064
orf19.308	orf19.308	0.0939452	0.326709	-0.00885221	-0.0902589	0.136684		orf19.308	0.660612	0.0529983	0.969251	0.639008	0.453555
orf19.3037	orf19.3037	0.294173	0.00152583	0.484488	0.101807	-0.0271148		orf19.3037	0.0249833	0.994113	5.54039e-05	0.468692	0.883325
orf19.418	KOG1	0.230936	-0.275608	0.125981	-0.162872	-0.631144		KOG1	0.0372153	0.00810025	0.266947	0.142365	8.47265e-11
orf19.480	orf19.480	-0.24288	-0.146971	-0.179192	-0.0516145	0.277922		orf19.480	0.262115	0.477185	0.397662	0.827699	0.139462
orf19.2026	UBP13	0.154181	-0.125812	-0.138958	-0.0979972	-0.305912		UBP13	0.110766	0.173999	0.128599	0.309835	0.000269908
orf19.1727	PMC1	0.880254	0.352193	0.747461	-0.0429152	-0.27504		PMC1	3.05282e-16	0.00240639	6.63679e-12	0.773178	0.0179646
orf19.2609	CET1	-0.191812	-0.392999	-0.0999643	-0.18717	-0.908128		CET1	0.321858	0.018095	0.611622	0.294873	2.94755e-09
orf19.9	orf19.9	0.545187	0.814298	0.0589512	0.0561663	-0.20767		orf19.9	0.000691066	3.4083e-08	0.756531	0.767138	0.200402
orf19.2438	orf19.2438	-0.645662	0.0280028	0.544318	0.49922	0.472501		orf19.2438	0.00184667	0.910568	0.00596422	0.0126363	0.014961
orf19.2439	ACP1	0.344967	0.863706	0.879815	1.21903	1.31522		ACP1	0.329517	0.00420354	0.0034218	2.83256e-05	4.0277e-06
orf19.5967	FGR44	-0.289957	-0.420469	0.167062	-0.184233	-0.681367		FGR44	0.0459315	0.00143881	0.248096	0.199491	6.7696e-08
orf19.3813	orf19.3813	0.269665	-0.289248	-0.697887	-0.797912	-0.927057		orf19.3813	0.0564611	0.0148063	1.13256e-09	6.77807e-11	1.97284e-16
orf19.5079	CDR4	-0.764261	-0.525165	-1.36926	-1.71295	-0.801992		CDR4	3.45782e-05	0.00429145	1.58662e-15	2.14088e-24	5.91475e-06
orf19.3223	ATP3	0.399783	0.458247	0.264867	0.129979	0.344757		ATP3	7.39521e-05	2.95973e-06	0.00968329	0.239524	0.000460009
orf19.640	orf19.640	-0.11457	0.409073	-0.309664	0.817405	0.223342		orf19.640	0.807369	0.215403	0.410551	0.018015	0.53918
orf19.6852.1	orf19.6852.1	-0.81678	-1.42443	-2.81609	-2.29935	-1.89621		orf19.6852.1	6.61838e-05	7.38004e-14	2.06587e-47	4.95933e-34	4.76565e-24
orf19.6896	orf19.6896	-0.0646097	0.096807	-0.726988	-0.0728523	-0.0645316		orf19.6896	0.78737	0.645934	1.26003e-05	0.729106	0.770747
orf19.6929	orf19.6929	0.396712	0.0699429	0.240626	-0.28631	-0.284406		orf19.6929	0.0767323	0.779872	0.279054	0.182337	0.181515
orf19.603	IMP4	-0.0189746	-0.262597	-0.042612	0.0685374	-0.200415		IMP4	0.926243	0.0421894	0.789601	0.645222	0.128276
orf19.5275	orf19.5275	-0.20326	-0.00549032	-0.225232	-0.393607	0.108535		orf19.5275	0.205832	0.977917	0.121033	0.00502935	0.486321
orf19.4785	PTC1	0.405834	0.0576581	0.139525	-0.324811	-0.166382		PTC1	0.122008	0.847589	0.628039	0.199397	0.546419
orf19.5930	orf19.5930	0.259917	-0.220678	0.635568	-0.0350238	-0.138802		orf19.5930	0.326081	0.35372	0.00275319	0.897781	0.590403
orf19.2772	HOS3	0.176851	0.229658	0.704681	-0.207272	1.17045		HOS3	0.325463	0.149935	2.52538e-06	0.20152	5.3594e-16
orf19.4879.2	NTF2	-0.0643457	-0.0351772	-0.171255	0.0614933	0.00555083		NTF2	0.712919	0.831018	0.22446	0.6918	0.986908
orf19.5290	orf19.5290	-3.25211	-1.6337	-2.68927	-4.47077	-1.93699		orf19.5290	5.01967e-05	0.035909	0.00177687	0.00232669	0.0132621
orf19.5987	orf19.5987	0.28613	-0.161112	0.33808	0.232177	0.238999		orf19.5987	0.0564342	0.292153	0.0186731	0.109181	0.0906717
orf19.5500	MAK16	-0.505768	0.636172	0.521172	1.09954	0.802397		MAK16	0.0188985	0.00169731	0.0140514	1.28871e-08	3.45514e-05
orf19.3501	orf19.3501	-0.898368	-0.685724	-0.872982	-0.619754	-1.39261		orf19.3501	2.43608e-16	3.59938e-10	4.01437e-16	2.24394e-08	8.38662e-40
orf19.7261	GDI1	-0.410969	-0.766484	-0.64286	-0.884006	-1.32249		GDI1	0.061431	0.000122246	0.00137706	7.71142e-06	3.73753e-12
orf19.3060	orf19.3060	0.375411	0.248785	0.370438	0.588889	0.280847		orf19.3060	0.00583405	0.0689316	0.00467365	5.24489e-06	0.0348519
orf19.856	IFK2	0.117356	0.821178	0.254801	0.280784	0.540219		IFK2	0.486256	3.17972e-10	0.0806798	0.0521922	4.01979e-05
orf19.6671	LAP4	0.499173	0.118969	-0.1049	-0.314263	0.0250358		LAP4	7.85269e-06	0.325737	0.425007	0.00712415	0.88122
orf19.5321	orf19.5321	0.316825	0.0367824	0.0570839	-0.225827	0.0859441		orf19.5321	0.0238204	0.827669	0.729105	0.104204	0.582722
orf19.6621	MHP1	-0.162189	-1.07466	-0.965179	-0.934914	-0.994623		MHP1	0.203006	2.59406e-26	6.03953e-21	6.29208e-19	1.23561e-22
orf19.2288	CCT5	0.223741	-0.214129	-0.203062	-0.206829	-0.156484		CCT5	0.0776332	0.0805714	0.0985505	0.0906721	0.205662
orf19.4186	PCT1	-0.389141	-0.68538	-0.478667	-0.256005	-0.489353		PCT1	0.00869472	2.73127e-07	0.000514907	0.0843215	0.000296763
orf19.33	orf19.33	0.492065	-0.165527	-1.22567	-0.148786	-2.76542		orf19.33	0.0926336	0.604689	4.97909e-05	0.659227	2.67697e-27
orf19.3594	orf19.3594	-0.168662	0.127928	0.113397	-0.116967	-0.0994102		orf19.3594	0.512242	0.549086	0.639292	0.5849	0.655347
orf19.6943	orf19.6943	0.0303048	-0.510407	-0.190936	0.0135106	-0.427583		orf19.6943	0.943323	0.0208262	0.508553	0.966054	0.0656507
orf19.2797	orf19.2797	-1.33574	1.93195	-0.731885	-2.07231	-0.615851		orf19.2797	0.402081	0.0683678	0.607711	0.103657	0.57188
orf19.4822	LIP10	-2.04209	0	-1.67087	0	-2.36603		LIP10	0.715862	NA	NA	NA	0.640947
orf19.3222	orf19.3222	0.956606	0.60365	0.857715	1.03485	0.716076		orf19.3222	1.39377e-05	0.00820659	9.44298e-05	1.67684e-06	0.00110677
orf19.4246	orf19.4246	-1.07603	-0.293252	-1.44781	-1.21867	-0.792405		orf19.4246	4.54483e-14	0.0629935	5.00291e-25	4.41468e-18	3.11365e-08
orf19.1440.2	orf19.1440.2	0.0463101	-1.03105	-1.01049	0.75637	-0.0909684		orf19.1440.2	0.931121	0.003123	0.00379997	0.0375981	0.860423
orf19.5438	orf19.5438	-0.156801	-0.234837	-0.242588	-0.0841123	-0.536872		orf19.5438	0.432413	0.171704	0.197906	0.692262	0.000846135
orf19.4720	CTR2	-0.0347557	-0.621621	-0.65987	-0.702217	-0.700386		CTR2	0.897957	0.00010198	4.39046e-05	2.29602e-05	9.30708e-06
orf19.4585	TFG1	-0.157624	-0.477356	-0.224405	-0.225506	-0.279205		TFG1	0.228589	1.11727e-05	0.0588848	0.0578384	0.0118865
orf19.3970	orf19.3970	-0.654607	-0.106633	-0.0463563	0.289447	0.214164		orf19.3970	0.00290613	0.6651	0.866522	0.176809	0.354023
orf19.5867	WSC1	0.141639	-0.0924706	-0.670226	-0.492955	-0.417386		WSC1	0.564848	0.697088	0.000462219	0.0128008	0.0327492
orf19.5384	CHS8	0.140221	-0.193555	-0.337179	-0.136787	-0.209149		CHS8	0.155377	0.0246664	4.22948e-05	0.138448	0.0143786
orf19.5931	ARV1	-0.182432	0.442254	-0.279469	0.351853	0.297923		ARV1	0.70575	0.225053	0.476327	0.397743	0.424952
orf19.5042	orf19.5042	0.606267	0.984995	0.330647	0.424703	1.42531		orf19.5042	0.0367462	0.000145473	0.287291	0.14195	3.17395e-08
orf19.5058	SMI1	-0.199153	0.117974	-0.166173	0.30234	-0.182645		SMI1	0.192798	0.44106	0.267149	0.0292159	0.198475
orf19.4937	CHS3	0.0101169	-0.01722	-0.284566	0.130354	-0.295009		CHS3	0.955186	0.903452	0.0101421	0.27355	0.00601787
orf19.7232	IRR1	0.607031	0.288878	0.242227	0.510638	0.194982		IRR1	4.38026e-07	0.0172075	0.0555772	1.67518e-05	0.122436
snR31a	snR31a	0.369484	-1.98651	-0.788833	0.346087	-0.569905		snR31a	0.934257	NA	NA	NA	0.893332
orf19.444	orf19.444	-0.322857	0.53873	0.512479	0.439343	0.182464		orf19.444	0.419808	0.097818	0.189063	0.201701	0.635972
orf19.4355	orf19.4355	0.52706	-1.26507	0.785078	0.56456	0.563945		orf19.4355	0.0033758	6.24092e-12	2.96814e-06	0.00126734	0.000879646
orf19.6112	CTA2	-0.492523	-0.419701	-0.37529	-0.482722	-0.959687		CTA2	0.00462339	0.0122735	0.024878	0.00430386	5.93826e-10
orf19.3202	orf19.3202	-0.227768	0.59207	0.977662	0.707116	1.15831		orf19.3202	0.392093	0.00888744	5.41649e-06	0.00161539	2.97584e-08
orf19.4739	MSS116	0.214651	0.282886	0.54965	0.238686	0.486829		MSS116	0.173003	0.0506465	5.46946e-05	0.101286	0.000334319
orf19.7307	orf19.7307	-0.238127	0.0534152	-0.246317	0.22651	-0.134085		orf19.7307	0.0924654	0.731889	0.0687472	0.0991936	0.335769
orf19.835	orf19.835	0.203261	0.146032	0.0449316	0.0114905	0.238153		orf19.835	0.129115	0.254557	0.774567	0.942136	0.0517837
orf19.200	orf19.200	-0.369082	0.0690466	0.288716	-0.0444777	-0.00730843		orf19.200	0.0739598	0.753623	0.173415	0.853017	0.987974
orf19.2248	ARE2	-0.384491	-1.13605	-0.614632	-0.851207	-0.845098		ARE2	0.00814129	2.94431e-18	6.35426e-06	3.7412e-10	3.02344e-10
orf19.7131	orf19.7131	-0.0956726	-0.686978	0.340594	-0.986257	-1.3158		orf19.7131	0.782285	0.005073	0.195201	3.92194e-05	1.75768e-08
orf19.6889	MKK2	-1.12749	-1.34364	-1.89412	-1.67142	-1.79233		MKK2	6.479e-10	6.14555e-14	5.44993e-27	8.5301e-21	3.23903e-24
orf19.5104	LTP1	-0.174634	-0.280461	-0.170706	-0.346193	-0.158929		LTP1	0.120838	0.00572822	0.111353	0.000501129	0.128718
ITS1	ITS1	0.0197318	0.116311	0.493848	-0.546937	-0.487562		ITS1	0.981374	0.834782	0.310871	0.251583	0.307532
orf19.3135	orf19.3135	0.170704	-0.400952	-0.595439	-0.435429	-0.208938		orf19.3135	0.161054	0.000115977	6.73702e-09	3.96864e-05	0.0568894
orf19.1280	SUI1	-0.579816	-0.272896	-0.232609	-0.190998	-0.0828278		SUI1	0.000582029	0.12033	0.19558	0.293962	0.685846
orf19.1075	orf19.1075	-0.877217	-0.261874	-3.25586	1.37882	-0.0372845		orf19.1075	0.397121	0.748215	0.0441767	0.457462	0.98184
orf19.2736	HFL2	0.159569	0.459414	0.35935	0.632204	0.489186		HFL2	0.374603	0.00164758	0.0188295	0.000254067	0.000628249
orf19.5271	orf19.5271	0.0320206	-0.274139	-0.704185	-0.537728	-0.0586028		orf19.5271	0.907956	0.141967	3.76011e-05	0.00258171	0.803448
orf19.3804	orf19.3804	-0.153569	-0.189883	-0.206374	0.0792284	-0.0762804		orf19.3804	0.317805	0.171146	0.133956	0.603108	0.620724
orf19.5671	orf19.5671	0.631223	0.00657925	-0.122352	-0.277758	-0.254978		orf19.5671	1.27546e-06	0.972544	0.421613	0.0441077	0.0613141
orf19.923	THR1	0.099454	0.264531	0.39099	0.238982	0.404791		THR1	0.523836	0.0407461	0.00181666	0.0638139	0.000872575
orf19.1949	VPS1	-0.0151562	0.0965861	-0.0754113	-0.0417916	-0.362848		VPS1	0.938555	0.498935	0.611595	0.786253	0.00259124
orf19.5286	YCP4	0.72988	0.34535	1.00897	-0.46781	-0.296955		YCP4	0.000884222	0.137021	1.1366e-06	0.0359858	0.198274
orf19.4090.1	orf19.4090.1	-0.464333	-0.371904	0.0824489	-0.294939	-0.502292		orf19.4090.1	0.0761346	0.146073	0.783992	0.259326	0.0376345
orf19.3309	orf19.3309	1.25019	0.145004	-0.0799304	0.170531	0.243069		orf19.3309	2.32248e-16	0.425394	0.690081	0.341238	0.147379
orf19.580	orf19.580	-0.233148	0.551773	0.0968228	0.493192	0.100799		orf19.580	0.44351	0.0231161	0.769244	0.0419712	0.754025
orf19.5963	orf19.5963	0.372256	0.535363	0.288751	0.561187	0.684544		orf19.5963	0.00215155	2.15697e-06	0.022488	4.26202e-06	9.91342e-10
RDN25	RDN25	0.142856	-0.281934	0.00898233	-0.643468	-0.948691		RDN25	0.756972	0.461512	0.985774	0.0629959	0.00374784
orf19.4131	orf19.4131	0.0711706	0.050838	-0.0258224	0.0547014	0.212688		orf19.4131	0.698101	0.760568	0.88143	0.740549	0.134278
orf19.3545	CDC15	0.314572	-0.166979	-0.359599	-0.0654017	-0.225079		CDC15	0.0434241	0.294745	0.0127039	0.71045	0.137624
orf19.1052	orf19.1052	0.572623	0.812615	0.717627	0.536884	0.856091		orf19.1052	1.68483e-07	1.27595e-14	1.16167e-11	7.99296e-07	3.25315e-16
orf19.6873	RPS8A	0.500818	-0.105407	0.50855	0.138586	0.0441803		RPS8A	1.23089e-05	0.427012	5.58482e-06	0.277942	0.774314
orf19.3084	orf19.3084	-0.162894	-0.181427	-0.157408	-0.363042	-0.662978		orf19.3084	0.503777	0.357041	0.427432	0.0515656	0.000141092
orf19.4183	MUC1	-0.130524	-0.507289	-0.224536	-0.50862	-0.944212		MUC1	0.425663	8.98776e-05	0.106776	0.000113396	3.85994e-14
orf19.4128	orf19.4128	-0.684622	-0.131261	-0.207997	1.27954	0.75611		orf19.4128	0.012207	0.66637	0.482933	1.13861e-05	0.00343435
orf19.2970	LYS2	0.850211	0.28448	0.617668	0.258401	0.326993		LYS2	5.62702e-13	0.0270777	1.95942e-07	0.0453225	0.00872257
orf19.5087	BUD6	0.0368671	-0.218955	-0.00127315	-0.376199	-0.0856099		BUD6	0.872414	0.154134	0.996307	0.0126062	0.620275
orf19.970	orf19.970	-0.66969	-0.308121	0.464448	0.250157	-0.237711		orf19.970	5.377e-05	0.0749082	0.00912308	0.135522	0.17349
orf19.7223	orf19.7223	0.137084	0.142213	0.343456	0.507902	0.797224		orf19.7223	0.442772	0.383808	0.0222154	0.000421373	7.09244e-09
orf19.6749	KRS1	0.281111	-0.231242	0.269451	-0.0223836	-0.232879		KRS1	0.0244088	0.0608157	0.0248732	0.881165	0.0516067
orf19.7298	CHS2	0.050131	0.423045	-0.406805	-0.00504032	0.357357		CHS2	0.775947	0.000531535	0.00118492	0.975003	0.00343435
orf19.2154	HXK1	0.2048	-0.458763	-0.394043	-0.50007	-0.827743		HXK1	0.393243	0.0216282	0.0524166	0.0128008	1.04222e-05
orf19.6358	orf19.6358	-0.0469062	0.648273	-0.204896	0.572399	0.488713		orf19.6358	0.918666	0.0278351	0.550786	0.0579221	0.10148
orf19.3328	HOT1	-0.274827	-0.242961	-0.593748	-0.247712	-0.621009		HOT1	0.0503119	0.0732496	1.30384e-06	0.0673777	3.39925e-07
orf19.3453	orf19.3453	-0.0473705	-0.0631418	-0.116703	-0.296997	-0.307088		orf19.3453	0.807945	0.699923	0.450425	0.0321461	0.0226865
orf19.3458	orf19.3458	-0.0773651	0.695835	-0.0583576	0.271131	0.635665		orf19.3458	0.8393	0.00726044	0.869331	0.351815	0.0141054
tS(AGA)4	tS(AGA)4	-0.59226	-0.347666	0	0.480835	-0.838633		tS(AGA)4	0.943128	NA	NA	NA	0.916202
orf19.590	orf19.590	0.327962	-0.369581	-0.472062	-0.378226	-0.242547		orf19.590	0.00749011	0.00128079	3.27495e-05	0.00133109	0.041026
orf19.3679	orf19.3679	-1.15874	-0.690691	-1.78943	-0.840659	-1.19174		orf19.3679	1.3382e-15	4.43326e-06	4.47424e-32	4.39374e-08	3.59078e-16
orf19.3050	AGE1	-0.233044	0.0984618	-0.485116	-0.0302742	-0.1204		AGE1	0.135536	0.540907	0.000418148	0.866188	0.433815
orf19.2204	orf19.2204	1.08702	0.0449249	0.889528	0.0469482	0.202391		orf19.2204	0.000291329	0.886037	0.000232743	0.888372	0.536837
orf19.3532	MRPL10	-0.0761875	0.219836	0.600733	0.678529	0.536075		MRPL10	0.727011	0.189581	0.000102399	9.82764e-06	0.000458321
orf19.2928	orf19.2928	0.0145583	0.566747	0.55994	0.530575	0.588518		orf19.2928	0.947666	1.53766e-05	1.51596e-05	5.65988e-05	3.42631e-06
orf19.1849	orf19.1849	0.38663	0.869713	0.467477	0.858115	0.66427		orf19.1849	0.0273501	2.72209e-08	0.00508661	6.04833e-08	2.6135e-05
orf19.6474	orf19.6474	-0.189324	0.12418	-0.373067	-0.393348	-0.115478		orf19.6474	0.296704	0.491384	0.0140582	0.0128008	0.498448
orf19.1325	ECM38	0.455574	0.385146	-0.334311	-0.309455	-0.0824332		ECM38	0.00884426	0.0080003	0.0315669	0.0351003	0.643309
orf19.3728	orf19.3728	-0.256994	-0.306106	-0.190078	-0.585785	-0.535844		orf19.3728	0.119548	0.0489793	0.249226	6.64156e-05	0.000201869
orf19.3460	orf19.3460	-1.72458	-2.29097	-5.04058	-2.83882	-1.62208		orf19.3460	6.86425e-05	1.12767e-07	6.58256e-15	3.60834e-05	8.24933e-05
orf19.2808	ZCF16	-0.287418	-0.0675523	-0.467414	-0.983684	-0.683042		ZCF16	0.114349	0.729466	0.00328412	9.5926e-11	6.80323e-06
orf19.1936	SNF1	0.404714	0.0862648	-0.148249	-0.281271	-0.0334961		SNF1	0.00195344	0.568037	0.297437	0.0318825	0.854983
orf19.4273	orf19.4273	-0.606272	0.165177	0.580799	0.310078	0.545502		orf19.4273	0.021889	0.555815	0.0231353	0.242877	0.0234572
orf19.4809	ERG12	0.0890746	-0.320531	0.22944	0.0434966	-0.181991		ERG12	0.509056	0.00261652	0.0343064	0.745554	0.0978625
orf19.6236	NOP6	-0.544625	-0.437115	0.152428	0.337586	-0.0186296		NOP6	0.0016694	0.00720863	0.431723	0.0453225	0.948249
snR47	snR47	-0.727805	-0.911909	-0.450693	-0.270147	-0.00132044		snR47	0.185754	0.0168833	0.305912	0.559567	1
orf19.5791	IDH2	0.63412	0.549272	0.585264	-0.0674185	0.156885		IDH2	0.00131716	0.00514664	0.00244922	0.782768	0.479432
orf19.4772	SSU81	0.116557	-0.00262197	-0.837822	-0.283033	-0.411154		SSU81	0.628085	0.993368	5.56794e-06	0.153328	0.0282572
orf19.1302	orf19.1302	0.330303	0.934399	-1.01917	-0.0494587	0.0242618		orf19.1302	0.729334	0.322281	0.381799	0.961487	0.993355
orf19.3928	orf19.3928	-0.428304	0.0876987	-0.116635	-0.266318	-0.45159		orf19.3928	0.00311793	0.574197	0.450672	0.0610912	0.000460175
orf19.2317	orf19.2317	-1.94756	-3.82695	-4.13667	-3.04736	-1.63794		orf19.2317	0.0116593	1.21451e-13	0.000826865	1.7976e-05	0.00490997
orf19.6294	MYO1	-0.98043	0.0560447	-0.326457	0.0534465	0.265995		MYO1	0.000156575	0.85258	0.233911	0.860964	0.304243
orf19.300	AIP2	0.338067	-0.08913	0.893516	0.734952	0.0529056		AIP2	0.0240241	0.598775	2.22815e-11	5.42573e-08	0.778386
orf19.2842	GZF3	0.13727	0.389672	0.252549	-0.244467	0.0777108		GZF3	0.485444	0.0148775	0.139885	0.145669	0.690548
orf19.7469	ARG1	0.404507	0.639345	-1.316	0.0106025	-0.738087		ARG1	0.028587	0.000119515	9.92569e-17	0.962631	6.6705e-06
orf19.7082	orf19.7082	0.142285	-0.327445	0.258078	-0.138189	-0.560887		orf19.7082	0.524894	0.0771344	0.176111	0.507915	0.00125838
tT(AGU)6	tT(AGU)6	0	-2.88526	0	0	-1.53167		tT(AGU)6	NA	NA	NA	NA	0.89051
orf19.2233	PRE2	-0.0781259	0.219444	0.0218565	-0.0504444	0.500288		PRE2	0.587401	0.0581892	0.880111	0.70981	2.32078e-06
orf19.2959.1	orf19.2959.1	-1.77103	-2.78455	-3.93444	-2.8108	-2.04389		orf19.2959.1	3.79081e-18	6.0854e-45	1.79786e-67	3.99632e-41	3.28965e-24
orf19.2228	orf19.2228	-0.527596	0.281376	-0.240393	0.175014	0.690627		orf19.2228	0.0122356	0.192532	0.305677	0.456188	0.000397905
orf19.5066	orf19.5066	-0.753598	-0.0347501	0.496985	0.824612	0.333958		orf19.5066	0.036333	0.939568	0.168538	0.00662685	0.304991
orf19.2352	orf19.2352	0.151616	-0.192004	0.159344	0.228694	0.0511645		orf19.2352	0.303446	0.135738	0.247189	0.0795569	0.745666
orf19.6901	orf19.6901	0.0465369	-0.220205	-0.177689	-0.0178302	0.158192		orf19.6901	0.836932	0.177045	0.29425	0.928259	0.346751
orf19.5762	PGA61	-3.16565	-2.53077	-2.54698	-0.914492	-2.42202		PGA61	2.78935e-32	1.15137e-51	3.64125e-53	1.36519e-08	4.49655e-46
orf19.7500	PXA1	-0.0958919	0.16838	0.0472219	0.323797	0.00693991		PXA1	0.487066	0.160632	0.735796	0.0050438	0.980793
orf19.1360	orf19.1360	0.136632	0.69374	1.41838	0.806711	0.751353		orf19.1360	0.647671	0.00230942	2.08437e-09	0.000431921	0.00196738
orf19.2454	PHO87	2.52206	1.49284	2.20256	0.927388	3.66684		PHO87	1.6658e-47	2.83657e-18	9.47803e-38	6.53089e-08	9.20843e-89
orf19.5267	orf19.5267	2.60691	1.12775	3.43268	0.964144	1.50966		orf19.5267	2.95804e-44	2.23579e-09	5.65108e-73	2.5594e-07	1.72265e-16
orf19.5365.1	orf19.5365.1	-0.731379	-0.539316	-0.626343	-0.473998	-0.857134		orf19.5365.1	1.19441e-05	0.000844346	9.14301e-05	0.00442465	3.08529e-08
orf19.7354	LAC1	0.309246	0.395117	0.0351105	0.49546	0.743896		LAC1	0.446868	0.251055	0.935292	0.154294	0.0177257
orf19.5000	CYB2	-0.798239	-0.517779	-1.71398	0.0275677	-0.612236		CYB2	0.0418237	0.255763	3.99978e-06	0.955236	0.122479
orf19.5587	orf19.5587	-0.0224874	-0.61277	-0.571916	-0.0452306	-0.42828		orf19.5587	0.94952	0.00491341	0.00749657	0.878243	0.0543778
orf19.4306	orf19.4306	-0.0593198	0.246092	0.318018	0.689342	0.583374		orf19.4306	0.789874	0.140419	0.0524166	4.17567e-06	0.000116773
orf19.2062	SOD4	2.62527	2.3399	1.32331	1.48549	1.23412		SOD4	4.81177e-74	5.33681e-60	1.78461e-19	4.79196e-24	5.88271e-17
orf19.3354	RPS42	0.0780924	-0.312478	0.150553	-0.23381	-0.128746		RPS42	0.564704	0.00348002	0.189171	0.0331349	0.261527
orf19.891	orf19.891	-0.012363	-0.289376	-0.596269	-0.42802	-0.17759		orf19.891	0.931121	0.00115125	2.19328e-12	1.08309e-06	0.0548413
orf19.5297	orf19.5297	-0.342924	0.144664	0.140953	0.141628	0.500847		orf19.5297	0.0366527	0.387465	0.4555	0.423586	0.000645496
orf19.7427	orf19.7427	0.184576	-0.0450772	0.277582	0.469622	-0.346314		orf19.7427	0.298031	0.814519	0.0792716	0.00175087	0.0219539
orf19.88	ILV5	0.53069	-0.52117	-0.165504	-0.14285	-0.047729		ILV5	1.49864e-06	1.93415e-06	0.175317	0.246737	0.74574
orf19.3049	orf19.3049	-0.681286	-0.38222	-0.444027	0.450583	-0.260592		orf19.3049	0.505599	0.715944	0.657931	0.74987	0.828358
orf19.4543	UGA2	0.416606	-0.0854571	-0.63768	-0.529928	0.129842		UGA2	0.0212444	0.682179	0.00016397	0.00256536	0.525512
tV(AAC)6	tV(AAC)6	1.76205	-1.30944	-0.798852	-3.54562	-2.46715		tV(AAC)6	0.874725	NA	NA	NA	0.806434
orf19.596.1	NOP10	-0.456739	-0.490263	0.0379903	-0.210732	-0.366317		NOP10	0.0112924	0.00460813	0.863232	0.259369	0.0341922
orf19.5716	SAP4	-0.569	-7.53983	-3.12735	-0.866127	-6.83171		SAP4	0.500986	2.35641e-35	5.54694e-07	0.277942	1.55452e-29
orf19.2069	SMF3	0.134255	-0.231848	0.0649037	-0.308302	-0.178592		SMF3	0.531561	0.214152	0.761603	0.0859488	0.346751
orf19.4522	orf19.4522	-0.482835	-0.0141985	-0.0515469	-0.323501	-0.589596		orf19.4522	0.103584	0.969724	0.884595	0.247206	0.0253308
orf19.6064	orf19.6064	0.160509	-0.0472746	-0.249942	-0.153597	-0.288529		orf19.6064	0.301266	0.7692	0.0711035	0.28694	0.0292362
orf19.4666	orf19.4666	-0.453016	-0.777692	-0.761547	0.118162	-1.08935		orf19.4666	0.000157102	1.24863e-11	2.51345e-12	0.369701	3.44266e-24
orf19.2089	orf19.2089	-0.632388	-0.103479	-0.0183887	0.133267	0.197695		orf19.2089	0.000842381	0.629731	0.94221	0.540293	0.3283
orf19.1755	SET2	0.0352292	0.523546	0.354745	0.280521	0.526122		SET2	0.873146	0.000190499	0.0182424	0.0600723	0.000133118
orf19.2602	OPT1	1.55525	0.609774	0.702534	-2.41916	-0.356397		OPT1	6.85318e-07	0.045165	0.0410515	1.10838e-17	0.23899
orf19.909	STP4	1.09078	0.225822	-0.623688	-2.14991	-0.860926		STP4	0.0012858	0.566633	0.0748122	8.86119e-12	0.00906106
orf19.2129	orf19.2129	0.145185	-0.387033	-0.161686	-0.223327	-0.765969		orf19.2129	0.42773	0.0081782	0.300274	0.165025	3.67959e-08
orf19.4539	orf19.4539	0.394406	-0.572439	-0.774686	-0.104956	0.191578		orf19.4539	0.0151783	0.000187914	5.71846e-07	0.585962	0.257271
orf19.1480	orf19.1480	-0.767654	-0.137392	0.715222	0.1495	0.19981		orf19.1480	0.00033037	0.59059	0.000668417	0.542988	0.402014
orf19.6783	orf19.6783	0.690036	0.921668	0.687138	0.66847	0.710181		orf19.6783	4.08864e-14	9.50011e-27	3.29352e-14	2.88122e-14	4.38013e-16
orf19.7366	orf19.7366	-0.227932	0.65183	0.65379	0.634641	0.740947		orf19.7366	0.289121	0.000246152	0.000163631	0.0114513	1.03111e-05
orf19.4223	GCD11	0.414584	-0.20767	0.203952	-0.0632405	-0.119495		GCD11	0.000336041	0.087045	0.0915575	0.639541	0.346751
orf19.6829	orf19.6829	0.0209569	0.256247	0.440045	0.166001	0.506368		orf19.6829	0.917895	0.0496964	0.000906418	0.229029	2.27191e-05
orf19.2006.1	COX17	-0.119961	0.43433	0.698214	0.558857	0.58986		COX17	0.731094	0.0602034	0.002712	0.0256004	0.0084139
orf19.6080	BFA1	0.169724	-0.063331	0.197793	-0.16426	-0.13891		BFA1	0.18901	0.63732	0.102618	0.169615	0.248284
orf19.2964	orf19.2964	0.706643	0.261777	0.431206	0.0393647	0.136396		orf19.2964	1.68424e-08	0.0522035	0.000681463	0.808968	0.332324
orf19.2606	HDA1	-0.13285	-0.0870404	-0.105922	-0.302824	-0.0946375		HDA1	0.31821	0.500896	0.404604	0.00747496	0.443856
orf19.815	DCK1	-1.01489	-1.26485	-1.26893	-0.827455	-1.76114		DCK1	3.51122e-24	9.97917e-37	2.73139e-36	6.3173e-16	9.47425e-73
orf19.2985	orf19.2985	0.126942	-0.235852	0.21615	-0.211616	-0.486663		orf19.2985	0.640424	0.288558	0.335411	0.340499	0.0164411
orf19.3064	MRPL27	-0.205395	-0.0935744	0.277628	0.373196	0.15778		MRPL27	0.556863	0.778086	0.376926	0.204716	0.624243
orf19.2087	SAS2	0.306318	-0.139361	0.0560034	0.129937	-0.26394		SAS2	0.0284146	0.315535	0.716027	0.356567	0.0410619
orf19.4774	AOX1	-0.829085	-1.08859	-2.42817	-2.91758	-0.897995		AOX1	0.00607319	9.59176e-05	1.26672e-17	3.82723e-15	0.000528459
orf19.4229	orf19.4229	-0.348121	0.165908	-0.126632	-0.0145982	-0.163912		orf19.4229	0.193888	0.533215	0.654441	0.963525	0.553754
orf19.105	HAL22	0.375212	-0.806288	0.577888	-0.00138914	-0.348551		HAL22	0.468409	0.0977684	0.478097	0.999848	0.369979
orf19.1369	orf19.1369	-0.141594	0.467131	-0.57483	0.596297	-0.180921		orf19.1369	0.730854	0.117406	0.0609388	0.161649	0.571214
orf19.6248	orf19.6248	0.62982	1.63002	2.82363	-1.09571	0.391874		orf19.6248	0.48622	0.0421894	0.00991565	0.313781	0.830213
orf19.4904	orf19.4904	-0.0553366	0.236611	0.291603	0.18007	0.777749		orf19.4904	0.825323	0.17296	0.124894	0.325276	2.28752e-07
orf19.7492	SWC4	-0.0888917	-0.0960735	0.287185	0.280735	-0.0406891		SWC4	0.530813	0.433617	0.0103771	0.0122054	0.779836
orf19.2057	orf19.2057	0.261572	0.0908801	0.532696	0.122753	0.068966		orf19.2057	0.0291651	0.485436	8.1009e-07	0.32756	0.611105
orf19.2616	UGT51C1	0.557336	-0.116701	0.0462358	-0.174623	-0.480911		UGT51C1	1.5158e-05	0.431371	0.780129	0.23114	0.000232524
orf19.1249	orf19.1249	0.088827	-0.0240561	0.110942	0.170256	-0.0537659		orf19.1249	0.598972	0.882935	0.461271	0.226026	0.748797
orf19.3505	SLM2	-0.474953	-0.21531	-0.236135	-0.180586	-0.417639		SLM2	6.13126e-05	0.0798246	0.0522965	0.151962	0.000239027
orf19.1830	orf19.1830	1.20029	0.991467	1.25117	1.19079	0.321012		orf19.1830	4.58801e-12	1.55381e-08	2.19668e-11	1.01361e-11	0.0895057
orf19.6885	SPO7	0.0453513	-0.686496	-0.0222426	-0.107815	-0.678959		SPO7	0.840472	1.77579e-06	0.908302	0.541172	2.53551e-06
orf19.5820	UGA6	-4.12972	-0.680282	-4.76737	-4.74925	-1.04794		UGA6	0.0411042	0.715309	0.011973	0.0142292	0.584485
orf19.3215	orf19.3215	-0.142205	-0.30397	-0.467952	-0.686417	-0.56068		orf19.3215	0.505876	0.0956831	0.00711794	3.77309e-05	0.000777936
orf19.5702	orf19.5702	0.541694	-0.223966	0.0814305	0.148065	-0.0876291		orf19.5702	5.58867e-07	0.0535011	0.541688	0.227195	0.495825
orf19.997	SNL1	-0.20738	-0.436786	-0.0826305	0.255077	-0.464333		SNL1	0.332973	0.0077826	0.690542	0.176711	0.00412094
orf19.6071	orf19.6071	-0.0178647	0.291836	-0.0706572	0.311585	0.257539		orf19.6071	0.931121	0.0255906	0.659653	0.0200313	0.0508598
orf19.371	orf19.371	0.277454	-0.00583573	-0.219872	-0.528245	-0.413096		orf19.371	0.128107	0.979975	0.210024	0.00127431	0.0106177
orf19.4955	orf19.4955	0.929328	0.97088	-0.544933	0.530779	1.38626		orf19.4955	0.111475	0.0570929	0.542326	0.505863	0.353832
orf19.3656	COX15	-0.0479862	0.0674258	0.298076	0.430522	-0.0247488		COX15	0.859949	0.769881	0.134327	0.0269909	0.936382
orf19.3534	RHO3	0.0799426	-0.238622	-0.26366	0.077332	-0.444024		RHO3	0.641857	0.0774821	0.0539821	0.624621	0.000387032
orf19.5503	orf19.5503	-3.06449	-1.28012	-0.425856	-0.861993	-1.56734		orf19.5503	0.0725756	0.358697	0.788276	0.575136	0.360062
orf19.3010.1	ECM33	0.169681	0.181264	-0.433638	-0.0328489	-0.382429		ECM33	0.161054	0.11336	3.16368e-05	0.809783	0.000235183
orf19.4798	orf19.4798	-0.0169529	0.082344	-0.333576	-0.0188213	0.0969411		orf19.4798	0.916182	0.48025	0.000858371	0.884612	0.391276
orf19.7229	IML2	0.357974	-0.588385	-0.329753	-0.574698	-0.380714		IML2	0.00184766	3.44345e-08	0.00338989	1.4034e-07	0.000500735
orf19.7553	orf19.7553	-0.344656	0.671447	0.0903858	0.627798	0.132744		orf19.7553	0.495668	0.0707895	0.859787	0.100905	0.764955
orf19.332	orf19.332	0.0782983	0.065735	0.269068	0.406363	0.311572		orf19.332	0.7474	0.75135	0.153076	0.0202027	0.0749453
orf19.7109	orf19.7109	-0.304814	-0.726925	-0.374842	-0.393393	-0.663559		orf19.7109	0.0171284	9.92105e-11	0.00176246	0.00110486	4.56044e-09
orf19.3177	orf19.3177	0.322375	-0.374563	-0.227298	-0.2477	-0.406753		orf19.3177	0.015756	0.00324407	0.0887401	0.0542472	0.00108574
orf19.3413	FGR37	3.95585	1.56192	2.51298	0	1.1713		FGR37	0.306818	NA	NA	NA	0.79401
orf19.4941	TYE7	-1.10971	-1.04831	-2.24306	-3.39784	-1.20568		TYE7	4.72754e-10	1.41298e-09	1.47478e-36	3.34829e-85	2.03331e-12
orf19.3769	orf19.3769	-0.129625	-0.162523	-0.756205	-0.227575	-0.377261		orf19.3769	0.411611	0.246745	1.01314e-09	0.115183	0.00295339
orf19.6846	PHO85	0.00782568	0.0614732	-0.0386618	-0.102552	0.0740403		PHO85	0.955549	0.52878	0.712243	0.265946	0.432124
orf19.874	orf19.874	-0.289457	-0.41258	-0.419316	-0.684179	-0.545532		orf19.874	0.117126	0.0148142	0.0132993	2.65615e-05	0.000777182
orf19.392	orf19.392	-0.876328	-0.687488	0.4884	0.225171	-0.45445		orf19.392	0.000778327	0.00668011	0.0683233	0.432487	0.0794924
orf19.2013	KAR2	0.972864	0.621898	0.350361	0.279554	0.118858		KAR2	3.26214e-22	1.48451e-09	0.00107809	0.0113436	0.316465
CaalfMp08.4	CaalfMp08.4	0.465724	0.0522538	0.0872484	0.0462748	-0.364118		CaalfMp08.4	0.046476	0.851093	0.749966	0.866188	0.102228
orf19.4905	orf19.4905	1.39747	1.65351	0.860723	0.596771	1.14977		orf19.4905	5.95059e-12	6.21644e-17	5.4722e-05	0.00573319	1.1587e-08
orf19.7463	orf19.7463	-0.40849	0.0225265	0.129509	-0.498078	-0.355091		orf19.7463	0.125439	0.934731	0.629425	0.0567253	0.124684
orf19.7218	RBE1	4.47507	4.45999	5.41039	1.33009	4.53897		RBE1	1.02823e-59	4.80084e-60	4.0144e-85	4.10002e-06	1.01821e-59
orf19.2673	orf19.2673	0.457435	0.117042	0.294326	0.310474	0.428682		orf19.2673	0.00858711	0.4916	0.0789046	0.0454109	0.00458325
orf19.2117	LEU5	-0.629928	-0.658213	0.147335	-0.282708	-0.425532		LEU5	0.00353345	0.00166863	0.553311	0.217511	0.0456231
orf19.6083	orf19.6083	0.173625	0.645904	0.103865	0.893064	-0.710006		orf19.6083	0.562604	0.0062462	0.740273	9.88378e-05	0.00308912
orf19.2157	DAC1	-0.0146184	-0.392006	-0.652075	-0.499633	-1.20862		DAC1	0.96799	0.0626308	0.00126437	0.0202027	5.86327e-10
orf19.1389	orf19.1389	-0.684748	-0.835179	-0.478774	-0.084727	-0.709957		orf19.1389	0.00014365	1.28618e-06	0.00850944	0.695822	3.8508e-05
orf19.4600.1	DPM3	-0.747213	-0.351087	-0.58791	-0.216579	-0.716201		DPM3	8.01222e-05	0.0646926	0.00175016	0.288084	4.09265e-05
orf19.323	orf19.323	0.241461	0.392606	0.252181	-0.106526	0.0277946		orf19.323	0.14267	0.0090489	0.112806	0.545641	0.900752
orf19.247	orf19.247	-0.714997	-0.0537975	0.079063	1.69512	-0.0295783		orf19.247	0.420171	0.945524	0.927465	0.247467	0.981758
orf19.871	orf19.871	-0.295166	0.29222	-0.0500897	-0.243435	-0.246192		orf19.871	0.03313	0.0272058	0.758067	0.0698029	0.0611382
orf19.535	RBR1	-3.63311	-3.83014	-4.81982	-0.654862	-3.44684		RBR1	3.88063e-06	1.62241e-13	4.67493e-16	0.526187	2.02301e-06
orf19.1263	CFL1	2.14012	2.57699	3.04383	2.2162	1.12908		CFL1	7.26265e-21	9.18746e-30	9.54871e-42	2.00861e-22	1.74026e-06
orf19.2043	orf19.2043	-0.405444	-0.369009	-0.394559	-0.117186	-0.258075		orf19.2043	0.0483243	0.0481616	0.0616767	0.57885	0.173434
orf19.4701	orf19.4701	-0.159639	0.558399	0.431083	0.234585	0.781272		orf19.4701	0.505235	0.00235173	0.0350987	0.238328	1.23404e-05
orf19.6354	orf19.6354	0.699366	1.36732	0.700246	2.72857	1.469		orf19.6354	0.0936027	3.283e-05	0.0645246	1.49476e-10	1.32571e-05
orf19.297	DTD2	-0.0826832	-0.520661	0.399484	-0.491064	-0.770097		DTD2	0.808448	0.0336191	0.107229	0.0423861	0.000719671
orf19.2419	DOM34	-0.246527	-0.590425	0.047236	0.275556	0.14969		DOM34	0.218123	0.000639309	0.834033	0.135	0.452945
orf19.7057	GUS1	0.252918	0.601051	0.478951	0.336221	0.208278		GUS1	0.00914897	8.4696e-12	7.3818e-08	0.00025774	0.0268696
orf19.3973	orf19.3973	0.0517421	0.58287	0.00322803	-0.581699	-0.0499296		orf19.3973	0.872659	0.00751749	0.991929	0.00560156	0.876032
orf19.5798	LIG4	-0.522955	-0.775822	-0.962155	-0.43869	-0.360834		LIG4	0.00338439	2.75179e-06	6.71396e-09	0.015422	0.042814
orf19.540	orf19.540	0.177003	0.361457	-0.327618	-0.508557	-0.578106		orf19.540	0.364927	0.0136959	0.0516931	0.000962517	5.72119e-05
orf19.478	orf19.478	-0.181442	-0.110199	-0.135142	0.201377	0.189291		orf19.478	0.431355	0.615827	0.539309	0.334118	0.359419
orf19.5759	SNQ2	0.310488	0.000100174	-0.225448	-0.372646	-0.130139		SNQ2	0.0274255	1	0.114375	0.00633279	0.382758
orf19.6405	orf19.6405	0.326222	0.728746	1.90512	0.572551	-0.344539		orf19.6405	0.929418	0.764331	0.381537	0.818521	0.902958
orf19.2857	orf19.2857	0.316305	0.0674908	-0.159231	0.0422053	0.0814356		orf19.2857	0.0123025	0.63998	0.233005	0.781309	0.564363
orf19.4626	orf19.4626	-0.20623	0.146673	-0.257397	0.116123	0.7295		orf19.4626	0.518341	0.580632	0.377443	0.651636	0.00126762
orf19.1051	HTA2	0.773163	0.66706	0.783076	0.583965	0.712098		HTA2	3.53625e-14	6.74967e-11	8.00914e-15	1.7043e-08	2.11067e-12
orf19.1801	CBR1	-0.0876793	-0.476156	-0.32059	-0.26964	-0.39482		CBR1	0.471532	4.92775e-07	0.000970091	0.00678772	3.02769e-05
orf19.3801	FAV1	-5.19621	-6.14288	-6.02284	-4.50549	-5.36534		FAV1	7.35286e-50	3.40237e-109	3.49736e-93	1.29659e-45	1.02204e-90
orf19.7214	orf19.7214	-0.821961	-1.62003	-1.77448	-1.90499	-1.51654		orf19.7214	2.16194e-07	6.64312e-27	5.71472e-31	3.80942e-35	1.17309e-23
orf19.7383	MNN9	-0.0802497	0.0298253	-0.123658	0.150956	-0.121974		MNN9	0.575416	0.832929	0.3265	0.21516	0.316335
orf19.1077	ATM1	0.953201	1.66628	0.785196	0.545658	1.71873		ATM1	3.83365e-09	8.89709e-27	1.65651e-06	0.00125111	1.94292e-28
orf19.5602	BMT6	-0.09498	0.198684	0.157329	0.195726	-0.0306306		BMT6	0.505836	0.0882735	0.194649	0.0977199	0.844953
orf19.458	orf19.458	0.249681	0.306984	0.799399	0.325473	0.15835		orf19.458	0.0537496	0.00943267	9.87934e-13	0.00736796	0.212059
orf19.6110	orf19.6110	0	-1.30946	-0.676913	-1.44275	-0.103799		orf19.6110	1	0.731827	0.844514	0.698619	0.988834
orf19.3076	orf19.3076	0.437638	-0.677607	0.16238	0.0214117	-0.382398		orf19.3076	0.0622435	0.00083154	0.503663	0.938269	0.0698632
orf19.1488	orf19.1488	-0.32128	-0.0881871	0.0674761	-0.0856678	0.147447		orf19.1488	0.392032	0.824784	0.867895	0.817583	0.692161
orf19.2571	SEC4	0.503581	0.286543	0.257521	0.623209	0.376482		SEC4	0.000190396	0.0424522	0.0652945	2.12966e-06	0.00444793
orf19.2198	FLC3	0.528557	0.491189	0.734114	0.671104	0.0402479		FLC3	0.00564434	0.00939818	4.90429e-05	0.00025927	0.885928
orf19.4914	orf19.4914	0.523002	0.98798	0.373264	0.511696	0.874361		orf19.4914	0.144399	0.00210873	0.387171	0.190303	0.0115164
orf19.2297	ARL3	-0.42831	-0.440789	0.0722953	-0.437898	-0.332265		ARL3	0.00183798	0.000323614	0.667499	0.00115622	0.00721853
orf19.2392	orf19.2392	-0.322292	0.142661	0.42007	-0.0271252	0.883576		orf19.2392	0.349486	0.645623	0.139221	0.939431	0.000411946
orf19.4839	orf19.4839	-0.158802	-0.306249	-0.591262	-0.323719	-0.448415		orf19.4839	0.30568	0.0158321	1.6146e-06	0.0146081	0.000200182
orf19.4747	HEM14	-1.48306	-1.08517	-0.755631	-0.674511	-0.222		HEM14	6.51528e-08	7.78716e-05	0.0122696	0.0256614	0.49035
orf19.7511	orf19.7511	0.214349	0.0827733	0.171242	0.114553	0.0193386		orf19.7511	0.0897745	0.534535	0.167458	0.366986	0.91278
orf19.7583	ZCF39	-0.116351	-0.164005	-0.342297	-0.0453346	-0.313839		ZCF39	0.541792	0.332169	0.0275203	0.814524	0.0412119
orf19.864	orf19.864	0.168247	0.214276	0.0117647	0.0416466	0.344012		orf19.864	0.189236	0.0618944	0.936321	0.768038	0.00158088
orf19.3350	MRP20	-0.410008	0.400894	0.661107	0.531609	0.632819		MRP20	0.0190954	0.0142726	3.84374e-05	0.00100349	5.12539e-05
orf19.5729	FGR17	0.42786	0.412383	0.431088	0.358121	0.645011		FGR17	0.0137601	0.0200902	0.00955785	0.053546	0.000288305
orf19.273	NSG2	0.269422	0.542173	-0.160669	0.883051	0.356582		NSG2	0.320106	0.0220054	0.555349	0.000102947	0.136644
orf19.3108	orf19.3108	0.0409866	-0.456295	-1.11557	-0.53044	-0.0799647		orf19.3108	0.918732	0.0521737	1.4125e-06	0.0420647	0.812615
orf19.4743	AFG1	0.938558	0.258818	0.123587	-0.0813854	0.0803796		AFG1	1.2093e-08	0.127697	0.515811	0.681931	0.684573
orf19.2810	AAP1	1.90742	1.67016	0.141061	1.39252	0.258454		AAP1	8.76931e-10	6.95684e-05	0.768485	2.34894e-05	0.514222
orf19.7116	orf19.7116	-0.0679556	-0.669469	-0.233386	-0.468148	-0.677824		orf19.7116	0.789821	4.96524e-05	0.215456	0.0067324	3.14822e-05
orf19.1247	orf19.1247	-0.595853	-0.511954	-0.236099	-0.435399	-0.331117		orf19.1247	1.36238e-05	0.000172335	0.111688	0.00170684	0.0180528
orf19.4620	TIM12	-0.0244046	0.783082	1.11618	1.97135	1.09529		TIM12	0.956415	0.00274584	1.52836e-05	8.83226e-15	1.34951e-05
orf19.4805	orf19.4805	-0.308154	-0.758841	-1.05407	-0.282935	-1.3198		orf19.4805	0.0874442	2.0716e-06	1.19382e-11	0.104549	6.49861e-18
orf19.6460	PEX1	0.316589	0.387638	0.441787	0.452932	0.955062		PEX1	0.0190174	0.00242609	0.000624935	0.000345541	6.94727e-15
orf19.779	HAT1	0.137113	0.180351	0.35725	0.258076	0.48492		HAT1	0.660379	0.494851	0.158353	0.314216	0.0365456
tT(AGU)4	tT(AGU)4	0	0	2.3667	0	-0.569894		tT(AGU)4	NA	NA	NA	NA	0.970411
SNRNAU1	SNRNAU1	0.404729	1.2761	0.212407	-0.371098	0.914811		SNRNAU1	0.886464	0.488101	0.903376	0.774078	0.586112
tV(AAC)4	tV(AAC)4	0	0.614125	-1.37081	-1.44275	-0.36613		tV(AAC)4	1	NA	NA	NA	0.917082
orf19.717	HSP60	0.00858211	0.32538	0.382438	-0.0780051	-0.168542		HSP60	0.976468	0.0496443	0.0177848	0.681307	0.335724
orf19.7125	orf19.7125	-0.06887	-0.112065	0.206708	-0.487468	-0.560084		orf19.7125	0.823121	0.653066	0.381701	0.022775	0.00604111
orf19.3577	COQ5	0.280523	0.347376	0.881787	0.538843	0.765578		COQ5	0.0190092	0.00204517	7.7305e-17	8.6987e-07	6.60049e-13
orf19.4566	orf19.4566	-1.54622	1.42058	-0.798868	-0.61448	0.423932		orf19.4566	0.512706	0.539297	0.801085	0.813915	0.89051
orf19.4396	orf19.4396	0.455519	0.415152	0.476501	0.16473	0.462419		orf19.4396	2.66273e-07	2.63273e-06	4.01601e-08	0.0858355	9.27761e-08
orf19.2838	orf19.2838	-0.681981	-0.697458	-1.17273	-1.11403	0.0735303		orf19.2838	0.00246164	0.000152387	1.41942e-09	1.09256e-07	0.79224
orf19.3589	SPO11	1.09554	2.73625	1.66012	1.42579	1.05125		SPO11	0.0250886	3.16746e-21	5.06014e-05	1.50186e-06	0.0251277
orf19.5070	orf19.5070	0.309182	0.639796	0.199813	-0.815354	0.738885		orf19.5070	0.0742327	3.7828e-05	0.263147	1.44938e-07	7.09909e-07
orf19.1007	KCS1	-0.0529135	0.346887	0.451653	0.0347357	0.247446		KCS1	0.73901	0.00239424	9.4854e-05	0.813024	0.0307401
orf19.4686	orf19.4686	0.263907	0.46234	0.548593	0.119853	0.691599		orf19.4686	0.0351713	5.33424e-05	2.09003e-06	0.362397	4.99244e-10
orf19.252	orf19.252	0.42286	0.747425	0.717715	0.97791	0.911441		orf19.252	0.0501568	0.000143172	0.000382084	3.50538e-07	3.29093e-06
orf19.1390	PMI1	-0.0297397	0.205	-0.238594	0.135627	-0.187137		PMI1	0.815211	0.0230649	0.00752552	0.15037	0.0362955
orf19.508	QDR1	-0.597734	-1.14402	-1.66815	-3.1182	-1.28155		QDR1	0.000526237	3.18886e-13	9.73132e-26	3.26414e-78	1.71435e-15
orf19.3932.1	orf19.3932.1	-3.77697	-1.55521	-1.31804	-2.62411	-1.13576		orf19.3932.1	5.56234e-08	0.0239113	0.102671	0.00154422	0.163985
orf19.3778	orf19.3778	0.302985	-0.0049732	0.394723	0.529321	0.375967		orf19.3778	0.148602	0.985711	0.0424123	0.00500348	0.0492353
orf19.5940	ZCF32	0.324907	-0.132689	-0.205061	-0.343947	-0.213393		ZCF32	0.0266947	0.373177	0.158826	0.0153961	0.134287
orf19.6378	TRM9	-0.543251	-0.330197	-0.20746	0.0478232	-0.271435		TRM9	0.00183798	0.0438754	0.263211	0.815867	0.0910856
orf19.879	orf19.879	-0.08757	-0.371542	-0.332638	-0.102906	-0.28585		orf19.879	0.527905	0.000280547	0.00207678	0.401631	0.00845678
orf19.2877	PDC11	-1.03595	-1.3507	-1.43177	-2.51985	-1.8395		PDC11	1.11905e-08	2.12592e-14	3.32061e-16	1.61018e-48	3.34116e-26
orf19.2110	orf19.2110	-0.0213949	-0.240431	-0.371939	-0.177598	-0.593045		orf19.2110	0.926698	0.123217	0.0108325	0.26096	2.90236e-05
orf19.2676	orf19.2676	-0.0759295	0.0881296	0.116962	0.164949	0.484695		orf19.2676	0.687733	0.598708	0.477149	0.278895	0.000400745
orf19.292	orf19.292	-0.068758	-0.0977837	-0.125252	-0.289448	-0.803479		orf19.292	0.807369	0.671927	0.589625	0.153325	1.045e-05
orf19.4195	orf19.4195	-0.235056	-0.302731	0.0484578	0.316569	-0.106903		orf19.4195	0.692118	0.520276	0.937134	0.578312	0.865888
orf19.341	orf19.341	1.36126	0.770252	1.89361	1.30812	0.276689		orf19.341	6.57848e-14	0.011821	1.41168e-27	1.41494e-13	0.17349
orf19.971	SKN7	-0.0497397	-0.173469	-0.589712	-0.187511	-0.986296		SKN7	0.80714	0.259098	8.53851e-06	0.209737	4.62975e-14
orf19.3521	ARH2	-0.262861	-0.490038	-0.511303	-0.589242	-0.539013		ARH2	0.229986	0.00905328	0.00767306	0.00198485	0.00357802
orf19.4330	orf19.4330	0.13208	0.322581	0.310808	-0.382933	0.590679		orf19.4330	0.774312	0.310438	0.417919	0.257705	0.103163
orf19.1368	orf19.1368	0.193401	0.204802	-0.910054	-0.424685	-0.678942		orf19.1368	0.37177	0.29315	9.03722e-07	0.0244594	6.68456e-05
orf19.1590	orf19.1590	0.119431	0.416745	-0.215824	0.170651	0.716698		orf19.1590	0.812375	0.211337	0.59681	0.650029	0.0206347
orf19.4851	TFA1	-0.374292	0.124802	-0.018245	-0.214498	0.0752845		TFA1	0.000733442	0.268859	0.892036	0.0449313	0.525776
orf19.1483	orf19.1483	-0.201534	0.0897118	-0.0210005	-0.23847	0.19348		orf19.1483	0.32204	0.670429	0.925631	0.203572	0.305747
orf19.4239	orf19.4239	0.332835	-0.177482	0.199761	0.0284928	0.391985		orf19.4239	0.881155	0.924892	0.930395	0.988288	0.860817
orf19.675.1	orf19.675.1	-3.06279	-3.22817	-2.28384	-2.27149	-4.85913		orf19.675.1	0.271868	0.226444	0.401189	0.434701	0.0411641
orf19.7604	orf19.7604	0.246252	0.0454584	0.0707012	-0.0923838	0.0203946		orf19.7604	0.0196931	0.709018	0.551564	0.408696	0.890971
orf19.6941	orf19.6941	0.810191	-0.0241938	-0.349869	-0.0547046	-0.194971		orf19.6941	8.61924e-11	0.888116	0.0101705	0.744832	0.16756
orf19.670.2	orf19.670.2	-1.86404	0.593654	-3.33947	-3.51756	-1.41177		orf19.670.2	2.1639e-05	0.182255	1.75356e-16	1.9105e-21	0.000148835
orf19.5311	orf19.5311	0.402134	0.0535296	-0.286878	-0.111199	-0.168981		orf19.5311	0.0206298	0.807352	0.0997332	0.625536	0.354304
orf19.4112	orf19.4112	-0.10683	-0.183271	-0.445947	-0.249029	-0.278802		orf19.4112	0.474752	0.128935	0.000110747	0.0422122	0.0186637
orf19.5588	PGA60	-1.20188	-1.597	-2.5164	-2.88882	-2.61661		PGA60	0.0325846	0.0055337	0.00023346	0.000196002	1.19747e-05
orf19.854	UGA11	0.816705	0.162512	-0.392215	-0.143849	0.0379341		UGA11	1.59674e-10	0.323471	0.00722045	0.37307	0.849453
orf19.5433	orf19.5433	-0.595111	-0.144987	0.206918	-0.030879	0.14771		orf19.5433	0.000671658	0.434177	0.275299	0.884421	0.42731
orf19.3233	HSE1	-0.43277	-0.295278	-0.359713	-0.680967	-0.452426		HSE1	0.00856866	0.0667264	0.0222365	6.62148e-06	0.00273872
orf19.4800	RIM20	0.264786	-0.0540448	-0.346425	-0.024049	0.429498		RIM20	0.100565	0.766998	0.0250334	0.8989	0.00337412
orf19.7186	CLB4	-0.132256	0.143006	0.0764027	0.132248	-0.133136		CLB4	0.519458	0.432109	0.704918	0.470527	0.471683
orf19.5568	VPS51	-0.210509	-0.0356347	0.0254492	-0.00265003	0.305816		VPS51	0.18901	0.837613	0.885896	0.989433	0.0304121
orf19.55	orf19.55	0.185502	0.835317	1.21676	1.76263	1.30025		orf19.55	0.754799	0.0623666	0.00492875	3.41995e-05	0.00200263
orf19.7123	orf19.7123	-0.0465974	-0.261838	0.0818015	-0.749494	-0.799064		orf19.7123	0.933367	0.526577	0.855444	0.0395491	0.0241652
orf19.3926	RNY11	4.37774	3.32421	2.93519	2.51478	0.74784		RNY11	2.19751e-20	3.86246e-06	4.18933e-10	3.99945e-11	0.387319
orf19.978	BDF1	0.380771	0.457711	0.0781497	-0.245521	-0.0653603		BDF1	0.0071185	0.000694041	0.639894	0.0839501	0.701335
snR67	snR67	NA	NA	NA	NA	NA		snR67	NA	NA	NA	NA	NA
orf19.7490	orf19.7490	0.688206	0.184253	0.0634261	0.23698	0.109154		orf19.7490	0.000991738	0.37958	0.798139	0.312308	0.68943
orf19.5561	STE23	-0.120652	-0.0715775	-0.360903	0.180769	-0.0236165		STE23	0.436951	0.643164	0.0050517	0.208091	0.904388
orf19.7421	CYP5	0.00895723	-0.309899	-0.0778405	-0.156425	-0.649356		CYP5	0.970336	0.0260862	0.636394	0.29587	5.04413e-07
orf19.2447	orf19.2447	-0.833844	-0.349777	-0.607255	-0.334231	-0.447577		orf19.2447	4.06502e-09	0.010998	2.02249e-05	0.0261419	0.000747512
orf19.7348	orf19.7348	-1.82965	-0.973342	-1.20456	0	-3.83805		orf19.7348	0.561635	0.724834	0.70606	1	0.137473
orf19.6070	ENA2	1.14595	0.967876	0.712023	0.669126	0.991187		ENA2	1.48459e-14	1.20341e-10	3.33669e-06	1.56514e-05	3.34182e-11
orf19.593	FGR32	0.179704	-0.191377	0.0279605	-0.340917	-0.607473		FGR32	0.31821	0.249332	0.884435	0.0286224	2.94512e-05
orf19.6816	orf19.6816	-2.23111	-2.33857	-3.68822	-3.36061	-2.65056		orf19.6816	8.93072e-33	1.32665e-37	1.56091e-80	3.36765e-66	3.84173e-41
orf19.6952	orf19.6952	0.198857	0.128452	0.252902	0.278983	0.330984		orf19.6952	0.21409	0.415128	0.0903711	0.0553314	0.0173807
orf19.6494	WHI3	0.0803374	0.390741	0.403614	-0.248251	0.36077		WHI3	0.726057	0.0234495	0.0190249	0.165391	0.0324641
orf19.90	orf19.90	-1.05866	-1.8105	-1.90665	-0.592324	-0.991152		orf19.90	5.56299e-16	8.30682e-49	5.07005e-53	2.38419e-05	9.91989e-15
orf19.2958	MNN44	0.539308	0.658216	0.222278	0.303248	0.60205		MNN44	0.00360186	9.86292e-05	0.266473	0.101001	0.000361466
snR65	snR65	0	-0.402705	-0.662849	0.319019	1.11872		snR65	1	0.868401	0.813385	0.882644	0.584384
orf19.5828	orf19.5828	-0.110694	-0.331141	-0.219701	-0.2145	-0.410011		orf19.5828	0.3149	0.000230005	0.0180382	0.0226076	2.86454e-06
orf19.212	VPS28	-0.46002	-0.15141	-0.652278	-0.532524	0.186776		VPS28	0.0035163	0.361768	2.54712e-05	0.000352892	0.25338
orf19.720	GST3	-0.37409	0.816947	-1.15886	0.0590365	0.112786		GST3	0.304263	0.00764494	4.51199e-05	0.88383	0.794227
orf19.4448	SOG2	-0.356923	-0.546312	-0.244797	-0.254785	-0.779754		SOG2	0.00474842	3.27936e-06	0.0503642	0.045343	1.00611e-11
orf19.2179.2	RPS10	-0.548081	-0.314937	-0.0165213	-0.26929	-0.292946		RPS10	3.64726e-07	0.00483977	0.907653	0.0175153	0.0075357
orf19.522	PIM1	0.232895	0.341234	0.651056	0.255059	0.499658		PIM1	0.0112637	6.41341e-05	2.41406e-15	0.00396775	1.75689e-09
orf19.2471	GIM5	-0.131699	-0.0315984	0.456631	0.266509	0.225157		GIM5	0.363507	0.834636	0.000162193	0.0311508	0.065079
orf19.3319	orf19.3319	-0.0632156	-0.179787	-0.487918	-0.111691	-0.0556081		orf19.3319	0.648201	0.104915	1.47377e-06	0.33859	0.664888
orf19.4263	orf19.4263	-0.225803	-0.249626	-1.12032	-1.01558	-0.533102		orf19.4263	0.433941	0.34624	1.34288e-06	1.17242e-05	0.024694
orf19.769	IFE1	2.0224	-0.539799	0.593934	-1.19734	0.278374		IFE1	4.39035e-07	0.299899	0.245962	0.00320297	0.680683
orf19.844	STE11	-0.308198	-0.812445	-1.02551	-0.360454	-0.512184		STE11	0.0286313	2.21332e-11	5.57447e-17	0.00701909	4.11521e-05
orf19.2074	orf19.2074	-1.16912	-1.19377	-0.920872	0.511182	0.0384757		orf19.2074	0.618332	0.314225	0.473311	0.719108	0.993355
orf19.7495	orf19.7495	0.0109207	0.619082	-0.0253208	0.719236	0.340793		orf19.7495	0.989211	0.114959	0.959376	0.0631948	0.405465
orf19.2715	RPC53	-0.32195	-0.119014	0.166073	0.217317	-0.137266		RPC53	0.0272862	0.424043	0.266907	0.127074	0.34815
orf19.4982	TGL99	-0.186114	0.311828	-0.325154	-0.0508973	0.232826		TGL99	0.479288	0.16788	0.153155	0.852899	0.31348
orf19.3152	AMO2	0.759344	1.41902	0.418131	0.462119	1.11995		AMO2	8.89542e-11	9.5505e-35	0.000692854	0.000167447	1.0359e-21
orf19.177	orf19.177	0.565614	0.965494	1.15647	0.38127	0.592365		orf19.177	0.000405815	1.50496e-10	3.40313e-14	0.017635	0.00011228
orf19.250	SLC1	0.433767	0.541501	0.404766	0.733665	0.747416		SLC1	0.00262464	0.000114796	0.00549408	8.22236e-08	1.58795e-08
orf19.5772	orf19.5772	-0.300407	0.0659531	-0.066118	0.304116	0.0670165		orf19.5772	0.153045	0.761539	0.766111	0.119337	0.772786
orf19.4549	FGR38	0.461913	-0.226571	-0.377538	-0.278289	-0.287457		FGR38	0.00239145	0.155608	0.0107265	0.0887845	0.0590178
orf19.5345	orf19.5345	-0.164691	-0.027885	0.309091	-0.522335	-0.58225		orf19.5345	0.462687	0.906033	0.108381	0.00457085	0.00107718
orf19.3774	PPG1	0.674572	0.435242	0.849627	0.384582	0.000500281		PPG1	0.00578139	0.0811216	0.00023567	0.120207	1
orf19.5818	SUR2	-0.647752	-1.37261	-2.09193	-1.33337	-1.45179		SUR2	4.5975e-11	3.25265e-49	3.18348e-112	1.29468e-45	4.01596e-55
orf19.1624	orf19.1624	0.124088	0.522156	0.335136	0.589289	0.659807		orf19.1624	0.565495	0.00196518	0.0621359	0.000507092	4.44699e-05
orf19.2168	orf19.2168	0.279623	0.959001	-0.834302	0.981088	0.491104		orf19.2168	0.512897	0.00755944	0.0159423	0.005878	0.183251
orf19.6997	ATO5	-1.17077	-0.661782	-1.21343	-0.520357	-0.48407		ATO5	0.057217	0.28978	0.0176356	0.58235	0.501662
orf19.3803	MNN22	-5.45072	-3.57441	-1.37224	-5.21261	-2.88057		MNN22	2.96014e-32	1.56446e-30	4.703e-07	2.4578e-43	3.71402e-18
orf19.1977	URA4	0.405204	0.159254	0.511918	0.619655	0.626542		URA4	4.57157e-05	0.141914	1.17251e-07	4.85005e-11	3.92716e-11
orf19.6374	orf19.6374	0.285818	0.205522	0.706697	0.272221	0.234299		orf19.6374	0.0792986	0.194582	5.37846e-07	0.0859488	0.140534
orf19.7409	ERV25	0.322685	0.109353	-0.012302	0.241361	-0.192986		ERV25	0.00813689	0.402428	0.934465	0.0457493	0.106712
orf19.3674	GAL102	-2.35829	1.14494	-0.458712	-1.98222	-0.343957		GAL102	1.32906e-09	0.00358037	0.248285	5.15933e-08	0.426109
orf19.2412	orf19.2412	0.354999	0.670907	-0.189598	0.796258	0.477396		orf19.2412	0.111168	0.000797612	0.408308	9.23406e-05	0.0178286
orf19.2215	GLE1	-0.30604	-0.282482	-0.127323	-0.133036	0.0533864		GLE1	0.0957519	0.0806205	0.509656	0.458093	0.795116
orf19.327	HTA3	0.431314	0.573886	0.519812	0.423334	0.572776		HTA3	0.000424233	2.92592e-07	6.72825e-06	0.000259285	2.63342e-07
orf19.4936.1	orf19.4936.1	-4.44115	-4.30489	-8.18862	-5.25826	-5.81962		orf19.4936.1	5.904e-27	5.07499e-29	4.60732e-26	3.48022e-26	5.75698e-80
orf19.599	orf19.599	0	-3.31709	-1.61055	0	0.391883		orf19.599	1	NA	NA	NA	0.980793
orf19.1066	GIG1	-0.305845	0.10801	-0.572269	-0.268201	0.301444		GIG1	0.266346	0.720647	0.0198667	0.359428	0.228927
orf19.5213.1	COX8	-0.543665	0.0344732	0.123505	0.349301	0.182912		COX8	3.1045e-05	0.837048	0.412163	0.00896837	0.188859
orf19.562	FGR13	-0.601024	1.07947	-0.752538	-0.522869	-0.378426		FGR13	1.56097e-06	0.0550012	3.14304e-06	0.000211117	0.0107911
orf19.6414.3	TPM2	-1.14082	-0.646928	-0.92986	-0.750099	-1.10451		TPM2	7.63525e-19	9.61549e-07	5.26306e-13	1.23855e-08	3.15125e-18
orf19.894	orf19.894	0.0212779	0.147243	-0.351508	-0.118433	0.229259		orf19.894	0.908741	0.251744	0.00451634	0.379551	0.0575916
orf19.3735	orf19.3735	-2.06764	1.1332	-3.84181	2.70423	0.265823		orf19.3735	0.0740586	0.128409	0.0142694	0.113166	0.780242
orf19.1326	orf19.1326	-0.0361672	0.102533	-2.43724	-0.59983	0.0939948		orf19.1326	0.924309	0.694221	4.52023e-11	0.00319261	0.77261
orf19.3448	orf19.3448	0.189181	1.67101	0.390541	0.182871	0.81935		orf19.3448	0.730167	2.30773e-05	0.412491	0.720643	0.0460948
orf19.3182	GIS2	0.0843343	0.412933	0.739406	-0.272499	0.10669		GIS2	0.651712	0.00344154	3.28424e-08	0.0612281	0.508823
orf19.2351	NIT3	0.00403218	0.347804	0.279765	-0.224938	-0.0326096		NIT3	0.984618	0.00063138	0.00722197	0.0353766	0.817653
orf19.2509	orf19.2509	-0.260921	1.19149	-0.964124	2.98997	1.90775		orf19.2509	0.887768	0.232254	0.31328	0.0636507	0.0327239
orf19.1355	orf19.1355	-0.233444	-0.327758	-0.209786	-0.290158	-0.358643		orf19.1355	0.0799195	0.00736197	0.0989988	0.0194068	0.00234374
orf19.1666	orf19.1666	-0.0741414	-0.524384	-0.727966	-0.259984	-0.652473		orf19.1666	0.794805	0.0109025	0.000239689	0.242306	0.000735252
orf19.635	orf19.635	-1.41691	0	0	0	0		orf19.635	NA	NA	NA	NA	1
orf19.3655	orf19.3655	-1.30085	-2.71337	-5.28674	-1.44275	-3.46017		orf19.3655	0.158087	0.00616676	0.000356804	0.526187	0.0116437
orf19.4030	orf19.4030	0.501019	-0.18754	-0.0872386	0.032162	-0.358551		orf19.4030	0.000344039	0.198457	0.595008	0.850587	0.00797761
orf19.3923	PGA37	0.854647	-0.22511	-1.65911	-1.03899	0.495708		PGA37	0.517567	0.823643	0.22769	0.276077	0.710861
orf19.2830	RRP9	-0.0815896	0.343916	0.166673	0.231017	0.158184		RRP9	0.723463	0.0503292	0.395404	0.206152	0.406491
CaalfMt31	tV(UAC)2mt	0	0	1.1247	1.59007	0		tV(UAC)2mt	NA	NA	NA	NA	1
SNRNAU2	SNRNAU2	-0.315756	1.39695	-0.656362	1.37458	0		SNRNAU2	0.966237	NA	NA	NA	1
orf19.2547	orf19.2547	0.379906	0.668103	1.16011	0.782306	0.955468		orf19.2547	0.0272296	2.78272e-05	1.48745e-13	1.80281e-06	8.53051e-10
orf19.1841	orf19.1841	-0.362862	0.657688	0.652122	0.546619	1.23312		orf19.1841	0.490569	0.113482	0.165416	0.197811	0.00271849
orf19.3272	orf19.3272	-0.0253488	-0.0773131	-0.00476259	-0.0321067	-0.0499169		orf19.3272	0.917898	0.69157	0.982885	0.865368	0.80696
orf19.3802	PMT6	0.506248	-0.0359773	0.275706	-0.158251	-0.199175		PMT6	0.00153778	0.858451	0.0943526	0.366554	0.237473
orf19.1585	ZRT2	-0.358172	-0.00236281	-0.187787	0.259358	-0.35883		ZRT2	0.00735079	0.99203	0.177955	0.0564873	0.00501256
orf19.6933	orf19.6933	-0.0244488	-0.184011	-0.138036	-0.228075	-0.247887		orf19.6933	0.904887	0.18325	0.345644	0.0923968	0.0652149
orf19.1332	SNG4	-0.576568	-0.527207	-0.751667	-0.473197	-0.566806		SNG4	6.20183e-06	3.7986e-05	1.22825e-09	0.00022327	2.96152e-06
orf19.245	DDC1	0.3317	0.19988	0.122404	0.364345	0.432372		DDC1	0.143312	0.352688	0.612582	0.0876756	0.0282283
orf19.4301	orf19.4301	0.40714	0.212305	0.244744	0.057627	0.0775857		orf19.4301	0.00455964	0.14368	0.0853727	0.725656	0.636698
orf19.3466	orf19.3466	0.178889	0.514396	0.443568	0.414328	1.36482		orf19.3466	0.405785	0.00307006	0.0164253	0.0207553	1.91315e-16
orf19.4560	BFR1	0.207687	0.479743	0.189183	0.463059	0.48699		BFR1	0.0913434	1.14292e-05	0.112918	2.50274e-05	5.91475e-06
orf19.518	orf19.518	0.287505	-0.24482	0.0681078	0.209725	0.0981264		orf19.518	0.046592	0.0832019	0.684034	0.141754	0.526801
[truncated: 4,468 more rows]

## Sheet: Table S3B
B. RPKM values per replicate of assayed strains
Gene	Chromo	Start	Stop	Info	MH199 P76067 WT	MH199 P76067 WT	MH199 P76067 WT	MH230 P76067 efg1dd	MH230 P76067 efg1dd	MH230 P76067 efg1dd	MH200 P57055 WT	MH200 P57055 WT	MH200 P57055 WT	MH289 P57055 efg1dd	MH289 P57055 efg1dd	MH289 P57055 efg1dd	MH201 P87 WT	MH201 P87 WT	MH201 P87 WT	MH226 P87 efg1dd	MH226 P87 efg1dd	MH226 P87 efg1dd	MH202 P75010 WT	MH202 P75010 WT	MH202 P75010 WT	MH225 P75010 efg1dd	MH225 P75010 efg1dd	MH225 P75010 efg1dd	MH203 SC5314 WT	MH203 SC5314 WT	MH203 SC5314 WT	MH227 SC5314 efg1dd	MH227 SC5314 efg1dd	MH227 SC5314 efg1dd
CR_08260C	Ca22chrRB_C_albicans_SC5314	1791091	1791393	ID=CR_08260C_B;Name=CR_08260C_B;Note=%28orf19.6390%29%20Protein%20of%20unknown%20function%3B%20Spider%20biofilm%20induced;orf_classification=Uncharacterized	0.391	2.732	1.567	2.034	2.48	1.657	0.464	0.359	0.883	1.175	1.119	2.448	1.474	2.447	1.458	1.417	1.55	2.164	1.811	1.031	1.066	1.718	2.266	1.4	1.799	0.459	1.302	1.161	1.984	1.33
CR_07670W	Ca22chrRB_C_albicans_SC5314	1663499	1664287	ID=CR_07670W_B;Name=CR_07670W_B;Note=%28orf19.6283%29%20Ortholog%28s%29%20have%20mitochondrion%20localization;orf_classification=Uncharacterized	45.883	47.741	45.98	44.443	32.917	37.783	32.784	29.826	27.061	58.179	60.562	46.386	35.505	35.895	42.304	44.61	48.699	52.844	43.439	35.247	50.373	65.742	70.703	69.755	22.235	38.579	30.603	61.035	71.711	64.241
C2_08380C	Ca22chr2B_C_albicans_SC5314	1692244	1694391	ID=C2_08380C_B;Name=C2_08380C_B;Note=%28orf19.1434%29%20Ortholog%28s%29%20have%20protein%20kinase%20activator%20activity;orf_classification=Uncharacterized	11.97	6.801	9.288	11.256	10.623	11.381	7.924	9.936	10.584	15.705	12.09	10.568	8.227	9.576	10.663	14.048	10.317	9.48	10.52	8.818	12.45	13.62	15.219	17.101	6.01	8.515	8.851	14.654	16.306	16.748
C1_11470C	Ca22chr1B_C_albicans_SC5314	2517480	2518265	ID=C1_11470C_B;Name=C1_11470C_B;Note=%28orf19.656%29%20Putative%20diacylglycerol%20pyrophosphate%20phosphatase%20of%20diacylglycerol%20production%20for%20phospholipid%20biosynthesis%3B%20downregulation%20correlates%20with%20clinical%20development%20of%20fluconazole%20resistance;orf_classification=Uncharacterized	12.719	11.455	12.142	20.089	16.044	15.617	16.321	23.302	20.882	31.801	29.88	25.43	18.529	16.433	15.784	19.257	19.773	17.484	8.96	7.219	9.641	21.144	15.546	21.455	3.46	11.909	9.85	20.359	15.94	26.528
C7_03870W	Ca22chr7B_C_albicans_SC5314	855159	855913	ID=C7_03870W_B;Name=C7_03870W_B;Note=%28orf19.7195%29%20Functional%20ortholog%20of%20S.%20cerevisiae%20Rad6%3B%20negative%20regulator%20of%20hyphal%20growth%3B%20required%20for%20wild-type%20UV%20resistance%3B%20acts%20in%20pathway%20with%20Efg1%3B%20%3B%20transcript%20is%20UV-induced%2C%20slightly%20repressed%20during%20hyphal%20growth%3B%20gene%20has%20two%20introns;orf_classification=Verified	270.161	276.934	266.447	231.012	236.838	261.252	279.483	213.373	238.179	343.399	347.396	355.766	234.249	232.834	229.315	261.857	246.611	313.037	195.689	168.573	193.812	164.758	217.061	209.636	141.225	151.081	165.042	226.046	249.55	274.678
C2_08920W	Ca22chr2B_C_albicans_SC5314	1816003	1817751	ID=C2_08920W_B;Name=C2_08920W_B;Note=%28orf19.215%29%20Component%20of%20a%20complex%20containing%20the%20Tor2p%20kinase%3B%20possible%20a%20role%20in%20regulation%20of%20cell%20growth%3B%20Spider%20biofilm%20induced;orf_classification=Uncharacterized	20.617	28.46	25.523	27.768	21.46	32.538	25.553	22.202	19.938	36.887	20.805	32.807	17.449	16.873	16.696	11.707	9.772	8.867	40.551	51.694	46.245	21.773	23.815	24.552	39.433	44.964	39.4	31.986	20.79	23.329
C1_01200W	Ca22chr1B_C_albicans_SC5314	242752	244674	ID=C1_01200W_B;Name=C1_01200W_B;Note=%28orf19.3308%29%20Putative%20transcription%20factor%20with%20zinc%20cluster%20DNA-binding%20motif%3B%20has%20similarity%20to%20S.%20cerevisiae%20Stb5p%3B%20Hap43p-repressed%20gene;orf_classification=Verified	13.894	11.418	12.486	12.307	10.272	14.232	11.547	14.459	12.967	17.236	14.525	14.618	13.63	14.786	15.315	18.512	18.18	14.816	10.003	7.712	8.755	6.275	13.144	14.996	10.176	12.935	13.195	15.483	13.159	15.573
C2_08270C	Ca22chr2B_C_albicans_SC5314	1671480	1672616	ID=C2_08270C_B;Name=C2_08270C_B;Note=%28orf19.2222%29%20Putative%20casein%20kinase%3B%20plasma%20membrane-localized;orf_classification=Verified	27.823	29.122	30.824	30.468	25.95	38.248	28.904	30.389	32.967	54.781	33.858	45.396	21.362	24.899	24.472	28.434	26.159	28.273	31.233	24.724	27.712	34.131	44.727	42.059	27.977	34.015	32.938	60.508	55.602	60.535
C2_02490C	Ca22chr2B_C_albicans_SC5314	496611	500663	ID=C2_02490C_B;Name=C2_02490C_B;Note=%28orf19.1573%29%20Ortholog%28s%29%20have%20endoplasmic%20reticulum%2C%20fungal-type%20vacuole%20membrane%20localization;orf_classification=Uncharacterized	25.223	19.139	20.92	29.012	25.975	28.197	18.643	19.852	21.642	25.68	20.135	20.368	22.839	22.749	21.048	25.234	20.847	21.775	25.131	24.806	28.554	30.562	32.763	32.922	16.106	19.449	17.094	26.311	23.9	24.656
C5_00470C	Ca22chr5B_C_albicans_SC5314	84369	86237	ID=C5_00470C_B;Name=C5_00470C_B;Note=%28orf19.942%29%20Putative%20subunit%20of%20glucan%20synthase%3B%20macrophage-induced%20gene%3B%20Bcr1-regulated%20in%20a%2Fa%20RPMI%20biofilms;orf_classification=Uncharacterized	0.095	0.309	0.217	0.055	0.073	0.179	0.112	0.087	0.036	0.063	0.109	0.049	0.119	0.072	0.034	0.191	0.042	0.1	0.084	0.167	0.172	0.069	0.061	0.189	0.109	0.148	0.105	0.134	0.071	0.215
C4_05870C	Ca22chr4B_C_albicans_SC5314	1296802	1298493	ID=C4_05870C_B;Name=C4_05870C_B;Note=%28orf19.1274%29%20Has%20domain%28s%29%20with%20predicted%20DNA%20binding%2C%20zinc%20ion%20binding%20activity%2C%20role%20in%20transcription%2C%20DNA-templated%20and%20nucleus%20localization;orf_classification=Uncharacterized	7.546	8.782	7.995	10.355	8.253	10.406	3.768	5.232	3.783	4.688	3.038	3.088	5.574	5.443	5.393	6.831	6.042	5.797	7.718	7.881	5.999	6.863	6.272	6.96	2.088	2.007	2.209	2.459	1.574	2.217
CR_05270W	Ca22chrRB_C_albicans_SC5314	1136742	1137056	ID=CR_05270W_B;Name=CR_05270W_B;Note=%28orf19.1008%29%20Ortholog%20of%20Candida%20albicans%20WO-1%20%3A%20CAWG_01856;orf_classification=Dubious	0.376	0.263	0.215	0.326	0.217	0.266	0.223	0.173	0.212	0.188	0.215	0.147	0.236	0.214	0.2	0.227	0.248	0.297	0.249	0.198	0.256	0.206	0.182	0.224	0.216	0.221	0.209	0.16	0.212	0.213
C1_07860W	Ca22chr1B_C_albicans_SC5314	1710148	1711401	ID=C1_07860W_B;Name=C1_07860W_B;Note=%28orf19.5057%29%20Ortholog%20of%20C.%20dubliniensis%20CD36%20%3A%20Cd36_07380%20and%20Candida%20albicans%20WO-1%20%3A%20CAWG_00634;orf_classification=Uncharacterized	8.015	6.453	7.877	9.889	11.247	10.782	7.655	8.664	10.955	14.824	11.113	14.604	10.246	12.279	11.847	9.674	10.458	13.785	8.545	8.101	8.611	11.85	15.383	14.623	7.154	9.285	9.571	13.674	11.58	16.513
C3_00140W	Ca22chr3B_C_albicans_SC5314	19605	20204	ID=C3_00140W_B;Name=C3_00140W_B;Note=%28orf19.5462%29%20Protein%20of%20unknown%20function;orf_classification=Uncharacterized	0.099	0.138	0.113	0.171	0.114	0.139	0.117	0.181	0.111	0.099	0.113	0.077	0.124	0.112	0.105	0.119	0.26	0.156	0.13	0.104	0.403	0.108	0.095	0.118	0.227	0.116	0.219	0.167	0.111	0.112
CR_06720W	Ca22chrRB_C_albicans_SC5314	1443503	1445065	ID=CR_06720W_B;Name=CR_06720W_B;Note=%28orf19.706%29%20Putative%20nonsense-mediated%20mRNA%20decay%20protein%3B%20repressed%20in%20core%20stress%20response%3B%20repressed%20by%20prostaglandins;orf_classification=Uncharacterized	125.532	116.99	110.398	114.135	106.131	118.582	108.421	123.535	88.864	111.304	93.951	81.533	89.51	80.907	93.902	117.09	94.076	98.626	111.423	123.434	142.009	213.979	158.883	159.664	89.344	111.056	92.757	163.481	126.938	152.954
C3_07230W	Ca22chr3B_C_albicans_SC5314	1655226	1659188	ID=C3_07230W_B;Name=C3_07230W_B;Note=%28orf19.6778%29%20Aminophospholipid%20translocase%20%28flippase%29%3B%20maintains%20membrane%20lipid%20asymmetry%20in%20post-Golgi%20secretory%20vesicles%3B%20contributes%20to%20clathrin-coated%20vesicle%20formation%20and%20endocytosis%3B%20flow%20model%20biofilm%20repressed;orf_classification=Uncharacterized	15.016	11.682	11.824	15.12	13.283	14.987	19.331	18.44	19.426	33.131	25.967	24.948	20.117	20.485	19.955	20.535	17.836	16.944	17.555	15.64	20.383	21.405	24.497	26.929	18.992	24.26	19.12	31.246	28.307	36.218
C4_06580W	Ca22chr4B_C_albicans_SC5314	1471157	1472191	ID=C4_06580W_B;Name=C4_06580W_B;Note=%28orf19.2876%29%20Transcription%20factor%3B%20binds%20ribosomal%20protein%20gene%20promoters%20and%20rDNA%20locus%20with%20Tbf1%3B%20regulates%20sulfur%20starvation-response%2C%20respiratory%2C%20glycolytic%20genes%3B%20does%20not%20bind%20to%20centromeres%20as%20does%20S.%20cerevisiae%20Cbf1%3B%20Spider%20biofilm%20repressed;orf_classification=Verified	52.622	51.543	67.206	38.821	37.859	50.087	91.541	52.179	76.433	98.859	98.78	104.799	51.388	62.832	60.099	78.614	72.943	76.571	99.238	78.236	96.244	56.058	109.75	106.047	73.296	81.572	77.825	109.163	104.987	127.315
C1_01740W	Ca22chr1B_C_albicans_SC5314	357096	359483	ID=C1_01740W_B;Name=C1_01740W_B;Note=%28orf19.4551%29%20Carnitine%20acetyl%20transferase%3B%20required%20for%20growth%20on%20nonfermentable%20carbon%20sources%2C%20not%20for%20hyphal%20growth%20or%20virulence%20in%20mice%3B%20induced%20in%20macrophage%3B%20macrophage%2Fpseudohyphal-repressed%20after%2016%20hr%3B%20rat%20catheter%2C%20Spider%20biofilm%20induced;orf_classification=Verified	6.014	4.977	3.993	3.132	2.367	3.564	0.088	0.432	0.168	0.867	0.595	0.407	2.674	2.449	2.635	1.075	1.242	1.134	3.274	2.322	3.171	0.326	3.106	1.329	2.191	2.814	2.114	1.994	2.203	1.851
CR_10760C	Ca22chrRB_C_albicans_SC5314	2272770	2273156	ID=CR_10760C_B;Name=CR_10760C_B;Note=%28orf19.7665%29%20Ortholog%28s%29%20have%20role%20in%20mitochondrial%20respiratory%20chain%20complex%20IV%20assembly%20and%20mitochondrial%20inner%20membrane%20localization;orf_classification=Uncharacterized	27.243	30.564	36.251	28.12	26.456	18.797	39.177	46.826	25.55	30.957	31.171	21.07	28.262	25.76	30.797	34.359	34.553	21.044	33.407	29.202	34.834	37.122	33.536	40.712	32.548	32.472	42.102	32.188	33.624	31.225
C1_09710C	Ca22chr1B_C_albicans_SC5314	2134931	2136514	ID=C1_09710C_B;Name=C1_09710C_B;Note=%28orf19.4835%29%20Ortholog%28s%29%20have%20role%20in%20endonucleolytic%20cleavage%20in%205%27-ETS%20of%20tricistronic%20rRNA%20transcript%20%28SSU-rRNA%2C%205.8S%20rRNA%20and%20LSU-rRNA%29%2C%20more;orf_classification=Uncharacterized	69.267	65.875	74.601	57.248	62.146	65.959	62.403	62.577	48.494	67.489	66.7	73.912	40.364	40.829	41.918	58.286	56.12	61.104	67.981	69.553	67.799	122.179	87.466	89.657	41.055	48.864	46.198	73.741	64.246	70.852
CR_03670W	Ca22chrRB_C_albicans_SC5314	816343	818289	ID=CR_03670W_B;Name=CR_03670W_B;Note=%28orf19.4366%29%20Ortholog%20of%20C.%20dubliniensis%20CD36%20%3A%20Cd36_28870%2C%20Candida%20tropicalis%20MYA-3404%20%3A%20CTRG_00731%20and%20Candida%20albicans%20WO-1%20%3A%20CAWG_01703;orf_classification=Uncharacterized	0.091	0.042	0.035	0.21	0.035	0.086	0.036	0.167	0.171	0.243	0.069	0.047	0.038	0.069	0.194	0.183	0.08	0.144	0.12	0.16	0.124	0.233	0.088	0.145	0.07	0.071	0.135	0.026	0.034	0.069
C7_03190C	Ca22chr7B_C_albicans_SC5314	692246	692624	ID=C7_03190C_B;Name=C7_03190C_B;Note=%28orf19.5137%29%20Protein%20of%20unknown%20function%3B%20regulated%20by%20Sef1%2C%20Sfu1%2C%20Hap43%3B%20Spider%20biofilm%20repressed;orf_classification=Dubious	14.379	22.698	19.135	44.157	35.841	42.36	45.562	42.791	26.091	83.725	97.818	75.916	22.185	25.595	27.455	53.195	61.902	62.985	38.455	43	48.351	62.607	64.72	56.302	44.914	36.457	45.767	80.451	80.293	107.88
C7_00370W	Ca22chr7B_C_albicans_SC5314	60279	61298	ID=C7_00370W_B;Name=C7_00370W_B;Note=%28orf19.7083%29%20Protein%20with%20a%20predicted%20role%20in%20sister%20chromatid%20cohesion%20and%20telomere%20length%20maintenance%3B%20cell-cycle%20regulated%20periodic%20mRNA%20expression;orf_classification=Uncharacterized	42.033	30.118	41.992	43.814	49.574	48.205	46.857	52.788	54.016	68.502	68.061	66.118	49.96	50.769	51.293	52.621	47.15	54.7	34.052	32.879	45.196	54.847	61.95	66.805	23.325	41.115	30.096	55.754	55.781	62.36
C4_05980C	Ca22chr4B_C_albicans_SC5314	1329173	1331248	ID=C4_05980C_B;Name=C4_05980C_B;Note=%28orf19.4409%29%20Ortholog%28s%29%20have%20nucleoside-triphosphatase%20activity%2C%20nucleoside-triphosphate%20diphosphatase%20activity%20and%20role%20in%20cellular%20response%20to%20phosphate%20starvation%2C%20nucleoside%20triphosphate%20metabolic%20process;orf_classification=Uncharacterized	17.88	17.931	17.299	17.371	15.257	14.991	15.554	14.858	16.924	19.158	16.353	19.352	18.276	20.172	18.581	20.755	19.321	21.283	11.487	12.755	12.727	15.967	16.489	17.728	16.004	17.221	19.233	15.428	14.434	13.392
C6_01990W	Ca22chr6B_C_albicans_SC5314	405931	407748	ID=C6_01990W_B;Name=C6_01990W_B;Note=%28orf19.689%29%20Phospholipase%20B%3B%20host%20cell%20penetration%20and%20virulence%20in%20mouse%20systemic%20infection%3B%20Hog1-induced%3B%20signal%20sequence%2C%20N-glycosylation%2C%20and%20Tyr%20phosphorylation%20site%3B%20induced%20in%20fluconazole-resistant%20strains%3B%20rat%20catheter%20biofilm%20repressed;orf_classification=Verified	0.065	0.499	0.26	0.282	0.112	0.184	0.963	0.657	0.55	0.065	0.074	0.076	0.858	0.407	1.038	0.039	0.258	0.154	0.344	1.2	0.354	0.036	0.126	0.116	0.075	0.381	0.397	0.083	0.073	0.074
CR_09740W	Ca22chrRB_C_albicans_SC5314	2069441	2071045	ID=CR_09740W_B;Name=CR_09740W_B;Note=%28orf19.7546%29%20Protein%20involved%20in%20rRNA%20processing%3B%20required%20for%20maturation%20of%20the%2035S%20primary%20transcript%20of%20pre-rRNA%20and%20for%20cleavage%20leading%20to%20mature%2018S%20rRNA%3B%20Spider%20biofilm%20induced;orf_classification=Uncharacterized	42.762	31.838	41.005	30.516	22.665	34.991	31.557	29.441	31.034	48.128	38.476	28.435	23.92	26.137	25.449	35.43	27.62	27.416	27.48	27.682	29.616	41.635	46.36	59.311	22.863	35.79	28.271	46.851	42.284	51.639
C3_05050W	Ca22chr3B_C_albicans_SC5314	1087553	1088413	ID=C3_05050W_B;Name=C3_05050W_B;Note=%28orf19.5975%29%20C2H2%20transcription%20factor%3B%20fluconazole-repressed%3B%20induced%20in%20ssr1%20mutant%3B%20required%20for%20yeast%20cell%20adherence%20to%20silicone%20substrate%3B%20Spider%20biofilm%20induced;orf_classification=Verified	3.229	1.343	2.437	0.357	0.158	0.194	0.081	0.316	0.31	0.275	0.236	0.161	3.107	3.047	3.072	0.663	0.453	0.434	2.908	2.534	3.745	0.302	0.597	1.147	3.474	3.382	3.124	0.757	1.161	1.012
CR_07070C	Ca22chrRB_C_albicans_SC5314	1532219	1535686	ID=CR_07070C_B;Name=CR_07070C_B;Note=%28orf19.1816%29%20Cell%20wall%20adhesin%3B%20epithelial%20adhesion%2C%20endothelial%20invasion%3B%20alleles%20vary%20in%20adhesiveness%3B%20immunoprotective%20in%20mice%3B%20binds%20SspB%20adhesin%20of%20S.%20gordonii%20in%20mixed%20biofilm%3B%20induced%20in%2Frequired%20for%20Spider%20biofilm%3B%20flow%20model%20biofilm%20repressed;orf_classification=Verified	2738.69	2910.64	2659.58	43.299	50.054	45.415	1213.29	992.427	1145.17	56.511	50.03	62.71	4663	4313.35	4542.4	63.55	85.196	61.05	803.783	939.212	908.863	46.304	54.937	56.1	6375.69	5718.02	4782.65	56.284	63.89	57.149
C1_00160C	Ca22chr1B_C_albicans_SC5314	28286	29488	ID=C1_00160C_B;Name=C1_00160C_B;Note=%28orf19.6090%29%20Putative%20nucleolar%20protein%20with%20a%20predicted%20role%20in%20pre-rRNA%20processing%20and%20ribosome%20biogenesis%3B%20repressed%20by%20nitric%20oxide%3B%20required%20for%20flow%20model%20biofilm%20formation%3B%20Spider%20biofilm%20repressed;orf_classification=Verified	160.868	162.049	189.072	158.882	165.104	174.496	193.78	220.187	163.266	180.517	176.189	160.043	167.439	142.365	164.463	220.259	195.707	193.49	213.843	231.175	202.761	329.094	259.889	281.882	205.144	184.415	206.349	255.916	203.718	221.436
C4_02540W	Ca22chr4B_C_albicans_SC5314	523950	527039	ID=C4_02540W_B;Name=C4_02540W_B;Note=%28orf19.2747%29%20Zn%28II%292Cys6%20transcription%20factor%3B%20transcriptional%20repressor%20involved%20in%20the%20regulation%20of%20glucose%20transporter%20genes%3B%20ortholog%20of%20S.%20cerevisiae%20Rgt1%3B%20mutants%20display%20decreased%20colonization%20of%20mouse%20kidneys;orf_classification=Verified	17.557	7.345	9.016	12.498	13.488	16.091	5.961	5.834	5.393	22.31	10.854	13.209	7.712	8.765	7.717	17.589	15.2	11.969	7.539	6.814	8.732	13.643	19.347	22.882	6.31	11.007	6.873	15.683	13.187	17.537
CR_10260W	Ca22chrRB_C_albicans_SC5314	2187911	2188726	ID=CR_10260W_B;Name=CR_10260W_B;Note=%28orf19.7601%29%20Putative%20mitochondrial%202%27%20O-ribose%20methyltransferase%3B%20predicted%20role%20in%20methylation%20of%20U%282791%29%20in%2021S%20rRNA%3B%20Spider%20biofilm%20induced;orf_classification=Uncharacterized	9.568	10.022	9.041	10.554	6.098	8.289	9.879	10.323	8.422	14.662	13.602	10.83	5.646	3.792	6.174	7.262	6.029	5.843	6.521	4.508	7.706	9.467	11.405	15.478	5.083	8.327	7.478	10.266	10.29	13.146
C1_13910C	Ca22chr1B_C_albicans_SC5314	3063795	3065432	ID=C1_13910C_B;Name=C1_13910C_B;Note=%28orf19.5029%29%20Ortholog%28s%29%20have%20mitochondrion%20localization;orf_classification=Uncharacterized	6.424	5.04	6.277	8.069	5.157	6.827	4.918	5.305	6.147	9.648	8.424	7.198	5.304	6.238	5.955	5.27	5.479	5.19	5.013	3.005	5.312	4	5.19	5.725	3.236	3.765	3.242	6.58	8.132	8.467
CR_06880C	Ca22chrRB_C_albicans_SC5314	1473997	1474078	ID=CR_06880C_B;Name=CR_06880C_B;Note=%28tS%28AGA%292%29%20tRNA-Ser%2C%20predicted%20by%20tRNAscan-SE%3B%20AGA%20anticodon;orf_classification=Uncharacterized	0.729	1.019	0.835	1.264	0.841	2.059	11.236	26.134	51.006	0.73	0.835	0.57	0.916	0.829	0.777	0.88	0.963	1.153	7.719	3.844	0.994	0.8	2.816	0.87	0.838	1.71	0.809	0.619	1.643	0.827
C3_01370C	Ca22chr3B_C_albicans_SC5314	294349	295272	ID=C3_01370C_B;Name=C3_01370C_B;Note=%28orf19.1714%29%20Putative%20GPI-anchored%20protein;orf_classification=Uncharacterized	5.633	6.436	5.273	1.109	1.033	0.994	0.986	2.529	1.661	1.923	1.758	2.754	5.467	5.969	6.406	2.472	1.268	1.618	2.371	2.496	2.53	2.248	2.718	1.985	2.354	1.651	3.266	2.66	0.721	1.886
C7_00970C	Ca22chr7B_C_albicans_SC5314	205032	206039	ID=C7_00970C_B;Name=C7_00970C_B;Note=%28orf19.7017%29%20Putative%20homeodomain-containing%20transcription%20factor%3B%20transcriptional%20repressor%3B%20periodic%20mRNA%20expression%2C%20peak%20at%20cell-cycle%20G1%2FS%20phase;orf_classification=Uncharacterized	56.966	50.057	78.137	62.233	66.255	77.02	51.378	50.56	45.197	77.777	60.481	84.756	49.597	59.046	55.339	102.955	98.368	115.897	46.332	37.291	47.014	56.918	71.07	79.568	35.742	37.685	38.915	103.035	80.306	114.437
C3_01180C	Ca22chr3B_C_albicans_SC5314	240895	244155	ID=C3_01180C_B;Name=C3_01180C_B;Note=%28orf19.3156%29%20Protein%20of%20unknown%20function%3B%20induced%20by%20Mnl1%20under%20weak%20acid%20stress;orf_classification=Uncharacterized	23.849	23.029	23.141	26.04	20.048	26.912	23.623	18.731	18.622	15.986	9.953	10.773	6.351	7.11	6.309	8.443	7.632	7.418	8.103	7.565	7.854	4.694	8.501	7.393	11.395	10.579	9.99	7.407	5.717	6.552
CR_06010W	Ca22chrRB_C_albicans_SC5314	1278501	1279793	ID=CR_06010W_B;Name=CR_06010W_B;Note=%28orf19.3848%29%20Ortholog%20of%20C.%20dubliniensis%20CD36%20%3A%20Cd36_31420%2C%20C.%20parapsilosis%20CDC317%20%3A%20CPAR2_205100%2C%20Debaryomyces%20hansenii%20CBS767%20%3A%20DEHA2G10648g%20and%20Pichia%20stipitis%20Pignal%20%3A%20PICST_32997;orf_classification=Uncharacterized	5.35	3.704	6.435	3.487	4.057	3.873	5.148	8.192	6.911	8.333	6.958	6.152	4.538	6.136	6.815	4.746	5.675	4.625	4.174	3.037	5.235	3.613	4.811	5.4	4.783	6.11	6.34	6.592	6.439	7.722
C1_01820C	Ca22chr1B_C_albicans_SC5314	378479	379666	ID=C1_01820C_B;Name=C1_01820C_B;Note=%28orf19.4542%29%20Ortholog%28s%29%20have%20cyclin-dependent%20protein%20serine%2Fthreonine%20kinase%20inhibitor%20activity%20and%20role%20in%20phosphorylation%20of%20RNA%20polymerase%20II%20C-terminal%20domain%2C%20regulation%20of%20mitotic%20cell%20cycle%2C%20transcription%20from%20RNA%20polymerase%20II%20promoter;orf_classification=Uncharacterized	10.85	7.854	12.13	7.074	5.908	7.237	11.855	14.45	8.589	15.05	13.724	8.058	7.19	7.585	8.054	6.788	5.914	6.057	7.045	6.191	8.207	7.811	9.368	10.924	7.094	7.993	8.06	11.987	9.308	13.539
CR_06520C	Ca22chrRB_C_albicans_SC5314	1391181	1391840	ID=CR_06520C_B;Name=CR_06520C_B;Note=%28orf19.714%29%20Ortholog%28s%29%20have%20GTPase%20activity%20and%20role%20in%20intracellular%20protein%20transport%2C%20retrograde%20transport%2C%20endosome%20to%20Golgi;orf_classification=Uncharacterized	30.57	16.901	28.003	22.531	25.621	29.613	20.716	22.403	28.617	26.84	19.592	18.582	16.104	22.837	21.952	27.483	25.92	25.786	17.789	12.568	14.173	20.268	26.22	27.803	21.538	28.267	25.257	25.848	27.876	27.231
C5_04530W	Ca22chr5B_C_albicans_SC5314	989379	990167	ID=C5_04530W_B;Name=C5_04530W_B;Note=%28orf19.3938%29%20Putative%20mitochondrial%20ribosomal%20protein%20of%20the%20small%20subunit%3B%20mutation%20confers%20hypersensitivity%20to%205-fluorocytosine%20%285-FC%29%2C%205-fluorouracil%20%285-FU%29%2C%20and%20tubercidin%20%287-deazaadenosine%29;orf_classification=Verified	46.783	45.333	48.811	36.126	28.079	36.724	41.491	31.066	34.925	68.239	49.925	32.546	20.154	26.687	32.007	40.719	43.948	39.693	39.373	36.354	50.577	49.121	78.736	84.064	26.63	39.897	33.597	59.318	62.504	76.562
C2_06090W	Ca22chr2B_C_albicans_SC5314	1242577	1245705	ID=C2_06090W_B;Name=C2_06090W_B;Note=%28orf19.4110%29%20Ortholog%20of%20C.%20dubliniensis%20CD36%20%3A%20Cd36_20490%2C%20C.%20parapsilosis%20CDC317%20%3A%20CPAR2_104180%2C%20Candida%20tenuis%20NRRL%20Y-1498%20%3A%20CANTEDRAFT_116074%20and%20Debaryomyces%20hansenii%20CBS767%20%3A%20DEHA2F05148g;orf_classification=Uncharacterized	15.903	12.291	17.591	16.794	13.581	14.237	28.179	34.254	25.5	30.75	15.819	24.553	13.642	13.832	14.075	14.429	12.767	11.402	12.567	10.333	13.076	13.598	14.876	15.59	11.919	13.327	13.345	14.095	12.554	18.324
C1_05250W	Ca22chr1B_C_albicans_SC5314	1104260	1104874	ID=C1_05250W_B;Name=C1_05250W_B;Note=%28orf19.442%29%20Ortholog%20of%20Candida%20guilliermondii%20ATCC%206260%20%3A%20PGUG_05525%2C%20Candida%20lusitaniae%20ATCC%2042720%20%3A%20CLUG_03378%20and%20Candida%20albicans%20WO-1%20%3A%20CAWG_00876;orf_classification=Uncharacterized	0.674	1.075	0.55	0.334	0.665	0.272	0.798	0.972	0.651	0.771	1.211	0.978	0.242	0.438	0.41	0.348	0.635	0.304	1.655	0.913	2.492	0.422	0.743	0.115	0.774	0.902	0.427	0.245	0.217	0.545
C1_12440W	Ca22chr1B_C_albicans_SC5314	2707821	2708678	ID=C1_12440W_B;Name=C1_12440W_B;Note=%28orf19.5220%29%20Putative%20RNA%20exonuclease%3B%20induced%20in%20a%20ssr1%20null%20mutant;orf_classification=Uncharacterized	13.925	13.766	10.254	11.351	8.977	13.332	14.378	14.377	9.797	20.225	18.93	15.96	8.14	8.388	8.587	7.571	9.01	11.766	16.87	17.803	19.072	32.002	22.491	25.08	12.441	12.363	13.534	24.085	21.668	29.3
C2_04440W	Ca22chr2B_C_albicans_SC5314	929029	929676	ID=C2_04440W_B;Name=C2_04440W_B;Note=%28orf19.4508%29%20Ortholog%20of%20Candida%20albicans%20WO-1%20%3A%20CAWG_04200;orf_classification=Uncharacterized	6.118	4.208	8.045	5.065	4.104	5.8	4.761	5.369	4.017	4.572	2.507	2.285	8.258	8.619	7.583	1.763	2.652	4.329	3.02	1.733	3.484	2.205	1.939	2.396	4.094	5.887	4.558	2.942	2.16	3.519
C1_14260C	Ca22chr1B_C_albicans_SC5314	3144151	3144990	ID=C1_14260C_B;Name=C1_14260C_B;Note=%28orf19.7236%29%20Putative%20translation%20initiation%20factor%3B%20repressed%20upon%20phagocytosis%20by%20murine%20macrophage%3B%20Spider%20biofilm%20repressed;orf_classification=Uncharacterized	230.609	248.091	351.123	283.401	286.28	323.748	460.03	453.511	379.49	388.634	380.522	343.627	324.444	343.457	351.518	423.999	406.254	387.153	345.859	324.811	319.756	343.119	342.086	420.891	355.093	370.924	350.223	408.858	305.423	431.29
C3_05060W	Ca22chr3B_C_albicans_SC5314	1089901	1091241	ID=C3_05060W_B;Name=C3_05060W_B;Note=%28orf19.5976%29%20Protein%20of%20unknown%20function%3B%20ortholog%20of%20S.%20cerevisiae%20Urn1%3B%20downregulated%20by%20fluphenazine%20treatment%2C%20in%20azole-resistant%20strains%20that%20overexpress%20CDR1%20and%20CDR2%20or%20MDR1;orf_classification=Uncharacterized	7.936	6.526	6.911	5.655	4.877	6.099	9.666	13.003	10.742	15.76	15.285	10.621	7.366	9.075	10.045	10.43	10.594	9.406	10.79	8.179	9.674	10.306	15.15	18.038	7.399	9.612	9.145	13.273	10.58	17.09
C3_03930W	Ca22chr3B_C_albicans_SC5314	819744	820775	ID=C3_03930W_B;Name=C3_03930W_B;Note=%28orf19.6923%29%20Ortholog%28s%29%20have%20chromatin%20binding%20activity%2C%20role%20in%20RNA%20polymerase%20II%20transcriptional%20preinitiation%20complex%20assembly%20and%20transcription%20factor%20TFIID%20complex%20localization;orf_classification=Uncharacterized	24.754	19.125	25.308	21.056	19.216	18.362	33.952	30.693	31.606	33.106	34.421	24.517	21.81	25.089	23.731	22.269	21.636	17.025	21.907	18.544	21.71	17.42	19.414	23.718	19.299	28.747	24.089	32.849	23.563	30.85
C7_02330W	Ca22chr7B_C_albicans_SC5314	505445	510187	ID=C7_02330W_B;Name=C7_02330W_B;Note=%28orf19.6478%29%20Putative%20glutathione%20S-conjugate%20transporter%3B%20MRP%2FCFTR-subfamily%2C%20ABC%20type%20transporter%3B%20human%20neutrophil-induced%3B%20oxidative%20stress-induced%20via%20Cap1%3B%20possible%20association%20with%20multidrug%20resistance%3B%20possibly%20essential%3B%20Spider%20biofilm%20induced;orf_classification=Uncharacterized	19.435	9.952	15.025	23.667	19.511	20.049	9.907	11.984	12.366	19.049	20.798	14.91	17.043	16.506	18.45	26.028	23.883	21.363	10.07	8.063	10.476	15.751	17.101	20.241	5.413	10.733	7.587	17.623	16.773	19.388
C7_00270W	Ca22chr7B_C_albicans_SC5314	38507	39679	ID=C7_00270W_B;Name=C7_00270W_B;Note=%28orf19.7095%29%20Ortholog%28s%29%20have%20endoplasmic%20reticulum%20localization;orf_classification=Uncharacterized	11.997	8.658	12.285	12.582	13.361	14.089	13.44	15.515	16.489	15.95	18.514	17.191	16.4	16.166	14.597	21.111	20.165	20.235	13.27	12.115	14.289	17.316	15.911	16.114	11.821	12.704	11.686	12.268	14.425	11.655
C4_05970W	Ca22chr4B_C_albicans_SC5314	1326961	1329039	ID=C4_05970W_B;Name=C4_05970W_B;Note=%28orf19.4407%29%20Protein%20of%20unknown%20function%3B%20Hap43-repressed%20gene;orf_classification=Uncharacterized	50.521	37.161	41.379	43.365	38.856	45.15	34.23	35.707	35.884	39.257	37.474	39.005	34.356	33.852	37.865	41.245	33.856	38.73	34.45	34.254	29.292	35.008	35.648	31.878	24.249	24.76	24.408	41.179	40.614	41.633
C4_04870C	Ca22chr4B_C_albicans_SC5314	1049873	1052230	ID=C4_04870C_B;Name=C4_04870C_B;Note=%28orf19.3792%29%20Ortholog%28s%29%20have%20role%20in%20cytoplasmic%20mRNA%20processing%20body%20assembly%2C%20deadenylation-dependent%20decapping%20of%20nuclear-transcribed%20mRNA%2C%20formation%20of%20translation%20preinitiation%20complex%2C%20negative%20regulation%20of%20translational%20initiation;orf_classification=Uncharacterized	41.608	38.257	47.666	48.398	45.406	56.259	46.248	43.893	45.461	51.902	50.676	51.346	42.096	48.002	42.216	61.956	57.414	55.893	56.632	48.906	49.088	47.067	50.687	55.103	36.707	39.076	37.95	59.027	44.928	53.92
C7_03200C	Ca22chr7B_C_albicans_SC5314	693466	694152	ID=C7_03200C_B;Name=C7_03200C_B;Note=%28orf19.5136%29%20Putative%20pyridoxamine%205%27-phosphate%20oxidase%3B%20planktonic%20growth%20and%20early-stage%20flow%20model%20biofilm%20induced;orf_classification=Uncharacterized	98.263	100.66	118.444	115.088	126.535	135.672	109.914	125.411	109.864	152.372	164.754	191.508	109.37	124.774	128.269	134.812	146.557	177.75	93.873	80.794	93.308	81.283	85.04	87.934	95.035	92.871	99.823	118.53	116.429	125.135
C3_06900W	Ca22chr3B_C_albicans_SC5314	1580010	1580708	ID=C3_06900W_B;Name=C3_06900W_B;Note=%28orf19.6811%29%20Protein%20required%20for%20maturation%20of%20mitochondrial%20%5B4Fe-4S%5D%20proteins%3B%20role%20in%20biotin%20biosynthetic%20process%3B%20rat%20catheter%20and%20Spider%20biofilm%20induced;orf_classification=Uncharacterized	4.486	4.491	4.939	5.281	2.243	2.987	8.024	6.066	5.06	9.492	8.813	5.958	2.02	5.198	2.884	4.086	4.693	4.414	4.814	4.639	4.037	4.273	6.373	6.966	3.113	3.175	3.755	8.326	7.152	7.579
C4_03010W	Ca22chr4B_C_albicans_SC5314	627475	627546	ID=C4_03010W_B;Name=C4_03010W_B;Note=%28tT%28UGU%291%29%20tRNA-Thr%2C%20predicted%20by%20tRNAscan-SE%3B%20UGU%20anticodon;orf_classification=Uncharacterized	0.832	1.162	0.952	1.442	0.959	1.175	0.986	0.764	0.939	0.833	0.952	0.651	1.045	0.946	0.886	1.004	1.099	1.315	1.101	0.877	1.134	0.913	0.803	0.993	0.956	0.975	0.923	0.706	0.937	0.943
CR_09710W	Ca22chrRB_C_albicans_SC5314	2065944	2067122	ID=CR_09710W_B;Name=CR_09710W_B;Note=%28orf19.6591%29%20Ortholog%28s%29%20have%208-oxo-7%2C8-dihydroguanosine%20triphosphate%20pyrophosphatase%20activity%2C%20role%20in%20DNA%20repair%20and%20peroxisome%20localization;orf_classification=Uncharacterized	29.439	28.854	25.937	39.378	38.837	46.017	23.416	21.702	18.441	42.584	42.061	45.739	28.286	31.026	31.876	31.596	33.371	36.855	23.087	22.521	27.134	23.062	34.758	32.663	21.215	18.811	18.024	41.466	40.116	37.914
C3_01630W	Ca22chr3B_C_albicans_SC5314	355875	357805	ID=C3_01630W_B;Name=C3_01630W_B;Note=%28orf19.1680%29%20Subunit%20of%20vacuolar%20H%2B-ATPase%3B%20stationary%20phase%20enriched%20protein%3B%20sumoylation%20target%3B%20Spider%20biofilm%20repressed;orf_classification=Verified	224.069	199.454	188.153	274.412	264.174	273.698	151.084	159.631	172.669	233.403	204.541	247.929	224.673	213.22	205.148	244.982	238.922	243.575	165.454	160.98	174.421	252.562	255.788	222.146	170.656	196.409	168.646	260.181	263.717	216.631
C1_00660C	Ca22chr1B_C_albicans_SC5314	112791	113804	ID=C1_00660C_B;Name=C1_00660C_B;Note=%28orf19.6039%29%20Ortholog%28s%29%20have%20SNAP%20receptor%20activity%20and%20role%20in%20ER%20to%20Golgi%20vesicle-mediated%20transport%2C%20Golgi%20organization%2C%20intra-Golgi%20vesicle-mediated%20transport%2C%20vesicle%20fusion%20with%20Golgi%20apparatus;orf_classification=Uncharacterized	44.731	42.35	49.781	38.514	33.2	40.999	46.858	48.546	41.772	47.943	47.578	46.803	35.75	39.927	46.505	39.559	36.65	36.038	44.129	37.316	39.9	31.234	41.207	45.288	47.799	46.417	47.999	47.528	40.868	55.062
CR_03580C	Ca22chrRB_C_albicans_SC5314	791537	792667	ID=CR_03580C_B;Name=CR_03580C_B;Note=%28orf19.4384.1%29%20Putative%20MFS%20transporter%3B%20predicted%20ORF%20in%20Assembly%2020%3B%20removed%20from%20Assembly%2021%3B%20restored%20based%20on%20conservation%20among%20several%20Candida%20species;orf_classification=Uncharacterized	20.704	22.56	20.399	1.087	1.024	1.107	3.965	8.31	8.846	0.785	0.837	1.472	10.836	12.962	11.744	1.199	2.209	1.239	7.124	7.771	4.703	1.033	1.413	1.185	17.308	11.95	17.397	0.576	0.707	0.474
C1_06270W	Ca22chr1B_C_albicans_SC5314	1310831	1313572	ID=C1_06270W_B;Name=C1_06270W_B;Note=%28orf19.1823%29%20Predicted%20membrane%20protein%3B%20transcript%20repressed%20by%20ciclopirox%20olamine;orf_classification=Uncharacterized	20.303	14.417	15.142	15.765	13.81	16.856	11.468	14.357	14.489	20.136	19.803	17.752	16.001	14.878	15.971	15.53	13.431	13.216	14.484	11.655	16.479	16.227	19.099	18.434	13.899	18.797	15.54	23.067	27.804	26.481
C1_10770W	Ca22chr1B_C_albicans_SC5314	2388435	2389088	ID=C1_10770W_B;Name=C1_10770W_B;Note=%28orf19.2342%29%20Putative%20membrane%20protein%3B%20transcript%20regulated%20by%20Mig1%3B%20Spider%20biofilm%20induced;orf_classification=Uncharacterized	42.522	29.943	39.234	49.24	40.452	40.741	34.951	40.231	44.799	70.026	61.696	51.8	41.254	45.579	49.316	47.718	51.6	39.034	28.005	23.937	32.305	40.014	45.498	53.743	28.183	29.057	36.026	48.642	59.424	50.246
C3_02460C	Ca22chr3B_C_albicans_SC5314	537129	538136	ID=C3_02460C_B;Name=C3_02460C_B;Note=%28orf19.234%29%20Putative%20prephenate%20dehydratase%3B%20Hap43p-repressed%20gene%3B%20expression%20downregulated%20in%20an%20ssr1%20null%20mutant;orf_classification=Uncharacterized	16.016	12.781	15.842	13.016	10.614	14.493	16.755	16.602	17.47	26.611	22.756	16.566	12.749	14.345	13.679	17.985	21.92	18.543	14.047	12.245	15.271	16.354	22.369	30.162	13.488	15.06	14.772	27.463	25.183	23.872
C1_12610W	Ca22chr1B_C_albicans_SC5314	2749679	2750341	ID=C1_12610W_B;Name=C1_12610W_B;Note=%28orf19.3755%29%20Ortholog%28s%29%20have%20structural%20constituent%20of%20ribosome%20activity%20and%20mitochondrial%20large%20ribosomal%20subunit%20localization;orf_classification=Uncharacterized	247.379	219.959	260.283	208.049	178.84	194.132	206.752	153.49	148.977	314.81	289.378	214.296	196.291	186.436	186.41	271.859	258.969	246.814	214.266	191.906	274.14	310.278	355.076	393.868	82.477	164.754	116.014	224.54	219.683	261.67
CM_00410W	Ca22chrM_C_albicans_SC5314	31646	31729	ID=CM_00410W;Name=CM_00410W;Gene=tS%28GCU%293mt;Note=%28CaalfMt38%29%20Mitochondrial%20serine%20tRNA%2C%20predicted%20by%20tRNAscan-SE%3B%20GCU%20anticodon;orf_classification=Uncharacterized;Alias=CM_00410W,CaalfMt38,TRNS1,tS%28GCT%293mt	0.712	1.988	0.814	1.234	0.82	1.005	1.687	1.308	1.606	0.713	0.814	0.557	0.894	1.619	0.758	0.859	0.94	2.25	2.825	0.75	0.97	0.781	0.687	0.849	1.636	1.669	0.79	0.604	0.802	0.807
C6_04570W	Ca22chr6B_C_albicans_SC5314	1016906	1019278	ID=C6_04570W_B;Name=C6_04570W_B;Note=%28orf19.2151%29%20Protein%20required%20for%20wild-type%20mouse%20virulence%20and%20wild-type%20cycloheximide%20resistance%3B%20putative%20GTP-binding%20motif%3B%20similar%20to%20S.%20cerevisiae%20Yor165Wp%3B%20in%20gene%20cluster%20that%20encodes%20enzymes%20of%20GlcNAc%20catabolism%3B%20no%20human%20or%20murine%20homolog;orf_classification=Verified	23.113	24.59	31.206	33.069	30.223	28.444	35.418	40.32	39.443	28.406	31.034	25.521	29.66	32.517	31.316	25.221	24.596	24.089	27.709	25.86	26.001	20.419	23.873	23.767	32.524	31.384	33.097	25.177	25.03	21.511
C4_02440C	Ca22chr4B_C_albicans_SC5314	493589	495136	ID=C4_02440C_B;Name=C4_02440C_B;Note=%28orf19.2758%29%20Putative%20adhesin-like%20GPI-anchored%20protein%3B%20repressed%20during%20cell%20wall%20regeneration%3B%20possibly%20an%20essential%20gene%2C%20disruptants%20not%20obtained%20by%20UAU1%20method%3B%20rat%20catheter%20and%20Spider%20biofilm%20repressed;orf_classification=Uncharacterized	60.759	58.769	69.739	132.915	121.331	171.646	87.479	91.33	77.707	291.264	208.819	250.076	34.443	41.258	38.381	126.568	134.667	140.562	81.536	68.636	85.147	126.196	174.247	173.921	70.018	67.011	84.465	329.096	267.826	359.126
C3_02010C	Ca22chr3B_C_albicans_SC5314	441504	442611	ID=C3_02010C_B;Name=C3_02010C_B;Note=%28orf19.1647%29%20Ortholog%28s%29%20have%20role%20in%20ascospore%20wall%20assembly;orf_classification=Uncharacterized	0.267	0.224	0.489	0.278	0.492	0.301	0.506	0.392	0.662	0.214	0.305	0.376	0.268	0.425	0.455	0.193	0.423	0.759	0.282	0.281	0.218	0.469	0.309	0.7	0.061	0.188	0.651	0.543	0.782	0.726
C7_02480W	Ca22chr7B_C_albicans_SC5314	533811	534326	ID=C7_02480W_B;Name=C7_02480W_B;Note=%28orf19.6461%29%20Ortholog%28s%29%20have%20unfolded%20protein%20binding%20activity%2C%20role%20in%20aerobic%20respiration%2C%20mitochondrial%20respiratory%20chain%20complex%20IV%20assembly%2C%20protein%20processing%20and%20mitochondrial%20inner%20membrane%20localization;orf_classification=Uncharacterized	46.574	39.888	44.497	31.615	31.463	40.808	38.064	32.989	30.666	53.412	49.089	38.942	29.396	25.831	34.318	44.305	39.226	42.423	25.039	20.073	25.952	36.384	40.416	39.135	24.659	30.254	27.739	43.776	53.505	42.776
C3_01900C	Ca22chr3B_C_albicans_SC5314	418352	420148	ID=C3_01900C_B;Name=C3_01900C_B;Note=%28orf19.1656%29%20Protein%20with%20a%20predicted%20FYVE%2FPHD%20zinc%20finger%20domain%3B%20Hap43-repressed%3B%20Spider%20biofilm%20induced;orf_classification=Uncharacterized	17.204	9.738	13.211	8.267	4.89	6.315	7.406	4.745	5.417	5.006	3.049	3.345	2.727	4.302	4.518	1.906	1.867	1.56	4.134	4.126	4.886	3.069	3.874	4.434	4.273	6.748	6.093	5.44	3.928	5.667
C1_09310C	Ca22chr1B_C_albicans_SC5314	2045950	2048880	ID=C1_09310C_B;Name=C1_09310C_B;Note=%28orf19.4791%29%20Protein%20of%20unknown%20function%3B%20Spider%20biofilm%20induced;orf_classification=Uncharacterized	6.009	4.477	3.53	5.172	4.322	4.213	1.888	3.279	2.934	4.603	3.391	2.981	5.066	4.953	5.689	3.407	2.768	2.677	1.2	1.19	1.044	0.642	0.837	0.553	2.619	3.072	2.371	3.899	3.362	3.314
C7_02950C	Ca22chr7B_C_albicans_SC5314	639217	640737	ID=C7_02950C_B;Name=C7_02950C_B;Note=%28orf19.5166%29%20Putative%20Cdc7p-Dbf4p%20kinase%20complex%20regulatory%20subunit%3B%20Hap43p-induced%20gene%3B%20macrophage%2Fpseudohyphal-repressed%3B%20cell-cycle%20regulated%20periodic%20mRNA%20expression%3B%20S.%20cerevisiae%20ortholog%20is%20not%20cell-cycle%20regulated;orf_classification=Uncharacterized	25.886	28.387	34.466	24.387	24.903	25.403	38.69	40.781	40.289	39.969	34.287	29.793	40.67	43.096	43.076	37.763	40.179	32.31	47.148	40.643	40.416	33.826	39.055	44.322	40.3	38.725	39.663	35.07	31.002	32.158
C3_03410C	Ca22chr3B_C_albicans_SC5314	718785	721928	ID=C3_03410C_B;Name=C3_03410C_B;Note=%28orf19.338%29%20Putative%20glycoside%20hydrolase%3B%20stationary%20phase%20enriched%20protein%3B%20Hog1p-downregulated%3B%20shows%20colony%20morphology-related%20gene%20regulation%20by%20Ssn6p;orf_classification=Uncharacterized	153.1	141.77	159.757	172.839	132.046	134.476	135.454	163.148	160.222	101.296	98.373	90.17	123.631	135.248	134.359	50.886	50.079	49.045	78.126	69.349	81.053	51.655	55.193	54.394	77.979	89.453	90.112	71.093	63.573	60.91
C5_00170W	Ca22chr5B_C_albicans_SC5314	19011	20093	ID=C5_00170W_B;Name=C5_00170W_B;Note=%28orf19.5680%29%20Protein%20with%20predicted%20hydrolase%20domains%3B%20similar%20to%20a%20universal%20stress%20protein%20family%20protein%3B%20possibly%20essential%2C%20disruptants%20not%20obtained%20by%20UAU1%20method%3B%20Spider%20biofilm%20repressed;orf_classification=Uncharacterized	64.375	72.359	80.968	59.245	75.505	73.917	105.921	111.217	94.474	89.772	90.962	115.695	118.519	126.672	123.41	131.8	124.997	136.08	155.869	148.724	131.413	131.652	111.732	120.686	106.322	89.537	110.65	92.513	70.926	93.323
CR_06510W	Ca22chrRB_C_albicans_SC5314	1390566	1391048	ID=CR_06510W_B;Name=CR_06510W_B;Note=%28orf19.715%29%20Protein%20of%20unknown%20function%3B%20Hap43-induced%3B%20rat%20catheter%20and%20Spider%20biofilm%20induced;orf_classification=Uncharacterized	19.243	19.684	25.945	2.974	2.542	2.422	29.921	40.54	47.42	12.273	9.817	5.465	18.938	23.836	25.837	7.249	5.826	3.293	8.431	6.331	8.185	1.345	4.023	3.655	13.526	17.671	17.538	6.86	8.7	10.141
C4_01650C	Ca22chr4B_C_albicans_SC5314	327711	329204	ID=C4_01650C_B;Name=C4_01650C_B;Note=%28orf19.4628%29%20Putative%20cleavage%20and%20polyadenylation%20factor%3B%20heterozygous%20null%20mutant%20exhibits%20hypersensitivity%20to%20parnafungin%20and%20cordycepin%20in%20the%20C.%20albicans%20fitness%20test%3B%20possibly%20an%20essential%20gene%2C%20disruptants%20not%20obtained%20by%20UAU1%20method;orf_classification=Verified	24.85	20.501	25.264	23.663	22.162	24.801	27.666	23.631	22.004	39.622	28.841	31.601	21.573	21.33	24.139	28.082	25.494	29.892	26.853	24.86	29.93	31.398	36.935	38.893	14.01	19.156	15.186	36.442	33.614	42.966
C4_01900C	Ca22chr4B_C_albicans_SC5314	370493	371491	ID=C4_01900C_B;Name=C4_01900C_B;Note=%28orf19.4602%29%20Predicted%20malate%20dehydrogenase%20precursor%3B%20macrophage-induced%20transcript%3B%20protein%20present%20in%20exponential%20and%20stationary%20growth%20phase%20yeast%20cultures%3B%20Spider%20biofilm%20repressed;orf_classification=Uncharacterized	858.114	1081.51	1120.04	1434.22	1431.94	1540.09	1700.37	1533.57	1697.51	2246.36	2562.91	2451.71	1463.86	1397.24	1439.88	2642.17	2903.24	3076.97	1341.88	1231.03	1337.21	1394.06	1597.69	1651.04	1416.93	1275.07	1549.28	2148.56	1663.1	1773.64
C4_04320W	Ca22chr4B_C_albicans_SC5314	923113	925233	ID=C4_04320W_B;Name=C4_04320W_B;Note=%28orf19.1415%29%20Major%20cell-surface%20ferric%20reductase%20under%20low-iron%20conditions%3B%207%20transmembrane%20regions%20and%20a%20secretion%20signal%20predicted%3B%20Tup1%2C%20Rim101%2C%20Ssn6%2C%20Hog1%2C%20caspofungin%20repressed%3B%20ciclopirox%20olamine%20induced%3B%20rat%20catheter%20biofilm%20induced;orf_classification=Verified	57.183	54.559	53.026	193.305	163.008	178.871	18.625	14.056	16.345	56.002	52.196	47.648	27.619	27.223	25.811	94.982	101.323	113.581	41.287	43.299	39.042	108.633	113.11	116.642	27.26	29.986	29.241	129.243	158.767	140.616
C3_06090C	Ca22chr3B_C_albicans_SC5314	1385509	1386666	ID=C3_06090C_B;Name=C3_06090C_B;Note=%28orf19.7391%29%20Alpha-1%2C6-mannosyltransferase%3B%20initiates%20N-glycan%20outer%20chain%20branch%20addition%3B%20similar%20to%20S.%20cerevisiae%20Och1p%3B%20required%20for%20wild-type%20virulence%20in%20mouse%20intravenous%20infection%3B%20fungal-specific%20%28no%20human%20or%20murine%20homolog%29;orf_classification=Verified	137.049	115.015	129.938	114.703	103.857	129.529	89.071	88.291	99.236	125.111	100.84	103.722	80.369	89.484	82.467	84.369	81.098	81.342	87.202	72.717	95.894	89.494	110.306	109.756	85.05	104.442	91.583	110.375	113.328	124.429
C3_07550C	Ca22chr3B_C_albicans_SC5314	1719339	1721228	ID=C3_07550C_B;Name=C3_07550C_B;Note=%28orf19.6736%29%20Protein%20required%20for%20mitochondrial%20ribosome%20small%20subunit%20biogenesis%3B%20role%20in%20maturation%20of%20SSU-rRNA%3B%20Spider%20biofilm%20induced;orf_classification=Uncharacterized	25.864	23.409	26.445	19.407	18.633	23.134	40.323	44.394	31.608	51.546	46.734	37.966	27.265	27.493	33.263	61.037	48.64	53.232	32.684	33.528	32.095	58.968	51.864	56.593	22.361	23.242	24.63	38.563	39.287	45.337
C1_09170W	Ca22chr1B_C_albicans_SC5314	2010311	2012596	ID=C1_09170W_B;Name=C1_09170W_B;Note=%28orf19.4775%29%20Essential%20transcription%20factor%2C%20mediates%20heat%20shock%20transcriptional%20induction%3B%20in%20the%20absence%20of%20heat%20stress%2C%20Cta8p%20levels%20are%20modulated%20by%20growth%20temperature%20to%20regulate%20basal%20expression%20of%20genes%20involved%20in%20protein%20folding;orf_classification=Verified	20.606	19.136	22.809	18.239	15.106	17.811	21.692	23.921	19.627	25.086	17.395	20.648	15.914	17.083	18.002	16.788	14.78	14.955	18.024	15.426	18.288	13.932	16.222	20.139	17.327	16.305	18.842	24.096	16.108	19.634
C5_04520W	Ca22chr5B_C_albicans_SC5314	987968	989149	ID=C5_04520W_B;Name=C5_04520W_B;Note=%28orf19.3937%29%20Ortholog%28s%29%20have%20protein%20phosphatase%20type%202A%20regulator%20activity%2C%20role%20in%20TOR%20signaling%20cascade%2C%20cellular%20response%20to%20nitrogen%20starvation%20and%20cytosol%2C%20nucleus%20localization;orf_classification=Uncharacterized	22.311	25.078	33.77	34.162	28.189	33.825	31.3	37.182	36.394	50.79	49.796	38.463	37.954	37.888	41.86	39.003	38.503	34.785	38.844	35.013	42.269	33.269	41.816	47.915	32.776	36.003	39.951	42.379	45.143	50.915
C1_01190C	Ca22chr1B_C_albicans_SC5314	241124	242515	ID=C1_01190C_B;Name=C1_01190C_B;Note=%28orf19.3307%29%20Flavin-containing%20monooxygenase%3B%20catalyzes%20oxidation%20of%20biological%20thiols%20to%20maintain%20the%20ER%20redox%20buffer%20ratio%20for%20correct%20folding%20of%20disulfide-bonded%20proteins%3B%20Spider%20biofilm%20repressed;orf_classification=Uncharacterized	38.862	25.325	37.808	27.753	26.527	35.733	39.359	46.826	41.199	48.013	46.214	47.074	39.32	44.098	44.313	36.908	37.12	40.005	23.091	21.982	26.337	17.34	24.311	26.851	24.508	34.849	28.078	35.261	32.49	38.125
C1_01540W	Ca22chr1B_C_albicans_SC5314	309141	310991	ID=C1_01540W_B;Name=C1_01540W_B;Note=%28orf19.3342%29%20Ortholog%28s%29%20have%20role%20in%20protein%20deubiquitination%20and%20cytoplasm%2C%20nucleus%20localization;orf_classification=Uncharacterized	42.6	26.445	33.434	34.318	30.176	34.756	29.291	32.421	35.408	43.871	45.71	33.771	27.077	28.799	30.191	35.074	38.366	36.589	24.417	19.962	27.897	24.954	33.476	36.797	18.207	26.464	22.28	37.317	38.28	41.551
C5_05410C	Ca22chr5B_C_albicans_SC5314	1169575	1171344	ID=C5_05410C_B;Name=C5_05410C_B;Note=%28orf19.4040%29%20Dihydroxyacid%20dehydratase%3B%20repressed%20by%20nitric%20oxide%3B%20macrophage-induced%20protein%3B%20protein%20in%20exponential%20and%20stationary%20growth%20phase%3B%20Sef1%2C%20Sfu1p%2C%20Hap43-regulated%3B%20farnesol-repressed%3B%20flow%20model%20biofilm%20induced%3B%20Spider%20biofilm%20repressed;orf_classification=Uncharacterized	100.356	133.754	124.726	112.82	145.359	136.528	111.921	114.265	48.669	80.992	71.074	83.825	62.423	59.894	65.528	167.881	156.788	123.239	98.076	124.656	103.909	162.881	186.26	156.756	62.382	60.441	59.196	76.919	49.251	44.173
C3_02860W	Ca22chr3B_C_albicans_SC5314	618111	619655	ID=C3_02860W_B;Name=C3_02860W_B;Note=%28orf19.277%29%20Putative%20thiamin-phosphate%20pyrophosphorylase%2C%20hydroxyethylthiazole%20kinase%3B%20fungal-specific%3B%20Spider%20biofilm%20induced;orf_classification=Uncharacterized	12.627	9.084	10.639	12.468	11.112	11.397	11.427	15.292	15.062	19.923	17.862	17.418	12.497	13.011	13.28	16.117	14.448	14.573	9.212	9.882	12.567	17.469	18.134	20.265	7.037	6.324	6.536	12.687	12.027	11.276
CR_01520W	Ca22chrRB_C_albicans_SC5314	349640	351391	ID=CR_01520W_B;Name=CR_01520W_B;Note=%28orf19.2538%29%20Protein%20phosphatase%20of%20the%20Type%202C-related%20family%20%28serine%2Fthreonine-specific%29%20with%20a%20potential%20role%20in%20DNA%20damage%20checkpoint%20control%3B%20localizes%20to%20both%20cytoplasm%20and%20mitochondria%3B%20mutant%20shows%20virulence%20defect;orf_classification=Verified	11.741	8.34	10.153	10.527	7.893	10.288	12.115	14.352	11.798	22.23	22.545	12.377	8.858	10.82	11.926	13.601	11.448	10.504	8.346	7.184	7.633	10.442	11.301	13.523	11.48	13.723	11.078	17.797	16.535	18.623
C1_14410W	Ca22chr1B_C_albicans_SC5314	3169580	3169813	ID=C1_14410W_B;Name=C1_14410W_B;Note=%28orf19.7256%29%20Ortholog%20of%20S.%20cerevisisae%2FS.%20pombe%20Lsm5%3B%20Lsm%20%28Like%20Sm%29%20protein%20involved%20in%20mRNA%20decay%3B%20Predicted%20ORF%20from%20Assembly%2019%3B%20removed%20from%20Assembly%2020%3B%20restored%20based%20on%20comparative%20genome%20analysis%3B%20flucytosine%20induced;orf_classification=Uncharacterized	278.657	263.434	381.218	323.462	253.622	272.025	361.769	409.305	453.304	399.87	435.751	224.306	244.612	255.48	273.723	319.49	285.543	201.158	549.742	478.958	615.783	571.846	641.233	845.646	582.631	721.023	708.456	573.243	606.168	689.143
C1_13610C	Ca22chr1B_C_albicans_SC5314	2987660	2989897	ID=C1_13610C_B;Name=C1_13610C_B;Note=%28orf19.4997%29%20Scaffold%20protein%20of%20Snf1p%20complex%3B%20similar%20to%20S.%20cerevisiae%20Gal83p%20and%20Sip2p%3B%20interacts%20with%20Snf4p%3B%20interaction%20with%20Snf1p%20complex%20is%20regulated%20by%20carbon%20source%2C%20decreased%20on%20ethanol%3B%20N-terminal%20myristoylation%3B%20Hog1p-downregulated;orf_classification=Verified	45.821	43.666	48.772	42.892	37.16	45.408	28.323	34.795	30.057	25.624	23.147	21.855	39.179	38.804	39.335	36.752	34.274	28.882	32.77	30.623	37.36	20.666	28.22	26.367	30.176	34.485	33.073	24.927	20.619	24.515
C7_03790W	Ca22chr7B_C_albicans_SC5314	840868	842037	ID=C7_03790W_B;Name=C7_03790W_B;Note=%28orf19.7203%29%20Mitochondrial%20ribosomal%20protein%20of%20the%20large%20subunit%3B%20rat%20catheter%20biofilm%20induced;orf_classification=Uncharacterized	72.622	83.065	75.751	62.544	55.909	73.338	72.645	54.604	57.745	131.569	83.382	97.677	38.979	44.599	39.761	68.193	63.719	65.013	58.43	53.166	64.949	86.69	96.978	102.842	44.906	64.214	47.368	145.713	142.967	171.782
C1_00940W	Ca22chr1B_C_albicans_SC5314	190707	191164	ID=C1_00940W_B;Name=C1_00940W_B;Note=%28orf19.6010.1%29%20Putative%20RNA%20polymerase%20II%20subunit%3B%20flucytosine%20induced;orf_classification=Uncharacterized	67.61	41.16	65.379	69.238	47.82	58.761	71.082	89.079	86.03	146.788	132.974	68.152	69.178	64.54	72.393	116.551	106.841	78.044	59.169	43.879	57.787	85.125	96.457	125.212	49.781	73.643	59.938	94.608	98.6	127.913
C1_07140C	Ca22chr1B_C_albicans_SC5314	1531469	1534603	ID=C1_07140C_B;Name=C1_07140C_B;Note=%28orf19.4451%29%20Putative%20translation%20elongation%20factor%3B%20genes%20encoding%20ribosomal%20subunits%2C%20translation%20factors%2C%20and%20tRNA%20synthetases%20are%20downregulated%20upon%20phagocytosis%20by%20murine%20macrophage;orf_classification=Uncharacterized	39.436	41.698	42.103	38.163	36.039	37.441	37.909	40.112	34.424	39.6	32.202	37.702	34.335	37.044	35.001	32.376	29.691	30.357	36.981	37.218	42.159	37.322	38.12	38.203	36.187	38.337	40.648	45.799	40.67	39.74
C6_00270W	Ca22chr6B_C_albicans_SC5314	30109	30801	ID=C6_00270W_B;Name=C6_00270W_B;Note=%28orf19.1186%29%20Has%20domain%28s%29%20with%20predicted%20role%20in%20attachment%20of%20GPI%20anchor%20to%20protein%20and%20GPI-anchor%20transamidase%20complex%20localization;orf_classification=Uncharacterized	70.518	72.724	80.981	69.401	53.127	64.597	95.404	109.029	122.585	125.919	107.256	91.685	103.918	107.866	99.799	103.143	100.201	82.438	108.644	112.041	117.631	123.771	145.778	176.685	118.843	127.19	126.988	135.095	122.633	151.434
CR_10300W	Ca22chrRB_C_albicans_SC5314	2195122	2195940	ID=CR_10300W_B;Name=CR_10300W_B;Note=%28orf19.7605%29%20Putative%20beta%202%20subunit%20of%20the%2020S%20proteasome%3B%20macrophage%2Fpseudohyphal-repressed%3B%20Spider%20biofilm%20repressed;orf_classification=Uncharacterized	159.107	187.491	226.842	222.827	239.281	262.426	236.904	247.971	276.568	250.94	253.611	247.714	219.55	218.806	231.365	233.699	227.793	245.058	222.033	201.138	214.181	197.444	231.17	218.39	175.92	190.477	212.692	234.329	251.669	213.323
C5_04510W	Ca22chr5B_C_albicans_SC5314	984252	987740	ID=C5_04510W_B;Name=C5_04510W_B;Note=%28orf19.3936%29%20Glycerophosphocholine%20phosphodiesterase%3B%20mutation%20confers%20hypersensitivity%20to%205-fluorouracil%20%285-FU%29%3B%20F-12%2FCO2%20early%20biofilm%20induced;orf_classification=Verified	45.206	41.203	43.586	41.541	38.061	39.642	46.847	47.105	42.928	52.456	44.903	43.202	59.488	55.359	59.002	40.885	39.669	32.416	58.434	60.008	63.295	71.325	65.069	69.541	57.786	65.616	61.228	64.377	57.113	57.381
C7_04130C	Ca22chr7B_C_albicans_SC5314	892128	892973	ID=C7_04130C_B;Name=C7_04130C_B;Note=%28orf19.7161%29%20Putative%20translation%20initiation%20factor%3B%20genes%20encoding%20ribosomal%20subunits%2C%20translation%20factors%2C%20and%20tRNA%20synthetases%20are%20downregulated%20upon%20phagocytosis%20by%20murine%20macrophage;orf_classification=Uncharacterized	214.849	142.447	237.433	182.624	148.972	173.308	331.657	313.79	235.556	255.943	255.907	182.925	206.036	201.319	226.28	256.778	253.375	207.947	222.893	201.786	247.452	231.879	281.957	344.013	248.255	303.057	248.394	281.447	227.087	322.993
C1_04330W	Ca22chr1B_C_albicans_SC5314	897989	899599	ID=C1_04330W_B;Name=C1_04330W_B;Note=%28orf19.1069%29%20C2H2%20transcription%20factor%3B%20putative%20regulator%20of%20proteasome%20genes%3B%20DNA%20recognition%20sequence%20%28GAAGGCAAAA%29%20enriched%20in%20regions%20upstream%20of%20proteasome%20genes%3B%20induced%20in%20core%20stress%20response%3B%20Hap43-induced%3B%20Spider%20biofilm%20induced;orf_classification=Verified	50.895	47.297	54.54	69.454	56.41	74.85	52.921	47.368	47.474	129.223	83.887	96.524	30.284	34.219	36.761	33.703	35.074	27.836	38.25	39.918	40.557	14.659	30.036	33.747	39.143	50.797	42.086	80.813	64.822	82.473
C1_01020W	Ca22chr1B_C_albicans_SC5314	204994	205066	ID=C1_01020W_B;Name=C1_01020W_B;Note=%28tA%28AGC%294%29%20tRNA-Ala%2C%20predicted%20by%20tRNAscan-SE%3B%20AGC%20anticodon;orf_classification=Uncharacterized	0.821	1.146	0.939	1.422	0.946	1.158	0.972	0.754	0.926	0.822	0.939	0.642	1.031	0.933	0.874	0.99	1.083	1.297	1.085	0.865	1.118	0.901	0.792	0.979	0.943	0.962	0.91	0.696	0.924	0.93
C2_01930C	Ca22chr2B_C_albicans_SC5314	360865	361905	ID=C2_01930C_B;Name=C2_01930C_B;Note=%28orf19.1505%29%20Ortholog%28s%29%20have%20cytoplasm%20localization;orf_classification=Uncharacterized	420.023	192.368	286.576	185.502	148.992	192.696	159.475	124.633	147.499	308.461	275.976	254.954	202.155	211.506	255.156	225.567	211.792	247.959	140.822	104.071	173.571	159.1	271.53	279.172	79.534	172.457	94.514	212.827	226.043	255.414
C2_06830C	Ca22chr2B_C_albicans_SC5314	1398060	1401518	ID=C2_06830C_B;Name=C2_06830C_B;Note=%28orf19.2236%29%20Fork-head%20transcription%20factor%3B%20forms%20a%20heterodimer%20with%20Ifh1%20that%20is%20tethered%20to%20promoters%20by%20Tbf1%3B%20positively%20regulates%20rRNA%20and%20ribosomal%20protein%20gene%20transcription;orf_classification=Verified	11.242	10.664	12.452	13.178	12.836	16.472	14.597	14.661	13.142	22.906	15.736	20.365	9.507	8.879	9.676	20.166	17.751	18.441	16.317	15.668	15.111	20.719	21.372	23.375	13.629	13.217	12.545	21.79	17.804	22.772
C7_02220C	Ca22chr7B_C_albicans_SC5314	483801	485027	ID=C7_02220C_B;Name=C7_02220C_B;Note=%28orf19.6492%29%20Predicted%20protein%20serine%2Fthreonine%20kinase%20and%2For%20protein%20tyrosine%20kinase%3B%20Spider%20biofilm%20induced;orf_classification=Uncharacterized	21.01	14.804	17.754	17.206	15.826	20.203	5.368	5.933	5.598	24.174	17.423	12.363	8.111	8.659	8.414	14.249	12.915	10.281	6.821	5.08	9.194	7.245	13.21	20.118	7.533	9.546	7.43	21.086	19.273	24.523
C6_03580W	Ca22chr6B_C_albicans_SC5314	760059	762140	ID=C6_03580W_B;Name=C6_03580W_B;Note=%28orf19.5725%29%20Ortholog%28s%29%20have%20guanyl-nucleotide%20exchange%20factor%20activity%2C%20role%20in%20autophagic%20vacuole%20fusion%2C%20protein%20targeting%20to%20vacuole%2C%20vesicle%20docking%20and%20Mon1-Ccz1%20complex%20localization;orf_classification=Uncharacterized	4.798	1.744	2.956	4.084	3.304	4.569	3.095	2.973	3.202	5.628	4.353	3.975	3.459	3.487	3.204	3.803	3.973	3.5	2.403	1.616	2.631	2.866	3.782	4.301	2.154	3.893	2.362	4.261	3.934	5.502
C3_07940W	Ca22chr3B_C_albicans_SC5314	1784361	1785074	ID=C3_07940W_B;Name=C3_07940W_B;Note=%28orf19.6189%29%20Chalcone%20related%20protein%20family%3B%20flow%20model%20biofilm%20induced;orf_classification=Uncharacterized	86.587	102.634	104.194	53.283	74.383	71.467	186.955	183.239	137.293	112.42	149.603	146.018	201.922	207.965	203.334	150.508	155.666	190.268	237.961	262.552	194.229	174.596	163.559	149.836	152.394	129.563	144.57	108.42	110.246	92.223
C1_02790W	Ca22chr1B_C_albicans_SC5314	582942	583994	ID=C1_02790W_B;Name=C1_02790W_B;Note=%28orf19.2967%29%20Putative%20translation%20initiation%20factor%20eIF3%2C%20p39%20subunit%3B%20mutation%20confers%20hypersensitivity%20to%20roridin%20A%2C%20verrucarin%20A%3B%20downregulated%20upon%20phagocytosis%20by%20murine%20macrophages%3B%20Spider%20biofilm%20repressed;orf_classification=Verified	376.202	410.776	458.921	393.833	414.632	447.745	455.265	448.421	373.472	466.663	501.769	505.628	390.246	405.159	423.896	505.769	504.683	572.978	501.445	492.282	444.439	513.52	518.381	533.687	446.582	416.811	381.594	556.001	453.952	493.799
C3_07380W	Ca22chr3B_C_albicans_SC5314	1694611	1695268	ID=C3_07380W_B;Name=C3_07380W_B;Note=%28orf19.6753%29%20Protein%20with%20a%20predicted%20RING-type%20zinc%20finger%3B%20possibly%20an%20essential%20gene%2C%20disruptants%20not%20obtained%20by%20UAU1%20method;orf_classification=Uncharacterized	43.162	55.754	60.293	33.666	28.186	33.638	92.281	96.909	79.518	71.581	74.181	57.252	98.61	103.796	116.699	70.002	60.664	61.249	96.47	101.233	103.677	51.416	64.317	72.401	83.622	75.468	101.337	63.215	69.699	67.062
C4_05760W	Ca22chr4B_C_albicans_SC5314	1270726	1272075	ID=C4_05760W_B;Name=C4_05760W_B;Note=%28orf19.1261%29%20mRNA%205%27%20guanylyltransferase%3B%20small%20subunit%20of%20mRNA%20capping%20enzyme%3B%20binds%20an%20RNA%20Pol%20II%20C-terminal%20domain%20peptide%3B%20Cet1p%20and%20Cgt1p%20form%20a%202%3A1%20complex%3B%20functional%20homolog%20of%20S.%20cerevisiae%20Ceg1p;orf_classification=Verified	31.313	31.312	37.582	34.69	33.611	46.304	37.678	35.73	36.06	55.647	47.804	57.206	30.862	32.174	33.43	47.36	44	43.188	45.13	41.271	43.152	43.401	56.053	53.754	35.038	36.704	37.356	67.369	57.776	60.855
C5_02050W	Ca22chr5B_C_albicans_SC5314	458249	463258	ID=C5_02050W_B;Name=C5_02050W_B;Note=%28orf19.3166%29%20Ortholog%28s%29%20have%20role%20in%20Golgi%20to%20endosome%20transport%2C%20cell%20morphogenesis%2C%20cleistothecium%20development%2C%20conidium%20formation%20and%20endoplasmic%20reticulum%20organization%2C%20more;orf_classification=Uncharacterized	38.249	30.24	37.76	36.839	39.334	37.445	36.046	39.011	42.199	34.437	41.2	39.401	42.98	46.516	47.126	49.738	46.481	44.493	42.734	42.669	46.872	42.379	45.994	45.428	33.826	34.811	37.259	27.045	31.16	27.017
CR_01680C	Ca22chrRB_C_albicans_SC5314	380827	383133	ID=CR_01680C_B;Name=CR_01680C_B;Note=%28orf19.2559%29%20F-box%20subunit%20of%20SCF%28CDC4%29%20ubiquitin%20ligase%3B%20functional%20homolog%20of%20S.%20cerevisiae%20Cdc4%3B%20mutation%2Fdepletion%20causes%20hyperfilamentation%3B%20Sol1%20is%20a%20substrate%20of%20SCF-Cdc4%3B%20Spider%20biofilm%20induced;orf_classification=Verified	35.995	32.091	34.532	32.15	30.468	26.654	43.324	49.242	43.49	41.07	40.745	33.164	62.369	66.37	64.943	46.103	46.981	38.019	39.482	38.483	42.038	29.466	41.075	39.025	44.351	50.57	44.587	37.564	31.836	35.832
C7_00300W	Ca22chr7B_C_albicans_SC5314	46309	47109	ID=C7_00300W_B;Name=C7_00300W_B;Note=%28orf19.7092%29%20Putative%20NAD%20dependent%20epimerase%2Fdehydratase%20family%20protein%3B%20Spider%20biofilm%20repressed;orf_classification=Uncharacterized	81.233	75.797	87.708	53.12	64.166	64.529	82.612	97.295	95.374	64.184	62.273	55.856	101.299	104.306	105.038	81.465	82.677	73.993	62.716	56.826	57.971	43.279	52.606	65.097	52.546	59.035	61.189	31.876	32.114	31.22
C7_00520W	Ca22chr7B_C_albicans_SC5314	84177	87452	ID=C7_00520W_B;Name=C7_00520W_B;Note=%28orf19.7067%29%20Ortholog%28s%29%20have%20RNA%20polymerase%20II%20core%20binding%2C%20RNA%20polymerase%20II%20transcription%20factor%20binding%20transcription%20factor%20activity%2C%20triplex%20DNA%20binding%20activity;orf_classification=Uncharacterized	50.437	37.081	53.975	49.496	47.189	53.756	51.604	45.992	44.235	66.453	64.5	49.342	33.514	41.296	41.329	53.081	48.442	45.757	45.793	37.289	40.442	48.049	55.807	61.412	37.594	44.742	41.239	62.078	58.632	65.631
C3_05020W	Ca22chr3B_C_albicans_SC5314	1078888	1080732	ID=C3_05020W_B;Name=C3_05020W_B;Note=%28orf19.5971%29%20Ortholog%20of%20S.%20cerevisiae%20%3A%20MTC6%2C%20C.%20glabrata%20CBS138%20%3A%20CAGL0I01892g%2C%20C.%20dubliniensis%20CD36%20%3A%20Cd36_84990%2C%20C.%20parapsilosis%20CDC317%20%3A%20CPAR2_405620%20and%20Candida%20tenuis%20NRRL%20Y-1498%20%3A%20CANTEDRAFT_99433;orf_classification=Uncharacterized	15.154	11.901	11.511	15.271	11.482	15.286	20.388	22.606	22.297	26.819	22.984	21.376	16.178	14.865	15.485	18.329	17.046	14.228	12.036	11.55	14.147	16.455	19.081	18.917	14.437	16.411	18.657	19.942	19.383	20.698
C4_03290W	Ca22chr4B_C_albicans_SC5314	686708	689407	ID=C4_03290W_B;Name=C4_03290W_B;Note=%28orf19.2664%29%20Ortholog%28s%29%20have%20role%20in%20cellular%20response%20to%20DNA%20damage%20stimulus%2C%20interspecies%20interaction%20between%20organisms%20and%20cytosol%2C%20nucleus%2C%20polysome%20localization;orf_classification=Uncharacterized	29.813	17.668	20.537	25.458	22.979	27.099	19.792	21.559	24.27	37.084	27.099	28.644	24.554	30.096	27.568	38.096	33.927	33.832	23.251	19.174	21.807	27.842	37.566	36.449	18.393	24.99	21.924	35.937	37.237	41.63
CR_03270W	Ca22chrRB_C_albicans_SC5314	734533	736038	ID=CR_03270W_B;Name=CR_03270W_B;Note=%28orf19.2397%29%20Predicted%20membrane%20transporter%2C%20member%20of%20the%20anion%3Acation%20symporter%20%28ACS%29%20family%2C%20major%20facilitator%20superfamily%20%28MFS%29%3B%20amphotericin%20B%2C%20caspofungin%20repressed%3B%20Hap43p-repressed;orf_classification=Uncharacterized	2.787	1.37	1.886	3.198	2.669	2.106	7.908	7.718	9.21	9.276	7.77	7.553	1.627	1.295	2.299	0.853	0.466	0.62	4.362	3.145	4.333	3.619	3.789	3.746	3.249	3.773	3.353	3.362	3.936	3.871
C2_00260C	Ca22chr2B_C_albicans_SC5314	33679	34853	ID=C2_00260C_B;Name=C2_00260C_B;Note=%28orf19.2107%29%20Putative%20choline%20phosphate%20cytidylyltransferase%2Fphosphoethanolamine%20cytidylyltransferase%3B%20repressed%20in%20hyphae%20compared%20vs%20yeast%3B%20Hap43-repressed%3B%20flow%20model%20biofilm%20induced%3B%20Spider%20biofilm%20repressed;orf_classification=Uncharacterized	39.553	36.401	45.833	55.387	58.28	50.152	66.015	66.855	65.615	61.826	54.814	71.991	77.562	75.827	79.237	71.304	75.938	74.757	58.58	51.772	52.808	66.383	68.732	67.829	57.614	53.323	64.581	57.397	56.864	51.789
C4_00910C	Ca22chr4B_C_albicans_SC5314	165122	166828	ID=C4_00910C_B;Name=C4_00910C_B;Note=%28orf19.4703%29%20Protein%20with%20similarity%20to%20mutator-like%20element%20%28MULE%29%20transposase;orf_classification=Uncharacterized	13.713	11.461	17.038	8.884	8.061	9.19	14.322	14.445	17.89	19.626	19.811	9.182	7.221	9.058	11.908	10.616	9.19	7.224	9.07	8.104	7.976	6.347	10.229	9.955	12.977	17.292	16.901	18.178	18.727	20.959
C2_00170C	Ca22chr2B_C_albicans_SC5314	23510	24814	ID=C2_00170C_B;Name=C2_00170C_B;Note=%28orf19.2115%29%20Putative%20molybdopterin-converting%20factor%3B%20fungal-specific%20%28no%20human%20or%20murine%20homolog%29;orf_classification=Uncharacterized	111.27	112.805	132.189	128.55	133.29	135.968	148.557	141.525	125.864	119.581	131.979	144.264	142.732	128.241	130.858	170.659	155.037	159.668	95.951	92.171	88.048	106.752	104.999	106.678	114.365	110.193	107.341	130.897	107.953	92.224
C4_05190C	Ca22chr4B_C_albicans_SC5314	1125188	1126726	ID=C4_05190C_B;Name=C4_05190C_B;Note=%28orf19.6858%29%20Ortholog%28s%29%20have%20role%20in%20cytoplasmic%20mRNA%20processing%20body%20assembly%2C%20deadenylation-independent%20decapping%20of%20nuclear-transcribed%20mRNA%20and%20cytoplasmic%20mRNA%20processing%20body%20localization;orf_classification=Verified	11.677	7.778	10.988	10.187	7.525	10.411	9.559	11.646	14.818	16.116	16.35	10.366	8.589	9.479	9.365	13.074	13.084	9.774	7.622	7.896	11.046	10.455	13.348	14.067	7.197	9.41	9.416	12.248	10.776	15.238
C1_01420C	Ca22chr1B_C_albicans_SC5314	278237	279277	ID=C1_01420C_B;Name=C1_01420C_B;Note=%28orf19.3330%29%20Predicted%20GTPase%20of%20RHO%20family%3B%20CAAX%20motif%20geranylgeranylated%3B%20expression%20in%20S.%20cerevisiae%20causes%20dominant-negative%20inhibition%20of%20pheromone%20response;orf_classification=Verified	22.893	27.447	27.624	23.434	18.984	23.496	33.255	32.202	40.303	32.251	26.454	25.193	35.679	35.208	37.617	22.9	21.524	25.137	30.133	25.808	28.258	18.08	24.51	25.681	32.519	34.292	32.387	30.301	33.215	27.75
C1_05400C	Ca22chr1B_C_albicans_SC5314	1135761	1136354	ID=C1_05400C_B;Name=C1_05400C_B;Note=%28orf19.425%29%20Has%20domain%28s%29%20with%20predicted%20translation%20release%20factor%20activity%20and%20role%20in%20translational%20termination;orf_classification=Uncharacterized	32.877	35.059	37.846	21.067	32.146	27.143	36.009	25.172	24.722	31.722	35.337	46.911	22.026	26.512	24.395	48.217	49.85	48.966	48.894	42.217	36.116	39.361	54.814	43.613	43.632	31.296	43.539	48.072	48.937	35.908
C1_09220W	Ca22chr1B_C_albicans_SC5314	2025874	2027247	ID=C1_09220W_B;Name=C1_09220W_B;Note=%28orf19.4780%29%20Predicted%20MFS%20family%20membrane%20transporter%2C%20member%20of%20the%20drug%3Aproton%20antiporter%20%2812%20spanner%29%20%28DHA1%29%20family%3B%20Spider%20biofilm%20induced;orf_classification=Uncharacterized	69.104	72.165	73.998	71.822	64.659	70.399	77.812	111.879	98.912	84.231	80.2	73.101	83.833	80.496	81.267	61.644	63.966	51.681	65.856	53.158	70.722	51.804	54.451	56.305	54.754	54.32	61.95	34.117	35.776	34.821
C4_02450W	Ca22chr4B_C_albicans_SC5314	496243	497241	ID=C4_02450W_B;Name=C4_02450W_B;Note=%28orf19.2757%29%20Has%20domain%28s%29%20with%20predicted%20role%20in%20cell%20redox%20homeostasis;orf_classification=Uncharacterized	72.812	44.061	55.474	57.049	46.592	64.261	35.917	38.887	39.528	92.882	75.724	65.472	25.134	25.111	27.226	37.009	37.123	34.053	32.263	24.211	39.693	53.273	68.625	71.812	23.068	45.865	35.129	84.487	91.301	107.217
CR_01550C	Ca22chrRB_C_albicans_SC5314	355992	357233	ID=CR_01550C_B;Name=CR_01550C_B;Note=%28orf19.2541%29%20Ortholog%28s%29%20have%203%27-5%27-exodeoxyribonuclease%20activity%2C%20endonuclease%20activity%2C%20role%20in%20apoptotic%20DNA%20fragmentation%2C%20cellular%20response%20to%20oxidative%20stress%20and%20cytosol%2C%20nucleus%20localization;orf_classification=Uncharacterized	9.283	3.39	5.937	8.004	6.803	6.451	15.119	16.096	17.129	30.603	23.64	14.224	7.953	9.853	8.16	9.423	7.919	7.674	9.635	7.477	10.64	12.069	13.648	18.455	8.427	14.843	8.977	17.561	17.806	25.953
CR_10830C	Ca22chrRB_C_albicans_SC5314	2282292	2282768	ID=CR_10830C_B;Name=CR_10830C_B;Note=%28orf19.7675%29%20Mitochondrial%20ribosomal%20protein%20of%20the%20large%20subunit%3B%20Spider%20biofilm%20repressed;orf_classification=Uncharacterized	179.22	303.656	350.203	218.999	291.631	292.941	416.972	328.753	272.988	312.678	315.261	426.081	249.918	277.071	261.366	436.212	446.517	517.438	395.681	412.77	344.218	354.152	339.758	340.065	280.773	222.441	288.415	309.123	278.819	281.907
C5_01150C	Ca22chr5B_C_albicans_SC5314	265320	265404	ID=C5_01150C_B;Name=C5_01150C_B;Note=%28snR189c%29%20H%2FACA%20box%20small%20nucleolar%20RNA%20%28snoRNA%29;orf_classification=Uncharacterized	7.736	6.875	16.899	4.876	5.673	9.928	27.504	12.277	15.866	30.986	22.532	23.105	7.068	10.398	13.478	18.675	8.357	18.896	11.164	5.931	9.585	24.7	20.366	25.168	4.042	23.907	10.922	17.893	24.563	22.32
C2_02360C	Ca22chr2B_C_albicans_SC5314	468536	469378	ID=C2_02360C_B;Name=C2_02360C_B;Note=%28orf19.1557%29%20Ortholog%28s%29%20have%20S-adenosylmethionine-dependent%20methyltransferase%20activity%2C%20role%20in%20protein%20methylation%20and%20cytosol%2C%20nucleus%20localization;orf_classification=Uncharacterized	7.578	9.504	9.313	5.594	4.609	6.339	6.652	7.091	5.461	7.236	7.386	6.147	10.841	8.298	9.039	11.94	7.689	7.208	29.887	21.745	27.444	29.954	27.362	26.113	12.985	13.077	13.62	18.683	19.604	23.778
C4_00950C	Ca22chr4B_C_albicans_SC5314	169444	171501	ID=C4_00950C_B;Name=C4_00950C_B;Note=%28orf19.4699%29%20Putative%20phospholipase%20of%20patatin%20family%3B%20similar%20to%20S.%20cerevisiae%20Tgl3p%3B%20predicted%20Kex2p%20substrate;orf_classification=Uncharacterized	10.799	5.254	7.065	9.608	5.627	8.595	6.194	6.782	6.771	14.379	9.563	8.042	4.979	4.507	4.801	4.784	4.512	3.631	3.761	2.846	4.697	3.719	4.824	6.509	2.476	4.982	4.396	8.549	8.736	11.1
C1_04570C	Ca22chr1B_C_albicans_SC5314	941995	943392	ID=C1_04570C_B;Name=C1_04570C_B;Note=%28orf19.6851%29%20Protein%20described%20as%20having%20role%20in%20chromosome%20segregation%3B%20RNA%20abundance%20regulated%20by%20tyrosol%20and%20cell%20density;orf_classification=Uncharacterized	3.51	4.075	5.226	5.937	4.873	5.671	5.863	5.595	8.634	10.967	9.677	9.328	6.428	5.867	5.313	9.698	7.537	6.683	7.105	4.681	7.262	8.261	10.042	9.584	4.715	6.246	6.004	10.221	12.53	11.935
C5_05240C	Ca22chr5B_C_albicans_SC5314	1146615	1147559	ID=C5_05240C_B;Name=C5_05240C_B;Note=%28orf19.4017%29%20Ortholog%20of%20C.%20dubliniensis%20CD36%20%3A%20Cd36_54840%2C%20C.%20parapsilosis%20CDC317%20%3A%20CPAR2_100270%2C%20Candida%20tenuis%20NRRL%20Y-1498%20%3A%20cten_CGOB_00242%20and%20Debaryomyces%20hansenii%20CBS767%20%3A%20DEHA2D14058g;orf_classification=Uncharacterized	1.189	2.097	1.217	0.868	1.226	1.679	1.112	0.69	1.059	1.817	0.501	1.762	3.459	3.487	2.399	2.644	2.396	2.176	1.076	1.056	1.279	0.412	0.846	0.896	0.719	1.687	0.833	0.902	0.564	0.426
C4_03050C	Ca22chr4B_C_albicans_SC5314	633954	635696	ID=C4_03050C_B;Name=C4_03050C_B;Note=%28orf19.2686%29%20Ortholog%28s%29%20have%20carboxypeptidase%20activity%2C%20role%20in%20nitrogen%20compound%20metabolic%20process%2C%20proteolysis%20involved%20in%20cellular%20protein%20catabolic%20process%20and%20fungal-type%20vacuole%20lumen%20localization;orf_classification=Uncharacterized	68.235	56.453	62.786	102.165	90.396	91.536	72.381	84.285	93.797	137.429	129.489	127.037	63.987	62.288	68.349	81.823	84.355	87.042	61.058	59.094	64.754	52.406	71.331	74.759	36.372	41.224	49.467	91.686	77.601	83.181
C1_01290C	Ca22chr1B_C_albicans_SC5314	255182	257455	ID=C1_01290C_B;Name=C1_01290C_B;Note=%28orf19.3318%29%20Ortholog%28s%29%20have%20cytoplasm%20localization;orf_classification=Uncharacterized	4.73	4.973	4.401	3.018	2.157	3.155	4.528	4.298	3.078	3.748	4.163	3.11	3.526	4.936	5.036	3.702	3.946	1.972	2.785	1.534	2.728	1.968	1.681	2.108	3.316	3.29	4.094	2.623	2.255	4.006
C1_06930W	Ca22chr1B_C_albicans_SC5314	1475678	1479475	ID=C1_06930W_B;Name=C1_06930W_B;Note=%28orf19.6217%29%20Component%20COPII%20vesicle%20coat%3B%20required%20for%20vesicle%20formation%20in%20ER%20to%20Golgi%20transport%3B%20predicted%20GPI-anchor%3B%20flow%20model%20and%20Spider%20biofilm%20repressed;orf_classification=Uncharacterized	77.065	81.827	78.565	99.623	108.029	105.054	72.278	73.192	72.429	66.587	64.944	87.953	93.209	106.715	92.548	92.956	89.932	103.079	65.534	69.016	54.157	56.094	57.071	49.146	80.412	78.477	79.112	80.144	68.785	68.794
C3_01300C	Ca22chr3B_C_albicans_SC5314	275605	276450	ID=C3_01300C_B;Name=C3_01300C_B;Note=%28orf19.1721%29%20Carbonic%20anhydrase%3B%20converts%20of%20CO2%20to%20bicarbonate%3B%20essential%20for%20virulence%20in%20host%20niches%20with%20limited%20CO2%2C%20normal%20white-opaque%20switch%3B%20Mnl1-induced%20in%20weak%20acid%20stress%3B%20Hap43-induced%20gene%3B%20F-12%2FCO2%2C%20rat%20catheter%2C%20Spider%20biofilm%20induced;orf_classification=Verifi…	20.415	8.006	13.52	19.268	19.901	18.357	7.705	7.901	6.072	37.873	20.159	14.765	6.06	7.633	5.136	17.383	21.23	14.917	6.844	4.79	7.813	25.168	26.792	32.608	4.661	11.391	7.522	15.237	12.918	25.992
C2_10270W	Ca22chr2B_C_albicans_SC5314	2114347	2116626	ID=C2_10270W_B;Name=C2_10270W_B;Note=%28orf19.1753%29%20Pseudouridine%20synthase%3B%20catalyzes%20pseudouridylation%20in%20U2%20snRNA%2C%205S%20rRNA%2C%20cytoplasmic%20tRNAs%20and%20in%20pre-tRNA%28Tyr%29%3B%20F-12%2FCO2%20early%20biofilm%20induced;orf_classification=Uncharacterized	40.336	16.435	25.271	32.486	26.199	32.715	19.476	20.554	20.322	44.023	27.733	26.907	16.119	17.511	21.058	41.988	34.122	35.683	13.305	11.149	12.86	43.841	37.333	43.6	10.519	17.533	12.882	34.931	38.405	48.832
CR_04430W	Ca22chrRB_C_albicans_SC5314	980743	981057	ID=CR_04430W_B;Name=CR_04430W_B;Note=%28orf19.533%29%20Ortholog%20of%20Candida%20albicans%20WO-1%20%3A%20CAWG_01778;orf_classification=Dubious	0.188	0.263	0.215	0.326	0.217	0.266	0.223	0.173	0.212	0.188	0.215	0.147	0.236	0.214	0.2	0.227	0.248	0.297	0.249	0.198	0.256	0.206	0.182	0.224	0.216	0.221	0.209	0.16	0.212	0.213
C3_00680C	Ca22chr3B_C_albicans_SC5314	113161	113604	ID=C3_00680C_B;Name=C3_00680C_B;Note=%28orf19.5390%29%20Ortholog%20of%20Candida%20albicans%20WO-1%20%3A%20CAWG_02403;orf_classification=Uncharacterized	45.209	27.003	46.235	48.311	42.877	44.617	40.457	38.106	34.898	60.624	54.169	53.72	31.494	27.906	41.174	55.852	50.531	52.479	39.869	36.128	45.619	52.25	53.035	59.494	37.864	64.716	46.004	82.105	85.64	86.156
C3_00870W	Ca22chr3B_C_albicans_SC5314	174371	174698	ID=C3_00870W_B;Name=C3_00870W_B;Note=%28orf19.6164%29%20Ortholog%20of%20Candida%20albicans%20WO-1%20%3A%20CAWG_02424;orf_classification=Dubious	0.181	0.252	0.413	0.313	0.208	0.255	0.214	0.166	0.204	0.181	0.207	0.141	0.227	0.205	0.192	0.218	0.239	0.286	0.239	0.19	0.492	0.198	0.523	0.216	0.208	0.635	0.2	0.153	0.204	0.205
C3_07020W	Ca22chr3B_C_albicans_SC5314	1607934	1611176	ID=C3_07020W_B;Name=C3_07020W_B;Note=%28orf19.6798%29%20Functional%20homolog%20of%20S.%20cerevisiae%20Cyc8%2FSsn6%3B%20hyphal%20growth%20regulator%3B%20repressed%20during%20hyphal%20growth%3B%20Ssn6%20and%20Tup1%20regulate%20distinct%20sets%20of%20genes%3B%20overexpression%20or%20mutation%20causes%20avirulence%20in%20mouse%20IV%20infection%3B%20TPR%20motifs;orf_classification=Verified	68.135	78.989	73.895	48.136	44.309	60.529	100.07	85.872	68.014	89.718	79.856	98.164	93.6	103.224	94.481	79.068	79.465	86.771	141.429	152.096	126.435	71.677	95.565	85.251	115.879	105.775	90.452	121.262	94.336	111.924
C4_00460C	Ca22chr4B_C_albicans_SC5314	74270	77578	ID=C4_00460C_B;Name=C4_00460C_B;Note=%28orf19.5675%29%20Protein%20involved%20in%20proteolytic%20control%20of%20sumoylated%20substrates%3B%20interacts%20with%20SUMO%3B%20member%20of%20the%20SWI%2FSNF%20family%20of%20DNA-dependent%20ATPases%3B%20Spider%20biofilm%20induced;orf_classification=Uncharacterized	10.912	10.425	11.239	15.292	15.703	13.916	11.534	10.944	15.269	13.537	13.323	13.704	12.384	13.689	14.013	17.072	14.548	13.717	13.017	11.164	12.048	13.838	14.532	13.932	9.628	11.011	9.746	13.388	13.883	11.7
C5_05100C	Ca22chr5B_C_albicans_SC5314	1123018	1124706	ID=C5_05100C_B;Name=C5_05100C_B;Note=%28orf19.4002%29%20Protein%20similar%20to%20S.%20cerevisiae%20Dun1p%2C%20which%20is%20a%20serine-threonine%20protein%20kinase%20involved%20in%20DNA%20damage%20cell-cycle%20checkpoint%3B%20induced%20under%20Cdc5p%20depletion;orf_classification=Uncharacterized	13.23	5.669	7.409	9.706	8.631	11.512	6.595	7.299	8.409	13.667	12.414	10.704	6.111	5.453	7.229	10.054	10.489	7.412	11.852	11.916	13.833	19.205	21.351	24.047	7.926	10.666	9.705	14.217	16.718	15.074
C5_03810C	Ca22chr5B_C_albicans_SC5314	839432	840199	ID=C5_03810C_B;Name=C5_03810C_B;Note=%28orf19.1113%29%20Ortholog%20of%20C.%20dubliniensis%20CD36%20%3A%20Cd36_53540%2C%20Debaryomyces%20hansenii%20CBS767%20%3A%20DEHA2G07854g%2C%20Pichia%20stipitis%20Pignal%20%3A%20PICST_32162%20and%20Spathaspora%20passalidarum%20NRRL%20Y-27907%20%3A%20SPAPADRAFT_50795;orf_classification=Uncharacterized	8.396	7.852	11.986	5.207	6.835	9.568	15.243	23.99	13.988	16.582	15.687	14.339	9.869	8.409	9.43	8.646	11.186	9.617	19.156	18.999	19.63	18.597	19.851	21.775	7.26	8.758	10.338	11.235	9.285	13.968
C3_02250C	Ca22chr3B_C_albicans_SC5314	488397	488885	ID=C3_02250C_B;Name=C3_02250C_B;Note=%28orf19.1620%29%20Protein%20of%20unknown%20function%3B%20induced%20by%20alpha%20pheromone%20in%20SpiderM%20medium;orf_classification=Uncharacterized	0.121	0.338	0.139	0.21	0.279	0.171	0.143	0.111	0.41	0.242	0.139	0.284	0.152	0.138	0.129	0.146	0.16	0.191	0.16	0.383	0.33	0.133	0.117	0.578	0.557	0.142	0.134	0.308	0.136	0.274
C6_04320C	Ca22chr6B_C_albicans_SC5314	954553	954900	ID=C6_04320C_B;Name=C6_04320C_B;Note=%28orf19.1090%29%20Ortholog%20of%20C.%20parapsilosis%20CDC317%20%3A%20CPAR2_601110%2C%20C.%20dubliniensis%20CD36%20%3A%20Cd36_64660%2C%20Candida%20tenuis%20NRRL%20Y-1498%20%3A%20CANTEDRAFT_119969%20and%20Lodderomyces%20elongisporus%20NRLL%20YB-4239%20%3A%20LELG_04881;orf_classification=Uncharacterized	68.612	62.529	78.312	68.464	86.523	87.483	48.624	44.424	48.586	50.631	35.649	49.805	30.155	32.722	36.977	58.769	60.689	53.544	49.999	44.867	40.605	67.64	83.813	74.329	27.008	41.709	37.769	70.024	71.929	76.03
C4_02820W	Ca22chr4B_C_albicans_SC5314	586404	588876	ID=C4_02820W_B;Name=C4_02820W_B;Note=%28orf19.2713%29%20Ortholog%28s%29%20have%20role%20in%20reciprocal%20meiotic%20recombination%20and%20nucleus%20localization;orf_classification=Uncharacterized	0.119	0.167	0.191	0.041	0.055	0.101	0.142	0.176	0.162	0.239	0.273	0.15	0.27	0.136	0.178	0.144	0.063	0.038	0.569	0.353	0.521	0.472	0.646	0.684	0.137	0.112	0.027	0.081	0.081	0.325
C1_11200W	Ca22chr1B_C_albicans_SC5314	2457037	2464689	ID=C1_11200W_B;Name=C1_11200W_B;Note=%28orf19.2296%29%20Predicted%20mucin-like%20protein%3B%20ketoconazole-induced%3B%20fluconazole-repressed%3B%20induced%20in%20cyr1%20mutant%3B%20colony%20morphology-related%20gene%20regulation%20by%20Ssn6%3B%20flow%20model%20biofilm%20induced%3B%20Spider%20biofilm%20induced;orf_classification=Uncharacterized	27.833	36.495	29.718	27.648	24.022	22.114	28.701	32.431	33.083	11.256	9.894	11.093	22.025	27.807	25.012	5.721	6.524	5.588	19.558	20.574	14.847	5.16	6.797	5.314	26.003	21.864	28.586	10.914	9.725	8.532
CR_10460W	Ca22chrRB_C_albicans_SC5314	2226348	2226432	ID=CR_10460W_B;Name=CR_10460W_B;Note=%28snR13%29%20C%2FD%20box%20small%20nucleolar%20RNA%20%28snoRNA%29;orf_classification=Uncharacterized	82.991	129.643	156.119	43.886	24.315	58.577	104.182	91.757	117.408	114.085	97.371	46.76	79.512	89.581	98.089	84.037	85.425	84.474	67.917	82.292	117.897	67.153	78.071	97.316	173.819	177.245	197.37	121.074	183.036	143.486
CR_07020W	Ca22chrRB_C_albicans_SC5314	1510506	1511051	ID=CR_07020W_B;Name=CR_07020W_B;Note=%28orf19.2363%29%20Ortholog%28s%29%20have%20thiosulfate%20sulfurtransferase%20activity%20and%20mitochondrion%20localization;orf_classification=Uncharacterized	226.232	189.826	252.903	277.139	319.917	376.588	241.631	198.591	200.645	347.225	322.603	403.679	184.78	192.065	205.771	400.741	375.102	408.242	206.204	196.196	243.908	372.367	440.301	479.587	172.954	212.703	191.901	440.325	360.881	428.79
C2_02920W	Ca22chr2B_C_albicans_SC5314	583244	583798	ID=C2_02920W_B;Name=C2_02920W_B;Note=%28orf19.5813%29%20Putative%20adhesin-like%20protein%3B%20upregulated%20during%20growth%20in%20the%20mouse%20cecum%3B%20flow%20model%2C%20rat%20catheter%20and%20Spider%20biofilm%20induced;orf_classification=Uncharacterized	68.462	74.012	80.776	87.613	69.064	103.87	92.631	94.351	89.732	135.822	120.429	142.967	84.392	87.196	96.048	52.641	59.695	63.199	86.333	84.532	105.076	32.184	57.952	54.316	79.924	87.374	77.004	131.579	90.707	101.649
CR_04410W	Ca22chrRB_C_albicans_SC5314	977457	978782	ID=CR_04410W_B;Name=CR_04410W_B;Note=%28orf19.530%29%20Protein%20with%20a%20UV%20radiation%20resistance%20protein%2Fautophagy-related%20protein%2014%20domain%3B%20Hap43p-induced%20gene%3B%20mutants%20are%20viable;orf_classification=Uncharacterized	8.293	4.67	4.285	5.642	2.98	4.658	4.755	4.424	4.526	10.983	9.081	6.033	3.136	2.992	2.991	5.435	3.885	4.157	2.418	2.021	4.071	4.649	6.327	6.861	1.486	3.397	3.165	7.26	6.731	10.057
C1_09970C	Ca22chr1B_C_albicans_SC5314	2175575	2178085	ID=C1_09970C_B;Name=C1_09970C_B;Note=%28orf19.4863%29%20Homeodomain-like%20transcription%20factor%3B%20regulator%20of%20pyruvate%20decarboxylase%3B%20contains%20a%20putative%20C-terminal%20activation%20domain%2C%20Glu-%20and%20Pro-rich%3B%20complements%20glucose%20utilization%20defect%20of%20S.%20cerevisiae%20pdc2%20mutant;orf_classification=Uncharacterized	12.122	11.011	13.25	11.994	14.213	11.862	9.902	13.84	12.319	13.292	14.65	14.139	8.929	9.369	10.55	15.397	15.848	15.214	10.648	9.676	11.003	11.728	15.154	14.571	10.687	10.622	10.339	11.317	11.827	12.245
C7_03160W	Ca22chr7B_C_albicans_SC5314	685147	687384	ID=C7_03160W_B;Name=C7_03160W_B;Note=%28orf19.5139%29%20Ortholog%20of%20C.%20dubliniensis%20CD36%20%3A%20Cd36_72800%2C%20Candida%20tropicalis%20MYA-3404%20%3A%20CTRG_05211%20and%20Candida%20albicans%20WO-1%20%3A%20CAWG_05649;orf_classification=Uncharacterized	32.537	24.82	28.737	42.892	33.599	39.219	21.344	24.24	27.137	36.757	34.72	30.428	24.748	28.833	27.639	28.177	30.02	24.917	14.533	13.196	15.729	22.289	26.537	27.785	19.915	23.248	23.464	36.102	34.871	37.506
C5_03970W	Ca22chr5B_C_albicans_SC5314	873784	875266	ID=C5_03970W_B;Name=C5_03970W_B;Note=%28orf19.3214%29%20Alpha%2Fbeta-HydrolasE%20superfamily%20protein%3B%20membrane-localized;orf_classification=Verified	81.442	29.337	49.991	32.682	30.687	36.915	31.415	35.234	37.68	42.989	38.359	28.53	32.399	35.361	39.597	47.007	40.998	46.998	22.201	15.548	22.003	43.225	57.911	62.006	18.375	34.484	24.275	27.957	35.121	35.92
C3_00880W	Ca22chr3B_C_albicans_SC5314	175317	178307	ID=C3_00880W_B;Name=C3_00880W_B;Note=%28orf19.6165%29%20Putative%202-oxoglutarate%20dehydrogenase%3B%20regulated%20by%20Efg1%20under%20yeast%20but%20not%20hyphal%20growth%20conditions%3B%20transcript%20induced%20in%20an%20RHE%20model%20of%20oral%20candidiasis%3B%20stationary%20phase%20enriched%20protein%3B%20Hap43-repressed%3B%20rat%20catheter%20biofilm%20induced;orf_classification=Uncharacterized	222.502	264.773	252.464	215.349	233.25	240.625	181.043	166.032	162.737	167.772	157.145	190.372	220.327	211.669	204.32	265.231	263.312	252.089	170.704	165.019	165.85	180.676	197.549	191.826	225.286	203.162	212.063	245.354	197.539	195.573
C7_02860C	Ca22chr7B_C_albicans_SC5314	617633	621052	ID=C7_02860C_B;Name=C7_02860C_B;Note=%28orf19.5175%29%20Ortholog%28s%29%20have%20ubiquitin-protein%20ligase%20activity%2C%20role%20in%20ER-associated%20ubiquitin-dependent%20protein%20catabolic%20process%20and%20Doa10p%20ubiquitin%20ligase%20complex%2C%20integral%20to%20endoplasmic%20reticulum%20membrane%2C%20nuclear%20inner%20membrane%20localization;orf_classification=Uncharacterized	57.903	43.265	49.764	69.635	60.673	62.322	43.943	48.738	48.199	56.387	56.722	54.197	55.284	52.074	57.544	72.805	69.328	63.6	39.59	36.447	38.738	53.136	55.875	59.093	37.58	41.582	36.493	45.777	43.996	41.833
C1_06700W	Ca22chr1B_C_albicans_SC5314	1433473	1435056	ID=C1_06700W_B;Name=C1_06700W_B;Note=%28orf19.6240%29%20SH3-domain%20protein%3B%20role%20in%20barrier%20septum%20assembly%20involved%20in%20cell%20cycle%20cytokinesis%3B%20activates%20the%20Chs2%20chitin%20synthase%20activity%20during%20cytokinesis%3B%20Spider%20biofilm%20repressed;orf_classification=Uncharacterized	45.829	31.999	39.115	40.624	35.223	36.457	41.705	45.227	44.369	53.176	52.608	50.734	40.598	40.702	43.189	46.034	41.635	42.584	35.398	34.068	41.554	32.89	44.345	47.01	28.443	37.927	33.282	40.637	37.757	35.743
C6_01460C	Ca22chr6B_C_albicans_SC5314	292781	293935	ID=C6_01460C_B;Name=C6_01460C_B;Note=%28orf19.3438%29%20Ortholog%28s%29%20have%20chaperone%20binding%20activity%2C%20role%20in%20ER-associated%20ubiquitin-dependent%20protein%20catabolic%20process%2C%20protein%20folding%20in%20endoplasmic%20reticulum%2C%20response%20to%20unfolded%20protein%20and%20endoplasmic%20reticulum%20lumen%20localization;orf_classification=Uncharacterized	92.918	50.758	76.619	121.301	134.391	133.19	51.143	49.858	61.498	107.136	110.884	98.506	60.321	67.943	63.442	97.749	89.014	78.722	39.685	31.407	42.002	66.804	80.449	95.447	56.494	84.311	54.287	111.66	119.39	122.199
C2_03380W	Ca22chr2B_C_albicans_SC5314	702777	706970	ID=C2_03380W_B;Name=C2_03380W_B;Note=%28orf19.886%29%20Essential%20protein%20involved%20in%20endocytosis%20and%20polarized%20growth%3B%20ortholog%20of%20S.%20cerevisiae%20Pan1%2C%20which%20is%20a%20part%20of%20a%20complex%20that%20regulates%20actin%20cytoskeleton%3B%20Spider%20biofilm%20repressed;orf_classification=Verified	42.001	41.378	42.368	35.582	43.92	41.649	35.998	39.457	39.223	28.442	30.985	43.322	46	53.326	46.756	49.826	49.499	58.028	42.253	41.111	34.506	28.158	27.867	26.202	41.511	35.36	37.68	33.575	28.239	31.46
C4_02590C	Ca22chr4B_C_albicans_SC5314	534349	536679	ID=C4_02590C_B;Name=C4_02590C_B;Note=%28orf19.2740%29%20Ortholog%28s%29%20have%205%27-flap%20endonuclease%20activity;orf_classification=Uncharacterized	14.529	12.747	17.958	16.349	16.596	18.254	18.719	21.455	23.337	25.972	22.745	21.538	14.492	18.253	18.761	15.791	14.796	15.027	12.511	12.268	14.064	14.053	15.492	16.998	15.01	17.387	15.722	19.459	19.596	21.352
C1_07270W	Ca22chr1B_C_albicans_SC5314	1558160	1560679	ID=C1_07270W_B;Name=C1_07270W_B;Note=%28orf19.4440%29%20Ortholog%28s%29%20have%20role%20in%20CVT%20pathway%2C%20ER%20to%20Golgi%20vesicle-mediated%20transport%2C%20macroautophagy%2C%20peroxisome%20degradation%2C%20retrograde%20transport%2C%20vesicle%20recycling%20within%20Golgi%20and%20Golgi%20transport%20complex%2C%20cell%20division%20site%20localization;orf_classification=Uncharacterized	18.575	11.43	17.067	20.082	15.567	17.646	15.647	20.858	20.449	28.627	25.466	19.262	19.827	19.577	20.974	23.126	20.219	18.31	12.596	12.114	15.278	13.539	20.171	23.22	13.426	16.852	14.256	22.236	20.742	27.566
C2_02200W	Ca22chr2B_C_albicans_SC5314	433161	434597	ID=C2_02200W_B;Name=C2_02200W_B;Note=%28orf19.1536%29%20Putative%20vacuolar%20transporter%3B%20Hap43-induced%3B%20required%20for%20normal%20filamentous%20growth%3B%20mRNA%20binds%20She3%20and%20is%20localized%20to%20hyphal%20tips;orf_classification=Verified	556.306	139.32	286.397	431.208	361.074	372.442	210.713	219.384	311.514	451.327	494.405	322.213	228.475	238.894	261.793	286.755	294.77	228.344	120.982	79.969	160.693	279.712	322.656	391.416	93.684	329.56	161.407	251.091	282.178	310.18
C4_01880W	Ca22chr4B_C_albicans_SC5314	367975	369294	ID=C4_01880W_B;Name=C4_01880W_B;Note=%28orf19.4605%29%20Putative%20prepephenate%20dehydrogenase%3B%20enzyme%20of%20tyrosine%20biosynthesis%3B%20fungal-specific%20%28no%20human%20or%20murine%20homolog%29;orf_classification=Uncharacterized	48.508	43.158	54.376	40.292	41.292	42.11	59.129	67.53	55.472	48.571	49.608	48.067	42.535	48.849	52.168	37.301	40.506	43.392	35.372	33.664	36.503	35.147	39.646	42.207	47.625	55.021	60.612	49.796	48.594	53.507
C7_00850W	Ca22chr7B_C_albicans_SC5314	165659	168670	ID=C7_00850W_B;Name=C7_00850W_B;Note=%28orf19.7032%29%20Ortholog%20of%20C.%20dubliniensis%20CD36%20%3A%20Cd36_70790%2C%20C.%20parapsilosis%20CDC317%20%3A%20CPAR2_301530%2C%20Candida%20tenuis%20NRRL%20Y-1498%20%3A%20CANTEDRAFT_94947%20and%20Debaryomyces%20hansenii%20CBS767%20%3A%20DEHA2A05258g;orf_classification=Uncharacterized	5.965	2.767	4.692	4.897	2.804	4.847	4.906	7.463	5.887	14.106	11.831	8.732	7.074	6.538	6.914	7.933	7.46	7.938	5.528	5.895	5.482	10.487	9.773	12.24	2.729	4.37	3.177	6.972	7.604	9.474
C2_00400C	Ca22chr2B_C_albicans_SC5314	57078	57809	ID=C2_00400C_B;Name=C2_00400C_B;Note=%28orf19.2091%29%20Putative%20NADH%20dehydrogenase%3B%20repressed%20by%20nitric%20oxide%2C%20Hap43p-repressed;orf_classification=Verified	168.91	142.654	173.202	81.948	84.379	117.395	80.545	70.689	29.809	59.965	51.969	44.25	50.76	40.44	52.658	88.471	72.342	58.37	53.562	59.975	60.248	96.679	163.9	163.017	63.451	74.838	73.508	115.414	80.307	107.722
C2_01780W	Ca22chr2B_C_albicans_SC5314	327672	331901	ID=C2_01780W_B;Name=C2_01780W_B;Note=%28orf19.1490%29%20Mucin%20family%20adhesin-like%20protein%3B%20cell%20wall%20damage%20sensor%3B%20required%20for%20Cek1%20phosphorylation%20by%20cell%20wall%20stress%3B%20Rim101-repressed%3B%20activation%20releases%20extracellular%20domain%20into%20medium%3B%20Spider%20biofilm%20induced;orf_classification=Verified	109.956	136.304	100.35	112.062	115.732	109.132	97.259	84.903	68.654	91.999	72.088	97.162	113.783	106.49	98.785	75.216	73.94	84.027	95.633	114.552	107.797	69.467	70.362	55.89	180.961	135.731	129.387	109.771	91.221	91.106
C2_08100W	Ca22chr2B_C_albicans_SC5314	1642808	1643911	ID=C2_08100W_B;Name=C2_08100W_B;Note=%28orf19.2175%29%20Putative%20mitochondrial%20cell%20death%20effector%3B%20induced%20by%20nitric%20oxide%3B%20Spider%20biofilm%20induced%3B%20rat%20catheter%20biofilm%20repressed;orf_classification=Uncharacterized	65.934	60.735	68.701	29.522	21.356	26.236	63.726	74.308	105.665	23.169	24.207	19.523	121.309	127.793	140.506	13.188	15.557	9.481	42.087	32.916	50.513	13.285	14.321	14.503	75.545	90.47	85.611	33.793	23.956	27.318
C1_05290W	Ca22chr1B_C_albicans_SC5314	1111184	1113142	ID=C1_05290W_B;Name=C1_05290W_B;Note=%28orf19.437%29%20Putative%20tRNA-Gly%20synthetase%3B%20genes%20encoding%20ribosomal%20subunits%2C%20translation%20factors%2C%20tRNA%20synthetases%20are%20downregulated%20upon%20phagocytosis%20by%20murine%20macrophage%3B%20stationary%20phase%20enriched%20protein;orf_classification=Uncharacterized	170.838	148.947	189.813	178.965	172.879	190.221	201.806	219.029	194.058	187.768	190.292	155.103	181.322	187.318	186.314	187.145	184.237	152.972	152.511	142.298	182.042	161.132	178.184	208.532	163.082	185.501	171.69	204.313	160.515	179.609
C5_04570C	Ca22chr5B_C_albicans_SC5314	993826	995547	ID=C5_04570C_B;Name=C5_04570C_B;Note=%28orf19.3941%29%20CTP%20synthase%201%3B%20flucytosine%20induced%3B%20protein%20present%20in%20exponential%20and%20stationary%20growth%20phase%20yeast%20cultures;orf_classification=Uncharacterized	181.697	154.358	184.215	220.211	205.745	204.35	97.306	107.769	113.024	124.188	123.606	108.879	142.386	139.408	153.24	214.45	200.499	161.18	217.516	215.412	242.34	347.543	337.814	349.691	107.015	128.519	107.681	177.139	166.648	151.039
C3_05220W	Ca22chr3B_C_albicans_SC5314	1146051	1150556	ID=C3_05220W_B;Name=C3_05220W_B;Note=%28orf19.6000%29%20Multidrug%20transporter%20of%20ABC%20superfamily%3B%20transports%20phospholipids%20in%20an%20in-to-out%20direction%3B%20induced%20by%20beta-estradiol%2C%20progesterone%2C%20corticosteroid%2C%20or%20cholesterol%3B%20Spider%20biofilm%20induced;orf_classification=Verified	96.112	71.934	79.647	130.609	110.969	124.994	56.412	51.038	63.161	96.828	67.957	62.94	45.532	43.264	41.787	38.271	43.665	29.367	47.359	47.221	50.15	86.627	102.975	80.748	64.926	90.062	67.945	71.585	62.54	62.605
CR_06540W	Ca22chrRB_C_albicans_SC5314	1393269	1396004	ID=CR_06540W_B;Name=CR_06540W_B;Note=%28orf19.712%29%20Non-essential%20kinesin%20from%20the%20bipolar%20%28Kinesis-5%29%20family%3B%20involved%20in%20formation%20of%20the%20mitotic%20spindle;orf_classification=Verified	8.144	4.495	5.067	6.852	6.099	7.013	4.07	3.791	4.629	10.057	7.365	9.681	5.291	6.755	6.025	7.691	6.531	8.534	4.686	3.279	4.681	7.136	9.404	8.219	5.86	6.381	5.583	10.826	12.995	14.518
C1_01240W	Ca22chr1B_C_albicans_SC5314	248828	249877	ID=C1_01240W_B;Name=C1_01240W_B;Note=%28orf19.3311%29%20Putative%20aldo%2Fketo%20reductase%3B%20Mig1-regulated;orf_classification=Uncharacterized	13.404	9.202	12.501	17.766	16.679	19.08	7.875	9.987	10.418	12.406	10.504	8.898	8.631	7.942	8.814	7.273	7.733	6.408	5.886	4.571	4.145	3.647	3.099	3.225	4.855	6.337	6.622	7.928	7.36	6.256
C6_02330W	Ca22chr6B_C_albicans_SC5314	486519	487079	ID=C6_02330W_B;Name=C6_02330W_B;Note=%28orf19.3475%29%20Described%20as%20a%20Gag-related%20protein%3B%20hyphal%20induced%3B%20downregulation%20correlates%20with%20clinical%20development%20of%20fluconazole%20resistance%3B%20repressed%20by%20nitric%20oxide%2C%2017-beta-estradiol%2C%20ethynyl%20estradiol;orf_classification=Uncharacterized	601.437	705.082	851.372	479.27	596.8	656.604	303.544	259.376	340.325	331.904	318.91	331.39	412.007	434.789	425.228	504.22	510.742	565.533	717.874	605.404	775.099	502.14	681.559	661.038	2489.77	1945.16	2149.27	1600.23	1482.12	1545.7
C1_05020C	Ca22chr1B_C_albicans_SC5314	1052021	1053763	ID=C1_05020C_B;Name=C1_05020C_B;Note=%28orf19.56%29%20Putative%20enzyme%20of%20arginine%20biosynthesis%3B%20transcription%20of%20genes%20of%20arginine%20biosynthesis%20pathway%2C%20except%20for%20ARG2%2C%20is%20induced%20upon%20phagocytosis%20by%20macrophage;orf_classification=Uncharacterized	18.958	15.439	21.964	21.691	16.61	19.198	23.39	26.547	24.712	35.385	33.41	25.28	16.955	15.659	14.262	23.127	21.537	20.313	17.811	16.266	21.122	19.094	20.918	25.526	13.411	18.048	16.89	25.798	20.097	30.021
C2_07330W	Ca22chr2B_C_albicans_SC5314	1490204	1497652	ID=C2_07330W_B;Name=C2_07330W_B;Note=%28orf19.2290%29%20Protein%20similar%20to%20TOR%20family%20phosphatidylinositol%20kinases%3B%20mutation%20confers%20resistance%20to%20rapamycin%3B%20involved%20in%20regulation%20of%20ribosome%20biogenesis%2C%20starvation%20response%2C%20and%20adhesion;orf_classification=Verified	12.469	11.819	11.49	12.456	12.404	11.656	10.406	11.245	12.562	10.278	10.41	10.336	12.136	12.963	12.473	13.441	12.609	11.144	10.482	10.585	11.372	12.031	11.868	11.24	9.829	10.051	10.461	9.337	9.669	9.062
C4_02150C	Ca22chr4B_C_albicans_SC5314	423755	427066	ID=C4_02150C_B;Name=C4_02150C_B;Note=%28orf19.4577%29%20Ortholog%28s%29%20have%20GTPase%20activating%20protein%20binding%2C%20cAMP-dependent%20protein%20kinase%20inhibitor%20activity%2C%20signal%20transducer%20activity;orf_classification=Uncharacterized	2.444	1.869	2.756	3.031	2.652	2.594	1.417	1.803	1.55	2.144	1.735	1.34	1.995	2.029	1.9	1.12	1.272	1.269	0.873	0.959	0.73	0.744	1.102	0.979	1.354	2.05	2.632	2.345	1.668	2.103
C1_02980W	Ca22chr1B_C_albicans_SC5314	620146	621174	ID=C1_02980W_B;Name=C1_02980W_B;Note=%28orf19.2989%29%20Ortholog%28s%29%20have%20glyoxylate%20reductase%20activity%2C%20role%20in%20glyoxylate%20catabolic%20process%20and%20cytosol%2C%20extracellular%20region%2C%20mitochondrion%2C%20nucleus%20localization;orf_classification=Uncharacterized	13.965	13.081	15.979	22.612	17.616	22.553	6.674	8.501	12.251	15.594	11.902	14.384	10.973	10.653	9.912	6.589	4.78	4.36	15.737	13.933	17.857	6.496	15.477	11.379	11.759	14.685	14.98	13.11	14.309	10.813
C3_01950C	Ca22chr3B_C_albicans_SC5314	428437	429027	ID=C3_01950C_B;Name=C3_01950C_B;Note=%28orf19.1653%29%20Has%20domain%28s%29%20with%20predicted%20integral%20to%20membrane%20localization;orf_classification=Uncharacterized	19.626	14.542	16.728	14.579	12.001	18.8	13.883	10.672	17.28	25.066	23.372	14.803	16.352	14.804	15.351	19.216	20.359	16.933	11.921	9.922	14.875	10.33	14.498	18.872	10.82	19.366	16.993	23.012	26.398	25.309
C1_09290C	Ca22chr1B_C_albicans_SC5314	2041267	2043840	ID=C1_09290C_B;Name=C1_09290C_B;Note=%28orf19.4788%29%20Arginine%20biosynthetic%20enzyme%3B%20processed%20in%20S.%20cerevisiae%20into%202%20polypeptides%20with%20acetylglutamate%20kinase%20%28Arg6%29%20activity%20and%20acetylglutamate-phosphate%20reductase%20%28Arg5%29%20activity%3B%20Gcn4%20regulated%3B%20alkaline%20repressed%3B%20Spider%20biofilm%20induced;orf_classification=Verified	53.017	44.312	57.825	92.053	88.402	85.763	25.876	31.074	27.194	38.9	27.27	37.374	46.148	43.685	51.872	35.61	40.772	39.045	15.976	16.047	14.269	19.277	23.848	18.898	11.798	16.121	15.306	36.918	26.023	27.143
CR_05520W	Ca22chrRB_C_albicans_SC5314	1174760	1176904	ID=CR_05520W_B;Name=CR_05520W_B;Note=%28orf19.5850%29%20Putative%20nucleolar%20complex%20protein%3B%20Hap43-induced%3B%20transposon%20mutation%20affects%20filamentous%20growth%3B%20mutation%20confers%20hypersensitivity%20to%205-fluorouracil%20%285-FU%29%2C%20tubercidin%20%287-deazaadenosine%29%3B%20repressed%20in%20core%20stress%20response;orf_classification=Verified	62.054	44.906	55.207	52.442	45.027	51.851	53.128	54.355	44.041	69.474	53.409	47.805	38.317	39.108	43.975	45.031	40.636	38.061	39.076	38.225	41.947	75.573	60.404	69.287	35.951	58.074	37.716	65.055	54.638	70.271
C1_13070C	Ca22chr1B_C_albicans_SC5314	2843623	2844924	ID=C1_13070C_B;Name=C1_13070C_B;Note=%28orf19.4933%29%20Omega-3%20fatty%20acid%20desaturase%3B%20production%20of%20alpha-linolenic%20acid%2C%20a%20major%20component%20of%20membranes%3B%20caspofungin%20induced%3B%20Plc1-regulated%3B%20colony%20morphology-related%20gene%20regulation%20by%20Ssn6%3B%20Spider%20biofilm%20induced%2C%20flow%20model%20biofilm%20repressed;orf_classification=Verified	31.287	29.107	31.019	32.586	30.822	32.885	25.776	29.58	12.856	21.007	19.796	16.41	13.861	12.704	14.02	35.131	32.194	24.472	22.286	27.763	22.279	72.711	61.891	61.912	27.091	23.846	20.601	29.459	25.682	22.852
C1_01620C	Ca22chr1B_C_albicans_SC5314	326448	327446	ID=C1_01620C_B;Name=C1_01620C_B;Note=%28orf19.3352%29%20Has%20domain%28s%29%20with%20predicted%20oxidoreductase%20activity%20and%20role%20in%20metabolic%20process;orf_classification=Uncharacterized	6.926	3.803	6.773	7.08	5.457	7.354	5.191	4.351	5.876	12.922	7.586	5.14	2.751	2.895	3.844	8.431	6.877	5.052	3.054	2.621	2.582	7.601	11.028	9.744	3.402	5.135	4.202	7.53	9.137	8.722
C7_01030C	Ca22chr7B_C_albicans_SC5314	214924	218577	ID=C7_01030C_B;Name=C7_01030C_B;Note=%28orf19.7011%29%20Ortholog%28s%29%20have%2090S%20preribosome%2C%20cytoplasm%2C%20mitotic%20spindle%20pole%20body%2C%20nucleolus%20localization;orf_classification=Uncharacterized	29.337	21.974	27.905	28.761	25.514	25.455	26.141	31.411	24.535	33.602	30.255	24.427	19.482	19.404	20.42	27.366	24.106	19.68	22.356	26.015	22.79	44.869	31.19	34.01	19.594	25.554	19.786	35.425	31.612	36.495
C7_00310C	Ca22chr7B_C_albicans_SC5314	47152	47988	ID=C7_00310C_B;Name=C7_00310C_B;Note=%28orf19.7091%29%20Protein%20of%20unknown%20function%3B%20induced%20by%20nitric%20oxide%3B%20Spider%20biofilm%20repressed;orf_classification=Uncharacterized	34.062	39.967	28.462	46.301	39.089	52.373	24.621	17.92	20.804	56.042	60.158	56.823	39.236	32.629	35.812	50.237	52.9	51.262	34.028	34.713	28.7	17.76	23.806	25.288	31.437	31.643	36.449	35.837	39.33	32.919
C6_00480C	Ca22chr6B_C_albicans_SC5314	87504	89363	ID=C6_00480C_B;Name=C6_00480C_B;Note=%28orf19.4211%29%20Putative%20multicopper%20oxidase%3B%20ketoconazole%2Fcaspofungin%2Famphotericin%20B%20repressed%3B%20Sef1%2FSfu1%2FHap43%20regulated%3B%20reports%20differ%20if%20functional%20homolog%20of%20ScFet3%3B%20rat%20catheter%20and%20Spider%20biofilm%20induced;orf_classification=Verified	312.075	304.217	281.555	535.743	550.212	544.751	365.905	281.731	366.737	697.294	742.07	712.61	135.609	116.482	105.121	532.919	503.981	566.375	394.077	331.811	478.541	838.871	730.69	809.785	234.563	248.015	247.068	288.605	420.69	390.234
C1_05640C	Ca22chr1B_C_albicans_SC5314	1181167	1182366	ID=C1_05640C_B;Name=C1_05640C_B;Note=%28orf19.2488%29%20eIF4A%20subfamily%20of%20DEAD-box%20ATP-dependent%20RNA%20helicases%3B%20predicted%20nucleolar%20protein%20required%20for%20maturation%20of%2018S%20rRNA%3B%20Spider%20biofilm%20induced;orf_classification=Uncharacterized	13.649	10.39	19.169	12.469	9.142	13.981	16.933	25.849	19.674	19.34	16.519	9.404	9.779	11.375	11.908	11.359	10.864	9.89	15.252	11.323	13.833	16.547	12.841	19.807	12.404	15.594	14.538	15.711	18.097	20.552
C2_00450C	Ca22chr2B_C_albicans_SC5314	66342	68135	ID=C2_00450C_B;Name=C2_00450C_B;Note=%28orf19.2084%29%20Protein%20involved%20in%20regulation%20of%20mitosis%3B%20similar%20to%20S.%20cerevisiae%20Cdh1%2C%20which%20is%20an%20APC%2FC%20component%3B%20transcriptionally%20induced%20by%20Mnl1%20under%20weak%20acid%20stress;orf_classification=Verified	19.209	22.868	22.093	27.071	24.908	26.745	16.36	20.888	21.816	22.204	17.832	21.778	14.569	16.787	17.224	21.355	19.88	18.017	19.309	17.47	20.207	16.67	20.578	17.254	11.59	12.745	14.509	20.034	21.679	16.32
C3_01190C	Ca22chr3B_C_albicans_SC5314	248166	249590	ID=C3_01190C_B;Name=C3_01190C_B;Note=%28orf19.3158%29%20Ortholog%28s%29%20have%20cytoplasm%20localization;orf_classification=Uncharacterized	18.96	14.889	18.419	11.146	9.371	12.064	13.52	12.541	14.086	18.32	15.997	15.219	8.807	12.078	15.327	10.716	10.9	12.523	24.038	21.298	19.394	16.892	20.944	18.459	10.873	15.27	12.931	16.782	18.836	20.361
C4_02720C	Ca22chr4B_C_albicans_SC5314	558931	559869	ID=C4_02720C_B;Name=C4_02720C_B;Note=%28orf19.2726%29%20Putative%20plasma%20membrane%20protein%3B%20Plc1-regulated%3B%20Spider%20biofilm%20induced;orf_classification=Uncharacterized	20.595	10.115	16.431	9.17	7.258	12.181	18.585	16.203	18.897	13.118	12.827	10.838	23.814	19.482	20.25	17.256	11.641	12.741	6.249	4.647	7.554	1.935	2.371	2.705	26.209	39.94	33.533	11.59	11.85	15.062
CR_01390W	Ca22chrRB_C_albicans_SC5314	330759	331487	ID=CR_01390W_B;Name=CR_01390W_B;Note=%28orf19.2524%29%20Putative%20mitochondrial%20matrix%20cochaperone%3B%20macrophage%2Fpseudohyphal-repressed;orf_classification=Uncharacterized	83.911	75.021	105.018	96.915	99.222	104.361	94.34	84.177	87.507	128.143	118.851	98.259	77.066	81.121	90.803	125.663	120.317	106.704	92.751	84.859	75.87	94.94	122.903	121.581	56.157	78.856	68.32	118.298	105.323	115.065
C5_05320C	Ca22chr5B_C_albicans_SC5314	1153300	1154196	ID=C5_05320C_B;Name=C5_05320C_B;Note=%28orf19.4026%29%20ATP%20phosphoribosyl%20transferase%3B%20enzyme%20of%20histidine%20biosynthesis%3B%20acid%20upregulated%2Falkaline%20repressed%20by%20Rim101%3B%20regulated%20by%20Gcn2%2C%20Gcn4%3B%20strain%20CA9%20is%20a%20his1%20mutant%3B%20flow%20model%20biofilm%20induced%3B%20Spider%20biofilm%20repressed;orf_classification=Verified	95.87	94.01	125.162	4.229	2.735	2.141	129.862	146.783	129.853	5.678	4.376	2.94	152.979	139.546	147.485	1.671	3.395	2.188	197.471	171.326	210.453	1.375	1.782	3.539	146.508	162.535	150.149	2.516	2.451	2.466
C2_09490W	Ca22chr2B_C_albicans_SC5314	1940803	1941768	ID=C2_09490W_B;Name=C2_09490W_B;Note=%28orf19.1405%29%20Putative%204-nitrophenylphosphatase%3B%20Hap43p-repressed%20gene%3B%20transcription%20is%20regulated%20upon%20yeast-hyphal%20switch;orf_classification=Uncharacterized	18.305	15.047	18.143	13.052	14.251	15.729	16.831	14.174	16.435	24.275	23.886	16.329	9.997	12.323	11.732	15.739	13.094	16.641	15.549	12.003	18.189	15.789	20.86	22.492	15.904	18.658	16.433	21.961	19.312	23.8
C1_11970C	Ca22chr1B_C_albicans_SC5314	2619065	2620456	ID=C1_11970C_B;Name=C1_11970C_B;Note=%28orf19.5269%29%20Ortholog%20of%20C.%20dubliniensis%20CD36%20%3A%20Cd36_11210%2C%20C.%20parapsilosis%20CDC317%20%3A%20CPAR2_805180%2C%20Candida%20tenuis%20NRRL%20Y-1498%20%3A%20CANTEDRAFT_116279%20and%20Debaryomyces%20hansenii%20CBS767%20%3A%20DEHA2B10714g;orf_classification=Uncharacterized	6.541	3.914	5.248	5.816	4.601	5.096	3.926	3.902	3.497	5.146	3.985	3.09	2.774	2.995	3.391	3.793	4.542	3.222	2.135	2.597	2.315	2.47	2.993	2.432	3.613	4.879	4.664	7.347	7.034	8.617
C1_04150C	Ca22chr1B_C_albicans_SC5314	868563	869147	ID=C1_04150C_B;Name=C1_04150C_B;Note=%28orf19.1049%29%20Predicted%20NUDIX%20hydrolase%20domain%3B%20Hap43-induced;orf_classification=Uncharacterized	10.217	2.402	3.82	5.436	9.326	9.282	3.117	3.16	4.222	25.729	21.066	14.955	2.287	2.531	3.231	7.326	7.479	4.956	2.141	1.386	1.93	7.327	14.159	21.358	0.814	4.387	1.234	7.892	8.206	11.924
CR_03520C	Ca22chrRB_C_albicans_SC5314	781996	783837	ID=CR_03520C_B;Name=CR_03520C_B;Note=%28orf19.4395%29%20Putative%20actin%20cytoskeleton%20component%3B%20protein%20present%20in%20exponential%20and%20stationary%20growth%20phase%20yeast%20cultures;orf_classification=Uncharacterized	33.599	36.343	38.15	33.485	29.103	30.17	34.72	43.252	44.123	50.833	50.229	44.252	47.284	41.932	44.175	34.935	31.69	26.93	33.706	30.681	36.999	29.302	34.383	36.173	34.933	34.982	38.051	42.806	34.237	33.607
CR_06480C	Ca22chrRB_C_albicans_SC5314	1383838	1385913	ID=CR_06480C_B;Name=CR_06480C_B;Note=%28orf19.718%29%20Putative%20RNA%20polymerase%20I%20subunit%3B%20rat%20catheter%20biofilm%20induced%3B%20Spider%20biofilm%20induced;orf_classification=Uncharacterized	10.99	4.692	6.906	5.379	4.987	5.948	5.128	6.461	4.881	9.664	6.548	3.919	3.398	3.626	4.062	4.983	4.699	5.04	2.712	3.181	4.462	7.437	6.871	9.272	3.404	5.306	4.327	7.098	8.404	10.036
C2_06950C	Ca22chr2B_C_albicans_SC5314	1426341	1427057	ID=C2_06950C_B;Name=C2_06950C_B;Note=%28orf19.2249%29%20Putative%20metalloprotease%20of%20the%20mitochondrial%20inner%20membrane%3B%20expression%20downregulated%20in%20an%20ssr1%20null%20mutant;orf_classification=Uncharacterized	78.881	37.333	53.531	56.206	54.674	58.704	42.338	37.07	35.645	64.691	71.939	61.118	45.294	36.69	45.416	72.399	74.075	61.679	31.326	24.266	47.679	51.707	71.521	80.411	15.839	43.136	23.247	65.423	62.189	59.478
C1_12810W	Ca22chr1B_C_albicans_SC5314	2790243	2791154	ID=C1_12810W_B;Name=C1_12810W_B;Note=%28orf19.6341%29%20Ortholog%28s%29%20have%205-amino-6-%285-phosphoribosylamino%29uracil%20reductase%20activity%2C%20role%20in%20riboflavin%20biosynthetic%20process%20and%20cytosol%2C%20nucleus%20localization;orf_classification=Uncharacterized	43.514	36.767	45.56	30.124	30.64	36.252	53.795	48.797	47.692	73.051	55.279	54.427	34.132	34.072	38.801	43.127	39.213	42.84	43.494	36.777	37.65	39.571	47.386	50.977	33.918	34.054	38.196	50.705	52.75	64.314
C2_06150C	Ca22chr2B_C_albicans_SC5314	1253945	1254784	ID=C2_06150C_B;Name=C2_06150C_B;Note=%28orf19.4102%29%20Putative%2019S%20regulatory%20particle%20of%20the%2026S%20proteasome%3B%20macrophage%2Fpseudohyphal-repressed%3B%20regulated%20by%20Gcn2%20and%20Gcn4%3B%20Spider%20biofilm%20repressed;orf_classification=Uncharacterized	139.563	133.829	199.168	156.591	186.309	209.636	197.847	170.665	171.954	158.429	178.861	203.125	137.19	163.12	154.581	195.894	196.527	190.627	179.962	133.829	178.783	138.793	195.954	216.451	129.507	139.654	178.782	196.756	190.552	175.9
C3_06280W	Ca22chr3B_C_albicans_SC5314	1429599	1430597	ID=C3_06280W_B;Name=C3_06280W_B;Note=%28orf19.7404%29%20Catabolic%20L-serine%20%28L-threonine%29%20deaminase%3B%2C%20catalyzes%20degradation%20of%20L-serine%20and%20L-threonine%3B%20required%20to%20use%20serine%20or%20threonine%20as%20a%20sole%20nitrogen%20source%3B%20Spider%20biofilm%20repressed;orf_classification=Uncharacterized	82.934	80.93	86.699	52.842	58.394	58.996	97.439	87.51	105.164	55.836	61.501	75.473	87.225	92.835	92.266	53.585	55.176	53.887	88.566	78	82.29	53.338	59.026	48.863	73.762	75.841	88.577	51.254	57.488	41.934
CR_08700C	Ca22chrRB_C_albicans_SC5314	1875427	1875966	ID=CR_08700C_B;Name=CR_08700C_B;Note=%28orf19.6447%29%20ADP-ribosylation%20factor%3B%20probable%20GTPase%20involved%20in%20intracellular%20transport%3B%20one%20of%20several%20C.%20albicans%20ADP-ribosylation%20factors%3B%20N-myristoylprotein%3B%20substrate%20of%20Nmt1%3B%20Spider%20biofilm%20induced;orf_classification=Uncharacterized	52.283	54.49	51.921	68.584	53.05	60.653	67.412	73.513	60.332	76.606	73.616	60.956	56.313	61.203	68.148	55.165	45.293	45.038	70.177	65.857	68.565	61.71	68.24	67.594	55.563	47.537	57.02	47.311	56.927	55.282
C7_02300W	Ca22chr7B_C_albicans_SC5314	497842	499947	ID=C7_02300W_B;Name=C7_02300W_B;Note=%28orf19.6481%29%20Putative%20aspartic-type%20endopeptidase%20with%20limited%20ability%20to%20degrade%20alpha%20pheromone%3B%20mutants%20show%20increased%20sensitivity%20to%20alpha%20pheromone;orf_classification=Verified	47.319	35.626	35.292	31.377	30.208	36.647	29.966	27.359	31.657	47.465	32.241	37.868	37.405	39.258	39.172	36.109	30.754	36.726	23.947	23.668	27.578	31.263	36.058	37.026	27.132	33.588	31.442	51.67	54.606	60.28
CR_00760C	Ca22chrRB_C_albicans_SC5314	177800	181477	ID=CR_00760C_B;Name=CR_00760C_B;Note=%28orf19.3279%29%20Putative%20GPI-anchored%20adhesin-like%20protein%3B%20Rim101-repressed%3B%20constitutive%20expression%20independent%20of%20MTL%20or%20white-opaque%20status;orf_classification=Verified	12.661	12.744	9.725	9.023	8.702	8.823	10.548	10.688	9.442	10.892	9.302	9.627	10.011	9.666	7.749	9.327	7.933	7.745	10.074	11.093	12.24	8.834	9.957	9.468	10.546	10.584	10.283	9.129	8.49	8.067
CR_09460C	Ca22chrRB_C_albicans_SC5314	2014629	2014922	ID=CR_09460C_B;Name=CR_09460C_B;Note=%28orf19.7341.1%29%20Protein%20of%20unknown%20function%3B%20Spider%20biofilm%20induced;orf_classification=Uncharacterized	433.106	503.73	475.723	176.492	163.812	210.912	345.749	281.399	243.35	203.712	170.721	212.123	348.263	387.982	392.408	134.82	125.381	153.911	292.067	292.672	245.117	87.408	143.051	139.498	373.855	428.494	415.322	208.264	132.89	165.001
C5_03540C	Ca22chr5B_C_albicans_SC5314	793527	793844	ID=C5_03540C_B;Name=C5_03540C_B;Note=%28orf19.6663%29%20Ribosomal%20protein%3B%20macrophage%2Fpseudohyphal-induced%20after%2016%20h%3B%20repressed%20upon%20phagocytosis%20by%20murine%20macrophage%3B%20transcript%20positively%20regulated%20by%20Tbf1%3B%205%27-UTR%20intron%3B%20Hap43-induced%3B%20Spider%20biofilm%20repressed;orf_classification=Uncharacterized	13611.7	11448.3	12732.7	11506.3	9755.51	11140.5	14190.4	12152.2	11172.7	16343.5	16056.2	12578.4	9443.37	9061.83	9668.86	12861.7	12023.9	11291.1	17120.3	15041.9	19310.3	21332.2	22846.6	25049.9	11892.5	12096.1	11335.9	16365.5	16870.8	18561.5
C2_04100W	Ca22chr2B_C_albicans_SC5314	862592	863728	ID=C2_04100W_B;Name=C2_04100W_B;Note=%28orf19.811%29%20Protein%20of%20unknown%20function%3B%20mutant%20is%20viable%3B%20Hap43-repressed;orf_classification=Uncharacterized	11.285	10.24	10.949	8.924	6.772	9.544	13.497	13.904	12.729	15.414	9.759	11.797	9.407	11.355	11.018	8.348	6.042	7.561	6.88	7.949	8.93	7.705	8.634	10.112	8.13	11.338	8.883	9.526	9.023	8.959
C4_01640C	Ca22chr4B_C_albicans_SC5314	327280	327372	ID=C4_01640C_B;Name=C4_01640C_B;Note=%28snR78%29%20C%2FD%20box%20small%20nucleolar%20RNA%20%28snoRNA%29;orf_classification=Uncharacterized	0.642	0.897	0.735	1.113	0.74	0.906	0.761	1.18	0.724	1.286	0.735	0.502	0.807	0.73	0.684	0.775	0.848	1.015	0.849	1.354	0.875	0.705	0.62	0.766	0.738	0.753	0.712	1.089	0.723	0.728
C6_04250W	Ca22chr6B_C_albicans_SC5314	937094	937345	ID=C6_04250W_B;Name=C6_04250W_B;Note=%28orf19.1082.1%29%20Ortholog%28s%29%20have%20cytochrome-c%20oxidase%20activity%2C%20role%20in%20mitochondrial%20respiratory%20chain%20complex%20IV%20assembly%20and%20cytosol%2C%20mitochondrial%20intermembrane%20space%2C%20mitochondrial%20respiratory%20chain%20complex%20IV%2C%20nucleus%20localization;orf_classification=Uncharacterized	1403.76	1463.64	1567.68	1200.65	1137.84	1176.53	1643.7	1496.67	1210.88	1756.98	1471.5	1237.72	1713.67	1565.62	1786.17	1507.61	1462.06	1430.62	1264.74	1250.22	1387.36	1452.76	1541.51	1829.71	1338.19	1520.17	1444.01	1860.87	1528.19	2052.82
C4_07200C	Ca22chr4B_C_albicans_SC5314	1588558	1589760	ID=C4_07200C_B;Name=C4_07200C_B;Note=%28orf19.3083%29%20Putative%20lipid%20phosphatase%20of%20the%20endoplasmic%20reticulum%3B%20role%20in%20DNA%20repair%2C%20actin%20cytoskeleton%20organization%2C%20cellular%20manganese%20ion%20homeostasis%3B%20Spider%20biofilm%20repressed;orf_classification=Uncharacterized	47.528	66.302	57.419	47.878	64.059	64.664	78.164	77.67	69.021	74.116	79.8	112.833	81.62	91.947	84.089	82.1	78.646	88.628	103.508	99.889	100.677	80.102	85.349	77.975	103.391	77.545	99.113	106.66	88.542	100.886
CR_05280W	Ca22chrRB_C_albicans_SC5314	1137043	1137363	ID=CR_05280W_B;Name=CR_05280W_B;Note=%28orf19.1009%29%20Ortholog%20of%20Candida%20albicans%20WO-1%20%3A%20CAWG_01857;orf_classification=Dubious	0.185	0.258	0.422	0.32	0.426	1.303	0.438	0.17	0.208	0.185	0.211	0.722	0.696	1.05	1.572	1.56	1.706	2.042	0.244	0.195	0.252	0.203	0.178	0.22	1.061	0.649	0.41	0.157	0.208	0.419
C4_01060W	Ca22chr4B_C_albicans_SC5314	209104	214602	ID=C4_01060W_B;Name=C4_01060W_B;Note=%28orf19.4683%29%20Ortholog%28s%29%20have%20ribonucleoprotein%20complex%20binding%20activity;orf_classification=Uncharacterized	19.073	17.526	20.25	15.533	17.113	21.024	24.691	23.526	23.816	31.149	24.663	35.258	22.663	26.689	27.101	35.587	32.671	39.483	26.183	21.884	23.387	26.593	26.822	25.84	22.517	21.399	22.634	29.205	25.616	32.506
C2_03590C	Ca22chr2B_C_albicans_SC5314	758152	758682	ID=C2_03590C_B;Name=C2_03590C_B;Note=%28orf19.861%29%20Predicted%20bZip%20transcription%20factor%3B%20possibly%20an%20essential%20gene%2C%20disruptants%20not%20obtained%20by%20UAU1%20method;orf_classification=Uncharacterized	58.409	65.533	91.321	63.372	69.879	84.341	87.182	82.135	75.815	73.777	68.744	82.393	101.656	99.892	105.857	78.3	81.971	72.755	85.229	64.155	96.922	55.907	76.608	85.362	84.568	74.084	98.79	84.602	76.982	84.269
C3_02120W	Ca22chr3B_C_albicans_SC5314	459266	460466	ID=C3_02120W_B;Name=C3_02120W_B;Note=%28orf19.1634%29%20Has%20domain%28s%29%20with%20predicted%20fatty-acyl-CoA%20binding%20activity;orf_classification=Uncharacterized	32.641	42.763	40.671	45.312	52.819	51.498	37.864	39.352	34.651	52.155	47.599	52.872	38.652	38.688	36.585	41.059	46.993	46.061	31.586	27.505	36.299	26.691	31.127	33.121	27.956	31.855	31.345	58.199	57.24	61.715
C1_01580W	Ca22chr1B_C_albicans_SC5314	318948	319478	ID=C1_01580W_B;Name=C1_01580W_B;Note=%28orf19.3348%29%20Ortholog%28s%29%20have%20structural%20constituent%20of%20ribosome%20activity%20and%20mitochondrial%20large%20ribosomal%20subunit%20localization;orf_classification=Uncharacterized	130.195	85.613	119.891	88.876	70.136	82.61	111.884	84.081	87.508	183.158	163.124	99.307	54.328	63.763	67.406	127.002	106.4	99.356	67.092	62.863	85.832	113.404	156.659	185.75	71.626	98.517	98.419	153.229	159.238	158.304
C5_01710C	Ca22chr5B_C_albicans_SC5314	385259	387475	ID=C5_01710C_B;Name=C5_01710C_B;Note=%28orf19.3204%29%20Ortholog%20of%20C.%20dubliniensis%20CD36%20%3A%20Cd36_51610%2C%20C.%20parapsilosis%20CDC317%20%3A%20CPAR2_303630%2C%20Candida%20tenuis%20NRRL%20Y-1498%20%3A%20CANTEDRAFT_135125%20and%20Debaryomyces%20hansenii%20CBS767%20%3A%20DEHA2E19030g;orf_classification=Uncharacterized	10.877	3.239	5.552	6.146	6.667	6.699	2.97	2.768	3.368	12.119	8.419	8.299	3.382	3.456	4.201	5.856	5.385	5.772	3.421	3.653	4.578	12.172	13.665	15.169	1.931	4.125	1.804	6.556	8.26	10.576
C5_01830C	Ca22chr5B_C_albicans_SC5314	412038	415070	ID=C5_01830C_B;Name=C5_01830C_B;Note=%28orf19.3190%29%20Putative%20Zn%28II%292Cys6%20transcription%20factor%3B%20gene%20in%20zinc%20cluster%20region%20of%20Chr.%205%3B%20induced%20by%20Mnl1%20in%20weak%20acid%3B%20similar%20to%20S.%20cerevisiae%20Hal9%2C%20a%20putative%20transcription%20factor%20involved%20in%20salt%20tolerance;orf_classification=Verified	10.853	10.367	11.616	11.989	9.296	11.607	13.069	14.751	13.758	18.613	13.332	14.479	8.102	6.271	7.489	9.477	8.386	7.637	20.904	19.143	18.137	14.862	16.476	15.898	8.063	8.907	9.142	15.797	12.952	17.645
C3_02040C	Ca22chr3B_C_albicans_SC5314	446603	447223	ID=C3_02040C_B;Name=C3_02040C_B;Note=%28orf19.1642%29%20Ortholog%20of%20S.%20cerevisiae%20Loc1%2C%20a%20nuclear%20protein%20involved%20in%20asymmetric%20localization%20of%20ASH1%20mRNA%20in%20S.%20cerevisiae%3B%20Hap43-induced%20gene%3B%20Spider%20biofilm%20induced;orf_classification=Uncharacterized	13.912	15.569	17.118	8.423	8.565	7.667	18.067	15.496	11.715	16.315	12.647	11.552	7.541	6.935	7.913	6.555	7.422	10.541	15.252	13.56	13.636	20.288	16.924	18.982	12.049	12.063	12.578	14.868	12.668	14.688
CR_07170W	Ca22chrRB_C_albicans_SC5314	1563204	1564052	ID=CR_07170W_B;Name=CR_07170W_B;Note=%28orf19.732%29%20Possible%20dehydrogenase%3B%20flow%20model%20biofilm%20induced%3B%20rat%20catheter%20biofilm%20induced%3B%20Spider%20biofilm%20induced;orf_classification=Uncharacterized	12.262	14.107	13.631	14.732	9.955	14.654	22.539	117.007	25.303	31.391	33.001	32.641	26.867	26.621	29.965	15.976	10.302	9.909	40.458	48.028	30.003	8.258	10.558	11.634	20.742	19.191	22.487	33.675	27.942	35.533
C3_02350W	Ca22chr3B_C_albicans_SC5314	512752	514755	ID=C3_02350W_B;Name=C3_02350W_B;Note=%28orf19.1609%29%20Ortholog%28s%29%20have%20role%20in%20endonucleolytic%20cleavage%20in%20ITS1%20to%20separate%20SSU-rRNA%20from%205.8S%20rRNA%20and%20LSU-rRNA%20from%20tricistronic%20rRNA%20transcript%20%28SSU-rRNA%2C%205.8S%20rRNA%2C%20LSU-rRNA%29%20and%20mitotic%20spindle%20pole%20body%2C%20nucleolus%20localization;orf_classification=Uncharacterized	6.194	4.325	6.615	4.754	2.787	4.455	7.655	7.696	5.622	11.548	9.821	6.091	2.297	3.153	3.329	2.599	3.699	2.75	5.15	3.265	3.738	5.924	6.235	7.986	4.306	5.462	5.267	9.38	8.773	10.597
CR_10120C	Ca22chrRB_C_albicans_SC5314	2163117	2163938	ID=CR_10120C_B;Name=CR_10120C_B;Note=%28orf19.7588%29%20Ortholog%28s%29%20have%20mitochondrion%20localization;orf_classification=Uncharacterized	9.427	5.426	6.669	6.112	5.888	8.736	6.907	8.33	6.818	22.408	16.467	8.949	3.887	4.419	4.06	8.859	9.025	10.121	5.235	3.641	8.238	8.845	13.683	16.309	4.136	4.723	4.39	14.829	14.917	20.961
C7_01310C	Ca22chr7B_C_albicans_SC5314	264746	265075	ID=C7_01310C_B;Name=C7_01310C_B;Note=%28orf19.6911%29%20Ortholog%20of%20Candida%20albicans%20WO-1%20%3A%20CAWG_05482;orf_classification=Dubious	0.359	0.502	0.205	0.311	0.207	0.253	0.213	0.33	0.203	0.539	0.205	0.281	0.451	0.204	0.574	0.217	0.237	0.284	0.238	0.189	0.245	0.197	0.173	0.214	0.206	0.21	0.199	0.152	0.202	0.204
C3_01510W	Ca22chr3B_C_albicans_SC5314	320815	322713	ID=C3_01510W_B;Name=C3_01510W_B;Note=%28orf19.1698%29%20Ortholog%28s%29%20have%20phosphatidate%20phosphatase%20activity%2C%20role%20in%20actin%20cytoskeleton%20organization%2C%20cellular%20lipid%20metabolic%20process%20and%20actin%20cortical%20patch%20localization;orf_classification=Uncharacterized	26.333	21.603	27.175	34.259	35.619	39.809	25.82	28.97	22.926	35.811	31.875	42.558	33.9	36.531	36.684	53.083	48.656	52.635	24.747	18.144	22.271	29.891	32.509	34.307	22.756	22.73	24.79	41.626	32.508	34.574
C2_04750W	Ca22chr2B_C_albicans_SC5314	995352	997055	ID=C2_04750W_B;Name=C2_04750W_B;Note=%28orf19.192%29%20Ortholog%20of%20C.%20dubliniensis%20CD36%20%3A%20Cd36_19320%2C%20C.%20parapsilosis%20CDC317%20%3A%20CPAR2_209670%2C%20Candida%20tenuis%20NRRL%20Y-1498%20%3A%20CANTEDRAFT_113478%20and%20Debaryomyces%20hansenii%20CBS767%20%3A%20DEHA2C15136g;orf_classification=Uncharacterized	8.083	6.056	7.78	14.672	9.275	12.585	8.921	10.39	9.274	17.194	15.083	11.586	6.406	5.444	4.986	8.123	7.969	6.36	6.884	6.984	7.234	8.147	10.046	12.538	3.988	5.246	4.387	14.18	12.233	17.182
C1_12740W	Ca22chr1B_C_albicans_SC5314	2776634	2779459	ID=C1_12740W_B;Name=C1_12740W_B;Note=%28orf19.6348%29%20Predicted%20cysteine%20proteinase%20domain%3B%20mutants%20are%20viable;orf_classification=Uncharacterized	14.137	9.725	12.204	6.96	7.037	8.797	9.368	8.819	8.657	15.119	10.792	11.843	6.515	8.586	8.705	8.607	8.946	7.469	5.395	3.439	5.016	5.371	8.155	7.908	7.404	9.658	8.003	11.066	10.791	13.131
C1_11360W	Ca22chr1B_C_albicans_SC5314	2492033	2492657	ID=C1_11360W_B;Name=C1_11360W_B;Note=%28orf19.667.1%29%20Ribosomal%20protein%20L37%3B%20Hap43-induced%3B%20Spider%20biofilm%20repressed;orf_classification=Uncharacterized	912.967	1081.36	1518.68	943.757	804.421	945.837	1880.85	1916.99	1656.53	1381.81	1475.86	920.197	1290.85	1316.48	1451.87	1360.03	1261.08	1138.05	1475.1	1415.36	1409.65	1255.7	1343.21	1517.26	1625.5	1439.58	1582.28	1211.06	1248.61	1268.81
CR_04740C	Ca22chrRB_C_albicans_SC5314	1027397	1031509	ID=CR_04740C_B;Name=CR_04740C_B;Note=%28orf19.6317%29%205-Phosphoribosylformyl%20glycinamidine%20synthetase%3B%20adenine%20biosynthesis%3B%20not%20induced%20in%20GCN%20response%2C%20in%20contrast%20to%20S.%20cerevisiae%20Ade6%3B%20protein%20in%20stationary%20phase%20yeast-form%20cultures%3B%20flow%20model%20and%20rat%20catheter%20biofilm%20repressed;orf_classification=Uncharacterized	52.843	42.414	41.903	63.577	63.312	67.983	28.808	30.585	26.626	55.703	52.374	50.986	18.733	20.685	17.621	51.276	43.172	39.985	34.552	31.637	37.379	91.406	68.439	64.901	18.943	26.726	22.183	75.101	80.883	74.597
C4_01970W	Ca22chr4B_C_albicans_SC5314	385382	386695	ID=C4_01970W_B;Name=C4_01970W_B;Note=%28orf19.4595%29%20Ortholog%20of%20C.%20dubliniensis%20CD36%20%3A%20Cd36_41860%2C%20C.%20parapsilosis%20CDC317%20%3A%20CPAR2_400440%2C%20Candida%20tenuis%20NRRL%20Y-1498%20%3A%20CANTEDRAFT_103033%20and%20Debaryomyces%20hansenii%20CBS767%20%3A%20DEHA2B03234g;orf_classification=Uncharacterized	15.973	13.069	14.158	11.075	9.644	11.624	13.277	16.164	15.073	20.364	15.239	10.664	17.861	15.146	17.485	14.228	14.019	10.737	13.511	10.624	16.925	12.395	13.247	14.277	7.603	12.605	11.229	13.775	16.475	18.359
C3_05230W	Ca22chr3B_C_albicans_SC5314	1151657	1152853	ID=C3_05230W_B;Name=C3_05230W_B;Note=%28orf19.6001%29%20Secreted%20aspartyl%20proteinase%2C%20acts%20in%20utilization%20of%20protein%20as%20nitrogen%20source%3B%20assessment%20of%20virulence%20role%20complicated%20by%20URA3%20effects%3B%20regulated%20by%20growth%20phase%3B%20produced%20by%20opaque%20phase%20cells%3B%20alpha-pheromone%20repressed;orf_classification=Verified	0.346	0.069	0.396	0.685	0.171	0.139	0.059	0.227	0.39	0.247	0.678	0.116	0.124	0.112	0.421	0.179	0.391	0.312	0.065	0.312	0.539	0.108	0.048	0.236	0.057	0.116	0.11	0.168	0.612	0.168
C3_01570W	Ca22chr3B_C_albicans_SC5314	345323	347032	ID=C3_01570W_B;Name=C3_01570W_B;Note=%28orf19.1686%29%20Ortholog%28s%29%20have%20mitochondrion%20localization;orf_classification=Uncharacterized	18.391	12.841	14.833	14.261	11.353	13.468	15.772	13.848	15.402	19.176	13.962	16.413	19.02	17.337	18.365	15.229	17.936	17.537	15.274	13.883	15.83	13.961	17.018	18.803	11.166	15.681	13.612	18.439	19.785	21.51
C1_03910C	Ca22chr1B_C_albicans_SC5314	825989	828040	ID=C1_03910C_B;Name=C1_03910C_B;Note=%28orf19.4465%29%20Protein%20of%20unknown%20function%3B%20Spider%20biofilm%20induced;orf_classification=Uncharacterized	3.111	3.138	3.296	2.446	1.593	2.968	3.687	2.911	2.534	5.278	4.383	2.906	1.882	2.096	1.963	2.329	2.092	2.458	2.439	1.974	2.12	2.339	3.503	3.505	2.814	3.343	2.588	3.249	4.154	5.452
CR_02960W	Ca22chrRB_C_albicans_SC5314	681620	682483	ID=CR_02960W_B;Name=CR_02960W_B;Note=%28orf19.2853%29%20Protein%20of%20unknown%20function%3B%20rat%20catheter%20biofilm%20induced;orf_classification=Uncharacterized	9.31	6.501	9.948	12.222	10.177	8.407	10.303	13.46	10.038	18.782	14.569	16.546	9.287	9.498	11.734	11.98	11.478	11.36	7.426	7.144	7.65	9.316	12.158	11.595	5.194	7.864	5.847	12.191	14.345	19.708
C3_06700C	Ca22chr3B_C_albicans_SC5314	1527478	1529319	ID=C3_06700C_B;Name=C3_06700C_B;Note=%28orf19.7459%29%20Putative%20mitochondrial%20protein%20with%20a%20predicted%20role%20in%20respiratory%20growth%3B%20fluconazole-induced%3B%20ketoconazole-repressed%3B%20mutants%20display%20a%20strong%20defect%20in%20flow%20model%20biofilm%20formation%3B%20Spider%20biofilm%20induced;orf_classification=Verified	227.616	162.984	183.076	151.348	139.231	158.369	280.42	356.661	269.082	190.865	164.089	158.584	241.984	227.067	273.624	160.23	146.462	147.378	215.69	193.963	238.789	165.35	158.037	174.741	144.49	186.57	187.513	188.098	178.273	200.553
C1_00130C	Ca22chr1B_C_albicans_SC5314	19615	21714	ID=C1_00130C_B;Name=C1_00130C_B;Note=%28orf19.6094%29%20Ortholog%28s%29%20have%20role%20in%20Golgi%20to%20vacuole%20transport%2C%20retrograde%20transport%2C%20endosome%20to%20Golgi%20and%20GARP%20complex%20localization;orf_classification=Uncharacterized	18.97	17.844	18.679	18.977	18.196	18.396	23.815	25.704	25.08	22.969	23.251	20.32	22.946	25.287	25.261	23.406	20.438	18.949	20.627	18.424	19.908	14.333	18.8	16.753	18.7	20.818	19.294	13.557	15.506	15.312
CR_01100C	Ca22chrRB_C_albicans_SC5314	250801	251220	ID=CR_01100C_B;Name=CR_01100C_B;Note=%28orf19.3244%29%20Ortholog%28s%29%20have%20role%20in%20mitochondrial%20respiratory%20chain%20complex%20assembly%20and%20mitochondrion%20localization;orf_classification=Uncharacterized	208.395	207.53	215.862	187.938	223.253	176.149	154.39	140.685	129.457	224.762	218.6	210.646	89.798	98.454	90.217	165.411	150.782	155.982	153.505	171.814	166.794	209.212	227.422	243.872	104.216	150.563	147.794	293.902	275.606	295.168
C2_07250C	Ca22chr2B_C_albicans_SC5314	1479055	1480047	ID=C2_07250C_B;Name=C2_07250C_B;Note=%28orf19.2282%29%20Has%20domain%28s%29%20with%20predicted%20catechol%201%2C2-dioxygenase%20activity%2C%20ferric%20iron%20binding%20activity%20and%20role%20in%20catechol-containing%20compound%20metabolic%20process%2C%20oxidation-reduction%20process;orf_classification=Uncharacterized	3.811	1.497	1.567	2.994	1.51	2.186	1.906	2.298	2.217	1.312	2.521	2.189	1.272	2.167	2.156	1.509	1.337	1.6	1.261	1.256	1.217	0.719	1.61	1.492	1.575	1.187	1.916	1.869	1.275	1.958
C3_04480C	Ca22chr3B_C_albicans_SC5314	934445	935407	ID=C3_04480C_B;Name=C3_04480C_B;Note=%28orf19.5902%29%20Protein%20similar%20to%20S.%20cerevisiae%20Ras2%3B%20has%20opposite%20effects%20to%20Ras1%3B%20Tn%20mutation%20affects%20filamentous%20growth%3B%20rat%20catheter%20and%20Spider%20biofilm%20induced;orf_classification=Verified	4.237	4.374	3.935	0.426	0.212	0.78	4.512	4.288	5.819	0.922	0.492	0.769	7.02	7.263	9.153	0.445	0.081	0.291	1.868	2.007	1.59	0.607	0.178	0.293	9.53	11.733	8.719	0.312	0.277	0.835
CR_01590C	Ca22chrRB_C_albicans_SC5314	361882	363520	ID=CR_01590C_B;Name=CR_01590C_B;Note=%28orf19.2546%29%20Putative%20anthranilate%20synthase%20with%20a%20predicted%20role%20in%20tryptophan%20biosynthesis%3B%20regulated%20by%20Gcn2p%20and%20Gcn4p;orf_classification=Uncharacterized	76.535	56.562	65.328	80.958	58.438	66.494	75.566	80.093	74.082	116.902	89.551	74.647	61.707	61.936	65.969	68.387	68.236	61.731	69.181	62.769	74.911	81.977	99.952	111.557	61.733	88.189	69.851	118.275	107.314	135.228
C3_06180C	Ca22chr3B_C_albicans_SC5314	1405936	1406526	ID=C3_06180C_B;Name=C3_06180C_B;Note=%28orf19.7417%29%20TSA%2Falkyl%20hydroperoxide%20peroxidase%20C%20%28AhPC%29%20family%20protein%3B%20similar%20to%20thiol-dependent%20peroxidases%20of%20oxidative%20stress%20signaling%3B%20antigenic%3B%20hyphal%20surface%2C%20nucleus%3B%20yeast-form%20nucleus%2C%20cytoplasm%3B%20biofilm%2C%20phagocytosis%2C%20peroxide%20induced;orf_classification=Verified	2520.44	3023.42	2581.21	1552.15	1794.68	1762.51	2709.63	2607.32	2800.9	2493.85	2895.42	3103.81	4026.42	3811.26	3768.16	2927.93	3161.26	3644.45	3193.47	3289.5	3213.09	2398.09	2501.4	2299.37	2729.43	2442.5	2929.97	2177.8	2143.41	1825.85
C7_02980C	Ca22chr7B_C_albicans_SC5314	644373	647735	ID=C7_02980C_B;Name=C7_02980C_B;Note=%28orf19.5163%29%20Putative%20centrin-binding%20protein%3B%20predicted%20role%20in%20spindle%20pole%20body%20duplication%3B%20induced%20by%20alpha%20pheromone%20in%20SpiderM%20medium%3B%20essential%20for%20growth;orf_classification=Uncharacterized	6.326	5.718	7.741	7.127	8.242	8.335	7.247	7.927	8.84	7.408	8.947	9.374	10.595	11.071	9.915	12.174	12.597	11.664	7.253	6.557	7.951	6.364	7.752	7.001	5.797	5.232	6.452	6.035	6.612	6.294
C4_03900C	Ca22chr4B_C_albicans_SC5314	828722	830479	ID=C4_03900C_B;Name=C4_03900C_B;Note=%28orf19.5046%29%20Protein%20that%20acts%20in%20prenylation%3B%20transcription%20is%20alpha-factor%20induced%3B%20regulated%20in%20response%20to%20lovastatin%20and%20fluconazole%3B%20Hap43p-repressed%20gene;orf_classification=Uncharacterized	9.583	6.104	7.541	5.187	4.224	6.883	6.057	5.561	6.372	9.865	8.772	9.416	3.083	3.556	4.332	5.803	6.171	5.792	4.404	4.218	5.728	5.794	9.055	8.022	2.706	5.242	3.804	9.239	9.887	12.424
C6_01040C	Ca22chr6B_C_albicans_SC5314	201681	204176	ID=C6_01040C_B;Name=C6_01040C_B;Note=%28orf19.107%29%20DEAH-box%20ATP-dependent%20RNA%20helicase%2C%20required%20for%2018S%20rRNA%20synthesis%3B%20rat%20catheter%20biofilm%20induced;orf_classification=Uncharacterized	8.666	5.919	7.64	7.306	5.43	6.953	10.186	10.704	9.935	9.958	9.32	5.334	4.343	4.793	6.075	7.03	5.721	5.913	6.421	5.766	7.196	9.771	8.594	9.095	21.448	26.173	24.846	35.803	33.133	39.881
C4_01440W	Ca22chr4B_C_albicans_SC5314	303646	305001	ID=C4_01440W_B;Name=C4_01440W_B;Note=%28orf19.4641%29%20Myristoyl-CoA%3Aprotein%20N-myristoyltransferase%3B%20attaches%20the%20fatty%20acid%20myristate%20to%20a%20small%20number%20of%20proteins%20at%20an%20N-terminal%20Gly%3B%20essential%3B%20antifungal%20drug%20target%3B%20functional%20homolog%20of%20S.%20cerevisiae%20Nmt1p;orf_classification=Verified	81.75	64.174	76.278	94.692	74.562	84.382	64.843	55.361	69.391	93.557	80.118	67.354	41.624	46.609	46.511	44.729	47.719	34.315	57.618	58.92	60.609	74.455	76.68	84.097	40.145	55.348	47.394	74.613	79.575	77.338
C4_05360C	Ca22chr4B_C_albicans_SC5314	1169174	1170256	ID=C4_05360C_B;Name=C4_05360C_B;Note=%28orf19.1794%29%20Ortholog%28s%29%20have%20RNA%20binding%2C%20translation%20regulator%20activity%20and%20role%20in%20Group%20I%20intron%20splicing%2C%20mitochondrial%20respiratory%20chain%20complex%20IV%20biogenesis%2C%20positive%20regulation%20of%20mitochondrial%20translation;orf_classification=Uncharacterized	4.75	2.364	4.748	2.082	1.321	4.162	5.629	3.762	3.51	10.388	5.06	4.1	2.126	2.422	3.72	4.218	4.325	3.883	3.178	2.763	4.614	5.153	8.275	10.16	2.322	2.944	2.846	6.019	6.828	8.293
C4_06080W	Ca22chr4B_C_albicans_SC5314	1352561	1352737	ID=C4_06080W_B;Name=C4_06080W_B;Note=%28orf19.4418.1%29%20Ortholog%20of%20C.%20parapsilosis%20CDC317%20%3A%20CPAR2_501415%2C%20Candida%20tenuis%20NRRL%20Y-1498%20%3A%20CANTEDRAFT_105081%2C%20Debaryomyces%20hansenii%20CBS767%20%3A%20DEHA2D12298g%20and%20Pichia%20stipitis%20Pignal%20%3A%20psti_CGOB_00211;orf_classification=Uncharacterized	79.219	81.563	99.092	68.655	67.307	75.816	92.684	111.025	121.916	118.311	94.097	77.716	64.935	63.75	67.185	66.442	67.804	46.153	83.924	73.244	70.45	67.047	65.45	88.088	85.274	91.283	87.125	87.105	100.216	73.047
C3_05830W	Ca22chr3B_C_albicans_SC5314	1306098	1308320	ID=C3_05830W_B;Name=C3_05830W_B;Note=%28orf19.7363%29%20Essential%20beta-1%2C6-glucan%20synthase%20subunit%3B%20change%20in%20mRNA%20length%2C%20not%20abundance%2C%20at%20yeast-hypha%20transition%3B%20alkaline%20induced%20by%20Rim101%2C%20on%20cell%20wall%20regeneration%3B%20Spider%20biofilm%20induced%3B%20Bcr1-repressed%20in%20RPMI%20a%2Fa%20biofilms;orf_classification=Verified	74.154	78.416	70.701	88.805	69.858	84.486	39.164	31.512	48.433	62.989	58.622	53.01	46.123	44.297	40.931	50.895	45.317	44.078	47.446	53.699	54.172	57.513	71.526	59.687	31.143	34.718	26.69	40.359	33.609	34.957
C2_10070W	Ca22chr2B_C_albicans_SC5314	2064704	2065848	ID=C2_10070W_B;Name=C2_10070W_B;Note=%28orf19.1774%29%20Predicted%20dehydrogenase%3B%20transcript%20upregulated%20in%20an%20RHE%20model%20of%20oral%20candidiasis%3B%20virulence-group-correlated%20expression%3B%20Spider%20biofilm%20repressed;orf_classification=Uncharacterized	1.084	1.154	1.005	1.074	1.012	1.021	1.04	0.996	0.99	1.448	0.945	0.566	0.584	0.235	0.55	0.686	0.477	0.49	0.478	1.143	0.563	0.34	0.598	0.37	1.009	0.787	1.031	1.095	0.698	0.644
C2_01830W	Ca22chr2B_C_albicans_SC5314	336546	338510	ID=C2_01830W_B;Name=C2_01830W_B;Note=%28orf19.1492%29%20Putative%20component%20of%20the%20U1%20snRNP%3B%20involved%20in%20splicing%3B%20Hap43-induced%20gene%3B%20Spider%20biofilm%20induced;orf_classification=Uncharacterized	6.347	3.655	3.855	4.797	3.293	3.185	3.493	3.593	2.579	8.253	4.027	3.906	1.738	1.847	2.114	1.815	1.549	1.521	1.791	1.807	2.009	3.268	3.629	5.167	0.864	1.939	1.435	2.985	3.253	5.216
C6_03130W	Ca22chr6B_C_albicans_SC5314	658734	658925	ID=C6_03130W_B;Name=C6_03130W_B;Note=%28orf19.5597.1%29%20Has%20domain%28s%29%20with%20predicted%20proton-transporting%20ATP%20synthase%20activity%2C%20rotational%20mechanism%2C%20proton-transporting%20ATPase%20activity%2C%20rotational%20mechanism%20activity%20and%20role%20in%20ATP%20synthesis%20coupled%20proton%20transport;orf_classification=Uncharacterized	760.903	755.46	846.213	706.08	568.171	733.11	949.717	882.673	961.179	1828.55	1485.71	1003.55	937.553	907.889	971.773	1174.83	1190.37	1074.45	988.96	854.573	1103.6	1219.01	1504.76	1697.19	922.303	1239.96	1152.44	1570.14	1705.78	2030.89
C4_06920C	Ca22chr4B_C_albicans_SC5314	1540080	1540523	ID=C4_06920C_B;Name=C4_06920C_B;Note=%28orf19.3117%29%20Extracellular-associated%20protein%3B%20repressed%20by%20Rim101%20at%20pH%208%3B%20regulated%20by%20Tsa1%2C%20Tsa1B%20in%20minimal%20media%20at%2037%20deg%3B%20induced%20by%20ketoconazole%2C%20nitric%20oxide%2C%20Hap43%3B%20required%20for%20normal%20RPMI%20biofilm%20formation%3B%20Bcr1%20induced%20in%20RPMI;orf_classification=Verified	451.955	451.982	403.757	21311.8	36780.9	37223.8	482.326	361.819	2469.48	30159.5	50090.6	64192.3	473.078	566.151	465.409	18043.7	20042.6	36146	1813.18	1211.48	1992.15	14549.1	12867.6	13886.3	752.994	739.231	1180.13	10689	17402	15975.9
C5_00540C	Ca22chr5B_C_albicans_SC5314	109827	110888	ID=C5_00540C_B;Name=C5_00540C_B;Note=%28orf19.935%29%20Protein%20with%20some%20similarity%20to%20agglutinin%20subunit%3B%20expression%20regulated%20upon%20white-opaque%20switch%3B%20Spider%20biofilm%20induced;orf_classification=Uncharacterized	1.169	3.11	1.147	0.676	0.898	0.943	0.066	0.102	0.126	0.558	0.701	0.436	1.469	0.887	1.186	0.336	0.735	0.44	1.473	1.82	0.835	1.039	2.687	2.325	3.968	3.72	3.706	0.756	1.066	0.379
C2_07630C	Ca22chr2B_C_albicans_SC5314	1556518	1556883	ID=C2_07630C_B;Name=C2_07630C_B;Note=%28orf19.1862%29%20Possible%20stress%20protein%3B%20increased%20transcription%20associated%20with%20CDR1%20and%20CDR2%20overexpression%20or%20fluphenazine%20treatment%3B%20regulated%20by%20Sfu1%2C%20Nrg1%2C%20Tup1%3B%20stationary%20phase%20enriched%20protein%3B%20Spider%20biofilm%20induced;orf_classification=Uncharacterized	250.556	148.726	172.606	104.364	70.879	79.284	128.895	188.266	177.638	39.707	30.742	17.851	40.054	38.655	34.119	3.516	8.334	5.883	42.18	34.294	45.882	5.151	7.343	8.688	34.979	49.328	41.832	12.902	7.841	6.788
C7_03600W	Ca22chr7B_C_albicans_SC5314	800427	802697	ID=C7_03600W_B;Name=C7_03600W_B;Note=%28orf19.6692%29%20Putative%20alpha-1%2C2-mannosyltransferase%3B%20mutant%20sensitive%20to%20calcofluor%2C%20SDS%20and%20growth%20at%2042%20deg%3B%20present%20in%20detergent-resistant%20membrane%20fraction%20%28possible%20lipid%20raft%20component%29%3B%20predicted%20N-terminal%20acetylation%20and%20transmembrane%20helix;orf_classification=Verified	71.258	41.395	52.292	63.064	48.736	63.301	48.02	44.332	46.382	83.208	53.065	59.503	21.708	25.927	25.103	38.29	40.132	35.455	31.054	26.254	33.66	43.272	48.56	55.414	27.852	40.573	31.957	65.527	72.599	88.552
C3_02690C	Ca22chr3B_C_albicans_SC5314	580799	582559	ID=C3_02690C_B;Name=C3_02690C_B;Note=%28orf19.261%29%20Ortholog%28s%29%20have%20dolichol%20kinase%20activity%2C%20role%20in%20protein%20glycosylation%20and%20endoplasmic%20reticulum%20membrane%20localization;orf_classification=Uncharacterized	38.737	23.25	25.541	27.636	25.994	30.279	26.771	29.267	28.662	45.207	40.289	29.301	22.348	21.454	25.016	29.777	28.939	24.562	24.2	20.912	28.866	28.219	39.302	40.601	12.27	23.49	19.398	30.487	31.767	40.975
CR_08630W	Ca22chrRB_C_albicans_SC5314	1857127	1858875	ID=CR_08630W_B;Name=CR_08630W_B;Note=%28orf19.6437%29%20Similar%20to%20anaphase-promoting%20complex%20component%3B%20possibly%20transcriptionally%20regulated%20by%20Tac1p;orf_classification=Uncharacterized	30.891	35.067	36.893	36.145	39.298	44.752	32.402	36.3	34.996	39.798	43.234	47.981	47.592	51.735	49.404	53.07	53.054	56.084	39.478	33.346	42.1	40.171	46.847	40.355	27.079	26.028	28.041	43.851	39.105	42.865
CR_06030C	Ca22chrRB_C_albicans_SC5314	1282563	1284950	ID=CR_06030C_B;Name=CR_06030C_B;Note=%28orf19.3852%29%20Has%20domain%28s%29%20with%20predicted%20carbohydrate%20binding%2C%20catalytic%20activity%20and%20role%20in%20carbohydrate%20metabolic%20process;orf_classification=Uncharacterized	0.247	0.035	0.057	0.043	0.086	0.105	0.088	0.045	0.056	0.099	0.283	0.116	0.249	0.113	0.263	0.149	0.131	0.078	0.36	0.261	0.236	0.109	0.143	0.354	0.455	0.812	0.577	0.252	0.195	0.224
C2_06550W	Ca22chr2B_C_albicans_SC5314	1330907	1331662	ID=C2_06550W_B;Name=C2_06550W_B;Note=%28orf19.31%29%20Ortholog%20of%20C.%20parapsilosis%20CDC317%20%3A%20CPAR2_201960%2C%20C.%20dubliniensis%20CD36%20%3A%20Cd36_20900%2C%20Candida%20tropicalis%20MYA-3404%20%3A%20CTRG_04756%20and%20Candida%20albicans%20WO-1%20%3A%20CAWG_04394;orf_classification=Uncharacterized	10.877	7.54	12.982	8.952	7.034	8.947	6.12	9.346	6.973	10.734	9.49	7.895	11.5	10.857	10.997	11.9	12.19	9.151	5.9	7.094	5.865	3.95	6.873	8.494	5.667	8.071	7.378	9.091	7.758	8.958
CR_03750C	Ca22chrRB_C_albicans_SC5314	836812	837993	ID=CR_03750C_B;Name=CR_03750C_B;Note=%28orf19.4374%29%20Putative%20component%20of%20the%20U1%20snRNP%2C%20involved%20in%20splicing%3B%20ortholog%20of%20S.%20cerevisiae%20PRP42;orf_classification=Uncharacterized	29.214	24.799	29.249	28.7	28.881	28.105	26.498	24.451	21.949	37.367	26.501	30.167	22.747	22.642	24.126	28.196	29.389	26.8	24.683	22.991	25.157	32.94	33.414	36.697	16.503	26.562	17.145	34.828	36.745	39.688
C1_02520W	Ca22chr1B_C_albicans_SC5314	530215	531951	ID=C1_02520W_B;Name=C1_02520W_B;Note=%28orf19.2941%29%20Putative%20cell%20wall%20protein%3B%20substrate%20for%20Kex2p%20processing%20in%20vitro%3B%20expression%20regulated%20by%20white-opaque%20switch%3B%20alkaline%20repressed%3B%20possibly%20essential%20%28UAU1%20method%29%3B%20flow%20model%20biofilm%20induced%3B%20Spider%20biofilm%20induced;orf_classification=Uncharacterized	0.17	1.901	0.312	0.118	0.118	0.048	0.04	0.031	0.038	0.034	0.195	0.027	0.898	0.387	1.304	0.123	0.045	0.108	0.27	0.861	0.557	0.261	0.328	0.284	2.112	1.835	2.491	0.087	0.268	0.039
C1_12290C	Ca22chr1B_C_albicans_SC5314	2680523	2682532	ID=C1_12290C_B;Name=C1_12290C_B;Note=%28orf19.5234%29%20Rhomboid-like%20protein%3B%20similar%20to%20putative%20intramembrane%20serine%20proteases%3B%20role%20in%20filamentous%20growth%3B%20Gcn4-regulated%3B%20caspofungin%20repressed%3B%20Spider%20biofilm%20induced;orf_classification=Verified	30.024	18.726	27.053	37.005	32.126	34.081	19.445	21.993	18.144	35.334	25.269	29.281	18.581	18.728	18.221	18.74	14.831	17.335	19.022	17.793	17.754	27.303	35.538	38.024	18.693	22.198	20.419	35.536	31.937	36.363
C4_02560C	Ca22chr4B_C_albicans_SC5314	529970	531346	ID=C4_02560C_B;Name=C4_02560C_B;Note=%28orf19.2745%29%20Putative%20transcription%20factor%20with%20zinc%20cluster%20DNA-binding%20motif%3B%20similar%20to%20S.%20cerevisiae%20Ume6p%2C%20which%20is%20a%20transcription%20factor%20involved%20in%20the%20regulation%20of%20meiotic%20genes;orf_classification=Uncharacterized	0.258	0.06	0.098	0.074	0.049	0.061	0.102	0.079	0.048	0.129	0.049	0.034	0.054	0.049	0.046	0.155	0.057	0.068	0.057	0.045	0.117	0.047	0.041	0.102	0.099	0.05	0.048	0.073	0.048	0.097
C7_03320C	Ca22chr7B_C_albicans_SC5314	732653	735811	ID=C7_03320C_B;Name=C7_03320C_B;Note=%28orf19.1343%29%20Putative%20RNA%20polymerase%20II%20mediator%20complex%20subunit%3B%20induced%20by%20nitric%20oxide;orf_classification=Uncharacterized	23.74	15.309	19.95	24.871	21.472	24.322	21.482	21.107	23.57	32.612	27.377	25.227	20.774	20.998	20.833	24.092	23.093	19.188	17.1	17.787	18.357	20.367	24.017	25.796	15.956	22.301	19.713	26.954	24.954	27.925
C4_01360W	Ca22chr4B_C_albicans_SC5314	278259	278678	ID=C4_01360W_B;Name=C4_01360W_B;Note=%28orf19.4651%29%20GPI-anchored%20cell%20surface%20protein%20of%20unknown%20function%3B%20greater%20mRNA%20abundance%20observed%20in%20a%20cyr1%20homozygous%20null%20mutant%20than%20in%20wild%20type;orf_classification=Verified	377.734	231.158	338.312	489.273	486.314	566.066	230.749	227.35	216.928	645.626	516.411	438.166	170.208	177.826	194.545	504.913	448.809	519.642	316.522	284.177	374.134	1107.03	1095.33	1152.42	193.034	266.419	245.229	400.916	485.766	545.269
C5_04550W	Ca22chr5B_C_albicans_SC5314	991375	992283	ID=C5_04550W_B;Name=C5_04550W_B;Note=%28orf19.3939%29%20Ortholog%28s%29%20have%20role%20in%20protein%20folding%20in%20endoplasmic%20reticulum%20and%20ER%20membrane%20protein%20complex%2C%20cell%20division%20site%2C%20cytosol%2C%20mitotic%20spindle%20pole%20body%2C%20nucleus%20localization;orf_classification=Uncharacterized	60.835	68.417	78.988	58.869	60.808	68.518	57.365	53.263	55.629	79.417	68.713	61.019	42.255	53.719	50.428	59.446	57.123	67.66	100.529	93.139	96.476	94.399	124.854	130.929	36.274	47.742	45.683	92.144	95.66	105.455
C2_10680W	Ca22chr2B_C_albicans_SC5314	2197234	2198445	ID=C2_10680W_B;Name=C2_10680W_B;Note=%28orf19.5346%29%20Ortholog%28s%29%20have%20role%20in%20transcription%20from%20RNA%20polymerase%20II%20promoter%20and%20transcription%20factor%20TFIID%20complex%20localization;orf_classification=Uncharacterized	28.832	26.433	26.235	22.746	26.423	30.163	28.79	31.554	24.872	30.726	39.073	48.881	32.173	32.511	34.175	41.628	41.929	51.733	38.979	29.518	31.714	38.71	40.968	36.836	25.908	27.906	34.091	29.787	27.041	30.909
C1_12910W	Ca22chr1B_C_albicans_SC5314	2811891	2812055	ID=C1_12910W_B;Name=C1_12910W_B;Note=%28orf19.4921.1%29%20Protein%20of%20unknown%20function%3B%20Spider%20biofilm%20repressed;orf_classification=Uncharacterized	7.565	8.049	5.771	7.493	7.472	5.594	2.134	2.317	1.625	31.381	22.67	12.116	14.48	8.193	11.889	7.826	10.939	5.124	24.78	15.189	16.201	6.326	29.904	20.626	12.837	28.291	19.979	26.883	19.481	29.805
C2_06280C	Ca22chr2B_C_albicans_SC5314	1277154	1278341	ID=C2_06280C_B;Name=C2_06280C_B;Note=%28orf19.5491%29%20Ortholog%20of%20C.%20dubliniensis%20CD36%20%3A%20Cd36_20670%2C%20C.%20parapsilosis%20CDC317%20%3A%20CPAR2_104720%2C%20Candida%20tenuis%20NRRL%20Y-1498%20%3A%20CANTEDRAFT_103989%20and%20Debaryomyces%20hansenii%20CBS767%20%3A%20DEHA2F02046g;orf_classification=Uncharacterized	5.176	3.545	2.847	3.882	2.81	4.356	3.834	3.109	3.144	12.359	10.023	6.346	3.126	2.434	3.603	4.625	5.782	6.607	1.843	3.725	3.934	4.151	5.669	7.184	2.117	3.967	2.153	6.247	7.514	10.041
C2_04930C	Ca22chr2B_C_albicans_SC5314	1027374	1029611	ID=C2_04930C_B;Name=C2_04930C_B;Note=%28orf19.3523%29%20Protein%20kinase%20of%20the%20Cdc2%20subfamily%20involved%20in%20hyphal%20development%2C%20virulence%3B%20promotes%20hyphal%20development%20independently%20of%20Cph1%20and%20Efg1%3B%20functionally%20complements%20pheromone%20hypersensitivity%20of%20S.%20cerevisiae%20sgv1%20mutant%3B%20Hap43p-repressed;orf_classification=Verified	13.284	11.543	14.777	15.426	13.726	14.39	14.772	17.858	13.316	19.542	12.994	13.324	11.711	12.915	12.877	15.874	15.934	13.94	12.053	11.804	11.805	15.419	15.729	18.712	10.534	11.949	9.257	10.795	9.997	11.704
C3_00020W	Ca22chr3B_C_albicans_SC5314	3999	4823	ID=C3_00020W_B;Name=C3_00020W_B;Note=%28orf19.5475%29%20Sef1p-%2C%20Sfu1p-%2C%20and%20Hap43p-regulated%20gene;orf_classification=Dubious	0.072	0.1	0.082	0.124	0.083	0.101	0.085	0.066	0.081	0.072	0.082	0.056	0.09	0.163	0.076	0.087	0.095	0.113	0.664	1.738	1.173	0.629	0.83	1.026	0.412	0.336	0.557	0.426	0.081	0.163
CR_00440C	Ca22chrRB_C_albicans_SC5314	108226	112632	ID=CR_00440C_B;Name=CR_00440C_B;Note=%28orf19.7489%29%20Ortholog%28s%29%20have%20Rho%20GTPase%20activator%20activity;orf_classification=Uncharacterized	35.224	31.476	33.17	39.766	38.104	40.828	37.452	36.613	36.706	57.584	50.705	46.734	39.683	38.534	39.628	55.816	51.797	45.412	34.109	35.477	36.073	40.409	48.328	52.925	36.853	43.253	39.027	52.124	49.76	54.149
C2_05510C	Ca22chr2B_C_albicans_SC5314	1123537	1124844	ID=C2_05510C_B;Name=C2_05510C_B;Note=%28orf19.3581%29%20Ortholog%28s%29%20have%20histone%20binding%20activity%2C%20role%20in%20DNA%20replication-dependent%20nucleosome%20assembly%20and%20CAF-1%20complex%2C%20cytoplasm%2C%20nucleus%20localization;orf_classification=Uncharacterized	55.733	53.78	62.84	47.87	42.609	50.791	52.976	51.206	57.154	77.395	72.665	64.029	49.455	51.765	54.523	60.284	60.572	55.72	50.586	42.549	52.178	50.798	60.254	60.873	36.06	44.135	44.422	59.223	66.762	70.341
C2_06850W	Ca22chr2B_C_albicans_SC5314	1404289	1404968	ID=C2_06850W_B;Name=C2_06850W_B;Note=%28orf19.2237.1%29%20Ortholog%20of%20Slx9%20required%20for%20pre-rRNA%20processing%3B%20associated%20with%2090S%20pre-ribosome%20and%2043S%20small%20ribosomal%20subunit%20precursor%2C%20interacts%20with%20U3%20snoRNA%20in%20S.%20cerevisiae%3B%20gene%20has%20intron%3B%20Spider%20biofilm%20induced;orf_classification=Uncharacterized	35.064	38.638	43.107	28.805	18.148	27.635	37.84	30.297	26.498	46.436	29.069	33.824	18.252	22.956	24.362	23.418	19.528	25.989	35.335	29.624	28.933	43.066	34.35	32.277	27.804	32.024	25.575	49.804	43.719	54.83
C3_07040C	Ca22chr3B_C_albicans_SC5314	1614396	1615097	ID=C3_07040C_B;Name=C3_07040C_B;Note=%28orf19.6796%29%20Predicted%20Nudix%20hydrolase%20family%20member%20with%20ADP-ribose%20pyrophosphatase%20activity%3B%20role%20in%20metabolism%20of%20O-acetyl-ADP-ribose%20to%20AMP%20and%20acetylated%20ribose%205%27-phosphate%3B%20rat%20catheter%20biofilm%20repressed;orf_classification=Uncharacterized	35.986	30.482	40.308	30.384	25.64	26.292	73.506	67.21	64.451	85.4	63.354	51.615	56.532	57.41	62.448	58.386	50.848	40.623	57.192	46.018	62.023	52.443	55.236	65.846	39.041	56.407	57.397	63.035	70.356	82.434
CR_06250W	Ca22chrRB_C_albicans_SC5314	1330731	1331630	ID=CR_06250W_B;Name=CR_06250W_B;Note=%28orf19.3877%29%20Ortholog%20of%20C.%20dubliniensis%20CD36%20%3A%20Cd36_73360%20and%20Candida%20albicans%20WO-1%20%3A%20CAWG_01936;orf_classification=Uncharacterized	19.978	15.05	16.166	14.01	13.48	13.266	9.968	14.007	11.415	13.884	12.031	14.033	11.474	13.153	13.153	10.707	10.411	11.528	9.476	7.758	9.583	7.356	8.437	8.936	7.327	10.399	11.444	11.536	11.105	10.726
C2_02340C	Ca22chr2B_C_albicans_SC5314	462391	463838	ID=C2_02340C_B;Name=C2_02340C_B;Note=%28orf19.1553%29%20Putative%20epsin%3B%20induced%20during%20the%20mating%20process%3B%20transcript%20is%20upregulated%20in%20an%20RHE%20model%20of%20oral%20candidiasis;orf_classification=Uncharacterized	47.687	49.432	48.491	52.439	50.861	58.96	54.237	51.241	46.835	72.237	65.027	60.07	49.697	51.028	54.682	57.605	53.633	51.168	60.76	54.184	68.83	65.599	74.563	79.334	66.08	65.133	71.508	95.56	89.097	104.073
C2_06210C	Ca22chr2B_C_albicans_SC5314	1266860	1268038	ID=C2_06210C_B;Name=C2_06210C_B;Note=%28orf19.5484%29%20Putative%203-phosphoserine%20aminotransferase%3B%20predicted%20role%20in%20serine%20and%20glycine%20biosynthesis%3B%20protein%20present%20in%20exponential%20and%20stationary%20yeast%20growth%20phases%3B%20Spider%20biofilm%20repressed;orf_classification=Uncharacterized	127.134	138.808	141.049	188.458	172.398	186.122	129.025	148.507	120.49	184.798	170.311	147.612	124.862	103.973	112.819	162.885	158.047	149.481	140.712	142.102	162.738	214.05	193.394	205.609	123.254	154.312	143.465	270.997	243.351	238.851
CR_07160C	Ca22chrRB_C_albicans_SC5314	1560525	1561865	ID=CR_07160C_B;Name=CR_07160C_B;Note=%28orf19.733%29%20Ortholog%28s%29%20have%20endoplasmic%20reticulum%20localization;orf_classification=Uncharacterized	38.18	41.435	43.232	43.558	39.934	44.499	54.859	71.454	61.416	49.267	51	53.865	42.81	45.275	41.305	28.734	32.13	35.535	54.181	64.134	52.695	46.886	29.619	32.711	31.725	30.284	34.183	31.368	25.233	25.385
C7_01820C	Ca22chr7B_C_albicans_SC5314	392022	392513	ID=C7_01820C_B;Name=C7_01820C_B;Note=%28orf19.6538%29%20Predicted%20ortholog%20of%20S.%20cerevisiae%20Tfp3%2FVma11%3B%20c%27%20subunit%20of%20the%20V0%20subcomplex%20of%20the%20vacuolar%20ATPase%3B%20required%20for%20hemoglobin-iron%20utilization%3B%20Spider%20biofilm%20repressed;orf_classification=Uncharacterized	174.347	180.963	203.069	201.881	185.939	199.406	201.047	207.609	249.584	227.344	268.596	235.472	260.118	258.207	266.063	288.265	256.548	243.209	177.312	141.8	167.425	138.257	162.25	152.423	197.369	254.149	219.946	296.414	332.521	270.431
C1_05600W	Ca22chr1B_C_albicans_SC5314	1169213	1173928	ID=C1_05600W_B;Name=C1_05600W_B;Note=%28orf19.2495%29%20Beta-1%2C3-glucan%20synthase%20subunit%3B%2010%20predicted%20transmembrane%20regions%3B%20caspofungin%20induced%3B%20repressed%20by%20yeast-to-hypha%20transition%3B%20young%20biofilm%20repressed%2C%20induced%20by%20biofilm%20drug%20exposure%3B%20Bcr1-repressed%20in%20RPMI%20a%2Fa%20biofilms;orf_classification=Verified	3.533	2.8	3.455	4.126	2.845	3.626	3.786	5.48	5.173	5.395	6.036	5.175	3.856	3.676	4.242	3.403	2.928	2.337	2.851	3.579	3.142	2.902	3.604	3.303	2.722	3.349	3.878	3.336	3.713	3.579
C7_00130W	Ca22chr7B_C_albicans_SC5314	17255	18298	ID=C7_00130W_B;Name=C7_00130W_B;Note=%28orf19.7110%29%20Ortholog%28s%29%20have%20tRNA-specific%20adenosine-37%20deaminase%20activity%2C%20role%20in%20tRNA%20modification%20and%20cytosol%2C%20nucleus%20localization;orf_classification=Uncharacterized	32.569	41.843	44.784	26.508	22.063	23.988	24.165	31.069	28.559	24.728	20.221	17.5	54.787	57.91	62.475	47.787	45.691	42.252	21.655	20.898	21.615	16.722	22.471	19.999	53	46.476	53.844	23.969	28.397	23.818
CR_07630C	Ca22chrRB_C_albicans_SC5314	1656592	1657270	ID=CR_07630C_B;Name=CR_07630C_B;Note=%28orf19.6286.2%29%20Putative%20ribosomal%20protein%3B%20repressed%20upon%20phagocytosis%20by%20murine%20macrophage%3B%20Spider%20biofilm%20repressed;orf_classification=Uncharacterized	6994.5	6790.21	7669.68	3964.77	3387.97	4834.33	9080.14	6917.93	5024.22	8976.6	6297.74	6338.1	3813.8	4594.8	4918.39	5748.38	6126.11	6150.06	6010.73	5257.2	6486.31	6514.88	8237.69	8461.86	7062.49	7268.91	7079.95	9805.19	9524.64	12619.1
CR_06020W	Ca22chrRB_C_albicans_SC5314	1280908	1282035	ID=CR_06020W_B;Name=CR_06020W_B;Note=%28orf19.3851%29%20Protein%20of%20unknown%20function%3B%20induced%20by%20alpha%20pheromone%20in%20SpiderM%20medium;orf_classification=Uncharacterized	7.129	7.101	8.097	6.905	7.672	8.362	5.777	6.743	7.332	10.288	9.597	9.841	6.848	8.942	7.869	8.668	7.128	7.705	7.351	5.028	6.144	9.147	9.918	10.88	6.387	9.032	7.443	7.557	6.319	6.833
C1_01460W	Ca22chr1B_C_albicans_SC5314	284654	287632	ID=C1_01460W_B;Name=C1_01460W_B;Note=%28orf19.3332%29%20Ortholog%20of%20Bre4%20in%20S.%20cerevisiae%20has%20a%20role%20in%20brefeldin%20A%20resistence%3B%20a%20drug%20that%20affect%20intracellular%20transport%3B%20Spider%20biofilm%20induced;orf_classification=Uncharacterized	15.335	12.273	14.459	14.958	11.133	11.79	14.247	19.411	19.87	14.64	15.526	12.786	17.145	18.771	19.642	15.037	15.505	11.538	10.996	9.118	11.707	10.821	10.896	12.068	12.976	15.115	14.237	10.7	11.242	9.893
C1_05710C	Ca22chr1B_C_albicans_SC5314	1192523	1194196	ID=C1_05710C_B;Name=C1_05710C_B;Note=%28orf19.2479%29%20Putative%20gamma-aminobutyric%20acid%2Fpolyamine%20permease%3B%20nitrogen%20catabolite%20repressed%20gene%2C%20induced%20in%20absence%20of%20preferred%20N%20sources%3B%20transcriptionally%20induced%20upon%20phagocytosis%20by%20macrophage%3B%20gene%20regulation%20by%20nitrogen%20source%20requires%20Gat1p;orf_classification=Uncharacterized	2.366	2.022	2.626	4.04	2.564	3.24	2.218	3.115	2.231	4.632	3.313	3.618	2.44	1.124	1.654	2.046	1.958	1.451	1.542	1.117	0.818	1.783	1.636	1.39	1.624	1.614	2.546	4.133	3.262	3.082
C7_01960W	Ca22chr7B_C_albicans_SC5314	419934	421988	ID=C7_01960W_B;Name=C7_01960W_B;Note=%28orf19.6525%29%20S.%20cerevisiae%20ortholog%20Inp1%20is%20a%20peripheral%20membrane%20protein%20of%20peroxisomes%20involved%20in%20peroxisomal%20inheritance%3B%20induced%20by%20Mnl1%20under%20weak%20acid%20stress;orf_classification=Uncharacterized	31.783	31.048	35.938	37.889	38.382	45.15	27.779	34.882	30.691	36.922	29.849	38.763	31.614	35.425	34.143	43.15	41.619	39.683	27.851	25.771	29.674	29.799	39.202	44.636	27.64	26.567	31.585	37.953	30.201	36.838
C3_03680W	Ca22chr3B_C_albicans_SC5314	777348	779117	ID=C3_03680W_B;Name=C3_03680W_B;Note=%28orf19.6951%29%20Ortholog%28s%29%20have%20sphinganine-1-phosphate%20aldolase%20activity%20and%20role%20in%20calcium-mediated%20signaling%2C%20cellular%20response%20to%20starvation%2C%20sphingolipid%20metabolic%20process;orf_classification=Uncharacterized	38.873	40.481	37.907	66.106	62.308	60.014	23.231	27.001	32.546	28.391	22.812	32.156	32.596	31.295	28.16	36.277	33.245	33.62	29.511	32.915	33.453	36.579	34.074	32.825	21.421	20.786	22.263	32.881	34.314	24.112
C3_01990W	Ca22chr3B_C_albicans_SC5314	436120	437364	ID=C3_01990W_B;Name=C3_01990W_B;Note=%28orf19.1649%29%20Putative%20GTPase-activating%20protein%3B%20protein%20level%20decreases%20in%20stationary%20phase%20cultures%3B%20Spider%20biofilm%20repressed;orf_classification=Uncharacterized	73.753	48.943	66.022	70.297	57.464	72.537	61.062	63.66	69.155	90.683	89.603	57.428	40.745	40.236	41.004	52.79	53.231	37.827	37.442	34.241	42.199	50.4	54.78	73.699	39.251	55.611	47.725	82.076	75.333	97.157
C4_05290W	Ca22chr4B_C_albicans_SC5314	1151723	1154191	ID=C4_05290W_B;Name=C4_05290W_B;Note=%28orf19.1291%29%20Ortholog%28s%29%20have%204-amino-4-deoxychorismate%20synthase%20activity%2C%20role%20in%20para-aminobenzoic%20acid%20biosynthetic%20process%20and%20cytosol%2C%20nucleus%20localization;orf_classification=Uncharacterized	28.462	20.658	24.843	22.364	17.268	24.803	23.176	20.344	20.871	38.758	32.018	36.137	16.238	17.123	18.273	22.449	21.49	20.466	20.424	16.83	26.49	39.985	44.456	45.772	11.805	21.409	14.099	38.204	34.655	41.375
[truncated: 6,183 more rows]

## Sheet: Table S3C
C. List of Efg1-responsive genes in each clinical isolate background determined by RNA-seq
Efg1-repressed (up in mutant)						Efg1-activated (down in mutant)
P76067	P57055	P87	P75010	SC5314		P76067	P57055	P87	P75010	SC5314
orf19.5137	CTN1	orf19.5137	FRE10	PGA38		TRY4	PLB1	CTN1	orf19.215	orf19.215
PGA38	RGT1	PGA38	snR189c	FRE10		ALS3	ALS3	PLB1	CTN1	PLB1
[truncated: 539 more rows]

## Sheet: Table S3D
D. Set intersections of Efg1-responsive genes
[truncated: 140 more rows]
[truncated: 11 more columns]
