# Supplementary material for: Circuit diversification in a biofilm regulatory network
Source: PLoS Pathog. 2019 May 22;15(5):e1007787. doi: 10.1371/journal.ppat.1007787 (PMC6530872; doi:10.1371/journal.ppat.1007787)
Supplement: S4 Table — GO Term Finder results are shown for the listed sets of Efg1-responsive genes. Results are separated by process, function, and component. (XLSX) [file ppat.1007787.s011.xlsx]

## Sheet: Table S4
Table S4. GO term descriptors for Efg1-responsive genes.
Common - P76067 down	process	GOID	GO_term	Cluster frequency	Background frequency	Corrected P-value	False discovery rate	Gene(s) annotated to the term	Directly Annotated GOID List
		42866	pyruvate biosynthetic process	12 out of 58 genes, 20.7%	17 out of 6473 background genes, 0.3%	1.86e-19	0	ENO1:GPM1:CDC19:TDH3:TPI1:FBA1:PFK1:PGK1:PFK2:HXK2:PGI1:GLK1	6096:44406:19660:6006:30448:46323:32889:36180:51701:6000:61621:44409:1902600:51156:30447:6013:6002:44416:48315:30388:71852:71216:9267:55114:1302:7035:70072:6094:7163:46015:32445:15810:46835:1678:15976:7160:36170:51453:72593:6915:51211:15886
		6096	glycolytic process	12 out of 58 genes, 20.7%	17 out of 6473 background genes, 0.3%	1.86e-19	0	ENO1:GPM1:CDC19:TDH3:TPI1:FBA1:PFK1:PGK1:PFK2:HXK2:PGI1:GLK1	6096:44406:19660:6006:30448:46323:32889:36180:51701:6000:61621:44409:1902600:51156:30447:6013:6002:44416:48315:30388:71852:55114:9267:71216:1302:70072:7035:6094:7163:46015:32445:15810:46835:1678:7160:15976:36170:51453:72593:6915:51211:15886
		6757	ATP generation from ADP	12 out of 58 genes, 20.7%	17 out of 6473 background genes, 0.3%	1.86e-19	0	ENO1:GPM1:CDC19:TDH3:TPI1:FBA1:PFK1:PGK1:PFK2:HXK2:PGI1:GLK1	6096:44406:19660:6006:30448:46323:32889:36180:51701:6000:61621:44409:1902600:51156:30447:6013:6002:44416:48315:30388:71852:55114:9267:71216:1302:70072:7035:6094:7163:46015:32445:15810:46835:1678:7160:15976:36170:51453:72593:6915:51211:15886
		6165	nucleoside diphosphate phosphorylation	12 out of 58 genes, 20.7%	19 out of 6473 background genes, 0.3%	1.49e-18	0	ENO1:GPM1:CDC19:TDH3:TPI1:FBA1:PFK1:PGK1:PFK2:HXK2:PGI1:GLK1	6096:44406:19660:6006:30448:46323:32889:36180:51701:6000:61621:44409:1902600:51156:30447:6013:6002:44416:48315:30388:71852:55114:9267:71216:1302:70072:7035:6094:7163:46015:32445:15810:46835:1678:7160:15976:36170:51453:72593:6915:51211:15886
		6090	pyruvate metabolic process	13 out of 58 genes, 22.4%	29 out of 6473 background genes, 0.4%	1.35e-17	0	ENO1:GPM1:CDC19:TDH3:TPI1:FBA1:GRP2:PFK1:PGK1:PFK2:HXK2:PGI1:GLK1	6096:44406:19660:6006:30448:46323:32889:36180:51701:6000:61621:44409:1902600:51156:30447:6013:6002:44416:48315:30388:71852:55114:9267:71216:1302:70072:7035:6094:7163:46015:32445:9438:15810:46835:1678:7160:15976:36170:51453:72593:6915:51211:6090:15886
		46031	ADP metabolic process	12 out of 58 genes, 20.7%	22 out of 6473 background genes, 0.3%	1.88e-17	0	ENO1:GPM1:CDC19:TDH3:TPI1:FBA1:PFK1:PGK1:PFK2:HXK2:PGI1:GLK1	6096:44406:19660:6006:30448:46323:32889:36180:51701:6000:61621:44409:1902600:51156:30447:6013:6002:44416:48315:30388:71852:55114:9267:71216:1302:70072:7035:6094:7163:46015:32445:15810:46835:1678:7160:15976:36170:51453:72593:6915:51211:15886
		46939	nucleotide phosphorylation	12 out of 58 genes, 20.7%	22 out of 6473 background genes, 0.3%	1.88e-17	0	ENO1:GPM1:CDC19:TDH3:TPI1:FBA1:PFK1:PGK1:PFK2:HXK2:PGI1:GLK1	6096:44406:19660:6006:30448:46323:32889:36180:51701:6000:61621:44409:1902600:51156:30447:6013:6002:44416:48315:30388:71852:55114:9267:71216:1302:70072:7035:6094:7163:46015:32445:15810:46835:1678:7160:15976:36170:51453:72593:6915:51211:15886
		46434	organophosphate catabolic process	14 out of 58 genes, 24.1%	39 out of 6473 background genes, 0.6%	1.98e-17	0	PLB5:ENO1:GPM1:CDC19:TDH3:TPI1:FBA1:PFK1:PGK1:PLB1:PFK2:HXK2:PGI1:GLK1	6096:44406:19660:6006:30448:46323:32889:36180:51701:6000:61621:44409:1902600:51156:30447:6013:6002:44416:48315:9395:30388:71852:44001:55114:9267:71216:6644:1302:70072:7035:6094:7163:46015:32445:15810:46835:1678:7160:15976:36170:51453:72593:9405:6915:51211:15886
		9135	purine nucleoside diphosphate metabolic process	12 out of 58 genes, 20.7%	23 out of 6473 background genes, 0.4%	3.91e-17	0	ENO1:GPM1:CDC19:TDH3:TPI1:FBA1:PFK1:PGK1:PFK2:HXK2:PGI1:GLK1	6096:44406:19660:6006:30448:46323:32889:36180:51701:6000:61621:44409:1902600:51156:30447:6013:6002:44416:48315:30388:71852:55114:9267:71216:1302:70072:7035:6094:7163:46015:32445:15810:46835:1678:7160:15976:36170:51453:72593:6915:51211:15886
		9179	purine ribonucleoside diphosphate metabolic process	12 out of 58 genes, 20.7%	23 out of 6473 background genes, 0.4%	3.91e-17	0	ENO1:GPM1:CDC19:TDH3:TPI1:FBA1:PFK1:PGK1:PFK2:HXK2:PGI1:GLK1	6096:44406:19660:6006:30448:46323:32889:36180:51701:6000:61621:44409:1902600:51156:30447:6013:6002:44416:48315:30388:71852:55114:9267:71216:1302:70072:7035:6094:7163:46015:32445:15810:46835:1678:7160:15976:36170:51453:72593:6915:51211:15886
		9166	nucleotide catabolic process	12 out of 58 genes, 20.7%	24 out of 6473 background genes, 0.4%	7.77e-17	0	ENO1:GPM1:CDC19:TDH3:TPI1:FBA1:PFK1:PGK1:PFK2:HXK2:PGI1:GLK1	6096:44406:19660:6006:30448:46323:32889:36180:51701:6000:61621:44409:1902600:51156:30447:6013:6002:44416:48315:30388:71852:55114:9267:71216:1302:70072:7035:6094:7163:46015:32445:15810:46835:1678:7160:15976:36170:51453:72593:6915:51211:15886
		9185	ribonucleoside diphosphate metabolic process	12 out of 58 genes, 20.7%	25 out of 6473 background genes, 0.4%	1.48e-16	0	ENO1:GPM1:CDC19:TDH3:TPI1:FBA1:PFK1:PGK1:PFK2:HXK2:PGI1:GLK1	6096:44406:19660:6006:30448:46323:32889:36180:51701:6000:61621:44409:1902600:51156:30447:6013:6002:44416:48315:30388:71852:55114:9267:71216:1302:70072:7035:6094:7163:46015:32445:15810:46835:1678:7160:15976:36170:51453:72593:6915:51211:15886
		1901292	nucleoside phosphate catabolic process	12 out of 58 genes, 20.7%	26 out of 6473 background genes, 0.4%	2.73e-16	0	ENO1:GPM1:CDC19:TDH3:TPI1:FBA1:PFK1:PGK1:PFK2:HXK2:PGI1:GLK1	6096:44406:19660:6006:30448:46323:32889:36180:51701:6000:61621:44409:1902600:51156:30447:6013:6002:44416:48315:30388:71852:55114:9267:71216:1302:70072:7035:6094:7163:46015:32445:15810:46835:1678:7160:15976:36170:51453:72593:6915:51211:15886
		9132	nucleoside diphosphate metabolic process	12 out of 58 genes, 20.7%	28 out of 6473 background genes, 0.4%	8.51e-16	0	ENO1:GPM1:CDC19:TDH3:TPI1:FBA1:PFK1:PGK1:PFK2:HXK2:PGI1:GLK1	6096:44406:19660:6006:30448:46323:32889:36180:51701:6000:61621:44409:1902600:51156:30447:6013:6002:44416:48315:30388:71852:55114:9267:71216:1302:70072:7035:6094:7163:46015:32445:15810:46835:1678:7160:15976:36170:51453:72593:6915:51211:15886
		72525	pyridine-containing compound biosynthetic process	13 out of 58 genes, 22.4%	42 out of 6473 background genes, 0.6%	4.68e-15	0	ENO1:GPM1:CDC19:TDH3:TPI1:FBA1:PFK1:PGK1:PFK2:HXK2:PDX3:PGI1:GLK1	6096:44406:19660:6006:30448:46323:32889:36180:51701:6000:61621:44409:1902600:51156:30447:6013:6002:44416:48315:30388:71852:55114:9267:71216:8615:1302:70072:7035:6094:7163:46015:32445:15810:46835:1678:7160:15976:36170:51453:72593:6915:51211:15886
		19359	nicotinamide nucleotide biosynthetic process	12 out of 58 genes, 20.7%	34 out of 6473 background genes, 0.5%	1.47e-14	0	ENO1:GPM1:CDC19:TDH3:TPI1:FBA1:PFK1:PGK1:PFK2:HXK2:PGI1:GLK1	6096:44406:19660:6006:30448:46323:32889:36180:51701:6000:61621:44409:1902600:51156:30447:6013:6002:44416:48315:30388:71852:55114:9267:71216:1302:70072:7035:6094:7163:46015:32445:15810:46835:1678:7160:15976:36170:51453:72593:6915:51211:15886
		19363	pyridine nucleotide biosynthetic process	12 out of 58 genes, 20.7%	35 out of 6473 background genes, 0.5%	2.22e-14	0	ENO1:GPM1:CDC19:TDH3:TPI1:FBA1:PFK1:PGK1:PFK2:HXK2:PGI1:GLK1	6096:44406:19660:6006:30448:46323:32889:36180:51701:6000:61621:44409:1902600:51156:30447:6013:6002:44416:48315:30388:71852:55114:9267:71216:1302:70072:7035:6094:7163:46015:32445:15810:46835:1678:7160:15976:36170:51453:72593:6915:51211:15886
		34404	nucleobase-containing small molecule biosynthetic process	12 out of 58 genes, 20.7%	38 out of 6473 background genes, 0.6%	7.09e-14	0	ENO1:GPM1:CDC19:TDH3:TPI1:FBA1:PFK1:PGK1:PFK2:HXK2:PGI1:GLK1	6096:44406:19660:6006:30448:46323:32889:36180:51701:6000:61621:44409:1902600:51156:30447:6013:6002:44416:48315:30388:71852:55114:9267:71216:1302:70072:7035:6094:7163:46015:32445:15810:46835:1678:7160:15976:36170:51453:72593:6915:51211:15886
		6754	ATP biosynthetic process	12 out of 58 genes, 20.7%	38 out of 6473 background genes, 0.6%	7.09e-14	0	ENO1:GPM1:CDC19:TDH3:TPI1:FBA1:PFK1:PGK1:PFK2:HXK2:PGI1:GLK1	6096:44406:19660:6006:30448:46323:32889:36180:51701:6000:61621:44409:1902600:51156:30447:6013:6002:44416:48315:30388:71852:55114:9267:71216:1302:70072:7035:6094:7163:46015:32445:15810:46835:1678:7160:15976:36170:51453:72593:6915:51211:15886
		9145	purine nucleoside triphosphate biosynthetic process	12 out of 58 genes, 20.7%	39 out of 6473 background genes, 0.6%	1.01e-13	0	ENO1:GPM1:CDC19:TDH3:TPI1:FBA1:PFK1:PGK1:PFK2:HXK2:PGI1:GLK1	6096:44406:19660:6006:30448:46323:32889:36180:51701:6000:61621:44409:1902600:51156:30447:6013:6002:44416:48315:30388:71852:55114:9267:71216:1302:70072:7035:6094:7163:46015:32445:15810:46835:1678:7160:15976:36170:51453:72593:6915:51211:15886
		9206	purine ribonucleoside triphosphate biosynthetic process	12 out of 58 genes, 20.7%	39 out of 6473 background genes, 0.6%	1.01e-13	0	ENO1:GPM1:CDC19:TDH3:TPI1:FBA1:PFK1:PGK1:PFK2:HXK2:PGI1:GLK1	6096:44406:19660:6006:30448:46323:32889:36180:51701:6000:61621:44409:1902600:51156:30447:6013:6002:44416:48315:30388:71852:55114:9267:71216:1302:70072:7035:6094:7163:46015:32445:15810:46835:1678:7160:15976:36170:51453:72593:6915:51211:15886
		9201	ribonucleoside triphosphate biosynthetic process	12 out of 58 genes, 20.7%	40 out of 6473 background genes, 0.6%	1.44e-13	0	ENO1:GPM1:CDC19:TDH3:TPI1:FBA1:PFK1:PGK1:PFK2:HXK2:PGI1:GLK1	6096:44406:19660:6006:30448:46323:32889:36180:51701:6000:61621:44409:1902600:51156:30447:6013:6002:44416:48315:30388:71852:55114:9267:71216:1302:70072:7035:6094:7163:46015:32445:15810:46835:1678:7160:15976:36170:51453:72593:6915:51211:15886
		6006	glucose metabolic process	10 out of 58 genes, 17.2%	21 out of 6473 background genes, 0.3%	1.88e-13	0	ENO1:GPM1:CDC19:TDH3:TPI1:FBA1:PGK1:HXK2:PGI1:GLK1	6096:44406:19660:6006:30448:46323:32889:36180:51701:6000:61621:44409:51156:30447:6013:6002:44416:48315:71852:55114:9267:71216:1302:6094:7163:46015:32445:15810:46835:1678:7160:15976:36170:72593:6915:51211:15886
		16052	carbohydrate catabolic process	13 out of 58 genes, 22.4%	55 out of 6473 background genes, 0.8%	2.44e-13	0	ENO1:GPM1:CDC19:TDH3:TPI1:FBA1:PFK1:PGK1:GPH1:PFK2:HXK2:PGI1:GLK1	6096:44406:19660:6006:30448:46323:32889:36180:51701:6000:61621:44409:1902600:51156:30447:6013:6002:44416:48315:30388:71852:55114:9267:71216:1302:70072:7035:6094:7163:46015:32445:9408:5980:15810:46835:1678:7160:15976:36170:51453:72593:6915:51211:15886
		9142	nucleoside triphosphate biosynthetic process	12 out of 58 genes, 20.7%	43 out of 6473 background genes, 0.7%	3.88e-13	0	ENO1:GPM1:CDC19:TDH3:TPI1:FBA1:PFK1:PGK1:PFK2:HXK2:PGI1:GLK1	6096:44406:19660:6006:30448:46323:32889:36180:51701:6000:61621:44409:1902600:51156:30447:6013:6002:44416:48315:30388:71852:55114:9267:71216:1302:70072:7035:6094:7163:46015:32445:15810:46835:1678:7160:15976:36170:51453:72593:6915:51211:15886
		72330	monocarboxylic acid biosynthetic process	14 out of 58 genes, 24.1%	74 out of 6473 background genes, 1.1%	4.79e-13	0	ENO1:SUR2:GPM1:CDC19:TDH3:TPI1:FBA1:PFK1:PGK1:PFK2:CR_01910C_A:HXK2:PGI1:GLK1	6096:44406:19660:6006:30148:30448:46323:32889:36180:51701:6000:61621:44409:1902600:51156:30447:6013:9102:6002:44416:48315:30388:71852:9267:55114:71216:1302:70072:7035:6094:7163:46015:32445:15810:46835:6675:1678:7160:15976:36170:51453:72593:6915:6633:51211:15886
		72524	pyridine-containing compound metabolic process	13 out of 58 genes, 22.4%	63 out of 6473 background genes, 1.0%	1.67e-12	0	ENO1:GPM1:CDC19:TDH3:TPI1:FBA1:PFK1:PGK1:PFK2:HXK2:PDX3:PGI1:GLK1	6096:44406:19660:6006:30448:46323:32889:36180:51701:6000:61621:44409:1902600:51156:30447:6013:6002:44416:48315:30388:71852:55114:9267:71216:8615:1302:70072:7035:6094:7163:46015:32445:15810:46835:1678:7160:15976:36170:51453:72593:6915:51211:15886
		6091	generation of precursor metabolites and energy	16 out of 58 genes, 27.6%	133 out of 6473 background genes, 2.1%	6.07e-12	0	C1_01360C_A:ENO1:C1_14190C_A:GPM1:CDC19:TDH3:TPI1:FBA1:PFK1:PGK1:GAC1:GPH1:PFK2:HXK2:PGI1:GLK1	6096:44406:19660:6006:7094:30448:46323:32516:32889:5977:32515:36180:51701:6000:61621:44409:1902600:51156:30447:6013:6002:44416:48315:5978:30388:71852:55114:9267:71216:1302:70072:7035:6094:7163:46015:32445:9408:1900180:51321:6873:5980:15810:46835:1678:7160:15976:36170:51453:72593:6915:35690:51211:15886
		9127	purine nucleoside monophosphate biosynthetic process	12 out of 58 genes, 20.7%	54 out of 6473 background genes, 0.8%	8.08e-12	0	ENO1:GPM1:CDC19:TDH3:TPI1:FBA1:PFK1:PGK1:PFK2:HXK2:PGI1:GLK1	6096:44406:19660:6006:30448:46323:32889:36180:51701:6000:61621:44409:1902600:51156:30447:6013:6002:44416:48315:30388:71852:55114:9267:71216:1302:70072:7035:6094:7163:46015:32445:15810:46835:1678:7160:15976:36170:51453:72593:6915:51211:15886
		9168	purine ribonucleoside monophosphate biosynthetic process	12 out of 58 genes, 20.7%	54 out of 6473 background genes, 0.8%	8.08e-12	0	ENO1:GPM1:CDC19:TDH3:TPI1:FBA1:PFK1:PGK1:PFK2:HXK2:PGI1:GLK1	6096:44406:19660:6006:30448:46323:32889:36180:51701:6000:61621:44409:1902600:51156:30447:6013:6002:44416:48315:30388:71852:55114:9267:71216:1302:70072:7035:6094:7163:46015:32445:15810:46835:1678:7160:15976:36170:51453:72593:6915:51211:15886
		6733	oxidoreduction coenzyme metabolic process	13 out of 58 genes, 22.4%	72 out of 6473 background genes, 1.1%	1.06e-11	0	ENO1:GPM1:CDC19:TDH3:TPI1:FBA1:C5_01290C_A:PFK1:PGK1:PFK2:HXK2:PGI1:GLK1	6096:44406:19660:6006:30448:46323:32889:36180:51701:6000:61621:44409:1902600:51156:30447:6013:6002:44416:48315:30388:71852:55114:9267:71216:6744:1302:70072:7035:6094:7163:46015:32445:15810:46835:1678:7160:15976:36170:51453:72593:6915:51211:15886
		46496	nicotinamide nucleotide metabolic process	12 out of 58 genes, 20.7%	56 out of 6473 background genes, 0.9%	1.29e-11	0	ENO1:GPM1:CDC19:TDH3:TPI1:FBA1:PFK1:PGK1:PFK2:HXK2:PGI1:GLK1	6096:44406:19660:6006:30448:46323:32889:36180:51701:6000:61621:44409:1902600:51156:30447:6013:6002:44416:48315:30388:71852:55114:9267:71216:1302:70072:7035:6094:7163:46015:32445:15810:46835:1678:7160:15976:36170:51453:72593:6915:51211:15886
		19362	pyridine nucleotide metabolic process	12 out of 58 genes, 20.7%	57 out of 6473 background genes, 0.9%	1.63e-11	0	ENO1:GPM1:CDC19:TDH3:TPI1:FBA1:PFK1:PGK1:PFK2:HXK2:PGI1:GLK1	6096:44406:19660:6006:30448:46323:32889:36180:51701:6000:61621:44409:1902600:51156:30447:6013:6002:44416:48315:30388:71852:55114:9267:71216:1302:70072:7035:6094:7163:46015:32445:15810:46835:1678:7160:15976:36170:51453:72593:6915:51211:15886
		9156	ribonucleoside monophosphate biosynthetic process	12 out of 58 genes, 20.7%	57 out of 6473 background genes, 0.9%	1.63e-11	0	ENO1:GPM1:CDC19:TDH3:TPI1:FBA1:PFK1:PGK1:PFK2:HXK2:PGI1:GLK1	6096:44406:19660:6006:30448:46323:32889:36180:51701:6000:61621:44409:1902600:51156:30447:6013:6002:44416:48315:30388:71852:55114:9267:71216:1302:70072:7035:6094:7163:46015:32445:15810:46835:1678:7160:15976:36170:51453:72593:6915:51211:15886
		5996	monosaccharide metabolic process	11 out of 58 genes, 19.0%	43 out of 6473 background genes, 0.7%	1.98e-11	0	ENO1:GPM1:CDC19:TDH3:TPI1:FBA1:C4_02620C_A:PGK1:HXK2:PGI1:GLK1	6096:44406:19660:19321:6006:30448:46323:32889:36180:51701:6000:61621:44409:51156:30447:6013:6002:44416:48315:71852:55114:9267:71216:1302:6094:7163:46015:32445:15810:46835:1678:7160:15976:36170:72593:6915:51211:15886
		9124	nucleoside monophosphate biosynthetic process	12 out of 58 genes, 20.7%	59 out of 6473 background genes, 0.9%	2.55e-11	0	ENO1:GPM1:CDC19:TDH3:TPI1:FBA1:PFK1:PGK1:PFK2:HXK2:PGI1:GLK1	6096:44406:19660:6006:30448:46323:32889:36180:51701:6000:61621:44409:1902600:51156:30447:6013:6002:44416:48315:30388:71852:55114:9267:71216:1302:70072:7035:6094:7163:46015:32445:15810:46835:1678:7160:15976:36170:51453:72593:6915:51211:15886
		32787	monocarboxylic acid metabolic process	16 out of 58 genes, 27.6%	147 out of 6473 background genes, 2.3%	3.03e-11	0	ENO1:ERG1:SUR2:GPM1:CDC19:TDH3:TPI1:FBA1:GRP2:PFK1:PGK1:PFK2:CR_01910C_A:HXK2:PGI1:GLK1	6096:44406:19660:6006:30148:30448:46323:32889:36180:51701:6000:61621:70887:44409:1902600:51156:30447:6013:9102:6696:6631:6002:44416:48315:30388:71852:55114:9267:71216:1302:70072:7035:6094:7163:46015:32445:36187:9438:15810:51668:46835:6675:1678:36171:7160:15976:36170:51453:72593:6915:35690:6633:51211:6090:15886
		51188	cofactor biosynthetic process	15 out of 58 genes, 25.9%	122 out of 6473 background genes, 1.9%	3.29e-11	0	ENO1:GPM1:CDC19:TDH3:TPI1:FBA1:C5_01290C_A:PFK1:PGK1:PFK2:CR_01910C_A:HXK2:PDX3:PGI1:GLK1	6096:44406:19660:6006:30448:46323:32889:36180:51701:6000:61621:44409:1902600:51156:30447:6013:9102:6002:44416:48315:30388:71852:55114:9267:71216:8615:6744:1302:70072:7035:6094:7163:46015:32445:15810:46835:1678:7160:15976:36170:51453:72593:6915:51211:15886
		5975	carbohydrate metabolic process	18 out of 58 genes, 31.0%	207 out of 6473 background genes, 3.2%	3.32e-11	0	C1_01360C_A:ENO1:C1_14060W_A:C1_14190C_A:GPM1:CDC19:TDH3:TPI1:FBA1:C4_02620C_A:PFK1:PGK1:GAC1:GPH1:PFK2:HXK2:PGI1:GLK1	70879:6096:44406:19660:19321:6006:7094:30448:46323:32516:32889:5977:32515:36180:51701:6000:61621:44409:1902600:51156:30447:6013:6002:44416:48315:5978:30388:71852:55114:9267:71216:1302:70072:7035:6094:7163:46015:32445:9408:1900180:51321:6873:5980:15810:46835:1678:7160:15976:36170:51453:72593:6915:35690:1904541:51211:15886
		9108	coenzyme biosynthetic process	14 out of 58 genes, 24.1%	100 out of 6473 background genes, 1.5%	3.92e-11	0	ENO1:GPM1:CDC19:TDH3:TPI1:FBA1:C5_01290C_A:PFK1:PGK1:PFK2:CR_01910C_A:HXK2:PGI1:GLK1	6096:44406:19660:6006:30448:46323:32889:36180:51701:6000:61621:44409:1902600:51156:30447:6013:9102:6002:44416:48315:30388:71852:55114:9267:71216:6744:1302:70072:7035:6094:7163:46015:32445:15810:46835:1678:7160:15976:36170:51453:72593:6915:51211:15886
		6164	purine nucleotide biosynthetic process	12 out of 58 genes, 20.7%	66 out of 6473 background genes, 1.0%	1.07e-10	0	ENO1:GPM1:CDC19:TDH3:TPI1:FBA1:PFK1:PGK1:PFK2:HXK2:PGI1:GLK1	6096:44406:19660:6006:30448:46323:32889:36180:51701:6000:61621:44409:1902600:51156:30447:6013:6002:44416:48315:30388:71852:55114:9267:71216:1302:70072:7035:6094:7163:46015:32445:15810:46835:1678:7160:15976:36170:51453:72593:6915:51211:15886
		9152	purine ribonucleotide biosynthetic process	12 out of 58 genes, 20.7%	66 out of 6473 background genes, 1.0%	1.07e-10	0	ENO1:GPM1:CDC19:TDH3:TPI1:FBA1:PFK1:PGK1:PFK2:HXK2:PGI1:GLK1	6096:44406:19660:6006:30448:46323:32889:36180:51701:6000:61621:44409:1902600:51156:30447:6013:6002:44416:48315:30388:71852:55114:9267:71216:1302:70072:7035:6094:7163:46015:32445:15810:46835:1678:7160:15976:36170:51453:72593:6915:51211:15886
		19318	hexose metabolic process	10 out of 58 genes, 17.2%	37 out of 6473 background genes, 0.6%	1.67e-10	0	ENO1:GPM1:CDC19:TDH3:TPI1:FBA1:PGK1:HXK2:PGI1:GLK1	6096:44406:19660:6006:30448:46323:32889:36180:51701:6000:61621:44409:51156:30447:6013:6002:44416:48315:71852:55114:9267:71216:1302:6094:7163:46015:32445:15810:46835:1678:7160:15976:36170:72593:6915:51211:15886
		9260	ribonucleotide biosynthetic process	12 out of 58 genes, 20.7%	70 out of 6473 background genes, 1.1%	2.25e-10	0	ENO1:GPM1:CDC19:TDH3:TPI1:FBA1:PFK1:PGK1:PFK2:HXK2:PGI1:GLK1	6096:44406:19660:6006:30448:46323:32889:36180:51701:6000:61621:44409:1902600:51156:30447:6013:6002:44416:48315:30388:71852:55114:9267:71216:1302:70072:7035:6094:7163:46015:32445:15810:46835:1678:7160:15976:36170:51453:72593:6915:51211:15886
		46034	ATP metabolic process	12 out of 58 genes, 20.7%	71 out of 6473 background genes, 1.1%	2.69e-10	0	ENO1:GPM1:CDC19:TDH3:TPI1:FBA1:PFK1:PGK1:PFK2:HXK2:PGI1:GLK1	6096:44406:19660:6006:30448:46323:32889:36180:51701:6000:61621:44409:1902600:51156:30447:6013:6002:44416:48315:30388:71852:55114:9267:71216:1302:70072:7035:6094:7163:46015:32445:15810:46835:1678:7160:15976:36170:51453:72593:6915:51211:15886
		9205	purine ribonucleoside triphosphate metabolic process	12 out of 58 genes, 20.7%	72 out of 6473 background genes, 1.1%	3.21e-10	0	ENO1:GPM1:CDC19:TDH3:TPI1:FBA1:PFK1:PGK1:PFK2:HXK2:PGI1:GLK1	6096:44406:19660:6006:30448:46323:32889:36180:51701:6000:61621:44409:1902600:51156:30447:6013:6002:44416:48315:30388:71852:55114:9267:71216:1302:70072:7035:6094:7163:46015:32445:15810:46835:1678:7160:15976:36170:51453:72593:6915:51211:15886
		9199	ribonucleoside triphosphate metabolic process	12 out of 58 genes, 20.7%	73 out of 6473 background genes, 1.1%	3.82e-10	0	ENO1:GPM1:CDC19:TDH3:TPI1:FBA1:PFK1:PGK1:PFK2:HXK2:PGI1:GLK1	6096:44406:19660:6006:30448:46323:32889:36180:51701:6000:61621:44409:1902600:51156:30447:6013:6002:44416:48315:30388:71852:55114:9267:71216:1302:70072:7035:6094:7163:46015:32445:15810:46835:1678:7160:15976:36170:51453:72593:6915:51211:15886
		9144	purine nucleoside triphosphate metabolic process	12 out of 58 genes, 20.7%	74 out of 6473 background genes, 1.1%	4.52e-10	0	ENO1:GPM1:CDC19:TDH3:TPI1:FBA1:PFK1:PGK1:PFK2:HXK2:PGI1:GLK1	6096:44406:19660:6006:30448:46323:32889:36180:51701:6000:61621:44409:1902600:51156:30447:6013:6002:44416:48315:30388:71852:55114:9267:71216:1302:70072:7035:6094:7163:46015:32445:15810:46835:1678:7160:15976:36170:51453:72593:6915:51211:15886
		46390	ribose phosphate biosynthetic process	12 out of 58 genes, 20.7%	75 out of 6473 background genes, 1.2%	5.35e-10	0	ENO1:GPM1:CDC19:TDH3:TPI1:FBA1:PFK1:PGK1:PFK2:HXK2:PGI1:GLK1	6096:44406:19660:6006:30448:46323:32889:36180:51701:6000:61621:44409:1902600:51156:30447:6013:6002:44416:48315:30388:71852:55114:9267:71216:1302:70072:7035:6094:7163:46015:32445:15810:46835:1678:7160:15976:36170:51453:72593:6915:51211:15886
		72522	purine-containing compound biosynthetic process	12 out of 58 genes, 20.7%	77 out of 6473 background genes, 1.2%	7.43e-10	0	ENO1:GPM1:CDC19:TDH3:TPI1:FBA1:PFK1:PGK1:PFK2:HXK2:PGI1:GLK1	6096:44406:19660:6006:30448:46323:32889:36180:51701:6000:61621:44409:1902600:51156:30447:6013:6002:44416:48315:30388:71852:55114:9267:71216:1302:70072:7035:6094:7163:46015:32445:15810:46835:1678:7160:15976:36170:51453:72593:6915:51211:15886
		9141	nucleoside triphosphate metabolic process	12 out of 58 genes, 20.7%	79 out of 6473 background genes, 1.2%	1.02e-09	0	ENO1:GPM1:CDC19:TDH3:TPI1:FBA1:PFK1:PGK1:PFK2:HXK2:PGI1:GLK1	6096:44406:19660:6006:30448:46323:32889:36180:51701:6000:61621:44409:1902600:51156:30447:6013:6002:44416:48315:30388:71852:55114:9267:71216:1302:70072:7035:6094:7163:46015:32445:15810:46835:1678:7160:15976:36170:51453:72593:6915:51211:15886
		6732	coenzyme metabolic process	14 out of 58 genes, 24.1%	139 out of 6473 background genes, 2.1%	4.04e-09	0	ENO1:GPM1:CDC19:TDH3:TPI1:FBA1:C5_01290C_A:PFK1:PGK1:PFK2:CR_01910C_A:HXK2:PGI1:GLK1	6096:44406:19660:6006:30448:46323:32889:36180:51701:6000:61621:44409:1902600:51156:30447:6013:9102:6002:44416:48315:30388:71852:55114:9267:71216:6744:1302:70072:7035:6094:7163:46015:32445:15810:46835:1678:7160:15976:36170:51453:72593:6915:51211:15886
		9126	purine nucleoside monophosphate metabolic process	12 out of 58 genes, 20.7%	89 out of 6473 background genes, 1.4%	4.43e-09	0	ENO1:GPM1:CDC19:TDH3:TPI1:FBA1:PFK1:PGK1:PFK2:HXK2:PGI1:GLK1	6096:44406:19660:6006:30448:46323:32889:36180:51701:6000:61621:44409:1902600:51156:30447:6013:6002:44416:48315:30388:71852:55114:9267:71216:1302:70072:7035:6094:7163:46015:32445:15810:46835:1678:7160:15976:36170:51453:72593:6915:51211:15886
		9167	purine ribonucleoside monophosphate metabolic process	12 out of 58 genes, 20.7%	89 out of 6473 background genes, 1.4%	4.43e-09	0	ENO1:GPM1:CDC19:TDH3:TPI1:FBA1:PFK1:PGK1:PFK2:HXK2:PGI1:GLK1	6096:44406:19660:6006:30448:46323:32889:36180:51701:6000:61621:44409:1902600:51156:30447:6013:6002:44416:48315:30388:71852:55114:9267:71216:1302:70072:7035:6094:7163:46015:32445:15810:46835:1678:7160:15976:36170:51453:72593:6915:51211:15886
		51186	cofactor metabolic process	16 out of 58 genes, 27.6%	204 out of 6473 background genes, 3.2%	5.11e-09	0	ENO1:GPM1:CDC19:TDH3:TPI1:FBA1:C5_01290C_A:PFK1:PGK1:PFK2:CR_01910C_A:ECM4:HXK2:PDX3:PGI1:GLK1	6096:44406:19660:6006:30448:46323:32889:36180:51701:6000:61621:44409:1902600:51156:30447:6013:9102:6002:44416:48315:30388:71852:55114:9267:71216:8615:6744:1302:70072:7035:6094:7163:46015:32445:15810:46835:1678:7160:15976:36170:51453:72593:6915:51211:6749:15886
		9161	ribonucleoside monophosphate metabolic process	12 out of 58 genes, 20.7%	92 out of 6473 background genes, 1.4%	6.64e-09	0	ENO1:GPM1:CDC19:TDH3:TPI1:FBA1:PFK1:PGK1:PFK2:HXK2:PGI1:GLK1	6096:44406:19660:6006:30448:46323:32889:36180:51701:6000:61621:44409:1902600:51156:30447:6013:6002:44416:48315:30388:71852:55114:9267:71216:1302:70072:7035:6094:7163:46015:32445:15810:46835:1678:7160:15976:36170:51453:72593:6915:51211:15886
		9123	nucleoside monophosphate metabolic process	12 out of 58 genes, 20.7%	95 out of 6473 background genes, 1.5%	9.81e-09	0	ENO1:GPM1:CDC19:TDH3:TPI1:FBA1:PFK1:PGK1:PFK2:HXK2:PGI1:GLK1	6096:44406:19660:6006:30448:46323:32889:36180:51701:6000:61621:44409:1902600:51156:30447:6013:6002:44416:48315:30388:71852:55114:9267:71216:1302:70072:7035:6094:7163:46015:32445:15810:46835:1678:7160:15976:36170:51453:72593:6915:51211:15886
		9165	nucleotide biosynthetic process	12 out of 58 genes, 20.7%	101 out of 6473 background genes, 1.6%	2.05e-08	0	ENO1:GPM1:CDC19:TDH3:TPI1:FBA1:PFK1:PGK1:PFK2:HXK2:PGI1:GLK1	6096:44406:19660:6006:30448:46323:32889:36180:51701:6000:61621:44409:1902600:51156:30447:6013:6002:44416:48315:30388:71852:55114:9267:71216:1302:70072:7035:6094:7163:46015:32445:15810:46835:1678:7160:15976:36170:51453:72593:6915:51211:15886
		1901293	nucleoside phosphate biosynthetic process	12 out of 58 genes, 20.7%	103 out of 6473 background genes, 1.6%	2.6e-08	0	ENO1:GPM1:CDC19:TDH3:TPI1:FBA1:PFK1:PGK1:PFK2:HXK2:PGI1:GLK1	6096:44406:19660:6006:30448:46323:32889:36180:51701:6000:61621:44409:1902600:51156:30447:6013:6002:44416:48315:30388:71852:55114:9267:71216:1302:70072:7035:6094:7163:46015:32445:15810:46835:1678:7160:15976:36170:51453:72593:6915:51211:15886
		51701	interaction with host	10 out of 58 genes, 17.2%	65 out of 6473 background genes, 1.0%	7.09e-08	0	ENO1:SOD5:GPM1:CDC19:TDH3:TPI1:FBA1:ECE1:PGK1:PLB1	6096:44406:6006:32889:36180:51701:20012:61621:71451:44409:30447:6801:44416:52059:9395:34599:71852:44001:1897:9267:55114:71216:44011:6094:15810:7160:15976:36170:72593:6915:9405:15886
		9150	purine ribonucleotide metabolic process	12 out of 58 genes, 20.7%	115 out of 6473 background genes, 1.8%	9.69e-08	0	ENO1:GPM1:CDC19:TDH3:TPI1:FBA1:PFK1:PGK1:PFK2:HXK2:PGI1:GLK1	6096:44406:19660:6006:30448:46323:32889:36180:51701:6000:61621:44409:1902600:51156:30447:6013:6002:44416:48315:30388:71852:55114:9267:71216:1302:70072:7035:6094:7163:46015:32445:15810:46835:1678:7160:15976:36170:51453:72593:6915:51211:15886
		6163	purine nucleotide metabolic process	12 out of 58 genes, 20.7%	116 out of 6473 background genes, 1.8%	1.07e-07	0	ENO1:GPM1:CDC19:TDH3:TPI1:FBA1:PFK1:PGK1:PFK2:HXK2:PGI1:GLK1	6096:44406:19660:6006:30448:46323:32889:36180:51701:6000:61621:44409:1902600:51156:30447:6013:6002:44416:48315:30388:71852:55114:9267:71216:1302:70072:7035:6094:7163:46015:32445:15810:46835:1678:7160:15976:36170:51453:72593:6915:51211:15886
		44283	small molecule biosynthetic process	17 out of 58 genes, 29.3%	292 out of 6473 background genes, 4.5%	1.2e-07	0	ENO1:ERG1:SUR2:GPM1:CDC19:TDH3:TPI1:FBA1:C5_01290C_A:PFK1:PGK1:PFK2:CR_01910C_A:HXK2:PDX3:PGI1:GLK1	6096:44406:19660:6006:30148:30448:46323:32889:36180:51701:6000:61621:70887:44409:1902600:51156:30447:6013:9102:6696:6631:6002:44416:48315:30388:71852:55114:9267:71216:8615:6744:1302:70072:7035:6094:7163:46015:32445:36187:15810:51668:46835:6675:1678:36171:7160:15976:36170:51453:72593:6915:35690:6633:51211:15886
		34655	nucleobase-containing compound catabolic process	13 out of 58 genes, 22.4%	148 out of 6473 background genes, 2.3%	1.39e-07	0	ENO1:GPM1:CDC19:ZSF1:TDH3:TPI1:FBA1:PFK1:PGK1:PFK2:HXK2:PGI1:GLK1	6096:44406:19660:6006:30448:46323:32889:36180:51701:6000:61621:44409:1902600:51156:30447:6013:6002:44416:61013:48315:30388:71852:55114:9267:71216:1302:70072:7035:6094:7163:46015:32445:15810:46835:1678:7160:15976:36170:51453:956:72593:6879:6915:51211:15886
		9259	ribonucleotide metabolic process	12 out of 58 genes, 20.7%	121 out of 6473 background genes, 1.9%	1.76e-07	0	ENO1:GPM1:CDC19:TDH3:TPI1:FBA1:PFK1:PGK1:PFK2:HXK2:PGI1:GLK1	6096:44406:19660:6006:30448:46323:32889:36180:51701:6000:61621:44409:1902600:51156:30447:6013:6002:44416:48315:30388:71852:55114:9267:71216:1302:70072:7035:6094:7163:46015:32445:15810:46835:1678:7160:15976:36170:51453:72593:6915:51211:15886
		16053	organic acid biosynthetic process	14 out of 58 genes, 24.1%	189 out of 6473 background genes, 2.9%	2.59e-07	0	ENO1:SUR2:GPM1:CDC19:TDH3:TPI1:FBA1:PFK1:PGK1:PFK2:CR_01910C_A:HXK2:PGI1:GLK1	6096:44406:19660:6006:30148:30448:46323:32889:36180:51701:6000:61621:44409:1902600:51156:30447:6013:9102:6002:44416:48315:30388:71852:9267:55114:71216:1302:70072:7035:6094:7163:46015:32445:15810:46835:6675:1678:7160:15976:36170:51453:72593:6915:6633:51211:15886
		46394	carboxylic acid biosynthetic process	14 out of 58 genes, 24.1%	189 out of 6473 background genes, 2.9%	2.59e-07	0	ENO1:SUR2:GPM1:CDC19:TDH3:TPI1:FBA1:PFK1:PGK1:PFK2:CR_01910C_A:HXK2:PGI1:GLK1	6096:44406:19660:6006:30148:30448:46323:32889:36180:51701:6000:61621:44409:1902600:51156:30447:6013:9102:6002:44416:48315:30388:71852:9267:55114:71216:1302:70072:7035:6094:7163:46015:32445:15810:46835:6675:1678:7160:15976:36170:51453:72593:6915:6633:51211:15886
		19752	carboxylic acid metabolic process	18 out of 58 genes, 31.0%	359 out of 6473 background genes, 5.5%	3.68e-07	0	ENO1:ERG1:GAD1:SUR2:GPM1:CDC19:TDH3:TPI1:FBA1:GRP2:PFK1:PGK1:PFK2:CR_01910C_A:LAP3:HXK2:PGI1:GLK1	6096:44406:19660:6006:30148:30448:46323:32889:36180:51701:6538:6000:61621:70887:44409:1902600:51156:30447:6013:9102:6696:6631:6002:44416:48315:46677:30388:34599:71852:55114:9267:71216:1302:122:70072:7035:6094:7163:46015:32445:36187:9438:15810:51668:46835:6675:1678:43418:36171:7160:15976:6508:36170:51453:72593:6915:35690:6633:51211:6090:15886
		19693	ribose phosphate metabolic process	12 out of 58 genes, 20.7%	134 out of 6473 background genes, 2.1%	5.83e-07	0	ENO1:GPM1:CDC19:TDH3:TPI1:FBA1:PFK1:PGK1:PFK2:HXK2:PGI1:GLK1	6096:44406:19660:6006:30448:46323:32889:36180:51701:6000:61621:44409:1902600:51156:30447:6013:6002:44416:48315:30388:71852:55114:9267:71216:1302:70072:7035:6094:7163:46015:32445:15810:46835:1678:7160:15976:36170:51453:72593:6915:51211:15886
		43436	oxoacid metabolic process	18 out of 58 genes, 31.0%	371 out of 6473 background genes, 5.7%	6.27e-07	0	ENO1:ERG1:GAD1:SUR2:GPM1:CDC19:TDH3:TPI1:FBA1:GRP2:PFK1:PGK1:PFK2:CR_01910C_A:LAP3:HXK2:PGI1:GLK1	6096:44406:19660:6006:30148:30448:46323:32889:36180:51701:6538:6000:61621:70887:44409:1902600:51156:30447:6013:9102:6696:6631:6002:44416:48315:46677:30388:34599:71852:55114:9267:71216:1302:122:70072:7035:6094:7163:46015:32445:36187:9438:15810:51668:46835:6675:1678:43418:36171:7160:15976:6508:36170:51453:72593:6915:35690:6633:51211:6090:15886
		72521	purine-containing compound metabolic process	12 out of 58 genes, 20.7%	135 out of 6473 background genes, 2.1%	6.35e-07	0	ENO1:GPM1:CDC19:TDH3:TPI1:FBA1:PFK1:PGK1:PFK2:HXK2:PGI1:GLK1	6096:44406:19660:6006:30448:46323:32889:36180:51701:6000:61621:44409:1902600:51156:30447:6013:6002:44416:48315:30388:71852:55114:9267:71216:1302:70072:7035:6094:7163:46015:32445:15810:46835:1678:7160:15976:36170:51453:72593:6915:51211:15886
		6082	organic acid metabolic process	18 out of 58 genes, 31.0%	372 out of 6473 background genes, 5.7%	6.55e-07	0	ENO1:ERG1:GAD1:SUR2:GPM1:CDC19:TDH3:TPI1:FBA1:GRP2:PFK1:PGK1:PFK2:CR_01910C_A:LAP3:HXK2:PGI1:GLK1	6096:44406:19660:6006:30148:30448:46323:32889:36180:51701:6538:6000:61621:70887:44409:1902600:51156:30447:6013:9102:6696:6631:6002:44416:48315:46677:30388:34599:71852:55114:9267:71216:1302:122:70072:7035:6094:7163:46015:32445:36187:9438:15810:51668:46835:6675:1678:43418:36171:7160:15976:6508:36170:51453:72593:6915:35690:6633:51211:6090:15886
		46700	heterocycle catabolic process	13 out of 58 genes, 22.4%	168 out of 6473 background genes, 2.6%	6.8e-07	0	ENO1:GPM1:CDC19:ZSF1:TDH3:TPI1:FBA1:PFK1:PGK1:PFK2:HXK2:PGI1:GLK1	6096:44406:19660:6006:30448:46323:32889:36180:51701:6000:61621:44409:1902600:51156:30447:6013:6002:44416:61013:48315:30388:71852:55114:9267:71216:1302:70072:7035:6094:7163:46015:32445:15810:46835:1678:7160:15976:36170:51453:956:72593:6879:6915:51211:15886
		44270	cellular nitrogen compound catabolic process	13 out of 58 genes, 22.4%	170 out of 6473 background genes, 2.6%	7.87e-07	0	ENO1:GPM1:CDC19:ZSF1:TDH3:TPI1:FBA1:PFK1:PGK1:PFK2:HXK2:PGI1:GLK1	6096:44406:19660:6006:30448:46323:32889:36180:51701:6000:61621:44409:1902600:51156:30447:6013:6002:44416:61013:48315:30388:71852:55114:9267:71216:1302:70072:7035:6094:7163:46015:32445:15810:46835:1678:7160:15976:36170:51453:956:72593:6879:6915:51211:15886
		19439	aromatic compound catabolic process	13 out of 58 genes, 22.4%	172 out of 6473 background genes, 2.7%	9.09e-07	0	ENO1:GPM1:CDC19:ZSF1:TDH3:TPI1:FBA1:PFK1:PGK1:PFK2:HXK2:PGI1:GLK1	6096:44406:19660:6006:30448:46323:32889:36180:51701:6000:61621:44409:1902600:51156:30447:6013:6002:44416:61013:48315:30388:71852:55114:9267:71216:1302:70072:7035:6094:7163:46015:32445:15810:46835:1678:7160:15976:36170:51453:956:72593:6879:6915:51211:15886
		17144	drug metabolic process	14 out of 58 genes, 24.1%	217 out of 6473 background genes, 3.4%	1.59e-06	0	ENO1:GPM1:CDC19:TDH3:TPI1:FBA1:PFK1:PGK1:PFK2:CR_01910C_A:HXK2:PDX3:PGI1:GLK1	6096:44406:19660:6006:30448:46323:32889:36180:51701:6000:61621:44409:1902600:51156:30447:6013:9102:6002:44416:48315:30388:71852:55114:9267:71216:8615:1302:70072:7035:6094:7163:46015:32445:15810:46835:1678:7160:15976:36170:51453:72593:6915:51211:15886
		1901361	organic cyclic compound catabolic process	13 out of 58 genes, 22.4%	182 out of 6473 background genes, 2.8%	1.82e-06	0	ENO1:GPM1:CDC19:ZSF1:TDH3:TPI1:FBA1:PFK1:PGK1:PFK2:HXK2:PGI1:GLK1	6096:44406:19660:6006:30448:46323:32889:36180:51701:6000:61621:44409:1902600:51156:30447:6013:6002:44416:61013:48315:30388:71852:55114:9267:71216:1302:70072:7035:6094:7163:46015:32445:15810:46835:1678:7160:15976:36170:51453:956:72593:6879:6915:51211:15886
		35821	modification of morphology or physiology of other organism	7 out of 58 genes, 12.1%	30 out of 6473 background genes, 0.5%	2.16e-06	0	ENO1:CDC19:TDH3:TPI1:FBA1:ECE1:PGK1	6096:44406:6006:32889:36180:51701:61621:44409:30447:44416:71852:1897:55114:9267:71216:44011:6094:15810:7160:15976:36170:72593:9405:6915:15886
		44003	modification by symbiont of host morphology or physiology	7 out of 58 genes, 12.1%	30 out of 6473 background genes, 0.5%	2.16e-06	0	ENO1:CDC19:TDH3:TPI1:FBA1:ECE1:PGK1	6096:44406:6006:32889:36180:51701:61621:44409:30447:44416:71852:1897:55114:9267:71216:44011:6094:15810:7160:15976:36170:72593:9405:6915:15886
		51817	modification of morphology or physiology of other organism involved in symbiotic interaction	7 out of 58 genes, 12.1%	30 out of 6473 background genes, 0.5%	2.16e-06	0	ENO1:CDC19:TDH3:TPI1:FBA1:ECE1:PGK1	6096:44406:6006:32889:36180:51701:61621:44409:30447:44416:71852:1897:55114:9267:71216:44011:6094:15810:7160:15976:36170:72593:9405:6915:15886
		6002	fructose 6-phosphate metabolic process	4 out of 58 genes, 6.9%	4 out of 6473 background genes, 0.1%	2.26e-06	0	PFK1:PFK2:HXK2:GLK1	6096:19660:6006:46323:6000:1902600:51156:6013:6002:30388:1302:70072:7035:46015:32445:46835:1678:51453
		6094	gluconeogenesis	5 out of 58 genes, 8.6%	9 out of 6473 background genes, 0.1%	2.31e-06	0	ENO1:GPM1:FBA1:PGK1:PGI1	6096:30448:32889:36180:51701:44409:30447:44416:48315:71852:71216:6094:7163:15810:15976:51211
		19319	hexose biosynthetic process	5 out of 58 genes, 8.6%	10 out of 6473 background genes, 0.2%	4.6e-06	0	ENO1:GPM1:FBA1:PGK1:PGI1	6096:30448:32889:36180:51701:44409:30447:44416:48315:71852:71216:6094:7163:15810:15976:51211
		46364	monosaccharide biosynthetic process	5 out of 58 genes, 8.6%	10 out of 6473 background genes, 0.2%	4.6e-06	0	ENO1:GPM1:FBA1:PGK1:PGI1	6096:30448:32889:36180:51701:44409:30447:44416:48315:71852:71216:6094:7163:15810:15976:51211
		31349	positive regulation of defense response	6 out of 58 genes, 10.3%	20 out of 6473 background genes, 0.3%	5.44e-06	0	ENO1:CDC19:TDH3:TPI1:FBA1:PGK1	6096:44406:6006:32889:36180:51701:61621:44409:30447:44416:71852:55114:9267:71216:6094:15810:7160:15976:36170:72593:6915:15886
		44416	induction by symbiont of host defense response	6 out of 58 genes, 10.3%	20 out of 6473 background genes, 0.3%	5.44e-06	0	ENO1:CDC19:TDH3:TPI1:FBA1:PGK1	6096:44406:6006:32889:36180:51701:61621:44409:30447:44416:71852:55114:9267:71216:6094:15810:7160:15976:36170:72593:6915:15886
		52251	induction by organism of defense response of other organism involved in symbiotic interaction	6 out of 58 genes, 10.3%	20 out of 6473 background genes, 0.3%	5.44e-06	0	ENO1:CDC19:TDH3:TPI1:FBA1:PGK1	6096:44406:6006:32889:36180:51701:61621:44409:30447:44416:71852:55114:9267:71216:6094:15810:7160:15976:36170:72593:6915:15886
		52509	positive regulation by symbiont of host defense response	6 out of 58 genes, 10.3%	20 out of 6473 background genes, 0.3%	5.44e-06	0	ENO1:CDC19:TDH3:TPI1:FBA1:PGK1	6096:44406:6006:32889:36180:51701:61621:44409:30447:44416:71852:55114:9267:71216:6094:15810:7160:15976:36170:72593:6915:15886
		52510	positive regulation by organism of defense response of other organism involved in symbiotic interaction	6 out of 58 genes, 10.3%	20 out of 6473 background genes, 0.3%	5.44e-06	0	ENO1:CDC19:TDH3:TPI1:FBA1:PGK1	6096:44406:6006:32889:36180:51701:61621:44409:30447:44416:71852:55114:9267:71216:6094:15810:7160:15976:36170:72593:6915:15886
		9117	nucleotide metabolic process	12 out of 58 genes, 20.7%	175 out of 6473 background genes, 2.7%	1.23e-05	0	ENO1:GPM1:CDC19:TDH3:TPI1:FBA1:PFK1:PGK1:PFK2:HXK2:PGI1:GLK1	6096:44406:19660:6006:30448:46323:32889:36180:51701:6000:61621:44409:1902600:51156:30447:6013:6002:44416:48315:30388:71852:55114:9267:71216:1302:70072:7035:6094:7163:46015:32445:15810:46835:1678:7160:15976:36170:51453:72593:6915:51211:15886
		31347	regulation of defense response	6 out of 58 genes, 10.3%	23 out of 6473 background genes, 0.4%	1.38e-05	0	ENO1:CDC19:TDH3:TPI1:FBA1:PGK1	6096:44406:6006:32889:36180:51701:61621:44409:30447:44416:71852:55114:9267:71216:6094:15810:7160:15976:36170:72593:6915:15886
		6753	nucleoside phosphate metabolic process	12 out of 58 genes, 20.7%	181 out of 6473 background genes, 2.8%	1.79e-05	0	ENO1:GPM1:CDC19:TDH3:TPI1:FBA1:PFK1:PGK1:PFK2:HXK2:PGI1:GLK1	6096:44406:19660:6006:30448:46323:32889:36180:51701:6000:61621:44409:1902600:51156:30447:6013:6002:44416:48315:30388:71852:55114:9267:71216:1302:70072:7035:6094:7163:46015:32445:15810:46835:1678:7160:15976:36170:51453:72593:6915:51211:15886
		44281	small molecule metabolic process	21 out of 58 genes, 36.2%	643 out of 6473 background genes, 9.9%	2.37e-05	0	ENO1:ERG1:GAD1:SUR2:GPM1:CDC19:TDH3:TPI1:FBA1:C4_02620C_A:C5_01290C_A:GRP2:PFK1:PGK1:PFK2:CR_01910C_A:LAP3:HXK2:PDX3:PGI1:GLK1	6096:6006:30448:32889:51701:61621:70887:51156:30447:6013:9102:6631:6002:44416:48315:71852:55114:71216:8615:6744:70072:7035:6094:7163:36187:15810:51668:7160:15976:51453:6915:51211:6090:15886:44406:30148:19321:19660:46323:36180:6538:6000:44409:1902600:6696:46677:34599:30388:9267:1302:122:46015:32445:9438:6675:46835:43418:1678:36171:36170:6508:72593:35690:6633
		19637	organophosphate metabolic process	15 out of 58 genes, 25.9%	319 out of 6473 background genes, 4.9%	2.98e-05	0	PLB5:ENO1:SUR2:GPM1:CDC19:TDH3:TPI1:FBA1:PFK1:PGK1:PLB1:PFK2:HXK2:PGI1:GLK1	6096:6006:30448:32889:51701:61621:51156:30447:6013:6002:44416:48315:9395:71852:44001:55114:71216:70072:7035:6094:7163:15810:7160:15976:51453:6915:51211:15886:44406:19660:30148:46323:36180:6000:44409:1902600:30388:9267:6644:1302:46015:32445:46835:6675:1678:36170:72593:9405:6633
		16310	phosphorylation	12 out of 58 genes, 20.7%	190 out of 6473 background genes, 2.9%	3.08e-05	0	ENO1:GPM1:CDC19:TDH3:TPI1:FBA1:PFK1:PGK1:PFK2:HXK2:PGI1:GLK1	6096:6006:30448:32889:51701:61621:51156:30447:6013:6002:44416:48315:71852:55114:71216:70072:7035:6094:7163:15810:7160:15976:51453:6915:51211:15886:44406:19660:46323:36180:6000:44409:1902600:30388:9267:1302:46015:32445:46835:1678:36170:72593
		52031	modulation by symbiont of host defense response	6 out of 58 genes, 10.3%	26 out of 6473 background genes, 0.4%	3.1e-05	0	ENO1:CDC19:TDH3:TPI1:FBA1:PGK1	6096:6006:32889:51701:61621:30447:44416:71852:55114:71216:6094:15810:7160:15976:6915:15886:44406:36180:44409:9267:36170:72593
		52255	modulation by organism of defense response of other organism involved in symbiotic interaction	6 out of 58 genes, 10.3%	26 out of 6473 background genes, 0.4%	3.1e-05	0	ENO1:CDC19:TDH3:TPI1:FBA1:PGK1	6096:6006:32889:51701:61621:30447:44416:71852:55114:71216:6094:15810:7160:15976:6915:15886:44406:36180:44409:9267:36170:72593
		52200	response to host defenses	7 out of 58 genes, 12.1%	43 out of 6473 background genes, 0.7%	3.12e-05	0	ENO1:SOD5:CDC19:TDH3:TPI1:FBA1:PGK1	6096:6006:32889:51701:61621:30447:6801:44416:71852:55114:71216:6094:15810:7160:15976:6915:15886:44406:36180:20012:71451:44409:52059:34599:9267:36170:72593:9405
		75136	response to host	7 out of 58 genes, 12.1%	43 out of 6473 background genes, 0.7%	3.12e-05	0	ENO1:SOD5:CDC19:TDH3:TPI1:FBA1:PGK1	6096:6006:32889:51701:61621:30447:6801:44416:71852:55114:71216:6094:15810:7160:15976:6915:15886:44406:36180:20012:71451:44409:52059:34599:9267:36170:72593:9405
		90407	organophosphate biosynthetic process	12 out of 58 genes, 20.7%	193 out of 6473 background genes, 3.0%	3.66e-05	0	ENO1:GPM1:CDC19:TDH3:TPI1:FBA1:PFK1:PGK1:PFK2:HXK2:PGI1:GLK1	6096:6006:30448:32889:51701:61621:51156:30447:6013:6002:44416:48315:71852:55114:71216:70072:7035:6094:7163:15810:7160:15976:51453:6915:51211:15886:44406:19660:46323:36180:6000:44409:1902600:30388:9267:1302:46015:32445:46835:1678:36170:72593
		43207	response to external biotic stimulus	7 out of 58 genes, 12.1%	46 out of 6473 background genes, 0.7%	5.08e-05	0	ENO1:SOD5:CDC19:TDH3:TPI1:FBA1:PGK1	6096:6006:32889:51701:61621:30447:6801:44416:71852:55114:71216:6094:15810:7160:15976:6915:15886:44406:36180:20012:71451:44409:52059:34599:9267:36170:72593:9405
		51707	response to other organism	7 out of 58 genes, 12.1%	46 out of 6473 background genes, 0.7%	5.08e-05	0	ENO1:SOD5:CDC19:TDH3:TPI1:FBA1:PGK1	6096:6006:32889:51701:61621:30447:6801:44416:71852:55114:71216:6094:15810:7160:15976:6915:15886:44406:36180:20012:71451:44409:52059:34599:9267:36170:72593:9405
		52173	response to defenses of other organism involved in symbiotic interaction	7 out of 58 genes, 12.1%	46 out of 6473 background genes, 0.7%	5.08e-05	0	ENO1:SOD5:CDC19:TDH3:TPI1:FBA1:PGK1	6096:6006:32889:51701:61621:30447:6801:44416:71852:55114:71216:6094:15810:7160:15976:6915:15886:44406:36180:20012:71451:44409:52059:34599:9267:36170:72593:9405
		44403	symbiont process	10 out of 58 genes, 17.2%	130 out of 6473 background genes, 2.0%	6.77e-05	0	ENO1:SOD5:GPM1:CDC19:TDH3:TPI1:FBA1:ECE1:PGK1:PLB1	6096:6006:32889:51701:61621:30447:6801:44416:9395:71852:44001:55114:71216:6094:15810:7160:15976:6915:15886:44406:36180:20012:71451:44409:52059:34599:1897:9267:44011:36170:72593:9405
		55086	nucleobase-containing small molecule metabolic process	12 out of 58 genes, 20.7%	214 out of 6473 background genes, 3.3%	0.00011	0	ENO1:GPM1:CDC19:TDH3:TPI1:FBA1:PFK1:PGK1:PFK2:HXK2:PGI1:GLK1	6096:6006:30448:32889:51701:61621:51156:30447:6013:6002:44416:48315:71852:55114:71216:70072:7035:6094:7163:15810:7160:15976:51453:6915:51211:15886:44406:19660:46323:36180:6000:44409:1902600:30388:9267:1302:46015:32445:46835:1678:36170:72593
		1901137	carbohydrate derivative biosynthetic process	12 out of 58 genes, 20.7%	220 out of 6473 background genes, 3.4%	0.00015	0	ENO1:GPM1:CDC19:TDH3:TPI1:FBA1:PFK1:PGK1:PFK2:HXK2:PGI1:GLK1	6096:6006:30448:32889:51701:61621:51156:30447:6013:6002:44416:48315:71852:55114:71216:70072:7035:6094:7163:15810:7160:15976:51453:6915:51211:15886:44406:19660:46323:36180:6000:44409:1902600:30388:9267:1302:46015:32445:46835:1678:36170:72593
		1901575	organic substance catabolic process	18 out of 58 genes, 31.0%	543 out of 6473 background genes, 8.4%	0.00023	0	PLB5:ENO1:GAD1:GPM1:CDC19:ZSF1:TDH3:TPI1:FBA1:PFK1:PGK1:PLB1:GPH1:PFK2:LAP3:HXK2:PGI1:GLK1	6096:6006:30448:32889:51701:61621:51156:30447:6013:6002:44416:48315:9395:71852:44001:55114:71216:70072:7035:6094:7163:15810:7160:15976:51453:6915:51211:15886:44406:19660:46323:36180:6538:6000:44409:1902600:61013:46677:30388:34599:9267:6644:1302:122:46015:32445:9408:5980:46835:1678:43418:6508:36170:956:72593:6879:9405
		44248	cellular catabolic process	18 out of 58 genes, 31.0%	601 out of 6473 background genes, 9.3%	0.00103	0	PLB5:ENO1:GAD1:GPM1:CDC19:ZSF1:TDH3:TPI1:FBA1:PFK1:PGK1:PLB1:GPH1:PFK2:LAP3:HXK2:PGI1:GLK1	6096:6006:30448:32889:51701:61621:51156:30447:6013:6002:44416:48315:9395:71852:44001:55114:71216:70072:7035:6094:7163:15810:7160:15976:51453:6915:51211:15886:44406:19660:46323:36180:6538:6000:44409:1902600:61013:46677:30388:34599:9267:6644:1302:122:46015:32445:9408:5980:46835:1678:43418:6508:36170:956:72593:6879:9405
		1901135	carbohydrate derivative metabolic process	13 out of 58 genes, 22.4%	324 out of 6473 background genes, 5.0%	0.00155	0	ENO1:SUR2:GPM1:CDC19:TDH3:TPI1:FBA1:PFK1:PGK1:PFK2:HXK2:PGI1:GLK1	6096:6006:30448:32889:51701:61621:51156:30447:6013:6002:44416:48315:71852:55114:71216:70072:7035:6094:7163:15810:7160:15976:51453:6915:51211:15886:44406:19660:30148:46323:36180:6000:44409:1902600:30388:9267:1302:46015:32445:46835:6675:1678:36170:72593:6633
		6796	phosphate-containing compound metabolic process	16 out of 58 genes, 27.6%	500 out of 6473 background genes, 7.7%	0.00187	0	PLB5:ENO1:SUR2:GPM1:CDC19:TDH3:TPI1:FBA1:PFK1:PGK1:PLB1:PFK2:HXK2:PGI1:GLK1:PTP1	6096:6006:30448:32889:51701:61621:51156:30447:6013:6002:44416:48315:9395:71852:44001:55114:71216:70072:7035:6094:7163:15810:7160:15976:51453:6915:51211:15886:44406:19660:30148:46323:36180:6000:44409:1902600:30388:7124:9267:6644:6470:1904359:1302:1403:46015:32445:46835:6675:1678:36170:72593:9405:6633
		9056	catabolic process	18 out of 58 genes, 31.0%	639 out of 6473 background genes, 9.9%	0.00247	0	PLB5:ENO1:GAD1:GPM1:CDC19:ZSF1:TDH3:TPI1:FBA1:PFK1:PGK1:PLB1:GPH1:PFK2:LAP3:HXK2:PGI1:GLK1	6096:6006:30448:32889:51701:61621:51156:30447:6013:6002:44416:48315:9395:71852:44001:55114:71216:70072:7035:6094:7163:15810:7160:15976:51453:6915:51211:15886:44406:19660:46323:36180:6538:6000:44409:1902600:61013:46677:30388:34599:9267:6644:1302:122:46015:32445:9408:5980:46835:1678:43418:6508:36170:956:72593:6879:9405
		6793	phosphorus metabolic process	16 out of 58 genes, 27.6%	515 out of 6473 background genes, 8.0%	0.00274	0	PLB5:ENO1:SUR2:GPM1:CDC19:TDH3:TPI1:FBA1:PFK1:PGK1:PLB1:PFK2:HXK2:PGI1:GLK1:PTP1	6096:6006:30448:32889:51701:61621:51156:30447:6013:6002:44416:48315:9395:71852:44001:55114:71216:70072:7035:6094:7163:15810:7160:15976:51453:6915:51211:15886:44406:19660:30148:46323:36180:6000:44409:1902600:30388:7124:9267:6644:6470:1904359:1302:1403:46015:32445:46835:6675:1678:36170:72593:9405:6633
		5977	glycogen metabolic process	4 out of 58 genes, 6.9%	15 out of 6473 background genes, 0.2%	0.00287	0	C1_01360C_A:C1_14190C_A:GAC1:GPH1	32516:30447:5978:1900180:51321:6873:7094:5977:32515:9408:5980:35690
		55114	oxidation-reduction process	14 out of 58 genes, 24.1%	403 out of 6473 background genes, 6.2%	0.00331	0	C1_01360C_A:ERG1:C1_14190C_A:SOD5:SUR2:CDC19:TDH3:TPI1:C5_01290C_A:GAC1:GPH1:PDX3:GLK1:XYL2	6096:6006:32516:51701:61621:70887:51156:30447:6013:6801:6631:6002:44416:5978:55114:71216:8615:6744:1900180:36187:51321:6873:51668:7160:6915:15886:44406:19660:30148:7094:46323:5977:32515:36180:20012:71451:6696:52059:34599:9267:9408:5980:6675:1678:36171:36170:72593:9405:35690:6633
		6112	energy reserve metabolic process	4 out of 58 genes, 6.9%	16 out of 6473 background genes, 0.2%	0.0038	0	C1_01360C_A:C1_14190C_A:GAC1:GPH1	32516:30447:5978:1900180:51321:6873:7094:5977:32515:9408:5980:35690
		1901362	organic cyclic compound biosynthetic process	16 out of 58 genes, 27.6%	530 out of 6473 background genes, 8.2%	0.00396	0	ENO1:ERG1:GPM1:CDC19:TDH3:TPI1:FBA1:PFK1:PGK1:PFK2:C7_02420C_A:CR_01910C_A:HXK2:PDX3:PGI1:GLK1	6096:6006:30448:32889:51701:61621:70887:51156:30447:6013:9102:6631:6002:44416:48315:71852:55114:71216:8615:70072:7035:6094:7163:36187:15810:51668:7160:15976:51453:6915:51211:15886:44406:19660:46323:36180:6000:44409:1902600:6696:30388:9267:1302:46015:32445:6278:46835:1678:36171:36170:72593:35690
		44042	glucan metabolic process	5 out of 58 genes, 8.6%	36 out of 6473 background genes, 0.6%	0.00576	0	C1_01360C_A:C1_14060W_A:C1_14190C_A:GAC1:GPH1	70879:32516:30447:5978:1900180:51321:6873:1904541:7094:5977:32515:9408:5980:35690
		6073	cellular glucan metabolic process	5 out of 58 genes, 8.6%	36 out of 6473 background genes, 0.6%	0.00576	0	C1_01360C_A:C1_14060W_A:C1_14190C_A:GAC1:GPH1	70879:32516:30447:5978:1900180:51321:6873:1904541:7094:5977:32515:9408:5980:35690
		18130	heterocycle biosynthetic process	15 out of 58 genes, 25.9%	490 out of 6473 background genes, 7.6%	0.00683	0	ENO1:GPM1:CDC19:TDH3:TPI1:FBA1:PFK1:PGK1:PFK2:C7_02420C_A:CR_01910C_A:HXK2:PDX3:PGI1:GLK1	6096:6006:30448:32889:51701:61621:51156:30447:6013:9102:6002:44416:48315:71852:55114:71216:8615:70072:7035:6094:7163:15810:7160:15976:51453:6915:51211:15886:44406:19660:46323:36180:6000:44409:1902600:30388:9267:1302:46015:32445:6278:46835:1678:36170:72593
		16051	carbohydrate biosynthetic process	6 out of 58 genes, 10.3%	72 out of 6473 background genes, 1.1%	0.01533	0	C1_01360C_A:ENO1:GPM1:FBA1:PGK1:PGI1	6096:30448:32889:51701:30447:44416:48315:5978:71852:71216:6094:7163:15810:15976:51211:36180:44409
		34654	nucleobase-containing compound biosynthetic process	13 out of 58 genes, 22.4%	402 out of 6473 background genes, 6.2%	0.01589	0	ENO1:GPM1:CDC19:TDH3:TPI1:FBA1:PFK1:PGK1:PFK2:C7_02420C_A:HXK2:PGI1:GLK1	6096:6006:30448:32889:51701:61621:51156:30447:6013:6002:44416:48315:71852:55114:71216:70072:7035:6094:7163:15810:7160:15976:51453:6915:51211:15886:44406:19660:46323:36180:6000:44409:1902600:30388:9267:1302:46015:32445:6278:46835:1678:36170:72593
		19438	aromatic compound biosynthetic process	14 out of 58 genes, 24.1%	471 out of 6473 background genes, 7.3%	0.01932	0	ENO1:GPM1:CDC19:TDH3:TPI1:FBA1:PFK1:PGK1:PFK2:C7_02420C_A:HXK2:PDX3:PGI1:GLK1	6096:6006:30448:32889:51701:61621:51156:30447:6013:6002:44416:48315:71852:55114:71216:8615:70072:7035:6094:7163:15810:7160:15976:51453:6915:51211:15886:44406:19660:46323:36180:6000:44409:1902600:30388:9267:1302:46015:32445:6278:46835:1678:36170:72593
		6007	glucose catabolic process	2 out of 58 genes, 3.4%	2 out of 6473 background genes, 0.0%	0.03077	0	CDC19:TPI1	6096:61621:30447:44416:71216:36180:9267:36170
		61615	glycolytic process through fructose-6-phosphate	2 out of 58 genes, 3.4%	2 out of 6473 background genes, 0.0%	0.03077	0	CDC19:TPI1	6096:61621:30447:44416:71216:36180:9267:36170
		61620	glycolytic process through glucose-6-phosphate	2 out of 58 genes, 3.4%	2 out of 6473 background genes, 0.0%	0.03077	0	CDC19:TPI1	6096:61621:30447:44416:71216:36180:9267:36170
		61621	canonical glycolysis	2 out of 58 genes, 3.4%	2 out of 6473 background genes, 0.0%	0.03077	0	CDC19:TPI1	6096:61621:30447:44416:71216:36180:9267:36170
		61718	glucose catabolic process to pyruvate	2 out of 58 genes, 3.4%	2 out of 6473 background genes, 0.0%	0.03077	0	CDC19:TPI1	6096:61621:30447:44416:71216:36180:9267:36170
		44419	interspecies interaction between organisms	11 out of 58 genes, 19.0%	330 out of 6473 background genes, 5.1%	0.05251	0	ENO1:SOD5:GPM1:CDC19:TDH3:TPI1:FBA1:ECE1:PGK1:PLB1:CSP37	6096:6006:32889:51701:61621:30447:6801:44416:9395:71852:44001:55114:71216:6094:15810:7160:15976:6915:15886:44406:36180:20012:71451:44409:52059:34599:1897:9267:44011:36170:72593:9405
		6735	NADH regeneration	2 out of 58 genes, 3.4%	3 out of 6473 background genes, 0.0%	0.09179	0.0017	CDC19:TPI1	6096:61621:30447:44416:71216:36180:9267:36170
	function	GOID	GO_term	Cluster frequency	Background frequency	Corrected P-value	False discovery rate	Gene(s) annotated to the term	Directly Annotated GOID List
		19200	carbohydrate kinase activity	5 out of 58 genes, 8.6%	14 out of 6473 background genes, 0.2%	7.38e-06	0	C4_02620C_A:PFK1:PFK2:HXK2:GLK1	3872:5524:8865:4340:19150:5536:70095:19158:3729
		19158	mannokinase activity	2 out of 58 genes, 3.4%	2 out of 6473 background genes, 0.0%	0.00639	0.01	HXK2:GLK1	5524:8865:4340:5536:19158
		3872	6-phosphofructokinase activity	2 out of 58 genes, 3.4%	2 out of 6473 background genes, 0.0%	0.00639	0.0067	PFK1:PFK2	3872:5524:70095:3729
		8865	fructokinase activity	2 out of 58 genes, 3.4%	2 out of 6473 background genes, 0.0%	0.00639	0.005	HXK2:GLK1	5524:8865:4340:5536:19158
		4340	glucokinase activity	2 out of 58 genes, 3.4%	3 out of 6473 background genes, 0.0%	0.01906	0.016	HXK2:GLK1	5524:8865:4340:5536:19158
		4396	hexokinase activity	2 out of 58 genes, 3.4%	5 out of 6473 background genes, 0.1%	0.06282	0.0533	HXK2:GLK1	5524:8865:4340:5536:19158
		5536	glucose binding	2 out of 58 genes, 3.4%	5 out of 6473 background genes, 0.1%	0.06282	0.0457	HXK2:GLK1	5524:8865:4340:5536:19158
		8443	phosphofructokinase activity	2 out of 58 genes, 3.4%	5 out of 6473 background genes, 0.1%	0.06282	0.04	PFK1:PFK2	3872:5524:70095:3729
	component	GOID	GO_term	Cluster frequency	Background frequency	Corrected P-value	False discovery rate	Gene(s) annotated to the term	Directly Annotated GOID List
		30446	hyphal cell wall	14 out of 58 genes, 24.1%	69 out of 6473 background genes, 1.1%	2.4e-14	0	PLB5:ENO1:SOD5:GPM1:CDC19:TDH3:TPI1:FBA1:AHP1:ECE1:PGK1:GPH1:CSP37:XYL2	5737:5622:5829:9986:5758:5739:324:9514:16021:5886:9277:16020:5634:15:5811:9897:30445:5576:30446:31307:62040
		5618	cell wall	14 out of 58 genes, 24.1%	163 out of 6473 background genes, 2.5%	5.12e-09	0	PLB5:ENO1:SOD5:GPM1:CDC19:TDH3:TPI1:FBA1:AHP1:ECE1:PGK1:GPH1:CSP37:XYL2	5737:5622:5829:9986:5758:5739:324:9514:16021:5886:9277:16020:5634:15:5811:9897:30445:5576:30446:31307:62040
		9277	fungal-type cell wall	14 out of 58 genes, 24.1%	163 out of 6473 background genes, 2.5%	5.12e-09	0	PLB5:ENO1:SOD5:GPM1:CDC19:TDH3:TPI1:FBA1:AHP1:ECE1:PGK1:GPH1:CSP37:XYL2	5737:5622:5829:9986:5758:5739:324:9514:16021:5886:9277:16020:5634:15:5811:9897:30445:5576:30446:31307:62040
		30312	external encapsulating structure	14 out of 58 genes, 24.1%	164 out of 6473 background genes, 2.5%	5.56e-09	0	PLB5:ENO1:SOD5:GPM1:CDC19:TDH3:TPI1:FBA1:AHP1:ECE1:PGK1:GPH1:CSP37:XYL2	5737:5622:5829:9986:5758:5739:324:9514:16021:5886:9277:16020:5634:15:5811:9897:30445:5576:30446:31307:62040
		9986	cell surface	11 out of 58 genes, 19.0%	203 out of 6473 background genes, 3.1%	7.7e-05	0	PLB5:ENO1:SOD5:GPM1:CDC19:TDH3:TPI1:FBA1:PGK1:GPH1:CSP37	5737:5622:5829:9986:5758:5739:324:9514:16021:5886:9277:16020:5634:15:5811:9897:30445:5576:30446:31307:62040
		31012	extracellular matrix	7 out of 58 genes, 12.1%	74 out of 6473 background genes, 1.1%	0.0002	0	ENO1:GPM1:TDH3:TPI1:GRP2:PGK1:PGI1	5737:5622:9986:5829:5758:5739:324:9514:5886:9277:16020:5634:15:5811:9897:30445:5576:30446:62040
		44421	extracellular region part	7 out of 58 genes, 12.1%	74 out of 6473 background genes, 1.1%	0.0002	0	ENO1:GPM1:TDH3:TPI1:GRP2:PGK1:PGI1	5737:5622:9986:5829:5758:5739:324:9514:5886:9277:16020:5634:15:5811:9897:30445:5576:30446:62040
		62039	biofilm matrix	7 out of 58 genes, 12.1%	74 out of 6473 background genes, 1.1%	0.0002	0	ENO1:GPM1:TDH3:TPI1:GRP2:PGK1:PGI1	5737:5622:9986:5829:5758:5739:324:9514:5886:9277:16020:5634:15:5811:9897:30445:5576:30446:62040
		62040	fungal biofilm matrix	7 out of 58 genes, 12.1%	74 out of 6473 background genes, 1.1%	0.0002	0	ENO1:GPM1:TDH3:TPI1:GRP2:PGK1:PGI1	5737:5622:9986:5829:5758:5739:324:9514:5886:9277:16020:5634:15:5811:9897:30445:5576:30446:62040
		5576	extracellular region	10 out of 58 genes, 17.2%	191 out of 6473 background genes, 3.0%	0.00033	0	ENO1:SOD5:GPM1:TDH3:TPI1:ECE1:GRP2:PGK1:PLB1:PGI1	5737:5622:9986:5829:5758:5739:324:9514:5886:9277:16020:5634:15:5811:9897:30445:5576:30446:62040
		71944	cell periphery	19 out of 58 genes, 32.8%	720 out of 6473 background genes, 11.1%	0.00047	0	GAP4:PLB5:ENO1:ERG1:SOD5:GPM1:CDC19:HGT19:TDH3:TPI1:FBA1:AHP1:ECE1:PGK1:GPH1:CSP37:OPT4:QDR1:XYL2	5737:5622:5829:9986:5758:5783:5739:324:9514:16021:5886:9277:16020:5887:5634:15:5811:9897:30445:5576:45121:30446:31307:62040
		5945	6-phosphofructokinase complex	2 out of 58 genes, 3.4%	2 out of 6473 background genes, 0.0%	0.00441	0	PFK1:PFK2	5739:5945
		30445	yeast-form cell wall	5 out of 58 genes, 8.6%	56 out of 6473 background genes, 0.9%	0.00731	0	ENO1:CDC19:TDH3:AHP1:PGK1	5737:5622:9986:5829:5739:324:9514:5886:9277:16020:5634:15:5811:9897:30445:5576:30446:62040
common down	process	GOID	GO_term	Cluster frequency	Background frequency	Corrected P-value	False discovery rate	Gene(s) annotated to the term	Directly Annotated GOID List
		44010	single-species biofilm formation	18 out of 138 genes, 13.0%	135 out of 6473 background genes, 2.1%	1.47e-07	0	HGC1:BRG1:GCA1:GCA2:TYE7:HYR1:WH11:RHR2:PGA10:HWP2:HWP1:ADH1:SAP6:SAP5:ALS1:ADH5:ALS3:DEF1	1900735:30448:36178:19538:5975:1900445:43709:51701:44010:45944:33215:44114:9372:30447:44416:45991:43710:2253:52391:55114:71216:1900442:98609:20028:5982:6807:44413:6950:6114:31505:1900189:43707:321:36244:36166:16052:1900430:44406:44117:44182:36180:6071:7155:36164:71470:44409:44270:1900429:43708:6351:45821:43689:7089:9267:30163:44011:79:6897:1900233:36170:6508:6357:6879:44407:9405:6878:6465:71456:3…
		42710	biofilm formation	18 out of 138 genes, 13.0%	145 out of 6473 background genes, 2.2%	4.86e-07	0	HGC1:BRG1:GCA1:GCA2:TYE7:HYR1:WH11:RHR2:PGA10:HWP2:HWP1:ADH1:SAP6:SAP5:ALS1:ADH5:ALS3:DEF1	1900735:30448:36178:19538:5975:1900445:43709:51701:44010:45944:33215:44114:9372:30447:44416:45991:43710:2253:52391:55114:71216:1900442:98609:20028:5982:6807:44413:6950:6114:31505:1900189:43707:321:36166:36244:16052:44117:44406:1900430:44182:36180:6071:7155:36164:71470:44270:44409:43708:1900429:6351:45821:43689:7089:30163:9267:44011:79:6897:1900233:6508:36170:6357:6879:44407:9405:6878:6465:30260:7…
		44419	interspecies interaction between organisms	25 out of 138 genes, 18.1%	330 out of 6473 background genes, 5.1%	8.61e-06	0	PHR2:HGC1:BRG1:UME6:RBT4:TYE7:HYR1:HSP21:WH11:PST1:PST2:RHR2:SLK19:RFX2:HWP2:RBT1:HWP1:ADH1:SAP6:SAP5:ALS1:CFL11:ALS3:YHB1:DEF1	1900735:1902170:30448:36178:19538:1900445:43709:51701:44010:45944:33215:44114:9372:30447:44416:45991:52565:43710:10768:2253:52391:55114:71216:70370:1900442:98609:71467:34605:6807:44413:6950:6114:1900436:31505:46210:1900189:43707:45892:70458:321:36166:36244:44117:44406:70414:1900430:44182:34644:36180:6071:7155:36164:71470:44270:44409:43708:1900429:15671:6355:6351:45821:43689:71970:34599:7089:30163…
		44011	single-species biofilm formation on inanimate substrate	15 out of 138 genes, 10.9%	118 out of 6473 background genes, 1.8%	9.39e-06	0	HGC1:BRG1:GCA1:GCA2:TYE7:WH11:RHR2:PGA10:HWP2:HWP1:ADH1:ALS1:ADH5:ALS3:DEF1	1900735:30448:36178:5975:1900445:43709:51701:45944:33215:44114:9372:30447:44416:45991:43710:55114:71216:1900442:98609:20028:5982:6950:6114:31505:1900189:43707:321:36166:36244:16052:44117:44406:1900430:44182:36180:6071:7155:36164:71470:44409:43708:1900429:6351:45821:43689:7089:9267:44011:79:6897:1900233:36170:6357:6879:44407:9405:6878:30260:71456
		51703	intraspecies interaction between organisms	15 out of 138 genes, 10.9%	118 out of 6473 background genes, 1.8%	9.39e-06	0	HGC1:BRG1:GCA1:GCA2:TYE7:WH11:RHR2:PGA10:HWP2:HWP1:ADH1:ALS1:ADH5:ALS3:DEF1	1900735:30448:36178:5975:1900445:43709:51701:45944:33215:44114:9372:30447:44416:45991:43710:55114:71216:1900442:98609:20028:5982:6950:6114:31505:1900189:43707:321:36166:36244:16052:44117:44406:1900430:44182:36180:6071:7155:36164:71470:44409:43708:1900429:6351:45821:43689:7089:9267:44011:79:6897:1900233:36170:6357:6879:44407:9405:6878:30260:71456
		44764	multi-organism cellular process	19 out of 138 genes, 13.8%	205 out of 6473 background genes, 3.2%	2.21e-05	0	HGC1:BRG1:GCA1:GCA2:TYE7:HYR1:WH11:RHR2:PGA10:HWP2:HWP1:FAV1:ADH1:SAP6:SAP5:ALS1:ADH5:ALS3:DEF1	1900735:30448:36178:19538:5975:1900445:43709:51701:44010:45944:33215:44114:9372:30447:44416:45991:43710:2253:52391:55114:71216:1900442:98609:20028:742:5982:6807:44413:6950:6114:31505:1900189:43707:321:36166:36244:16052:44117:44406:1900430:44182:36180:6071:7155:36164:71470:44270:44409:43708:1900429:6351:45821:31385:43689:7089:30163:9267:44011:755:79:6897:1900233:6508:36170:6357:6879:44407:9405:687…
		90609	single-species submerged biofilm formation	15 out of 138 genes, 10.9%	130 out of 6473 background genes, 2.0%	3.53e-05	0	HGC1:BRG1:GCA1:GCA2:TYE7:WH11:RHR2:PGA10:HWP2:HWP1:ADH1:ALS1:ADH5:ALS3:DEF1	1900735:30448:36178:5975:1900445:43709:51701:45944:33215:44114:9372:30447:44416:45991:43710:55114:71216:1900442:98609:20028:5982:6950:6114:31505:1900189:43707:321:36166:36244:16052:44117:44406:1900430:44182:36180:6071:7155:36164:71470:44409:43708:1900429:6351:45821:43689:7089:9267:44011:79:6897:1900233:36170:6357:6879:44407:9405:6878:30260:71456
		90605	submerged biofilm formation	15 out of 138 genes, 10.9%	133 out of 6473 background genes, 2.1%	4.8e-05	0	HGC1:BRG1:GCA1:GCA2:TYE7:WH11:RHR2:PGA10:HWP2:HWP1:ADH1:ALS1:ADH5:ALS3:DEF1	1900735:30448:36178:5975:1900445:43709:51701:45944:33215:44114:9372:30447:44416:45991:43710:55114:71216:1900442:98609:20028:5982:6950:6114:31505:1900189:43707:321:36166:36244:16052:44117:44406:1900430:44182:36180:6071:7155:36164:71470:44409:43708:1900429:6351:45821:43689:7089:9267:44011:79:6897:1900233:36170:6357:6879:44407:9405:6878:30260:71456
		51704	multi-organism process	31 out of 138 genes, 22.5%	539 out of 6473 background genes, 8.3%	8.8e-05	0	PHR2:HGC1:BRG1:UME6:RBT4:GCA1:GCA2:TYE7:HYR1:HSP21:WH11:MKK2:PST1:PST2:RHR2:SLK19:PGA10:RFX2:HWP2:RBT1:HWP1:FAV1:ADH1:SAP6:SAP5:ALS1:ADH5:CFL11:ALS3:YHB1:DEF1	1900735:1902170:50850:30448:36178:19538:5975:1900445:43709:51701:44010:45944:33215:44114:9372:30447:44416:45991:48315:52565:43710:10768:2253:52391:55114:71216:70370:1900442:98609:20028:71467:742:34605:5982:6807:44413:6950:6114:1900436:31505:46210:1900189:43707:45892:70458:60237:321:48021:36166:36244:768:16052:44117:44406:70414:1900430:44182:34644:36180:6071:7155:36164:71470:44270:44409:909:43708:…
		22610	biological adhesion	12 out of 138 genes, 8.7%	89 out of 6473 background genes, 1.4%	0.00013	0	HYR1:RHR2:RFX2:HWP2:HWP1:C5_02110W_A:ADH1:SAP6:SAP5:ALS1:ALS3:DEF1	1900735:36178:30448:19538:43709:51701:44010:44114:33215:9372:30447:44416:43710:10768:2253:52391:55114:1903614:98609:34605:6807:44413:6114:10972:31505:1900189:43707:36244:1900430:44117:44406:44182:34644:6071:7155:36164:71470:44270:44409:43708:1900429:7009:43689:34599:30163:44011:122:6897:6508:9405:44407:6878:6465:30260
		9405	pathogenesis	20 out of 138 genes, 14.5%	265 out of 6473 background genes, 4.1%	0.00028	0	PHR2:BRG1:UME6:RBT4:TYE7:HSP21:WH11:PST1:PST2:RHR2:SLK19:RFX2:HWP2:RBT1:SAP6:SAP5:ALS1:CFL11:ALS3:YHB1	1900735:1902170:30448:36178:19538:1900445:43709:44010:45944:33215:30447:44416:45991:52565:43710:10768:2253:52391:55114:71216:70370:1900442:98609:71467:34605:6807:6950:6114:1900436:31505:46210:45892:70458:36166:36244:44406:70414:1900430:44182:34644:36180:6071:7155:36164:71470:44270:44409:43708:1900429:15671:6355:6351:45821:43689:71970:34599:30163:9267:44011:122:71500:6342:71218:9636:6897:1900233:6…
		44406	adhesion of symbiont to host	9 out of 138 genes, 6.5%	49 out of 6473 background genes, 0.8%	0.00029	0	HYR1:RFX2:HWP2:HWP1:ADH1:SAP6:SAP5:ALS1:ALS3	1900735:36178:30448:19538:43709:51701:44010:33215:30447:44416:43710:10768:2253:52391:55114:98609:34605:6807:44413:31505:43707:36244:44117:44406:44182:34644:7155:44270:43708:1900429:43689:34599:30163:44011:122:6897:6508:9405:44407:6878:6465:30260
		44403	symbiont process	13 out of 138 genes, 9.4%	130 out of 6473 background genes, 2.0%	0.0014	0	HGC1:HYR1:RHR2:RFX2:HWP2:HWP1:ADH1:SAP6:SAP5:ALS1:ALS3:YHB1:DEF1	1900735:1902170:30448:36178:19538:1900445:43709:51701:44010:33215:44114:9372:30447:44416:52565:43710:10768:2253:52391:55114:71216:1900442:98609:34605:6807:44413:6114:31505:46210:1900189:43707:70458:321:36244:44117:44406:1900430:44182:34644:36180:6071:7155:36164:71470:44270:44409:43708:1900429:15671:43689:34599:7089:30163:44011:122:71500:79:71218:9636:6897:6508:9405:44407:6878:6465:30260
		6979	response to oxidative stress	12 out of 138 genes, 8.7%	156 out of 6473 background genes, 2.4%	0.04726	0.0029	HSP21:PST1:C2_08100W_A:PST2:DDR48:GLX3:C3_06860C_A:RFX2:C5_02110W_A:GPX2:SOD3:YHB1	1902170:19243:30447:6281:52565:6116:10768:55114:71216:70370:1903614:1324:6979:34605:304:10972:46210:45892:70458:19568:44406:70414:44182:34644:33554:36180:7155:71470:19430:1900429:15671:7009:42843:2000377:31669:43065:34599:9267:122:71500:71218:9636:36170:9405
		9607	response to biotic stimulus	17 out of 138 genes, 12.3%	301 out of 6473 background genes, 4.7%	0.08643	0.004	HGC1:SHA3:BRG1:UME6:HYR1:C2_05770W_A:DDR48:FCY2:CTN3:RAS2:ADH1:SAP6:ALS1:HGT12:YHB1:RTA4:MAL2	1900735:1902170:30448:8655:36178:19538:9437:1900445:43709:51701:44010:5987:1900443:45944:44114:30447:6084:44416:6281:110045:55085:15753:52565:43710:2253:52391:55114:71216:15851:6468:1900442:98609:15031:6807:15893:6066:44413:1900436:10827:46210:70458:321:36244:44406:1900430:46323:44182:33554:36180:7155:51447:42308:44270:1904659:7265:15671:8645:6355:51594:43689:34599:7089:8643:7124:30163:9267:44011…
	function	GOID	GO_term	Cluster frequency	Background frequency	Corrected P-value	False discovery rate	Gene(s) annotated to the term	Directly Annotated GOID List
		4553	hydrolase activity, hydrolyzing O-glycosyl compounds	6 out of 138 genes, 4.3%	42 out of 6473 background genes, 0.6%	0.02255	0.1	PHR2:GCA1:GCA2:AMS1:GDB1:MAL2	44654:43169:4133:32450:4135:4134:8270:4575:42123:4553:4559:44653:42124:16160:4574
		16798	hydrolase activity, acting on glycosyl bonds	6 out of 138 genes, 4.3%	52 out of 6473 background genes, 0.8%	0.07349	0.27	PHR2:GCA1:GCA2:AMS1:GDB1:MAL2	44654:43169:4133:32450:4135:4134:8270:4575:4553:42123:4559:44653:16160:42124:4574
	component	GOID	GO_term	Cluster frequency	Background frequency	Corrected P-value	False discovery rate	Gene(s) annotated to the term	Directly Annotated GOID List
		30446	hyphal cell wall	15 out of 138 genes, 10.9%	69 out of 6473 background genes, 1.1%	6.58e-10	0	PHR2:HYR1:WH11:PST2:DDR48:GLX3:HWP2:RBT1:HWP1:PDC11:HSP12:C5_02110W_A:ADH1:ALS1:ALS3	5737:5768:5829:9986:936:5739:46658:35840:932:30134:5886:5621:9277:5634:35841:5937:30445:10494:34399:5576:45121:30446:62040
		5618	cell wall	18 out of 138 genes, 13.0%	163 out of 6473 background genes, 2.5%	6.03e-07	0	PHR2:PGA45:HYR1:WH11:PST2:DDR48:GLX3:HEM13:PGA10:HWP2:RBT1:HWP1:PDC11:HSP12:C5_02110W_A:ADH1:ALS1:ALS3	5737:5768:5829:9986:936:5739:46658:35840:932:30134:5886:5621:9277:5634:35841:5937:30445:10494:34399:5576:30446:45121:62040
		9277	fungal-type cell wall	18 out of 138 genes, 13.0%	163 out of 6473 background genes, 2.5%	6.03e-07	0	PHR2:PGA45:HYR1:WH11:PST2:DDR48:GLX3:HEM13:PGA10:HWP2:RBT1:HWP1:PDC11:HSP12:C5_02110W_A:ADH1:ALS1:ALS3	5737:5768:5829:9986:936:5739:46658:35840:932:30134:5886:5621:9277:5634:35841:5937:30445:10494:34399:5576:30446:45121:62040
		9986	cell surface	20 out of 138 genes, 14.5%	203 out of 6473 background genes, 3.1%	6.11e-07	0	PHR2:PGA45:RBT4:HYR1:SOD6:HSP21:DDR48:HEM13:PGA10:PGA57:HWP2:RBT1:HWP1:PDC11:ADH1:PGA60:ALS1:IHD1:PGA23:ALS3	5829:9986:936:5739:46658:35840:30134:16021:5886:5621:9277:5634:35841:5937:30445:34399:5576:30446:45121:62040
		30312	external encapsulating structure	18 out of 138 genes, 13.0%	164 out of 6473 background genes, 2.5%	6.65e-07	0	PHR2:PGA45:HYR1:WH11:PST2:DDR48:GLX3:HEM13:PGA10:HWP2:RBT1:HWP1:PDC11:HSP12:C5_02110W_A:ADH1:ALS1:ALS3	5737:5768:5829:9986:936:5739:46658:35840:932:30134:5886:5621:9277:5634:35841:5937:30445:10494:34399:5576:30446:45121:62040
		30445	yeast-form cell wall	11 out of 138 genes, 8.0%	56 out of 6473 background genes, 0.9%	1.41e-06	0	PHR2:PGA45:WH11:GLX3:HEM13:PDC11:HSP12:C5_02110W_A:ADH1:ALS1:ALS3	5737:5768:5829:9986:936:5739:46658:35840:932:30134:5886:5621:9277:5634:35841:30445:10494:34399:5576:30446:45121:62040
		5576	extracellular region	16 out of 138 genes, 11.6%	191 out of 6473 background genes, 3.0%	0.00019	0	PGA45:RBT4:GCA1:GCA2:HYR1:C2_07630C_A:GLX3:HEM13:RBT1:PDC11:ADH1:DOG1:SAP6:SAP5:ALS3:MAL2	5622:5829:9986:5739:46658:932:5886:9277:5634:30445:10494:5576:30446:62040
		31012	extracellular matrix	8 out of 138 genes, 5.8%	74 out of 6473 background genes, 1.1%	0.01251	0.0025	C2_07630C_A:GLX3:HEM13:PDC11:ADH1:DOG1:SAP6:SAP5	5622:5829:9986:5739:932:5886:9277:5634:30445:10494:5576:30446:62040
		44421	extracellular region part	8 out of 138 genes, 5.8%	74 out of 6473 background genes, 1.1%	0.01251	0.0022	C2_07630C_A:GLX3:HEM13:PDC11:ADH1:DOG1:SAP6:SAP5	5622:5829:9986:5739:932:5886:9277:5634:30445:10494:5576:30446:62040
		62039	biofilm matrix	8 out of 138 genes, 5.8%	74 out of 6473 background genes, 1.1%	0.01251	0.002	C2_07630C_A:GLX3:HEM13:PDC11:ADH1:DOG1:SAP6:SAP5	5622:5829:9986:5739:932:5886:9277:5634:30445:10494:5576:30446:62040
		62040	fungal biofilm matrix	8 out of 138 genes, 5.8%	74 out of 6473 background genes, 1.1%	0.01251	0.0018	C2_07630C_A:GLX3:HEM13:PDC11:ADH1:DOG1:SAP6:SAP5	5622:5829:9986:5739:932:5886:9277:5634:30445:10494:5576:30446:62040
P76067 down	process	GOID	GO_term	Cluster frequency	Background frequency	Corrected P-value	False discovery rate	Gene(s) annotated to the term	Directly Annotated GOID List
		44010	single-species biofilm formation	24 out of 313 genes, 7.7%	135 out of 6473 background genes, 2.1%	1.46e-05	0	HGC1:BRG1:GCA1:GCA2:TYE7:HYR1:WH11:EAP1:RAS1:RHR2:TEC1:TRY4:PGA10:HWP2:HWP1:CSR1:ADH1:SAP6:SAP5:ALS1:ALS9:ADH5:ALS3:DEF1	1900735:10527:7189:1900182:30448:36178:19538:1900439:5975:1900445:51701:97308:43709:44010:7329:45944:33215:45762:44114:9372:2000220:30447:6801:44416:45991:48315:71361:43710:97271:6882:2253:1900231:75306:753:52391:1900433:55114:71216:1900241:1900442:98609:20028:34605:5982:72659:6807:71579:71333:34307:44413:6950:6114:31505:43707:1900189:750:36281:321:1300:9847:36244:36166:16052:44117:1900430:44406:…
		42710	biofilm formation	24 out of 313 genes, 7.7%	145 out of 6473 background genes, 2.2%	6.13e-05	0	HGC1:BRG1:GCA1:GCA2:TYE7:HYR1:WH11:EAP1:RAS1:RHR2:TEC1:TRY4:PGA10:HWP2:HWP1:CSR1:ADH1:SAP6:SAP5:ALS1:ALS9:ADH5:ALS3:DEF1	1900735:10527:7189:1900182:30448:36178:19538:1900439:5975:1900445:51701:97308:43709:44010:7329:45944:33215:45762:44114:9372:2000220:30447:6801:44416:45991:48315:71361:43710:97271:6882:2253:1900231:75306:753:52391:1900433:55114:71216:1900241:1900442:98609:20028:34605:5982:72659:6807:71579:71333:34307:44413:6950:6114:31505:43707:1900189:750:36281:321:1300:9847:36166:36244:16052:44117:44406:1900430:…
		44419	interspecies interaction between organisms	39 out of 313 genes, 12.5%	330 out of 6473 background genes, 5.1%	9.19e-05	0	PHR2:HGC1:ICL1:BRG1:UME6:RBT4:TYE7:HYR1:HSP70:HSP21:WH11:PST1:C2_08540C_A:PST2:EAP1:RAS1:RHR2:IRO1:TEC1:SLK19:RFX2:HWP2:RBT1:HWP1:CSR1:PRA1:HMS1:SFL2:ADH1:SAP6:SAP5:SHE3:ALS1:ALS9:RFG1:CFL11:ALS3:YHB1:DEF1	10527:1900182:36178:19538:1900439:1900445:97308:43709:51701:7329:45944:33215:45762:30447:45991:48315:52155:71361:1402:97271:6882:75306:753:52391:42784:71467:34605:6807:71333:34307:44413:6114:1900436:15976:46210:1900189:45892:36281:321:1300:9847:36166:36244:44406:44182:19933:6071:7155:45916:71470:1900461:44409:15671:6355:6351:43689:71970:34599:7089:1897:30163:9267:44011:52085:48309:79:60257:6342:6…
		44764	multi-organism cellular process	28 out of 313 genes, 8.9%	204 out of 6473 background genes, 3.2%	0.0003	0	HGC1:BRG1:GCA1:GCA2:TYE7:HYR1:WH11:EAP1:RAS1:RHR2:TEC1:TRY4:PGA10:HWP2:HWP1:FAV1:CSR1:ADH1:SAP6:SAP5:SHE3:ALS1:ALS9:ADH5:CEK2:ALS3:TPM2:DEF1	10527:1900182:36178:19538:1900439:1900445:51701:97308:43709:7329:45944:33215:45762:30447:45991:48315:71361:97271:6882:75306:753:52391:6468:742:34605:5982:51666:1903919:6807:71333:34307:44413:6114:1900189:36281:321:1300:9847:36166:36244:32220:16052:44406:44182:19933:51017:6071:7155:71470:120081:1900461:44409:1903475:10811:6355:6351:31385:43689:34599:7089:1897:30163:9267:44011:90527:48309:79:110056…
		44011	single-species biofilm formation on inanimate substrate	20 out of 313 genes, 6.4%	118 out of 6473 background genes, 1.8%	0.00051	0	HGC1:BRG1:GCA1:GCA2:TYE7:WH11:EAP1:RAS1:RHR2:TEC1:TRY4:PGA10:HWP2:HWP1:CSR1:ADH1:ALS1:ADH5:ALS3:DEF1	10527:1900182:36178:1900439:1900445:51701:97308:43709:7329:45944:33215:45762:30447:45991:48315:97271:6882:75306:753:34605:5982:44413:71333:34307:6114:1900189:321:1300:9847:36166:36244:16052:44406:44182:19933:6071:7155:71470:1900461:44409:10811:6355:6351:43689:34599:7089:9267:44011:79:36171:1900233:36170:6879:44407:9405:30260:71963:1900735:7189:30448:5975:44114:9372:2000220:6801:44416:43710:190023…
		51703	intraspecies interaction between organisms	20 out of 313 genes, 6.4%	118 out of 6473 background genes, 1.8%	0.00051	0	HGC1:BRG1:GCA1:GCA2:TYE7:WH11:EAP1:RAS1:RHR2:TEC1:TRY4:PGA10:HWP2:HWP1:CSR1:ADH1:ALS1:ADH5:ALS3:DEF1	10527:1900182:36178:1900439:1900445:51701:97308:43709:7329:45944:33215:45762:30447:45991:48315:97271:6882:75306:753:34605:5982:44413:71333:34307:6114:1900189:321:1300:9847:36166:36244:16052:44406:44182:19933:6071:7155:71470:1900461:44409:10811:6355:6351:43689:34599:7089:9267:44011:79:36171:1900233:36170:6879:44407:9405:30260:71963:1900735:7189:30448:5975:44114:9372:2000220:6801:44416:43710:190023…
		90609	single-species submerged biofilm formation	21 out of 313 genes, 6.7%	130 out of 6473 background genes, 2.0%	0.00061	0	HGC1:BRG1:GCA1:GCA2:TYE7:WH11:EAP1:RAS1:RHR2:TEC1:TRY4:PGA10:HWP2:HWP1:CSR1:ADH1:ALS1:ALS9:ADH5:ALS3:DEF1	10527:1900182:36178:1900439:1900445:51701:97308:43709:7329:45944:33215:45762:30447:45991:48315:71361:97271:6882:75306:753:34605:5982:44413:71333:34307:6114:1900189:36281:321:1300:9847:36166:36244:16052:44406:44182:19933:6071:7155:71470:1900461:44409:10811:6355:6351:43689:34599:7089:9267:44011:79:36171:1900233:70301:36170:6879:44407:9405:30260:71963:1900735:7189:30448:5975:44114:9372:2000220:6801:…
		22610	biological adhesion	17 out of 313 genes, 5.4%	89 out of 6473 background genes, 1.4%	0.00062	0	HYR1:EAP1:RAS1:RHR2:TEC1:RFX2:HWP2:HWP1:PRA1:C5_02110W_A:ADH1:SAP6:SAP5:ALS1:ALS9:ALS3:DEF1	10527:1900182:36178:19538:1900439:1900445:51701:97308:43709:7329:45944:33215:45762:30447:48315:52155:71361:97271:75306:753:52391:42784:34605:6807:71333:34307:44413:6114:10972:1900189:36281:36244:1300:9847:36166:44406:44182:19933:6071:7155:45916:71470:1900461:44409:6355:43689:34599:30163:44011:52085:36171:70301:6508:9405:44407:6465:30260:71963:1900735:7189:30448:44010:44114:9372:2000220:6801:44416…
		90605	submerged biofilm formation	21 out of 313 genes, 6.7%	133 out of 6473 background genes, 2.1%	0.0009	0	HGC1:BRG1:GCA1:GCA2:TYE7:WH11:EAP1:RAS1:RHR2:TEC1:TRY4:PGA10:HWP2:HWP1:CSR1:ADH1:ALS1:ALS9:ADH5:ALS3:DEF1	10527:1900182:36178:1900439:1900445:51701:97308:43709:7329:45944:33215:45762:30447:45991:48315:71361:97271:6882:75306:753:34605:5982:44413:71333:34307:6114:1900189:36281:321:1300:9847:36166:36244:16052:44406:44182:19933:6071:7155:71470:1900461:44409:10811:6355:6351:43689:34599:7089:9267:44011:79:36171:1900233:70301:36170:6879:44407:9405:30260:71963:1900735:7189:30448:5975:44114:9372:2000220:6801:…
		44406	adhesion of symbiont to host	12 out of 313 genes, 3.8%	49 out of 6473 background genes, 0.8%	0.00172	0	HYR1:EAP1:TEC1:RFX2:HWP2:HWP1:PRA1:ADH1:SAP6:SAP5:ALS1:ALS3	10527:36178:19538:1900445:43709:51701:7329:45944:33215:30447:52155:52391:42784:34605:6807:44413:36244:1300:44406:44182:7155:45916:1900461:6355:43689:34599:30163:44011:52085:6508:9405:44407:6465:30260:1900735:30448:44010:2000220:44416:43710:7159:10768:2253:1900231:32119:55114:71216:98609:31505:43707:44117:1900430:34644:36180:44270:43708:1900429:36003:7124:122:1403:6897:6357:6878
		44403	symbiont process	20 out of 313 genes, 6.4%	130 out of 6473 background genes, 2.0%	0.00246	0	HGC1:HYR1:HSP70:EAP1:RAS1:RHR2:TEC1:RFX2:HWP2:HWP1:PRA1:ADH1:SAP6:SAP5:SHE3:ALS1:ALS9:ALS3:YHB1:DEF1	10527:1900182:36178:19538:1900439:1900445:97308:43709:51701:7329:45944:33215:45762:30447:48315:52155:71361:97271:75306:753:52391:42784:34605:6807:71333:34307:44413:6114:46210:1900189:36281:321:1300:9847:36166:36244:44406:44182:19933:6071:7155:45916:71470:1900461:44409:15671:6355:43689:34599:7089:1897:9267:30163:44011:52085:48309:79:6616:71218:9636:36171:70301:36170:6508:9405:44407:6465:30260:7196…
		51704	multi-organism process	48 out of 313 genes, 15.3%	539 out of 6473 background genes, 8.3%	0.01349	0	PHR2:HGC1:ICL1:BRG1:UME6:RBT4:GCA1:GCA2:TYE7:HYR1:HSP70:HSP21:WH11:MKK2:PST1:C2_08540C_A:PST2:EAP1:RAS1:RHR2:IRO1:TEC1:TRY4:SLK19:PGA10:RFX2:HWP2:RBT1:HWP1:FAV1:CSR1:PRA1:HMS1:SFL2:ADH1:SAP6:SAP5:SHE3:ALS1:ALS9:ADH5:RFG1:CEK2:CFL11:ALS3:YHB1:TPM2:DEF1	10527:1900182:36178:19538:1900439:1900445:97308:43709:51701:7329:45944:33215:45762:30447:45991:48315:52155:71361:1402:97271:6882:75306:753:52391:6468:42784:71467:742:34605:5982:51666:1903919:6807:71333:34307:44413:6114:1900436:15976:46210:1900189:45892:36281:321:1300:9847:48021:36166:36244:32220:16052:44406:44182:19933:51017:6071:7155:45916:71470:120081:1900461:44409:1903475:15671:10811:6355:6351…
		9405	pathogenesis	29 out of 313 genes, 9.3%	265 out of 6473 background genes, 4.1%	0.0188	0.0015	PHR2:ICL1:BRG1:UME6:RBT4:TYE7:HSP21:WH11:PST1:C2_08540C_A:PST2:RAS1:RHR2:IRO1:TEC1:SLK19:RFX2:HWP2:RBT1:CSR1:HMS1:SFL2:SAP6:SAP5:ALS1:RFG1:CFL11:ALS3:YHB1	10527:1900182:36178:19538:1900439:1900445:97308:43709:7329:45944:33215:45762:30447:45991:48315:1402:97271:6882:75306:753:52391:71467:34605:6807:44413:71333:34307:6114:1900436:15976:46210:45892:1300:9847:36166:36244:44406:44182:19933:6071:7155:71470:1900461:44409:15671:6355:6351:43689:71970:34599:30163:9267:44011:60257:6342:71218:9636:36171:1900233:6508:36170:6879:9405:6465:30260:71963:1900735:190…
		5975	carbohydrate metabolic process	24 out of 313 genes, 7.7%	207 out of 6473 background genes, 3.2%	0.03782	0.0043	PHR2:GAL10:SCW4:EXG2:ICL1:GCA1:GCA2:MNN24:HSP21:RHR2:C3_06860C_A:GCY1:AMS1:CRH11:MNN22:GDB1:PDC11:CHT2:C5_04940W_A:PCK1:MDH1:GLK4:INO1:MAL2	6021:9313:30447:9272:6559:71467:5982:6114:15976:16052:44182:6071:19309:71470:44409:42843:71970:34599:9267:44011:8654:46354:60257:6342:5980:1678:36170:6569:9405:6037:5975:5987:6099:5978:71216:55114:16558:70370:9062:42149:6094:45733:31505:949:42125:19568:70414:36180:36164:1900429:19655:35268:33499:19388:6097:1403:6108:35690
		9607	response to biotic stimulus	30 out of 313 genes, 9.6%	302 out of 6473 background genes, 4.7%	0.08425	0.0107	HGC1:SHA3:BRG1:UME6:KIP4:HYR1:HSP70:DCK1:C2_05770W_A:DDR48:RAS1:FGR23:FCY2:CTN3:RAS2:TEC1:CSR1:PRA1:C5_02380W_A:SFL2:ADH1:SAP6:SHE3:ALS1:HGT12:RFG1:CEK2:YHB1:RTA4:MAL2	10527:1900182:36178:19538:1900439:9437:1900445:97308:43709:51701:7329:1900443:45944:45762:30447:6084:6281:55085:48315:15753:52155:97271:6882:75306:753:52391:6468:42784:15031:34605:8152:6807:71333:34307:44413:1900436:10827:46210:45892:321:1300:9847:36166:36244:44406:44182:19933:33554:7155:45916:71470:1900461:1904659:15671:6355:6904:51594:43689:34599:7089:8643:1897:30163:9267:44011:52085:48309:79:6…
	function	GOID	GO_term	Cluster frequency	Background frequency	Corrected P-value	False discovery rate	Gene(s) annotated to the term	Directly Annotated GOID List
		293	ferric-chelate reductase activity	2 out of 39 genes, 5.1%	6 out of 6473 background genes, 0.1%	0.02508	0.42	FRE10:CFL1	16722:8823:293:16491
		16723	oxidoreductase activity, oxidizing metal ions, NAD or NADP as acceptor	2 out of 39 genes, 5.1%	7 out of 6473 background genes, 0.1%	0.03498	0.27	FRE10:CFL1	16722:8823:293:16491
		5315	inorganic phosphate transmembrane transporter activity	2 out of 39 genes, 5.1%	10 out of 6473 background genes, 0.2%	0.07411	0.2467	PHO89:GIT2	5315:15319:48249
		16722	oxidoreductase activity, oxidizing metal ions	2 out of 39 genes, 5.1%	11 out of 6473 background genes, 0.2%	0.09024	0.205	FRE10:CFL1	16722:8823:293:16491
	component	GOID	GO_term	Cluster frequency	Background frequency	Corrected P-value	False discovery rate	Gene(s) annotated to the term	Directly Annotated GOID List
		71944	cell periphery	17 out of 39 genes, 43.6%	720 out of 6473 background genes, 11.1%	1.24e-05	0	HMX1:ROA1:XOG1:RBE1:SOD4:C2_00750W_A:HGT20:FCY21:MEA1:PHO89:RHD3:PGA30:PGA31:FRE10:CFL1:SCW11:HGT10	9986:5640:1990819:5783:46658:16021:5886:935:9277:97042:16020:5887:5634:5935:30445:5576:30446
		9986	cell surface	9 out of 39 genes, 23.1%	203 out of 6473 background genes, 3.1%	0.00011	0	XOG1:RBE1:SOD4:RHD3:PGA30:PGA31:FRE10:SCW11:PGA34	9986:1990819:46658:16021:5886:935:9277:16020:30445:5576:30446
		30445	yeast-form cell wall	5 out of 39 genes, 12.8%	56 out of 6473 background genes, 0.9%	0.00094	0	RBE1:SOD4:RHD3:PGA30:PGA31	9986:46658:9277:16020:30445:5576:30446
		5618	cell wall	7 out of 39 genes, 17.9%	163 out of 6473 background genes, 2.5%	0.00224	0	XOG1:RBE1:SOD4:RHD3:PGA30:PGA31:SCW11	9986:1990819:46658:935:9277:16020:30445:5576:30446
		9277	fungal-type cell wall	7 out of 39 genes, 17.9%	163 out of 6473 background genes, 2.5%	0.00224	0	XOG1:RBE1:SOD4:RHD3:PGA30:PGA31:SCW11	9986:1990819:46658:935:9277:16020:30445:5576:30446
		30312	external encapsulating structure	7 out of 39 genes, 17.9%	164 out of 6473 background genes, 2.5%	0.00233	0	XOG1:RBE1:SOD4:RHD3:PGA30:PGA31:SCW11	9986:1990819:46658:935:9277:16020:30445:5576:30446
		5886	plasma membrane	11 out of 39 genes, 28.2%	468 out of 6473 background genes, 7.2%	0.00334	0	HMX1:ROA1:C2_00750W_A:HGT20:FCY21:MEA1:PHO89:RHD3:FRE10:CFL1:HGT10	9986:5640:5783:46658:16021:5886:9277:16020:97042:5634:5887:5935:30445:5576:30446
		5576	extracellular region	7 out of 39 genes, 17.9%	191 out of 6473 background genes, 3.0%	0.00614	0	XOG1:RBE1:SOD4:DAG7:RHD3:CSA2:SCW11	9986:1990819:46658:935:9277:16020:30445:5576:30446
P57055 down	process	GOID	GO_term	Cluster frequency	Background frequency	Corrected P-value	False discovery rate	Gene(s) annotated to the term	Directly Annotated GOID List
		5975	carbohydrate metabolic process	43 out of 352 genes, 12.2%	207 out of 6473 background genes, 3.2%	6.2e-12	0	PHR2:C1_01360C_A:GAL1:GAL10:EXG2:ENO1:DAK2:GCA1:GCA2:C1_14060W_A:C1_14190C_A:MNN24:GPM1:HSP21:CDC19:TPS3:RHR2:C3_06860C_A:TDH3:GCY1:TPI1:FBA1:AMS1:C4_02620C_A:CRH11:MNN22:GDB1:SOU1:PDC11:CHT2:PFK1:PGK1:GLC3:GAC1:GPH1:PFK2:PHO112:HXK2:PGI1:GLK1:GLK4:INO1:MAL2	6021:70879:6096:6037:9313:6006:30448:32516:32889:5975:51701:5987:61621:51156:30447:6013:6002:44416:48315:9272:5978:71852:55114:71216:33518:6559:70370:70072:7035:42149:6094:7163:71467:5982:1900180:51321:6873:15810:6114:31505:7160:15976:51453:949:6915:1904541:51211:42125:15886:19568:16052:70414:44406:19660:19321:7094:46323:44182:5977:36180:32515:6071:36164:6000:19309:71470:44409:1902600:1900429:196…
		16052	carbohydrate catabolic process	22 out of 352 genes, 6.2%	55 out of 6473 background genes, 0.8%	1.83e-11	0	GAL1:GAL10:ENO1:GCA1:GPM1:CDC19:C3_06860C_A:TDH3:GCY1:TPI1:FBA1:AMS1:GDB1:SOU1:PFK1:PGK1:GPH1:PFK2:HXK2:PGI1:GLK1:MAL2	6096:9313:6006:30448:32889:51701:5987:61621:51156:30447:6013:6002:44416:48315:9272:5978:71852:55114:71216:70072:7035:42149:6094:7163:5982:15810:7160:15976:51453:6915:51211:42125:15886:19568:16052:44406:19660:46323:44182:36180:6000:19309:44409:1902600:1900429:33499:19388:42843:15757:30388:34599:9267:44011:1302:60257:1403:46015:32445:9408:42850:5980:46835:1678:36170:72593:35690:411
		5996	monosaccharide metabolic process	18 out of 352 genes, 5.1%	43 out of 6473 background genes, 0.7%	1.82e-09	0	GAL1:GAL10:ENO1:GPM1:CDC19:C3_06860C_A:TDH3:GCY1:TPI1:FBA1:AMS1:C4_02620C_A:SOU1:PDC11:PGK1:HXK2:PGI1:GLK1	6096:9313:6006:30448:32889:51701:61621:51156:30447:6013:6002:44416:48315:9272:71852:55114:71216:6559:42149:6094:7163:15810:7160:15976:949:6915:51211:42125:15886:19568:44406:19660:19321:46323:44182:36180:6000:19309:44409:1900429:19655:33499:19388:42843:15757:34599:9267:1302:60257:1403:46015:32445:42850:46835:1678:36170:6569:72593:35690:411
		42866	pyruvate biosynthetic process	12 out of 352 genes, 3.4%	17 out of 6473 background genes, 0.3%	2.49e-09	0	ENO1:GPM1:CDC19:TDH3:TPI1:FBA1:PFK1:PGK1:PFK2:HXK2:PGI1:GLK1	6096:6006:30448:32889:51701:61621:51156:30447:6013:6002:44416:48315:71852:55114:71216:70072:7035:6094:7163:15810:7160:15976:51453:6915:51211:15886:44406:19660:46323:36180:6000:44409:1902600:30388:9267:1302:46015:32445:46835:1678:36170:72593
		6096	glycolytic process	12 out of 352 genes, 3.4%	17 out of 6473 background genes, 0.3%	2.49e-09	0	ENO1:GPM1:CDC19:TDH3:TPI1:FBA1:PFK1:PGK1:PFK2:HXK2:PGI1:GLK1	6096:6006:30448:32889:51701:61621:51156:30447:6013:6002:44416:48315:71852:55114:71216:70072:7035:6094:7163:15810:7160:15976:51453:6915:51211:15886:44406:19660:46323:36180:6000:44409:1902600:30388:9267:1302:46015:32445:46835:1678:36170:72593
		6757	ATP generation from ADP	12 out of 352 genes, 3.4%	17 out of 6473 background genes, 0.3%	2.49e-09	0	ENO1:GPM1:CDC19:TDH3:TPI1:FBA1:PFK1:PGK1:PFK2:HXK2:PGI1:GLK1	6096:6006:30448:32889:51701:61621:51156:30447:6013:6002:44416:48315:71852:55114:71216:70072:7035:6094:7163:15810:7160:15976:51453:6915:51211:15886:44406:19660:46323:36180:6000:44409:1902600:30388:9267:1302:46015:32445:46835:1678:36170:72593
		46031	ADP metabolic process	13 out of 352 genes, 3.7%	22 out of 6473 background genes, 0.3%	8.62e-09	0	ENO1:GPM1:CDC19:TDH3:TPI1:FBA1:PDC11:PFK1:PGK1:PFK2:HXK2:PGI1:GLK1	6096:6006:30448:32889:51701:61621:51156:30447:6013:6002:44416:48315:71852:55114:71216:6559:70072:7035:6094:7163:15810:7160:15976:51453:949:6915:51211:15886:44406:19660:46323:36180:6000:44409:1902600:19655:30388:9267:1302:46015:32445:46835:1678:36170:6569:72593
		6165	nucleoside diphosphate phosphorylation	12 out of 352 genes, 3.4%	19 out of 6473 background genes, 0.3%	1.83e-08	0	ENO1:GPM1:CDC19:TDH3:TPI1:FBA1:PFK1:PGK1:PFK2:HXK2:PGI1:GLK1	6096:6006:30448:32889:51701:61621:51156:30447:6013:6002:44416:48315:71852:55114:71216:70072:7035:6094:7163:15810:7160:15976:51453:6915:51211:15886:44406:19660:46323:36180:6000:44409:1902600:30388:9267:1302:46015:32445:46835:1678:36170:72593
		9135	purine nucleoside diphosphate metabolic process	13 out of 352 genes, 3.7%	23 out of 6473 background genes, 0.4%	1.88e-08	0	ENO1:GPM1:CDC19:TDH3:TPI1:FBA1:PDC11:PFK1:PGK1:PFK2:HXK2:PGI1:GLK1	6096:6006:30448:32889:51701:61621:51156:30447:6013:6002:44416:48315:71852:55114:71216:6559:70072:7035:6094:7163:15810:7160:15976:51453:949:6915:51211:15886:44406:19660:46323:36180:6000:44409:1902600:19655:30388:9267:1302:46015:32445:46835:1678:36170:6569:72593
		9179	purine ribonucleoside diphosphate metabolic process	13 out of 352 genes, 3.7%	23 out of 6473 background genes, 0.4%	1.88e-08	0	ENO1:GPM1:CDC19:TDH3:TPI1:FBA1:PDC11:PFK1:PGK1:PFK2:HXK2:PGI1:GLK1	6096:6006:30448:32889:51701:61621:51156:30447:6013:6002:44416:48315:71852:55114:71216:6559:70072:7035:6094:7163:15810:7160:15976:51453:949:6915:51211:15886:44406:19660:46323:36180:6000:44409:1902600:19655:30388:9267:1302:46015:32445:46835:1678:36170:6569:72593
		9132	nucleoside diphosphate metabolic process	14 out of 352 genes, 4.0%	28 out of 6473 background genes, 0.4%	2.83e-08	0	ENO1:GPM1:CDC19:RNR22:TDH3:TPI1:FBA1:PDC11:PFK1:PGK1:PFK2:HXK2:PGI1:GLK1	6096:6006:30448:32889:51701:61621:51156:30447:6013:6002:44416:48315:9186:71852:55114:71216:6559:70072:7035:6094:7163:15810:7160:15976:51453:949:6915:51211:15886:44406:19660:46323:36180:6000:44409:1902600:19655:30388:9267:1302:46015:32445:46835:1678:36170:6569:72593
		46434	organophosphate catabolic process	16 out of 352 genes, 4.5%	39 out of 6473 background genes, 0.6%	4.62e-08	0	PLB5:ENO1:PLB4.5:GPM1:CDC19:TDH3:TPI1:FBA1:PFK1:PGK1:PLB1:PFK2:PHO112:HXK2:PGI1:GLK1	6096:6006:30448:32889:51701:61621:51156:30447:6013:6002:44416:48315:9395:71852:44001:55114:71216:33518:70072:7035:6094:7163:15810:7160:15976:51453:6915:51211:15886:44406:19660:46323:36180:6000:44409:1902600:30388:9267:6644:1302:46015:32445:46835:1678:36170:72593:9405:16036
		6090	pyruvate metabolic process	14 out of 352 genes, 4.0%	29 out of 6473 background genes, 0.4%	5.22e-08	0	ENO1:GPM1:CDC19:TDH3:TPI1:FBA1:PDC11:GRP2:PFK1:PGK1:PFK2:HXK2:PGI1:GLK1	6096:6006:30448:32889:51701:61621:51156:30447:6013:6002:44416:48315:71852:55114:71216:6559:70072:7035:6094:7163:15810:7160:15976:51453:949:6915:51211:6090:15886:44406:19660:46323:36180:6000:44409:1902600:19655:30388:9267:1302:46015:32445:9438:46835:1678:36170:6569:72593
		9185	ribonucleoside diphosphate metabolic process	13 out of 352 genes, 3.7%	25 out of 6473 background genes, 0.4%	7.76e-08	0	ENO1:GPM1:CDC19:TDH3:TPI1:FBA1:PDC11:PFK1:PGK1:PFK2:HXK2:PGI1:GLK1	6096:6006:30448:32889:51701:61621:51156:30447:6013:6002:44416:48315:71852:55114:71216:6559:70072:7035:6094:7163:15810:7160:15976:51453:949:6915:51211:15886:44406:19660:46323:36180:6000:44409:1902600:19655:30388:9267:1302:46015:32445:46835:1678:36170:6569:72593
		46939	nucleotide phosphorylation	12 out of 352 genes, 3.4%	22 out of 6473 background genes, 0.3%	2.03e-07	0	ENO1:GPM1:CDC19:TDH3:TPI1:FBA1:PFK1:PGK1:PFK2:HXK2:PGI1:GLK1	6096:6006:30448:32889:51701:61621:51156:30447:6013:6002:44416:48315:71852:55114:71216:70072:7035:6094:7163:15810:7160:15976:51453:6915:51211:15886:44406:19660:46323:36180:6000:44409:1902600:30388:9267:1302:46015:32445:46835:1678:36170:72593
		19318	hexose metabolic process	15 out of 352 genes, 4.3%	37 out of 6473 background genes, 0.6%	2.31e-07	0	GAL1:GAL10:ENO1:GPM1:CDC19:TDH3:TPI1:FBA1:AMS1:SOU1:PDC11:PGK1:HXK2:PGI1:GLK1	6096:9313:6006:30448:32889:51701:61621:51156:30447:6013:6002:44416:48315:9272:71852:55114:71216:6559:42149:6094:7163:15810:7160:15976:949:6915:51211:42125:15886:44406:19660:46323:44182:36180:6000:19309:44409:1900429:19655:33499:19388:15757:34599:9267:1302:60257:1403:46015:32445:42850:46835:1678:36170:6569:72593:411
		51701	interaction with host	19 out of 352 genes, 5.4%	65 out of 6473 background genes, 1.0%	6.63e-07	0	ENO1:HYR1:SOD5:GPM1:CDC19:RHR2:TDH3:TPI1:FBA1:ECE1:ADH1:PGK1:PLB1:SAP6:SHE3:SAP4:ALS1:ALS3:YHB1	1900735:6096:1902170:6006:30448:36178:32889:19538:43709:51701:44010:61621:33215:8298:30447:6801:44416:52565:43710:2253:9395:71852:52391:44001:55114:71216:98609:6094:6807:44413:15810:6114:7160:15976:46210:70458:6915:36244:15886:44406:44182:36180:6071:7155:36164:20012:71470:44270:71451:44409:43708:15671:52059:43689:34599:1897:30163:9267:44011:71500:48309:71218:9636:6897:6508:36170:72593:9405:44407:…
		9166	nucleotide catabolic process	12 out of 352 genes, 3.4%	24 out of 6473 background genes, 0.4%	7.68e-07	0	ENO1:GPM1:CDC19:TDH3:TPI1:FBA1:PFK1:PGK1:PFK2:HXK2:PGI1:GLK1	6096:6006:30448:32889:51701:61621:51156:30447:6013:6002:44416:48315:71852:55114:71216:70072:7035:6094:7163:15810:7160:15976:51453:6915:51211:15886:44406:19660:46323:36180:6000:44409:1902600:30388:9267:1302:46015:32445:46835:1678:36170:72593
		6006	glucose metabolic process	11 out of 352 genes, 3.1%	21 out of 6473 background genes, 0.3%	2.1e-06	0	ENO1:GPM1:CDC19:TDH3:TPI1:FBA1:PDC11:PGK1:HXK2:PGI1:GLK1	6096:6006:30448:32889:51701:61621:51156:30447:6013:6002:44416:48315:71852:55114:71216:6559:6094:7163:15810:7160:15976:949:6915:51211:15886:44406:19660:46323:36180:6000:44409:19655:9267:1302:46015:32445:46835:1678:36170:6569:72593
		1901292	nucleoside phosphate catabolic process	12 out of 352 genes, 3.4%	26 out of 6473 background genes, 0.4%	2.48e-06	0	ENO1:GPM1:CDC19:TDH3:TPI1:FBA1:PFK1:PGK1:PFK2:HXK2:PGI1:GLK1	6096:6006:30448:32889:51701:61621:51156:30447:6013:6002:44416:48315:71852:55114:71216:70072:7035:6094:7163:15810:7160:15976:51453:6915:51211:15886:44406:19660:46323:36180:6000:44409:1902600:30388:9267:1302:46015:32445:46835:1678:36170:72593
		44403	symbiont process	26 out of 352 genes, 7.4%	130 out of 6473 background genes, 2.0%	4.23e-06	0	HGC1:ENO1:HYR1:SOD5:GPM1:CDC19:RHR2:MNT2:TDH3:TPI1:FBA1:RFX2:ECE1:HWP2:HWP1:ADH1:PGK1:PLB1:SAP6:SAP5:SHE3:SAP4:ALS1:ALS3:YHB1:DEF1	1900735:6096:1902170:32:6006:30448:32889:36178:19538:1900445:43709:51701:44010:6491:61621:33215:44114:9372:8298:30447:6801:44416:52565:43710:10768:2253:9395:6057:71852:52391:44001:55114:71216:1900442:98609:6094:51834:34605:6807:44413:15810:6114:31505:7160:15976:46210:1900189:43707:70458:6915:321:36244:15886:44117:44406:1900430:44182:34644:36180:6071:7155:36164:20012:71470:44270:71451:44409:43708:…
		44419	interspecies interaction between organisms	45 out of 352 genes, 12.8%	330 out of 6473 background genes, 5.1%	5.12e-06	0	PHR2:HGC1:BRG1:UME6:RBT4:ENO1:TYE7:HYR1:SET3:SOD5:GPM1:HSP21:WH11:CDC19:PST1:PST2:RHR2:IRO1:MNT2:TDH3:SLK19:TPI1:FBA1:RFX2:ECE1:HWP2:RBT1:HWP1:CSR1:HMS1:ADH1:PGK1:PLB1:SAP6:SAP5:SHE3:SAP4:ALS1:CSP37:PHO112:RFG1:CFL11:ALS3:YHB1:DEF1	6096:32:6006:32889:36178:19538:1900439:1900445:43709:51701:45944:33215:30447:45991:1402:6882:6057:52391:33518:71467:34605:6807:44413:15810:6114:1900436:7160:15976:46210:1900189:45892:321:16575:36166:36244:15886:44406:44182:6071:7155:71470:71451:44409:15671:6355:6351:43689:71970:34599:7089:1897:30163:9267:44011:48309:79:6342:71218:9636:36171:1900233:6508:36170:6879:44407:9405:6465:30260:1900735:19…
		19359	nicotinamide nucleotide biosynthetic process	13 out of 352 genes, 3.7%	34 out of 6473 background genes, 0.5%	8.84e-06	0	ENO1:GPM1:CDC19:TDH3:POS5:TPI1:FBA1:PFK1:PGK1:PFK2:HXK2:PGI1:GLK1	6096:6006:32889:51701:30447:6002:48315:70072:7035:15810:7160:15976:51453:6741:15886:44406:19660:44409:34599:9267:32445:46835:1678:36170:30448:61621:51156:6013:44416:19674:71852:55114:71216:6094:7163:6915:51211:46323:36180:6000:1902600:30388:1302:46015:72593
		19363	pyridine nucleotide biosynthetic process	13 out of 352 genes, 3.7%	35 out of 6473 background genes, 0.5%	1.33e-05	0	ENO1:GPM1:CDC19:TDH3:POS5:TPI1:FBA1:PFK1:PGK1:PFK2:HXK2:PGI1:GLK1	6096:6006:32889:51701:30447:6002:48315:70072:7035:15810:7160:15976:51453:6741:15886:44406:19660:44409:34599:9267:32445:46835:1678:36170:30448:61621:51156:6013:44416:19674:71852:55114:71216:6094:7163:6915:51211:46323:36180:6000:1902600:30388:1302:46015:72593
		51704	multi-organism process	61 out of 352 genes, 17.3%	539 out of 6473 background genes, 8.3%	1.33e-05	0	PHR2:HGC1:MFALPHA:BRG1:UME6:RBT4:ENO1:GCA1:GCA2:TYE7:HYR1:C1_14060W_A:SET3:SOD5:GPM1:HSP21:WH11:CDC19:MKK2:PST1:PST2:RHR2:IRO1:MNT2:STE50:C3_04870W_A:C3_06700C_A:TDH3:SLK19:TPI1:PGA10:FBA1:RFX2:ECE1:HWP2:RBT1:HWP1:FAV1:CSR1:HMS1:MTLA2:MTLALPHA1:ADH1:PGK1:PLB1:SAP6:SAP5:SHE3:SAP4:ALS1:STE18:CSP37:ADH5:PHO112:RFG1:QDR1:CEK2:CFL11:ALS3:YHB1:DEF1	6096:32:6006:1905786:32889:36178:19538:1900439:1900445:43709:51701:7531:45944:33215:30447:161:45991:48315:42710:1402:6882:6057:753:52391:6468:33518:55088:30476:71467:742:34605:5982:6807:44413:15810:6114:7232:1900436:7160:15976:751:46210:1900189:45892:71444:1904541:321:48021:16575:36166:36244:15886:16052:44406:44182:6071:7155:71470:71451:44409:44778:15671:6355:749:6351:31385:43689:71970:34599:7089…
		72525	pyridine-containing compound biosynthetic process	14 out of 352 genes, 4.0%	42 out of 6473 background genes, 0.6%	1.85e-05	0	ENO1:GPM1:CDC19:TDH3:POS5:TPI1:FBA1:PFK1:PGK1:PFK2:HXK2:PDX3:PGI1:GLK1	6096:6006:32889:51701:30447:6002:48315:8615:70072:7035:15810:7160:15976:51453:6741:15886:44406:19660:44409:34599:9267:32445:46835:1678:36170:30448:61621:51156:6013:44416:19674:71852:55114:71216:6094:7163:6915:51211:46323:36180:6000:1902600:30388:1302:46015:72593
		6754	ATP biosynthetic process	13 out of 352 genes, 3.7%	38 out of 6473 background genes, 0.6%	4.22e-05	0	ENO1:STF2:GPM1:CDC19:TDH3:TPI1:FBA1:PFK1:PGK1:PFK2:HXK2:PGI1:GLK1	6096:6006:32889:51701:30447:6002:48315:6754:70072:7035:15810:7160:15976:51453:15886:44406:19660:44409:9267:32445:46835:1678:36170:30448:61621:51156:6013:44416:71852:55114:71216:6094:7163:6915:51211:46323:36180:6000:1902600:30388:1302:46015:72593
		9605	response to external stimulus	45 out of 352 genes, 12.8%	354 out of 6473 background genes, 5.5%	4.58e-05	0	SHA3:GAL1:GAL10:BRG1:UME6:ENO1:ERG1:KIP4:TYE7:HYR1:SET3:SOD5:DCK1:CDC19:C2_08100W_A:DDR48:GAL4:MNT2:FGR23:GLX3:FCY2:RAS2:TDH3:TPI1:FBA1:CSR1:CHT2:ADH1:PGK1:SAP6:SHE3:SAP4:ALS1:HGT12:LIP5:ECM4:PHO112:RFG1:MHP1:CEK2:ARC40:YHB1:RTA4:PTP3:MAL2	6096:32:6006:32889:36178:19538:1900445:43709:51701:45944:30447:45991:6281:55085:15753:9272:6882:6116:6057:52391:33518:6468:15031:6807:44413:15810:51668:10972:1900436:10827:7160:15976:46210:45892:16575:36166:36244:6749:15886:44406:44182:435:33554:7155:71470:71451:44409:1904659:6696:15671:6355:6351:6904:51594:43689:34599:8643:1897:30163:9267:44011:48309:60257:71218:34314:9636:10515:46835:45014:3617…
		9145	purine nucleoside triphosphate biosynthetic process	13 out of 352 genes, 3.7%	39 out of 6473 background genes, 0.6%	6.03e-05	0	ENO1:STF2:GPM1:CDC19:TDH3:TPI1:FBA1:PFK1:PGK1:PFK2:HXK2:PGI1:GLK1	6096:6006:32889:51701:30447:6002:48315:6754:70072:7035:15810:7160:15976:51453:15886:44406:19660:44409:9267:32445:46835:1678:36170:30448:61621:51156:6013:44416:71852:55114:71216:6094:7163:6915:51211:46323:36180:6000:1902600:30388:1302:46015:72593
		9206	purine ribonucleoside triphosphate biosynthetic process	13 out of 352 genes, 3.7%	39 out of 6473 background genes, 0.6%	6.03e-05	0	ENO1:STF2:GPM1:CDC19:TDH3:TPI1:FBA1:PFK1:PGK1:PFK2:HXK2:PGI1:GLK1	6096:6006:32889:51701:30447:6002:48315:6754:70072:7035:15810:7160:15976:51453:15886:44406:19660:44409:9267:32445:46835:1678:36170:30448:61621:51156:6013:44416:71852:55114:71216:6094:7163:6915:51211:46323:36180:6000:1902600:30388:1302:46015:72593
		43207	response to external biotic stimulus	14 out of 352 genes, 4.0%	46 out of 6473 background genes, 0.7%	6.9e-05	0	ENO1:HYR1:SOD5:CDC19:MNT2:TDH3:TPI1:FBA1:ADH1:PGK1:SAP6:SAP4:ALS1:YHB1	6096:32:6006:36178:32889:19538:43709:51701:30447:6057:52391:6807:44413:15810:7160:15976:46210:36244:15886:44406:44182:7155:71451:44409:15671:43689:34599:30163:9267:44011:71218:9636:6508:36170:9405:44407:6465:30260:1900735:1902170:30448:44010:6491:61621:6801:44416:52565:43710:2253:71852:55114:71216:98609:6094:51834:31505:70458:6915:36180:20012:44270:6493:52059:71500:72593:6878
		51707	response to other organism	14 out of 352 genes, 4.0%	46 out of 6473 background genes, 0.7%	6.9e-05	0	ENO1:HYR1:SOD5:CDC19:MNT2:TDH3:TPI1:FBA1:ADH1:PGK1:SAP6:SAP4:ALS1:YHB1	6096:32:6006:36178:32889:19538:43709:51701:30447:6057:52391:6807:44413:15810:7160:15976:46210:36244:15886:44406:44182:7155:71451:44409:15671:43689:34599:30163:9267:44011:71218:9636:6508:36170:9405:44407:6465:30260:1900735:1902170:30448:44010:6491:61621:6801:44416:52565:43710:2253:71852:55114:71216:98609:6094:51834:31505:70458:6915:36180:20012:44270:6493:52059:71500:72593:6878
		52173	response to defenses of other organism involved in symbiotic interaction	14 out of 352 genes, 4.0%	46 out of 6473 background genes, 0.7%	6.9e-05	0	ENO1:HYR1:SOD5:CDC19:MNT2:TDH3:TPI1:FBA1:ADH1:PGK1:SAP6:SAP4:ALS1:YHB1	6096:32:6006:36178:32889:19538:43709:51701:30447:6057:52391:6807:44413:15810:7160:15976:46210:36244:15886:44406:44182:7155:71451:44409:15671:43689:34599:30163:9267:44011:71218:9636:6508:36170:9405:44407:6465:30260:1900735:1902170:30448:44010:6491:61621:6801:44416:52565:43710:2253:71852:55114:71216:98609:6094:51834:31505:70458:6915:36180:20012:44270:6493:52059:71500:72593:6878
		9201	ribonucleoside triphosphate biosynthetic process	13 out of 352 genes, 3.7%	40 out of 6473 background genes, 0.6%	8.5e-05	0	ENO1:STF2:GPM1:CDC19:TDH3:TPI1:FBA1:PFK1:PGK1:PFK2:HXK2:PGI1:GLK1	6096:6006:32889:51701:30447:6002:48315:6754:70072:7035:15810:7160:15976:51453:15886:44406:19660:44409:9267:32445:46835:1678:36170:30448:61621:51156:6013:44416:71852:55114:71216:6094:7163:6915:51211:46323:36180:6000:1902600:30388:1302:46015:72593
		9607	response to biotic stimulus	40 out of 352 genes, 11.4%	302 out of 6473 background genes, 4.7%	8.89e-05	0	HGC1:SHA3:BRG1:UME6:ENO1:ERG1:KIP4:HYR1:SET3:SOD5:DCK1:CDC19:C2_05770W_A:ZCF10:DDR48:MNT2:FGR23:FCY2:CTN3:RAS2:TDH3:TPI1:FBA1:CSR1:ADH1:PGK1:SAP6:SHE3:SAP4:ALS1:HGT12:LIP5:ECM4:RFG1:MHP1:CEK2:ARC40:YHB1:RTA4:MAL2	6096:32:6006:32889:36178:19538:9437:1900445:43709:51701:1900443:45944:30447:6084:6281:55085:15753:6882:6057:52391:6468:15031:6807:44413:15810:51668:1900436:10827:7160:15976:46210:45892:321:16575:36166:36244:6749:15886:44406:44182:33554:7155:71470:71451:44409:1904659:6696:15671:19631:6355:6351:6904:51594:43689:34599:7089:8643:1897:30163:9267:44011:48309:79:71218:34314:9636:10515:36171:1900233:6508…
		72524	pyridine-containing compound metabolic process	16 out of 352 genes, 4.5%	63 out of 6473 background genes, 1.0%	0.00013	0	ENO1:GPM1:CDC19:C2_08100W_A:TDH3:POS5:TPI1:FBA1:PDC11:PFK1:PGK1:PFK2:HXK2:PDX3:PGI1:GLK1	6096:6006:32889:51701:30447:6002:48315:6116:8615:6559:70072:7035:15810:7160:15976:51453:6741:15886:44406:19660:44409:34599:9267:32445:46835:1678:36170:6569:30448:61621:51156:6013:44416:19674:71852:55114:71216:6094:7163:304:949:6915:51211:46323:36180:6000:1902600:19655:2000377:43065:30388:1302:46015:72593
		46496	nicotinamide nucleotide metabolic process	15 out of 352 genes, 4.3%	56 out of 6473 background genes, 0.9%	0.00015	0	ENO1:GPM1:CDC19:C2_08100W_A:TDH3:POS5:TPI1:FBA1:PDC11:PFK1:PGK1:PFK2:HXK2:PGI1:GLK1	6096:6006:32889:51701:30447:6002:48315:6116:6559:70072:7035:15810:7160:15976:51453:6741:15886:44406:19660:44409:34599:9267:32445:46835:1678:36170:6569:30448:61621:51156:6013:44416:19674:71852:55114:71216:6094:7163:304:949:6915:51211:46323:36180:6000:1902600:19655:2000377:43065:30388:1302:46015:72593
		19362	pyridine nucleotide metabolic process	15 out of 352 genes, 4.3%	57 out of 6473 background genes, 0.9%	0.0002	0	ENO1:GPM1:CDC19:C2_08100W_A:TDH3:POS5:TPI1:FBA1:PDC11:PFK1:PGK1:PFK2:HXK2:PGI1:GLK1	6096:6006:32889:51701:30447:6002:48315:6116:6559:70072:7035:15810:7160:15976:51453:6741:15886:44406:19660:44409:34599:9267:32445:46835:1678:36170:6569:30448:61621:51156:6013:44416:19674:71852:55114:71216:6094:7163:304:949:6915:51211:46323:36180:6000:1902600:19655:2000377:43065:30388:1302:46015:72593
		35821	modification of morphology or physiology of other organism	11 out of 352 genes, 3.1%	30 out of 6473 background genes, 0.5%	0.0002	0	ENO1:CDC19:TDH3:TPI1:FBA1:ECE1:ADH1:PGK1:SAP6:SHE3:ALS1	6096:6006:36178:32889:19538:43709:51701:30447:52391:6807:15810:7160:15976:36244:15886:44406:44182:7155:44409:43689:1897:30163:9267:44011:48309:6508:36170:44407:9405:6465:30260:1900735:30448:44010:61621:8298:44416:43710:2253:71852:55114:71216:98609:6094:6915:36180:44270:72593:6878:7533
		44003	modification by symbiont of host morphology or physiology	11 out of 352 genes, 3.1%	30 out of 6473 background genes, 0.5%	0.0002	0	ENO1:CDC19:TDH3:TPI1:FBA1:ECE1:ADH1:PGK1:SAP6:SHE3:ALS1	6096:6006:36178:32889:19538:43709:51701:30447:52391:6807:15810:7160:15976:36244:15886:44406:44182:7155:44409:43689:1897:30163:9267:44011:48309:6508:36170:44407:9405:6465:30260:1900735:30448:44010:61621:8298:44416:43710:2253:71852:55114:71216:98609:6094:6915:36180:44270:72593:6878:7533
		51817	modification of morphology or physiology of other organism involved in symbiotic interaction	11 out of 352 genes, 3.1%	30 out of 6473 background genes, 0.5%	0.0002	0	ENO1:CDC19:TDH3:TPI1:FBA1:ECE1:ADH1:PGK1:SAP6:SHE3:ALS1	6096:6006:36178:32889:19538:43709:51701:30447:52391:6807:15810:7160:15976:36244:15886:44406:44182:7155:44409:43689:1897:30163:9267:44011:48309:6508:36170:44407:9405:6465:30260:1900735:30448:44010:61621:8298:44416:43710:2253:71852:55114:71216:98609:6094:6915:36180:44270:72593:6878:7533
		52200	response to host defenses	13 out of 352 genes, 3.7%	43 out of 6473 background genes, 0.7%	0.00022	0	ENO1:HYR1:SOD5:CDC19:TDH3:TPI1:FBA1:ADH1:PGK1:SAP6:SAP4:ALS1:YHB1	6096:6006:36178:32889:19538:43709:51701:30447:52391:6807:44413:15810:7160:15976:46210:36244:15886:44406:44182:7155:71451:44409:15671:43689:34599:30163:9267:44011:71218:9636:6508:36170:9405:44407:6465:30260:1900735:1902170:30448:44010:61621:6801:44416:52565:43710:2253:71852:55114:71216:98609:6094:70458:6915:36180:20012:44270:52059:71500:72593:6878
		75136	response to host	13 out of 352 genes, 3.7%	43 out of 6473 background genes, 0.7%	0.00022	0	ENO1:HYR1:SOD5:CDC19:TDH3:TPI1:FBA1:ADH1:PGK1:SAP6:SAP4:ALS1:YHB1	6096:6006:36178:32889:19538:43709:51701:30447:52391:6807:44413:15810:7160:15976:46210:36244:15886:44406:44182:7155:71451:44409:15671:43689:34599:30163:9267:44011:71218:9636:6508:36170:9405:44407:6465:30260:1900735:1902170:30448:44010:61621:6801:44416:52565:43710:2253:71852:55114:71216:98609:6094:70458:6915:36180:20012:44270:52059:71500:72593:6878
		9142	nucleoside triphosphate biosynthetic process	13 out of 352 genes, 3.7%	43 out of 6473 background genes, 0.7%	0.00022	0	ENO1:STF2:GPM1:CDC19:TDH3:TPI1:FBA1:PFK1:PGK1:PFK2:HXK2:PGI1:GLK1	6096:6006:32889:51701:30447:6002:48315:6754:70072:7035:15810:7160:15976:51453:15886:44406:19660:44409:9267:32445:46835:1678:36170:30448:61621:51156:6013:44416:71852:55114:71216:6094:7163:6915:51211:46323:36180:6000:1902600:30388:1302:46015:72593
		31349	positive regulation of defense response	9 out of 352 genes, 2.6%	20 out of 6473 background genes, 0.3%	0.00034	0	ENO1:CDC19:TDH3:TPI1:FBA1:ADH1:PGK1:SAP6:ALS1	6096:6006:36178:32889:19538:43709:51701:30447:52391:6807:15810:7160:15976:36244:15886:44406:44182:7155:44409:43689:30163:9267:44011:6508:36170:9405:44407:6465:30260:1900735:30448:44010:61621:44416:43710:2253:71852:55114:71216:98609:6094:6915:36180:44270:72593:6878
		44416	induction by symbiont of host defense response	9 out of 352 genes, 2.6%	20 out of 6473 background genes, 0.3%	0.00034	0	ENO1:CDC19:TDH3:TPI1:FBA1:ADH1:PGK1:SAP6:ALS1	6096:6006:36178:32889:19538:43709:51701:30447:52391:6807:15810:7160:15976:36244:15886:44406:44182:7155:44409:43689:30163:9267:44011:6508:36170:9405:44407:6465:30260:1900735:30448:44010:61621:44416:43710:2253:71852:55114:71216:98609:6094:6915:36180:44270:72593:6878
		52251	induction by organism of defense response of other organism involved in symbiotic interaction	9 out of 352 genes, 2.6%	20 out of 6473 background genes, 0.3%	0.00034	0	ENO1:CDC19:TDH3:TPI1:FBA1:ADH1:PGK1:SAP6:ALS1	6096:6006:36178:32889:19538:43709:51701:30447:52391:6807:15810:7160:15976:36244:15886:44406:44182:7155:44409:43689:30163:9267:44011:6508:36170:9405:44407:6465:30260:1900735:30448:44010:61621:44416:43710:2253:71852:55114:71216:98609:6094:6915:36180:44270:72593:6878
		52509	positive regulation by symbiont of host defense response	9 out of 352 genes, 2.6%	20 out of 6473 background genes, 0.3%	0.00034	0	ENO1:CDC19:TDH3:TPI1:FBA1:ADH1:PGK1:SAP6:ALS1	6096:6006:36178:32889:19538:43709:51701:30447:52391:6807:15810:7160:15976:36244:15886:44406:44182:7155:44409:43689:30163:9267:44011:6508:36170:9405:44407:6465:30260:1900735:30448:44010:61621:44416:43710:2253:71852:55114:71216:98609:6094:6915:36180:44270:72593:6878
		52510	positive regulation by organism of defense response of other organism involved in symbiotic interaction	9 out of 352 genes, 2.6%	20 out of 6473 background genes, 0.3%	0.00034	0	ENO1:CDC19:TDH3:TPI1:FBA1:ADH1:PGK1:SAP6:ALS1	6096:6006:36178:32889:19538:43709:51701:30447:52391:6807:15810:7160:15976:36244:15886:44406:44182:7155:44409:43689:30163:9267:44011:6508:36170:9405:44407:6465:30260:1900735:30448:44010:61621:44416:43710:2253:71852:55114:71216:98609:6094:6915:36180:44270:72593:6878
		34404	nucleobase-containing small molecule biosynthetic process	12 out of 352 genes, 3.4%	38 out of 6473 background genes, 0.6%	0.00038	0	ENO1:GPM1:CDC19:TDH3:TPI1:FBA1:PFK1:PGK1:PFK2:HXK2:PGI1:GLK1	6096:6006:32889:51701:30447:6002:48315:70072:7035:15810:7160:15976:51453:15886:44406:19660:44409:9267:32445:46835:1678:36170:30448:61621:51156:6013:44416:71852:55114:71216:6094:7163:6915:51211:46323:36180:6000:1902600:30388:1302:46015:72593
		44764	multi-organism cellular process	30 out of 352 genes, 8.5%	204 out of 6473 background genes, 3.2%	0.00041	0	HGC1:MFALPHA:BRG1:GCA1:GCA2:TYE7:HYR1:C1_14060W_A:WH11:RHR2:MNT2:C3_06700C_A:PGA10:ECE1:HWP2:HWP1:FAV1:CSR1:MTLA2:MTLALPHA1:ADH1:SAP6:SAP5:SHE3:ALS1:ADH5:QDR1:CEK2:ALS3:DEF1	32:36178:19538:1900445:43709:51701:7531:45944:33215:30447:45991:42710:6882:6057:753:52391:6468:55088:30476:742:5982:6807:44413:6114:7160:751:1900189:71444:1904541:321:36166:36244:16052:44406:44182:6071:7155:71470:44409:749:6351:31385:43689:7089:1897:30163:9267:44011:48309:79:1900233:6508:36170:6879:44407:9405:6465:30260:45895:1900735:70879:9060:30448:5975:44010:6491:44114:9372:8298:44416:43710:22…
		6091	generation of precursor metabolites and energy	23 out of 352 genes, 6.5%	133 out of 6473 background genes, 2.1%	0.00054	0	C1_01360C_A:ENO1:AOX1:RIB3:C1_14190C_A:GPM1:CDC19:UCF1:C3_06700C_A:TDH3:TPI1:FBA1:GDB1:PDC11:PFK1:PGK1:GLC3:GAC1:GPH1:PFK2:HXK2:PGI1:GLK1	6096:6006:36178:32889:51701:9231:30447:6002:48315:6559:70072:7035:1900180:15810:7160:15976:51453:15886:44406:19660:7094:44182:5977:32515:6112:44409:9267:44011:32445:5980:46835:1678:36170:6569:9060:30448:32516:61621:51156:6013:44416:5978:71852:55114:71216:6094:7163:51321:6873:949:6915:51211:10230:45333:46323:36180:6000:1902600:19655:30388:1302:46015:9408:72593:35690
		46365	monosaccharide catabolic process	8 out of 352 genes, 2.3%	16 out of 6473 background genes, 0.2%	0.00057	0	GAL1:GAL10:CDC19:C3_06860C_A:GCY1:TPI1:AMS1:SOU1	6096:9313:30447:9272:44182:19309:42843:34599:9267:60257:42850:46835:36170:61621:44416:55114:71216:42149:42125:19568:36180:1900429:33499:19388:15757:1403:35690:411
		55114	oxidation-reduction process	46 out of 352 genes, 13.1%	403 out of 6473 background genes, 6.2%	0.0008	0	C1_01360C_A:GLT1:ERG1:HEM14:AOX1:C1_11530C_A:RIB3:C1_14190C_A:SOD6:SOD5:SUR2:DLD1:CDC19:OSM1:RNR22:C2_08100W_A:UCF1:HEM13:C3_06700C_A:C3_06860C_A:TDH3:C3_07330W_A:GCY1:TPI1:ERG251:GDB1:SOU2:SOU1:PDC11:C5_01290C_A:ADH1:GPX2:GPX1:GLC3:SOD3:GAC1:GPH1:ADH5:PDX3:IFE2:CFL11:GLK1:FRE7:YHB1:CBP1:XYL2	6096:6006:36178:51701:9231:30447:6002:9186:6116:8615:6559:1324:1900180:51668:7160:46210:15886:44406:19660:7094:44182:5977:32515:6112:19676:71451:6696:15671:42843:34599:9267:44011:71218:9636:42850:5980:6675:1678:36171:36170:6569:44407:9405:1902170:9060:30448:32516:97054:61621:70887:51156:6013:6801:6631:44416:36267:52565:5978:44273:71216:55114:6744:6979:36187:51321:6873:304:949:70458:6915:19568:102…
		6733	oxidoreduction coenzyme metabolic process	16 out of 352 genes, 4.5%	72 out of 6473 background genes, 1.1%	0.00096	0	ENO1:GPM1:CDC19:C2_08100W_A:TDH3:POS5:TPI1:FBA1:PDC11:C5_01290C_A:PFK1:PGK1:PFK2:HXK2:PGI1:GLK1	6096:6006:32889:51701:30447:6002:48315:6116:6559:70072:7035:15810:7160:15976:51453:6741:15886:44406:19660:44409:34599:9267:32445:46835:1678:36170:6569:30448:61621:51156:6013:44416:19674:71852:55114:71216:6744:6094:7163:304:949:6915:51211:46323:36180:6000:1902600:19655:2000377:43065:30388:1302:46015:72593
		31347	regulation of defense response	9 out of 352 genes, 2.6%	23 out of 6473 background genes, 0.4%	0.00143	0	ENO1:CDC19:TDH3:TPI1:FBA1:ADH1:PGK1:SAP6:ALS1	6096:6006:36178:32889:19538:43709:51701:30447:52391:6807:15810:7160:15976:36244:15886:44406:44182:7155:44409:43689:30163:9267:44011:6508:36170:9405:44407:6465:30260:1900735:30448:44010:61621:44416:43710:2253:71852:55114:71216:98609:6094:6915:36180:44270:72593:6878
		42710	biofilm formation	23 out of 352 genes, 6.5%	145 out of 6473 background genes, 2.2%	0.0026	0	HGC1:BRG1:GCA1:GCA2:TYE7:HYR1:WH11:RHR2:MNT2:C3_06700C_A:PGA10:ECE1:HWP2:HWP1:CSR1:ADH1:SAP6:SAP5:ALS1:ADH5:QDR1:ALS3:DEF1	32:36178:19538:1900445:43709:51701:45944:33215:30447:45991:42710:6882:6057:52391:55088:30476:5982:6807:44413:6114:7160:1900189:321:36166:36244:16052:44406:44182:6071:7155:71470:44409:6351:43689:7089:1897:30163:9267:44011:79:1900233:6508:36170:6879:44407:9405:6465:30260:1900735:9060:30448:5975:44010:6491:44114:9372:44416:43710:2253:1900231:55114:71216:1900442:98609:6855:20028:51834:15893:71579:695…
		9127	purine nucleoside monophosphate biosynthetic process	13 out of 352 genes, 3.7%	54 out of 6473 background genes, 0.8%	0.0039	0	ENO1:STF2:GPM1:CDC19:TDH3:TPI1:FBA1:PFK1:PGK1:PFK2:HXK2:PGI1:GLK1	6096:6006:32889:51701:30447:6002:48315:6754:70072:7035:15810:7160:15976:51453:15886:44406:19660:44409:9267:32445:46835:1678:36170:30448:61621:51156:6013:44416:71852:55114:71216:6094:7163:6915:51211:46323:36180:6000:1902600:30388:1302:46015:72593
		9168	purine ribonucleoside monophosphate biosynthetic process	13 out of 352 genes, 3.7%	54 out of 6473 background genes, 0.8%	0.0039	0	ENO1:STF2:GPM1:CDC19:TDH3:TPI1:FBA1:PFK1:PGK1:PFK2:HXK2:PGI1:GLK1	6096:6006:32889:51701:30447:6002:48315:6754:70072:7035:15810:7160:15976:51453:15886:44406:19660:44409:9267:32445:46835:1678:36170:30448:61621:51156:6013:44416:71852:55114:71216:6094:7163:6915:51211:46323:36180:6000:1902600:30388:1302:46015:72593
		52031	modulation by symbiont of host defense response	9 out of 352 genes, 2.6%	26 out of 6473 background genes, 0.4%	0.00475	0	ENO1:CDC19:TDH3:TPI1:FBA1:ADH1:PGK1:SAP6:ALS1	6096:6006:36178:32889:19538:43709:51701:30447:52391:6807:15810:7160:15976:36244:15886:44406:44182:7155:44409:43689:30163:9267:44011:6508:36170:9405:44407:6465:30260:1900735:30448:44010:61621:44416:43710:2253:71852:55114:71216:98609:6094:6915:36180:44270:72593:6878
		52255	modulation by organism of defense response of other organism involved in symbiotic interaction	9 out of 352 genes, 2.6%	26 out of 6473 background genes, 0.4%	0.00475	0	ENO1:CDC19:TDH3:TPI1:FBA1:ADH1:PGK1:SAP6:ALS1	6096:6006:36178:32889:19538:43709:51701:30447:52391:6807:15810:7160:15976:36244:15886:44406:44182:7155:44409:43689:30163:9267:44011:6508:36170:9405:44407:6465:30260:1900735:30448:44010:61621:44416:43710:2253:71852:55114:71216:98609:6094:6915:36180:44270:72593:6878
		44262	cellular carbohydrate metabolic process	20 out of 352 genes, 5.7%	121 out of 6473 background genes, 1.9%	0.00618	0	PHR2:C1_01360C_A:GAL1:DAK2:GCA1:C1_14060W_A:C1_14190C_A:MNN24:HSP21:TPS3:RHR2:MNN22:GDB1:GLC3:GAC1:GPH1:PHO112:HXK2:INO1:MAL2	6021:6096:6006:30447:6002:33518:71467:5982:1900180:6114:1904541:16052:7094:44182:5977:32515:6071:71470:44409:71970:34599:9267:44011:8654:46354:6342:32445:5980:97237:46835:1678:36170:9405:70879:30448:32516:5987:51156:6013:5978:71216:70370:51321:6873:31505:70414:46323:36180:36164:6000:35268:33499:19388:15757:1302:5992:46015:9408:35690:16036:411
		72330	monocarboxylic acid biosynthetic process	15 out of 352 genes, 4.3%	74 out of 6473 background genes, 1.1%	0.0071	0	ENO1:SUR2:GPM1:CDC19:TDH3:TPI1:ERG251:FBA1:PFK1:PGK1:PFK2:CR_01910C_A:HXK2:PGI1:GLK1	6096:6006:32889:51701:30447:9102:6002:48315:70072:7035:15810:7160:15976:51453:15886:44406:19660:44409:9267:32445:46835:6675:1678:36170:30448:61621:51156:6013:44416:71852:55114:71216:6094:7163:6915:51211:30148:46323:36180:6000:1902600:30388:1302:46015:72593:6633
		9156	ribonucleoside monophosphate biosynthetic process	13 out of 352 genes, 3.7%	57 out of 6473 background genes, 0.9%	0.00743	0	ENO1:STF2:GPM1:CDC19:TDH3:TPI1:FBA1:PFK1:PGK1:PFK2:HXK2:PGI1:GLK1	6096:6006:32889:51701:30447:6002:48315:6754:70072:7035:15810:7160:15976:51453:15886:44406:19660:44409:9267:32445:46835:1678:36170:30448:61621:51156:6013:44416:71852:55114:71216:6094:7163:6915:51211:46323:36180:6000:1902600:30388:1302:46015:72593
		6002	fructose 6-phosphate metabolic process	4 out of 352 genes, 1.1%	4 out of 6473 background genes, 0.1%	0.00795	0	PFK1:PFK2:HXK2:GLK1	6096:6006:6002:70072:7035:51453:19660:32445:46835:1678:51156:6013:46323:6000:1902600:30388:1302:46015
		6112	energy reserve metabolic process	7 out of 352 genes, 2.0%	16 out of 6473 background genes, 0.2%	0.00914	0	C1_01360C_A:C1_14190C_A:UCF1:GDB1:GLC3:GAC1:GPH1	30447:1900180:7094:5977:32515:6112:5980:32516:5978:51321:6873:9408:35690
		44010	single-species biofilm formation	21 out of 352 genes, 6.0%	135 out of 6473 background genes, 2.1%	0.0097	0	HGC1:BRG1:GCA1:GCA2:TYE7:HYR1:WH11:RHR2:C3_06700C_A:PGA10:ECE1:HWP2:HWP1:CSR1:ADH1:SAP6:SAP5:ALS1:ADH5:ALS3:DEF1	36178:19538:1900445:43709:51701:45944:33215:30447:45991:6882:52391:5982:6807:44413:6114:1900189:321:36166:36244:16052:44406:44182:6071:7155:71470:44409:6351:43689:7089:1897:30163:9267:44011:79:1900233:6508:36170:6879:44407:9405:6465:30260:1900735:9060:30448:5975:44010:44114:9372:44416:43710:2253:1900231:55114:71216:1900442:98609:20028:71579:6950:31505:43707:44117:1900430:36180:36164:44270:43708:1…
		9124	nucleoside monophosphate biosynthetic process	13 out of 352 genes, 3.7%	59 out of 6473 background genes, 0.9%	0.01113	0	ENO1:STF2:GPM1:CDC19:TDH3:TPI1:FBA1:PFK1:PGK1:PFK2:HXK2:PGI1:GLK1	6096:6006:32889:51701:30447:6002:48315:6754:70072:7035:15810:7160:15976:51453:15886:44406:19660:44409:9267:32445:46835:1678:36170:30448:61621:51156:6013:44416:71852:55114:71216:6094:7163:6915:51211:46323:36180:6000:1902600:30388:1302:46015:72593
		9405	pathogenesis	32 out of 352 genes, 9.1%	265 out of 6473 background genes, 4.1%	0.01345	0	PHR2:BRG1:UME6:RBT4:TYE7:SET3:SOD5:HSP21:WH11:PST1:PST2:RHR2:IRO1:MNT2:SLK19:RFX2:ECE1:HWP2:RBT1:CSR1:HMS1:PLB1:SAP6:SAP5:SAP4:ALS1:CSP37:PHO112:RFG1:CFL11:ALS3:YHB1	32:36178:19538:1900439:1900445:43709:45944:33215:30447:45991:1402:6882:6057:52391:33518:71467:34605:6807:6114:1900436:7160:46210:45892:16575:36166:36244:44406:44182:6071:7155:71470:44409:71451:15671:6355:6351:43689:71970:34599:1897:30163:9267:44011:6342:71218:9636:36171:1900233:6508:36170:6879:9405:6465:30260:1900735:1902170:30448:44010:6491:70887:6801:44416:52565:43710:10768:2253:9395:1900231:44…
		19320	hexose catabolic process	6 out of 352 genes, 1.7%	12 out of 6473 background genes, 0.2%	0.016	0	GAL1:GAL10:CDC19:TPI1:AMS1:SOU1	6096:9313:30447:9272:44182:19309:34599:9267:60257:42850:46835:36170:61621:44416:55114:71216:42149:42125:36180:1900429:33499:19388:15757:1403:411
		46034	ATP metabolic process	14 out of 352 genes, 4.0%	71 out of 6473 background genes, 1.1%	0.01995	0	ENO1:STF2:GPM1:CDC19:TDH3:TPI1:FBA1:PDC11:PFK1:PGK1:PFK2:HXK2:PGI1:GLK1	6096:6006:32889:51701:30447:6002:48315:6754:6559:70072:7035:15810:7160:15976:51453:15886:44406:19660:44409:9267:32445:46835:1678:36170:6569:30448:61621:51156:6013:44416:71852:55114:71216:6094:7163:949:6915:51211:46323:36180:6000:1902600:19655:30388:1302:46015:72593
		16051	carbohydrate biosynthetic process	14 out of 352 genes, 4.0%	72 out of 6473 background genes, 1.1%	0.02357	0	PHR2:C1_01360C_A:ENO1:MNN24:GPM1:TPS3:RHR2:FBA1:MNN22:GDB1:PGK1:GLC3:PGI1:INO1	6021:6096:32889:51701:30447:48315:71467:15810:6114:15976:6071:71470:44409:71970:44011:8654:46354:6342:5980:9405:30448:44416:5978:71852:71216:6094:7163:31505:51211:36180:36164:35268:5992
		9205	purine ribonucleoside triphosphate metabolic process	14 out of 352 genes, 4.0%	72 out of 6473 background genes, 1.1%	0.02357	0	ENO1:STF2:GPM1:CDC19:TDH3:TPI1:FBA1:PDC11:PFK1:PGK1:PFK2:HXK2:PGI1:GLK1	6096:6006:32889:51701:30447:6002:48315:6754:6559:70072:7035:15810:7160:15976:51453:15886:44406:19660:44409:9267:32445:46835:1678:36170:6569:30448:61621:51156:6013:44416:71852:55114:71216:6094:7163:949:6915:51211:46323:36180:6000:1902600:19655:30388:1302:46015:72593
		9199	ribonucleoside triphosphate metabolic process	14 out of 352 genes, 4.0%	73 out of 6473 background genes, 1.1%	0.02775	0	ENO1:STF2:GPM1:CDC19:TDH3:TPI1:FBA1:PDC11:PFK1:PGK1:PFK2:HXK2:PGI1:GLK1	6096:6006:32889:51701:30447:6002:48315:6754:6559:70072:7035:15810:7160:15976:51453:15886:44406:19660:44409:9267:32445:46835:1678:36170:6569:30448:61621:51156:6013:44416:71852:55114:71216:6094:7163:949:6915:51211:46323:36180:6000:1902600:19655:30388:1302:46015:72593
		30447	filamentous growth	58 out of 352 genes, 16.5%	631 out of 6473 background genes, 9.7%	0.03093	0	PHR2:HGC1:SHA3:GAL10:BRG1:UME6:GLT1:ENO1:ERG1:KIP4:TYE7:SET3:C1_14190C_A:BMT8:HSP21:DCK1:CDC19:C2_05770W_A:MKK2:ZCF10:RHO2:DDR48:IRO1:MNT2:STE50:FGR23:FCY2:CTN3:RAS2:C3_06700C_A:TPI1:RFX2:HWP2:CSR1:HMS1:CHT2:SHE3:ALS1:HGT12:MAC1:LIP5:ECM4:PHO112:RFG1:RBR1:MHP1:CEK2:ARC40:PGI1:CFL11:ALS3:YHB1:PTP1:PGA13:THI13:RTA4:DEF1:MAL2	6096:32:32889:36178:1900439:9437:1900445:43709:1900443:45944:33215:6913:30447:6084:161:45991:6281:55085:48315:15753:9272:1402:6882:6057:33518:6468:30950:71467:15031:34605:1900180:51668:7232:1900436:10827:7160:15976:46210:1900189:45892:45732:321:48021:16575:36166:36244:6749:44406:43405:7094:44182:5977:33554:32515:7155:19676:71470:1900461:44409:1904659:6696:15671:19631:6355:6351:6904:51594:43689:71…
		40007	growth	59 out of 352 genes, 16.8%	646 out of 6473 background genes, 10.0%	0.03164	0	PHR2:HGC1:SHA3:GAL10:BRG1:UME6:GLT1:ENO1:ERG1:KIP4:TYE7:SET3:C1_14190C_A:BMT8:HSP21:DCK1:CDC19:C2_05770W_A:MKK2:ZCF10:RHO2:DDR48:IRO1:MNT2:STE50:FGR23:FCY2:CTN3:RAS2:C3_06700C_A:TPI1:RFX2:HWP2:HWP1:CSR1:HMS1:CHT2:SHE3:ALS1:HGT12:MAC1:LIP5:ECM4:PHO112:RFG1:RBR1:MHP1:CEK2:ARC40:PGI1:CFL11:ALS3:YHB1:PTP1:PGA13:THI13:RTA4:DEF1:MAL2	6096:32:32889:36178:1900439:9437:1900445:43709:1900443:45944:33215:6913:30447:6084:161:45991:6281:55085:48315:15753:9272:1402:6882:6057:33518:6468:30950:71467:15031:34605:1900180:51668:7232:1900436:10827:7160:15976:46210:1900189:45892:45732:321:48021:16575:36166:36244:6749:44406:43405:7094:44182:5977:33554:32515:7155:19676:71470:1900461:44409:1904659:6696:15671:19631:6355:6351:6904:51594:43689:71…
		9144	purine nucleoside triphosphate metabolic process	14 out of 352 genes, 4.0%	74 out of 6473 background genes, 1.1%	0.03257	0	ENO1:STF2:GPM1:CDC19:TDH3:TPI1:FBA1:PDC11:PFK1:PGK1:PFK2:HXK2:PGI1:GLK1	6096:6006:32889:51701:30447:6002:48315:6754:6559:70072:7035:15810:7160:15976:51453:15886:44406:19660:44409:9267:32445:46835:1678:36170:6569:30448:61621:51156:6013:44416:71852:55114:71216:6094:7163:949:6915:51211:46323:36180:6000:1902600:19655:30388:1302:46015:72593
		6164	purine nucleotide biosynthetic process	13 out of 352 genes, 3.7%	66 out of 6473 background genes, 1.0%	0.03977	0	ENO1:STF2:GPM1:CDC19:TDH3:TPI1:FBA1:PFK1:PGK1:PFK2:HXK2:PGI1:GLK1	6096:6006:32889:51701:30447:6002:48315:6754:70072:7035:15810:7160:15976:51453:15886:44406:19660:44409:9267:32445:46835:1678:36170:30448:61621:51156:6013:44416:71852:55114:71216:6094:7163:6915:51211:46323:36180:6000:1902600:30388:1302:46015:72593
		9152	purine ribonucleotide biosynthetic process	13 out of 352 genes, 3.7%	66 out of 6473 background genes, 1.0%	0.03977	0	ENO1:STF2:GPM1:CDC19:TDH3:TPI1:FBA1:PFK1:PGK1:PFK2:HXK2:PGI1:GLK1	6096:6006:32889:51701:30447:6002:48315:6754:70072:7035:15810:7160:15976:51453:15886:44406:19660:44409:9267:32445:46835:1678:36170:30448:61621:51156:6013:44416:71852:55114:71216:6094:7163:6915:51211:46323:36180:6000:1902600:30388:1302:46015:72593
		44406	adhesion of symbiont to host	11 out of 352 genes, 3.1%	49 out of 6473 background genes, 0.8%	0.04371	0	HYR1:TDH3:RFX2:HWP2:HWP1:ADH1:SAP6:SAP5:SAP4:ALS1:ALS3	6096:6006:36178:19538:43709:51701:33215:30447:52391:34605:6807:44413:7160:36244:15886:44406:44182:7155:43689:34599:30163:44011:6508:9405:44407:6465:30260:1900735:30448:44010:44416:43710:10768:2253:55114:98609:31505:43707:6915:44117:34644:20012:44270:43708:1900429:122:6897:72593:6878
		6094	gluconeogenesis	5 out of 352 genes, 1.4%	9 out of 6473 background genes, 0.1%	0.04489	0.0005	ENO1:GPM1:FBA1:PGK1:PGI1	6096:32889:51701:30447:48315:15810:15976:44409:30448:44416:71852:71216:6094:7163:51211:36180
		8643	carbohydrate transport	9 out of 352 genes, 2.6%	34 out of 6473 background genes, 0.5%	0.05411	0.0005	GAL1:HGT8:HGT6:HGT19:MAL31:HGT12:HXT5:HXK2:GLK1	6096:6006:36178:30447:6002:55085:15753:36244:19660:1904659:51594:8643:9267:32445:46835:1678:36170:51156:6013:71216:46323:36180:6000:33499:8645:19388:15757:1302:46015:411
		44011	single-species biofilm formation on inanimate substrate	18 out of 352 genes, 5.1%	118 out of 6473 background genes, 1.8%	0.05446	0.0005	HGC1:BRG1:GCA1:GCA2:TYE7:WH11:RHR2:C3_06700C_A:PGA10:ECE1:HWP2:HWP1:CSR1:ADH1:ALS1:ADH5:ALS3:DEF1	36178:1900445:43709:51701:45944:33215:30447:45991:6882:5982:6114:1900189:321:36166:36244:16052:44406:44182:6071:7155:71470:44409:6351:43689:7089:1897:9267:44011:79:1900233:36170:6879:44407:9405:30260:1900735:9060:30448:5975:44114:9372:44416:43710:1900231:55114:71216:1900442:98609:20028:71579:6950:31505:43707:44117:1900430:36180:36164:43708:1900429:45821:97236:6897:6357:6878:71456
		51703	intraspecies interaction between organisms	18 out of 352 genes, 5.1%	118 out of 6473 background genes, 1.8%	0.05446	0.0005	HGC1:BRG1:GCA1:GCA2:TYE7:WH11:RHR2:C3_06700C_A:PGA10:ECE1:HWP2:HWP1:CSR1:ADH1:ALS1:ADH5:ALS3:DEF1	36178:1900445:43709:51701:45944:33215:30447:45991:6882:5982:6114:1900189:321:36166:36244:16052:44406:44182:6071:7155:71470:44409:6351:43689:7089:1897:9267:44011:79:1900233:36170:6879:44407:9405:30260:1900735:9060:30448:5975:44114:9372:44416:43710:1900231:55114:71216:1900442:98609:20028:71579:6950:31505:43707:44117:1900430:36180:36164:43708:1900429:45821:97236:6897:6357:6878:71456
		9141	nucleoside triphosphate metabolic process	14 out of 352 genes, 4.0%	79 out of 6473 background genes, 1.2%	0.06934	0.0007	ENO1:STF2:GPM1:CDC19:TDH3:TPI1:FBA1:PDC11:PFK1:PGK1:PFK2:HXK2:PGI1:GLK1	6096:6006:32889:51701:30447:6002:48315:6754:6559:70072:7035:15810:7160:15976:51453:15886:44406:19660:44409:9267:32445:46835:1678:36170:6569:30448:61621:51156:6013:44416:71852:55114:71216:6094:7163:949:6915:51211:46323:36180:6000:1902600:19655:30388:1302:46015:72593
		22610	biological adhesion	15 out of 352 genes, 4.3%	89 out of 6473 background genes, 1.4%	0.07046	0.0009	HYR1:RHR2:MNT2:TDH3:RFX2:HWP2:HWP1:C5_02110W_A:ADH1:SAP6:SAP5:SAP4:ALS1:ALS3:DEF1	6096:32:6006:36178:19538:43709:51701:33215:30447:6057:52391:34605:6807:44413:6114:10972:7160:1900189:36244:15886:44406:44182:6071:7155:71470:44409:43689:34599:30163:44011:6508:9405:44407:6465:30260:1900735:30448:44010:6491:44114:9372:44416:43710:10768:2253:55114:1903614:98609:51834:31505:43707:6915:1900430:44117:34644:20012:36164:44270:43708:1900429:6493:7009:122:6897:72593:6878
		5977	glycogen metabolic process	6 out of 352 genes, 1.7%	15 out of 6473 background genes, 0.2%	0.07538	0.0009	C1_01360C_A:C1_14190C_A:GDB1:GLC3:GAC1:GPH1	30447:1900180:7094:5977:32515:5980:32516:5978:51321:6873:9408:35690
		9260	ribonucleotide biosynthetic process	13 out of 352 genes, 3.7%	70 out of 6473 background genes, 1.1%	0.07575	0.0009	ENO1:STF2:GPM1:CDC19:TDH3:TPI1:FBA1:PFK1:PGK1:PFK2:HXK2:PGI1:GLK1	6096:6006:32889:51701:30447:6002:48315:6754:70072:7035:15810:7160:15976:51453:15886:44406:19660:44409:9267:32445:46835:1678:36170:30448:61621:51156:6013:44416:71852:55114:71216:6094:7163:6915:51211:46323:36180:6000:1902600:30388:1302:46015:72593
		44182	filamentous growth of a population of unicellular organisms	45 out of 352 genes, 12.8%	466 out of 6473 background genes, 7.2%	0.08323	0.0009	HGC1:SHA3:GAL10:BRG1:UME6:GLT1:ENO1:ERG1:KIP4:TYE7:SET3:HSP21:DCK1:CDC19:C2_05770W_A:ZCF10:DDR48:FGR23:FCY2:CTN3:RAS2:C3_06700C_A:TPI1:RFX2:CSR1:HMS1:CHT2:SHE3:ALS1:HGT12:MAC1:LIP5:ECM4:RFG1:RBR1:MHP1:CEK2:ARC40:ALS3:YHB1:PTP1:PGA13:RTA4:DEF1:MAL2	6096:32889:36178:1900439:9437:1900445:43709:1900443:45944:33215:30447:6084:45991:6281:55085:15753:9272:1402:6882:6468:15031:34605:51668:1900436:10827:15976:46210:1900189:45892:45732:321:16575:36166:36244:6749:44406:44182:33554:7155:19676:71470:1900461:44409:1904659:6696:15671:19631:6355:6351:6904:51594:43689:34599:7089:8643:1897:9267:44011:48309:79:60257:71218:34314:9636:10515:36171:1900233:36170…
		51188	cofactor biosynthetic process	18 out of 352 genes, 5.1%	122 out of 6473 background genes, 1.9%	0.08517	0.0009	ENO1:HEM14:GPM1:CDC19:HEM13:TDH3:POS5:TPI1:FBA1:C5_01290C_A:PFK1:PGK1:PFK2:CR_01910C_A:HXK2:PDX3:PGI1:GLK1	6096:6006:32889:51701:30447:9102:6002:48315:8615:70072:7035:15810:7160:15976:51453:6741:15886:44406:19660:44409:34599:9267:32445:46835:1678:36170:30448:61621:51156:6013:44416:19674:71852:55114:71216:6744:6094:7163:6915:51211:6783:46323:36180:6000:1902600:30388:1302:46015:72593
		90605	submerged biofilm formation	19 out of 352 genes, 5.4%	133 out of 6473 background genes, 2.1%	0.08529	0.0009	HGC1:BRG1:GCA1:GCA2:TYE7:WH11:RHR2:MNT2:C3_06700C_A:PGA10:ECE1:HWP2:HWP1:CSR1:ADH1:ALS1:ADH5:ALS3:DEF1	32:36178:1900445:43709:51701:45944:33215:30447:45991:6882:6057:5982:6114:7160:1900189:321:36166:36244:16052:44406:44182:6071:7155:71470:44409:6351:43689:7089:1897:9267:44011:79:1900233:36170:6879:44407:9405:30260:1900735:9060:30448:5975:6491:44114:9372:44416:43710:1900231:55114:71216:1900442:98609:20028:51834:71579:6950:31505:43707:44117:1900430:36180:36164:43708:1900429:6493:45821:97236:6897:635…
		19319	hexose biosynthetic process	5 out of 352 genes, 1.4%	10 out of 6473 background genes, 0.2%	0.08579	0.0009	ENO1:GPM1:FBA1:PGK1:PGI1	6096:32889:51701:30447:48315:15810:15976:44409:30448:44416:71852:71216:6094:7163:51211:36180
		46364	monosaccharide biosynthetic process	5 out of 352 genes, 1.4%	10 out of 6473 background genes, 0.2%	0.08579	0.0009	ENO1:GPM1:FBA1:PGK1:PGI1	6096:32889:51701:30447:48315:15810:15976:44409:30448:44416:71852:71216:6094:7163:51211:36180
		44042	glucan metabolic process	9 out of 352 genes, 2.6%	36 out of 6473 background genes, 0.6%	0.08816	0.0009	PHR2:C1_01360C_A:GCA1:C1_14060W_A:C1_14190C_A:GDB1:GLC3:GAC1:GPH1	30447:71467:5982:1900180:1904541:16052:7094:5977:32515:71970:44011:6342:5980:9405:70879:32516:5978:51321:6873:31505:9408:35690
		6073	cellular glucan metabolic process	9 out of 352 genes, 2.6%	36 out of 6473 background genes, 0.6%	0.08816	0.0008	PHR2:C1_01360C_A:GCA1:C1_14060W_A:C1_14190C_A:GDB1:GLC3:GAC1:GPH1	30447:71467:5982:1900180:1904541:16052:7094:5977:32515:71970:44011:6342:5980:9405:70879:32516:5978:51321:6873:31505:9408:35690
		6979	response to oxidative stress	21 out of 352 genes, 6.0%	157 out of 6473 background genes, 2.4%	0.09745	0.0008	GAL10:GAD1:SOD5:SIR2:HSP21:PST1:C2_08100W_A:PST2:DDR48:GLX3:C3_06860C_A:POS5:GCY1:RFX2:AHP1:C5_02110W_A:GPX2:GPX1:CIP1:SOD3:YHB1	30447:48239:6281:45454:9272:6116:1324:34605:10972:46210:45892:6741:44406:44182:33554:7155:71470:71451:15671:42843:34599:9267:60257:71218:9636:36170:9405:1902170:19243:6801:52565:10768:19674:71216:1319:55114:70370:10038:42149:1903614:6979:304:70458:42125:19568:70414:34644:36180:6538:20012:19430:1900429:33499:19388:7009:52059:2000377:31669:43065:122:71500:1403:71276:45595:183:35690
	function	GOID	GO_term	Cluster frequency	Background frequency	Corrected P-value	False discovery rate	Gene(s) annotated to the term	Directly Annotated GOID List
		19200	carbohydrate kinase activity	7 out of 352 genes, 2.0%	14 out of 6473 background genes, 0.2%	0.00072	0	GAL1:C4_02620C_A:PFK1:PFK2:HXK2:GLK1:GLK4	4396:3872:4335:5524:8865:4340:5534:19150:5536:70095:19158:3729
		4553	hydrolase activity, hydrolyzing O-glycosyl compounds	11 out of 352 genes, 3.1%	42 out of 6473 background genes, 0.6%	0.00218	0	PHR2:EXG2:GCA1:GCA2:C1_14060W_A:AMS1:CRH11:GDB1:CHT2:GLC3:MAL2	44654:3844:8270:4553:4559:4338:42124:4574:16757:4568:43169:4133:32450:4135:4134:46557:4575:42123:44653:16160
		4090	carbonyl reductase (NADPH) activity	4 out of 352 genes, 1.1%	5 out of 6473 background genes, 0.1%	0.00918	0.02	SOU2:SOU1:ADH1:ADH5	4022:19170:8270:4090:5515:32115:50085:16747
		16798	hydrolase activity, acting on glycosyl bonds	11 out of 352 genes, 3.1%	52 out of 6473 background genes, 0.8%	0.01887	0.015	PHR2:EXG2:GCA1:GCA2:C1_14060W_A:AMS1:CRH11:GDB1:CHT2:GLC3:MAL2	44654:3844:8270:4553:4559:4338:42124:4574:16757:4568:43169:4133:32450:4135:4134:4575:46557:42123:44653:16160
	component	GOID	GO_term	Cluster frequency	Background frequency	Corrected P-value	False discovery rate	Gene(s) annotated to the term	Directly Annotated GOID List
		30446	hyphal cell wall	32 out of 352 genes, 9.1%	69 out of 6473 background genes, 1.1%	9.81e-21	0	PHR2:PLB5:ENO1:HYR1:SOD5:GPM1:WH11:CDC19:PST2:DDR48:GLX3:TDH3:TPI1:FBA1:PGA62:AHP1:CRH11:ECE1:HWP2:RBT1:HWP1:PDC11:HSP12:C5_02110W_A:ADH1:PGK1:ALS1:GPH1:CSP37:ALS3:INO1:XYL2	9986:46658:324:30134:9514:16021:5621:5886:35841:5811:30445:30446:31307:62040:5622:5737:131:5768:5829:5758:936:5739:35840:932:9277:16020:5634:15:5937:9897:34399:10494:5576:45121
		9986	cell surface	45 out of 352 genes, 12.8%	203 out of 6473 background genes, 3.1%	1.62e-14	0	PHR2:EXG2:PGA45:RBT4:PLB5:ENO1:HYR1:SOD6:SOD5:PLB4.5:GPM1:HSP21:CDC19:DDR48:FGR23:PGA18:HEM13:TDH3:TPI1:PGA10:PGA57:FBA1:PGA62:CRH11:HWP2:RBT1:HWP1:PDC11:ECM331:CHT2:ADH1:PGK1:PGA60:ALS1:IHD1:PGA61:GPH1:CSP37:PGA23:PHO112:IFF9:RBR1:ALS3:PGA13:INO1	9986:46658:324:30134:9514:16021:5621:5886:35841:5811:30445:30446:31307:62040:5737:5622:131:5829:5758:936:5739:35840:30287:9277:16020:5634:15:5937:9897:34399:5576:45121
		5618	cell wall	40 out of 352 genes, 11.4%	163 out of 6473 background genes, 2.5%	2.2e-14	0	PHR2:EXG2:PGA45:PLB5:ENO1:HYR1:SOD5:GPM1:WH11:CDC19:PST2:DDR48:GLX3:HEM13:TDH3:TPI1:PGA10:FBA1:PGA62:AHP1:CRH11:ECE1:HWP2:RBT1:HWP1:PDC11:HSP12:C5_02110W_A:ECM331:CHT2:ADH1:PGK1:ALS1:GPH1:CSP37:IFF9:ALS3:PGA13:INO1:XYL2	9986:46658:324:30134:9514:16021:5621:5886:35841:5811:30445:30446:31307:62040:5737:5622:5768:131:5829:5758:936:5739:35840:932:9277:16020:5634:15:5937:9897:10494:34399:5576:45121
		9277	fungal-type cell wall	40 out of 352 genes, 11.4%	163 out of 6473 background genes, 2.5%	2.2e-14	0	PHR2:EXG2:PGA45:PLB5:ENO1:HYR1:SOD5:GPM1:WH11:CDC19:PST2:DDR48:GLX3:HEM13:TDH3:TPI1:PGA10:FBA1:PGA62:AHP1:CRH11:ECE1:HWP2:RBT1:HWP1:PDC11:HSP12:C5_02110W_A:ECM331:CHT2:ADH1:PGK1:ALS1:GPH1:CSP37:IFF9:ALS3:PGA13:INO1:XYL2	9986:46658:324:30134:9514:16021:5621:5886:35841:5811:30445:30446:31307:62040:5737:5622:5768:131:5829:5758:936:5739:35840:932:9277:16020:5634:15:5937:9897:10494:34399:5576:45121
		30312	external encapsulating structure	40 out of 352 genes, 11.4%	164 out of 6473 background genes, 2.5%	2.77e-14	0	PHR2:EXG2:PGA45:PLB5:ENO1:HYR1:SOD5:GPM1:WH11:CDC19:PST2:DDR48:GLX3:HEM13:TDH3:TPI1:PGA10:FBA1:PGA62:AHP1:CRH11:ECE1:HWP2:RBT1:HWP1:PDC11:HSP12:C5_02110W_A:ECM331:CHT2:ADH1:PGK1:ALS1:GPH1:CSP37:IFF9:ALS3:PGA13:INO1:XYL2	9986:46658:324:30134:9514:16021:5621:5886:35841:5811:30445:30446:31307:62040:5737:5622:5768:131:5829:5758:936:5739:35840:932:9277:16020:5634:15:5937:9897:10494:34399:5576:45121
		5576	extracellular region	35 out of 352 genes, 9.9%	191 out of 6473 background genes, 3.0%	1.67e-08	0	PGA45:RBT4:ENO1:GCA1:GCA2:RIB3:HYR1:SOD5:PLB4.5:GPM1:C2_07630C_A:GLX3:HEM13:TDH3:GCY1:TPI1:CRH11:ECE1:RBT1:PDC11:GRP2:CHT2:ADH1:PGK1:CIP1:DOG1:PLB1:SAP6:SAP5:SAP4:LIP5:PHO112:PGI1:ALS3:MAL2	9986:46658:324:9514:5886:5811:30445:30446:62040:5737:5622:131:5829:5758:5739:932:30287:9277:16020:5634:15:9897:10494:5576
		30445	yeast-form cell wall	18 out of 352 genes, 5.1%	56 out of 6473 background genes, 0.9%	5.36e-08	0	PHR2:PGA45:ENO1:WH11:CDC19:GLX3:HEM13:TDH3:AHP1:CRH11:PDC11:HSP12:C5_02110W_A:CHT2:ADH1:PGK1:ALS1:ALS3	9986:46658:324:30134:9514:5621:5886:35841:5811:30445:30446:62040:5737:5622:5768:131:5829:936:5739:35840:932:9277:16020:5634:15:9897:10494:34399:5576:45121
		31012	extracellular matrix	18 out of 352 genes, 5.1%	74 out of 6473 background genes, 1.1%	7.44e-06	0	ENO1:RIB3:GPM1:C2_07630C_A:GLX3:HEM13:TDH3:GCY1:TPI1:PDC11:GRP2:ADH1:PGK1:CIP1:DOG1:SAP6:SAP5:PGI1	9986:324:9514:5886:5811:30445:30446:62040:5737:5622:5829:5758:5739:932:9277:16020:5634:15:9897:10494:5576
		44421	extracellular region part	18 out of 352 genes, 5.1%	74 out of 6473 background genes, 1.1%	7.44e-06	0	ENO1:RIB3:GPM1:C2_07630C_A:GLX3:HEM13:TDH3:GCY1:TPI1:PDC11:GRP2:ADH1:PGK1:CIP1:DOG1:SAP6:SAP5:PGI1	9986:324:9514:5886:5811:30445:30446:62040:5737:5622:5829:5758:5739:932:9277:16020:5634:15:9897:10494:5576
		62039	biofilm matrix	18 out of 352 genes, 5.1%	74 out of 6473 background genes, 1.1%	7.44e-06	0	ENO1:RIB3:GPM1:C2_07630C_A:GLX3:HEM13:TDH3:GCY1:TPI1:PDC11:GRP2:ADH1:PGK1:CIP1:DOG1:SAP6:SAP5:PGI1	9986:324:9514:5886:5811:30445:30446:62040:5737:5622:5829:5758:5739:932:9277:16020:5634:15:9897:10494:5576
		62040	fungal biofilm matrix	18 out of 352 genes, 5.1%	74 out of 6473 background genes, 1.1%	7.44e-06	0	ENO1:RIB3:GPM1:C2_07630C_A:GLX3:HEM13:TDH3:GCY1:TPI1:PDC11:GRP2:ADH1:PGK1:CIP1:DOG1:SAP6:SAP5:PGI1	9986:324:9514:5886:5811:30445:30446:62040:5737:5622:5829:5758:5739:932:9277:16020:5634:15:9897:10494:5576
		71944	cell periphery	64 out of 352 genes, 18.2%	720 out of 6473 background genes, 11.1%	0.00529	0	PHR2:EXG2:PGA45:GAP4:PLB5:ENO1:ERG1:GCA1:HYR1:SOD5:HGT8:HGT6:C2_02410W_A:GPM1:DCK1:WH11:CDC19:GIT1:FRP3:PST1:RHO2:UCF1:PST2:DDR48:HGT19:C3_01540W_A:GLX3:HEM13:HST6:TDH3:SLK19:TPI1:PGA10:ERG251:FBA1:PGA62:AHP1:CRH11:ECE1:HWP2:RBT1:HWP1:PDC11:C5_01420W_A:HSP12:C5_02110W_A:ECM331:CHT2:ADH1:PGK1:CTR1:ALS1:HGT12:GPH1:STE18:CSP37:OPT4:IFF9:QDR1:ARC40:ALS3:PGA13:INO1:XYL2	9986:46658:324:30134:9514:329:16021:5621:5886:32153:5887:35841:5811:30445:30446:31307:62040:5737:5622:5768:131:5829:5758:936:5783:5739:5794:31680:30479:35840:932:71944:5834:32126:9277:16020:5634:15:5937:9897:43332:90726:10494:34399:5576:45121:5885
P87 down	process	GOID	GO_term	Cluster frequency	Background frequency	Corrected P-value	False discovery rate	Gene(s) annotated to the term	Directly Annotated GOID List
		5975	carbohydrate metabolic process	63 out of 542 genes, 11.6%	207 out of 6473 background genes, 3.2%	8.16e-18	0	PHR2:C1_01360C_A:GAL1:GAL10:SCW4:EXG2:TPS2:ICL1:CPH1:ADH2:ENO1:DAK2:MLS1:GCA1:GCA2:C1_14060W_A:C1_14190C_A:MNN24:GPM1:HSP21:CDC19:ARA1:RHR2:C3_01820W_A:GFA1:C3_03410C_A:CHS4:GLG2:C3_06860C_A:TDH3:GCY1:TPI1:FBA1:AMS1:C4_02620C_A:CRH11:PHR1:MNN22:GDB1:XKS1:PDC11:HEX1:PFK1:C5_04940W_A:PGK1:GLC3:GAC1:GPH1:PFK2:PCK1:MDH1:NTH1:CR_02800C_A:HXK2:TPS1:PGI1:GLK1:GLK4:HSP104:SUC1:BGL22:INO1:MAL2	6021:6096:9313:6006:32889:19538:1900445:51701:44262:7329:30447:6002:31589:48315:5998:6567:9272:6116:6559:7035:70072:71467:5982:34605:1900180:90441:15810:6046:6114:1900436:7160:15976:51453:1900189:6038:1904541:15886:16052:1900428:44406:19660:7094:44182:70413:34975:5977:33554:32515:6071:19309:71470:1900461:44409:9311:10811:6355:6351:51085:42026:42843:5993:35617:71970:34599:9267:44011:8654:46354:602…
		16052	carbohydrate catabolic process	26 out of 542 genes, 4.8%	55 out of 6473 background genes, 0.8%	2.3e-11	0	GAL1:GAL10:ENO1:GCA1:GPM1:CDC19:C3_06860C_A:TDH3:GCY1:TPI1:FBA1:AMS1:GDB1:XKS1:PFK1:C5_04940W_A:PGK1:GPH1:PFK2:NTH1:CR_02800C_A:HXK2:PGI1:GLK1:SUC1:MAL2	6096:9313:6006:32889:51701:30447:6002:48315:5998:9272:7035:70072:5982:15810:7160:15976:51453:1900189:15886:16052:44406:19660:44182:19309:44409:10811:6351:42843:5993:34599:9267:44011:60257:23:32445:5980:46835:1678:36170:30448:5987:61621:51156:6013:44416:5978:71852:55114:71216:42149:6094:7163:6915:51211:30437:42125:19568:46323:36180:6000:1902600:25:1900429:33499:19388:15757:30388:1302:1903134:1403:…
		44419	interspecies interaction between organisms	69 out of 542 genes, 12.7%	330 out of 6473 background genes, 5.1%	2.71e-10	0	PHR2:HGC1:TPS2:CSH1:ICL1:ERG3:BRG1:UME6:RBT4:CPH1:OLE1:ENO1:CPP1:TYE7:HYR1:HSP70:CYB2:SOD5:GPM1:STE11:HSP21:WH11:CDC19:PST1:PHM7:PST2:EAP1:RAS1:RHR2:IFF11:IRO1:MNT2:TDH3:UBI4:SLK19:TPI1:FBA1:RFX2:ECE1:HWP2:RBT1:HWP1:SAP10:PHR1:CSR1:PRA1:HMS1:HEX1:SFL2:ADH1:CPH2:PGK1:ZCF18:PLB1:SAP6:SAP5:SHE3:MDR1:SAP4:ALS1:CSP37:RSR1:RFG1:TPS1:CFL11:ALS3:YHB1:HSP104:DEF1	6096:32:1900182:6006:1410:32889:36178:19538:1900439:1900445:97308:43709:51701:6636:7329:45944:33215:45762:30011:30447:161:45991:31589:48315:71701:52155:71280:97271:1402:6882:70791:75306:6057:753:52391:6089:42784:71467:34605:51666:6807:90441:71333:34307:44413:15810:7121:6046:6114:7232:1900436:15976:7160:46210:1900189:45892:321:36166:9847:36244:15886:1900428:44406:71474:70413:44182:34975:19933:3355…
		5996	monosaccharide metabolic process	22 out of 542 genes, 4.1%	43 out of 6473 background genes, 0.7%	3.1e-10	0	GAL1:GAL10:CPH1:ADH2:ENO1:GPM1:CDC19:C3_06860C_A:TDH3:GCY1:TPI1:FBA1:AMS1:C4_02620C_A:XKS1:PDC11:PGK1:PCK1:MDH1:HXK2:PGI1:GLK1	6096:9313:6006:32889:1900445:51701:7329:30447:6002:48315:5998:6567:9272:6116:6559:15810:1900436:7160:15976:15886:1900428:44406:19660:44182:19309:44409:1900461:6355:42843:34599:9267:44011:60257:32445:70783:46835:1678:36170:6569:947:9405:6012:30448:61621:44114:2000220:51156:6099:6013:44416:1900231:71852:1990277:55114:71216:16558:42149:6094:7163:31505:949:6915:51211:42125:19568:1900430:19321:46323:3…
		51701	interaction with host	25 out of 542 genes, 4.6%	65 out of 6473 background genes, 1.0%	2.17e-08	0	CPH1:ENO1:HYR1:HSP70:CYB2:SOD5:GPM1:CDC19:RAS1:RHR2:TDH3:TPI1:FBA1:ECE1:PHR1:PRA1:ADH1:PGK1:PLB1:SAP6:SHE3:SAP4:ALS1:ALS3:YHB1	6096:1900182:6006:36178:32889:19538:1900439:1900445:97308:43709:51701:7329:33215:45762:30447:31589:48315:52155:97271:75306:753:52391:6089:42784:71467:34605:6807:34307:71333:44413:15810:6114:1900436:7160:15976:46210:36244:36166:9847:15886:1900428:44406:44182:19933:6071:7155:45916:71470:71451:44409:1900461:15671:6355:43689:34599:1897:30163:9267:44011:52085:48309:6616:71218:9636:9651:70783:36171:650…
		6006	glucose metabolic process	14 out of 542 genes, 2.6%	21 out of 6473 background genes, 0.3%	5.58e-08	0	ADH2:ENO1:GPM1:CDC19:TDH3:TPI1:FBA1:PDC11:PGK1:PCK1:MDH1:HXK2:PGI1:GLK1	6096:6006:32889:51701:30447:6002:48315:6567:6116:6559:15810:7160:15976:15886:44406:19660:44409:9267:32445:46835:1678:36170:6569:947:30448:61621:51156:6099:6013:44416:71852:55114:71216:16558:6094:7163:949:6915:51211:46323:36180:6000:19655:1302:46015:6068:6108:72593:43458
		44403	symbiont process	36 out of 542 genes, 6.6%	130 out of 6473 background genes, 2.0%	5.79e-08	0	HGC1:CPH1:ENO1:HYR1:HSP70:CYB2:SOD5:GPM1:CDC19:EAP1:RAS1:RHR2:MNT2:TDH3:TPI1:FBA1:RFX2:ECE1:HWP2:HWP1:SAP10:PHR1:PRA1:ADH1:CPH2:PGK1:ZCF18:PLB1:SAP6:SAP5:SHE3:SAP4:ALS1:ALS3:YHB1:DEF1	6096:32:1900182:6006:32889:36178:19538:1900439:1900445:97308:43709:51701:7329:45944:33215:45762:30447:31589:48315:52155:71280:97271:75306:6057:753:52391:6089:42784:71467:34605:6807:34307:71333:44413:15810:6114:1900436:7160:15976:46210:1900189:321:36166:9847:36244:15886:1900428:44406:44182:19933:6071:7155:45916:71470:71451:44409:1900461:15671:6355:43689:34599:7089:1897:30163:9267:44011:52085:48309…
		51704	multi-organism process	89 out of 542 genes, 16.4%	539 out of 6473 background genes, 8.3%	9.75e-08	0	PHR2:HGC1:TPS2:CSH1:IFD6:ICL1:ERG3:BRG1:UME6:RBT4:CPH1:PFY1:OLE1:ENO1:CPP1:GCA1:GCA2:TYE7:HYR1:HSP70:CYB2:C1_14060W_A:SOD5:GPM1:STE11:HSP21:WH11:CDC19:MKK2:PST1:PHM7:PST2:EAP1:RAS1:RHR2:IFF11:MSS4:IRO1:MNT2:TRY4:TDH3:UBI4:SLK19:TPI1:PGA10:FBA1:RFX2:ECE1:HWP2:RBT1:HWP1:SAP10:PHR1:FAV1:CSR1:PRA1:HMS1:HEX1:SFL2:ADH1:CPH2:PGK1:ZCF18:PLB1:SAP6:SAP5:SHE3:MDR1:SAP4:ALS1:CST5:FMP45:NTH1:CSP37:ADH5:RSR1:R…	32:6006:1410:32889:7329:45944:33215:30447:45991:31589:55085:48315:71701:42710:43409:1402:6882:70417:70791:75306:6057:55088:42784:742:5982:51666:6807:34307:44413:15810:7121:6046:7232:46210:1904541:16052:44182:34975:6071:7155:71470:71451:15671:6351:42026:31385:35617:34599:7089:30163:52085:60257:1934:30242:6616:754:23:71507:71257:9651:70783:6508:70301:90338:6879:9405:71963:6012:1900735:70879:1902170…
		6090	pyruvate metabolic process	16 out of 542 genes, 3.0%	29 out of 6473 background genes, 0.4%	1.34e-07	0	ADH2:ENO1:GPM1:CDC19:TDH3:TPI1:FBA1:PDC11:GRP2:PFK1:PGK1:PFK2:HXK2:PGI1:GLK1:CDG1	6006:32889:30447:6002:48315:6567:6116:15810:6090:19660:19451:46835:1678:44416:6915:6000:19655:46015:6068:43458:6096:51701:6559:7035:70072:7160:15976:51453:15886:44406:44409:9267:32445:36170:6569:947:30448:61621:51156:6013:71852:55114:71216:6094:7163:949:51211:46323:36180:1902600:30388:1302:9438:72593
		46031	ADP metabolic process	14 out of 542 genes, 2.6%	22 out of 6473 background genes, 0.3%	1.41e-07	0	ADH2:ENO1:GPM1:CDC19:TDH3:TPI1:FBA1:PDC11:PFK1:PGK1:PFK2:HXK2:PGI1:GLK1	6006:32889:30447:6002:48315:6567:6116:15810:19660:46835:1678:44416:6915:6000:19655:46015:6068:43458:6096:51701:6559:7035:70072:7160:15976:51453:15886:44406:44409:9267:32445:36170:6569:947:30448:61621:51156:6013:71852:55114:71216:6094:7163:949:51211:46323:36180:1902600:30388:1302:72593
		19318	hexose metabolic process	18 out of 542 genes, 3.3%	37 out of 6473 background genes, 0.6%	1.43e-07	0	GAL1:GAL10:CPH1:ADH2:ENO1:GPM1:CDC19:TDH3:TPI1:FBA1:AMS1:PDC11:PGK1:PCK1:MDH1:HXK2:PGI1:GLK1	9313:6006:32889:7329:30447:6002:48315:6567:9272:6116:15810:19660:44182:19309:34599:60257:70783:46835:1678:9405:6012:2000220:44416:1900231:1990277:42149:6915:6000:70786:19655:33499:15757:1403:46015:6068:43458:411:6096:1900445:51701:6559:1900436:7160:15976:15886:1900428:44406:44409:1900461:6355:9267:44011:32445:36170:6569:947:30448:61621:44114:51156:6099:6013:71852:55114:71216:16558:6094:7163:31505…
		9135	purine nucleoside diphosphate metabolic process	14 out of 542 genes, 2.6%	23 out of 6473 background genes, 0.4%	3.35e-07	0	ADH2:ENO1:GPM1:CDC19:TDH3:TPI1:FBA1:PDC11:PFK1:PGK1:PFK2:HXK2:PGI1:GLK1	6006:32889:30447:6002:48315:6567:6116:15810:19660:46835:1678:44416:6915:6000:19655:46015:6068:43458:6096:51701:6559:7035:70072:7160:15976:51453:15886:44406:44409:9267:32445:36170:6569:947:30448:61621:51156:6013:71852:55114:71216:6094:7163:949:51211:46323:36180:1902600:30388:1302:72593
		9179	purine ribonucleoside diphosphate metabolic process	14 out of 542 genes, 2.6%	23 out of 6473 background genes, 0.4%	3.35e-07	0	ADH2:ENO1:GPM1:CDC19:TDH3:TPI1:FBA1:PDC11:PFK1:PGK1:PFK2:HXK2:PGI1:GLK1	6006:32889:30447:6002:48315:6567:6116:15810:19660:46835:1678:44416:6915:6000:19655:46015:6068:43458:6096:51701:6559:7035:70072:7160:15976:51453:15886:44406:44409:9267:32445:36170:6569:947:30448:61621:51156:6013:71852:55114:71216:6094:7163:949:51211:46323:36180:1902600:30388:1302:72593
		42866	pyruvate biosynthetic process	12 out of 542 genes, 2.2%	17 out of 6473 background genes, 0.3%	5.2e-07	0	ENO1:GPM1:CDC19:TDH3:TPI1:FBA1:PFK1:PGK1:PFK2:HXK2:PGI1:GLK1	6006:32889:30447:6002:48315:15810:19660:46835:1678:44416:6915:6000:46015:6096:51701:7035:70072:7160:15976:51453:15886:44406:44409:9267:32445:36170:30448:61621:51156:6013:71852:55114:71216:6094:7163:51211:46323:36180:1902600:30388:1302:72593
		6096	glycolytic process	12 out of 542 genes, 2.2%	17 out of 6473 background genes, 0.3%	5.2e-07	0	ENO1:GPM1:CDC19:TDH3:TPI1:FBA1:PFK1:PGK1:PFK2:HXK2:PGI1:GLK1	6006:32889:30447:6002:48315:15810:19660:46835:1678:44416:6915:6000:46015:6096:51701:7035:70072:7160:15976:51453:15886:44406:44409:9267:32445:36170:30448:61621:51156:6013:71852:55114:71216:6094:7163:51211:46323:36180:1902600:30388:1302:72593
		6757	ATP generation from ADP	12 out of 542 genes, 2.2%	17 out of 6473 background genes, 0.3%	5.2e-07	0	ENO1:GPM1:CDC19:TDH3:TPI1:FBA1:PFK1:PGK1:PFK2:HXK2:PGI1:GLK1	6006:32889:30447:6002:48315:15810:19660:46835:1678:44416:6915:6000:46015:6096:51701:7035:70072:7160:15976:51453:15886:44406:44409:9267:32445:36170:30448:61621:51156:6013:71852:55114:71216:6094:7163:51211:46323:36180:1902600:30388:1302:72593
		9132	nucleoside diphosphate metabolic process	15 out of 542 genes, 2.8%	28 out of 6473 background genes, 0.4%	9.11e-07	0	ADH2:ENO1:GPM1:CDC19:RNR22:TDH3:TPI1:FBA1:PDC11:PFK1:PGK1:PFK2:HXK2:PGI1:GLK1	6006:32889:30447:6002:48315:6567:9186:6116:15810:19660:46835:1678:44416:6915:6000:19655:46015:6068:43458:6096:51701:6559:7035:70072:7160:15976:51453:15886:44406:44409:9267:32445:36170:6569:947:30448:61621:51156:6013:71852:55114:71216:6094:7163:949:51211:46323:36180:1902600:30388:1302:72593
		9185	ribonucleoside diphosphate metabolic process	14 out of 542 genes, 2.6%	25 out of 6473 background genes, 0.4%	1.56e-06	0	ADH2:ENO1:GPM1:CDC19:TDH3:TPI1:FBA1:PDC11:PFK1:PGK1:PFK2:HXK2:PGI1:GLK1	6006:32889:30447:6002:48315:6567:6116:15810:19660:46835:1678:44416:6915:6000:19655:46015:6068:43458:6096:51701:6559:7035:70072:7160:15976:51453:15886:44406:44409:9267:32445:36170:6569:947:30448:61621:51156:6013:71852:55114:71216:6094:7163:949:51211:46323:36180:1902600:30388:1302:72593
		6165	nucleoside diphosphate phosphorylation	12 out of 542 genes, 2.2%	19 out of 6473 background genes, 0.3%	3.62e-06	0	ENO1:GPM1:CDC19:TDH3:TPI1:FBA1:PFK1:PGK1:PFK2:HXK2:PGI1:GLK1	6006:32889:30447:6002:48315:15810:19660:46835:1678:44416:6915:6000:46015:6096:51701:7035:70072:7160:15976:51453:15886:44406:44409:9267:32445:36170:30448:61621:51156:6013:71852:55114:71216:6094:7163:51211:46323:36180:1902600:30388:1302:72593
		55114	oxidation-reduction process	68 out of 542 genes, 12.5%	403 out of 6473 background genes, 6.2%	9.13e-06	0	C1_01360C_A:CTN1:GOR1:ERG3:ADH2:OLE1:ERG1:AOX2:AOX1:C1_11530C_A:MRF1:C1_14190C_A:SOD6:SOD5:SUR2:DLD1:CDC19:C2_05570C_A:OSM1:RNR22:GDH2:C2_08100W_A:ARA1:UCF1:IFR1:ACS1:PXP2:HEM13:GLG2:C3_06860C_A:TDH3:C3_07330W_A:GCY1:TPI1:ERG251:SCS7:ALD6:GDB1:PDC11:C5_01290C_A:C5_02690W_A:ADH1:DES1:GPX2:GPX1:EBP1:HPD1:GLC3:C6_04410C_A:SOD3:GAC1:GPH1:C7_02010C_A:MDH1:ADH5:CR_04500C_A:FUM11:PDX3:FDH1:IFE2:CFL11:GL…	6006:1410:30447:6002:6567:9186:6116:8615:6546:1900180:6807:46210:19660:44182:6112:71451:15671:42843:34599:6098:19451:8202:1678:70301:9405:1902170:9060:32516:70887:6801:6631:44416:5978:42149:6979:36187:71472:51321:6873:6665:70458:6915:6085:19752:45333:30148:1:15942:19655:9436:2000377:43065:71500:6068:9408:6106:43458:6096:36178:9437:51701:6636:44262:6084:42183:6559:1324:6612:51668:7160:36244:15886:…
		44262	cellular carbohydrate metabolic process	31 out of 542 genes, 5.7%	121 out of 6473 background genes, 1.9%	1.04e-05	0	PHR2:C1_01360C_A:GAL1:TPS2:ICL1:DAK2:MLS1:GCA1:C1_14060W_A:C1_14190C_A:MNN24:HSP21:ARA1:RHR2:GFA1:CHS4:GLG2:MNN22:GDB1:C5_04940W_A:GLC3:GAC1:GPH1:NTH1:CR_02800C_A:HXK2:TPS1:HSP104:SUC1:INO1:MAL2	6006:30447:6002:5982:1900180:6038:1904541:16052:44182:34975:6071:71470:6351:42026:35617:34599:46354:60257:23:97237:46835:1678:9405:70879:32516:5987:5978:1319:9062:51321:6873:6031:6042:30437:19752:70414:36168:36164:6000:25:33499:15757:6097:1903134:5992:46015:9408:1900118:6357:411:6021:6096:19538:44262:71467:34605:90441:6114:15976:1900189:7094:70413:5977:33554:32515:44409:10811:51085:5993:71970:926…
		9166	nucleotide catabolic process	13 out of 542 genes, 2.4%	24 out of 6473 background genes, 0.4%	1.07e-05	0	ENO1:GPM1:CDC19:TDH3:TPI1:FBA1:PFK1:PGK1:HPD1:PFK2:HXK2:PGI1:GLK1	6006:32889:30447:6002:48315:15810:19660:6098:46835:1678:44416:6915:6000:46015:6096:51701:7035:70072:7160:15976:51453:15886:44406:44409:9267:32445:36170:30448:61621:51156:6013:71852:55114:71216:1902859:6094:7163:51211:46323:36180:1902600:30388:1302:72593
		43207	response to external biotic stimulus	18 out of 542 genes, 3.3%	46 out of 6473 background genes, 0.7%	1.11e-05	0	CPH1:ENO1:HYR1:HSP70:SOD5:CDC19:RAS1:MNT2:TDH3:TPI1:FBA1:PRA1:ADH1:PGK1:SAP6:SAP4:ALS1:YHB1	32:6006:32889:7329:30447:48315:75306:6057:42784:6807:34307:44413:15810:46210:44182:7155:71451:15671:34599:30163:52085:6616:70783:6508:9405:71963:6012:1900735:1902170:7189:44010:2000220:6801:44416:43710:7159:1900231:1900433:1990277:750:70458:6915:36168:6457:36164:44270:70786:6493:2000377:43065:71500:1403:6878:6096:1900182:36178:19538:1900439:1900445:97308:43709:51701:45762:52155:97271:753:52391:34…
		51707	response to other organism	18 out of 542 genes, 3.3%	46 out of 6473 background genes, 0.7%	1.11e-05	0	CPH1:ENO1:HYR1:HSP70:SOD5:CDC19:RAS1:MNT2:TDH3:TPI1:FBA1:PRA1:ADH1:PGK1:SAP6:SAP4:ALS1:YHB1	32:6006:32889:7329:30447:48315:75306:6057:42784:6807:34307:44413:15810:46210:44182:7155:71451:15671:34599:30163:52085:6616:70783:6508:9405:71963:6012:1900735:1902170:7189:44010:2000220:6801:44416:43710:7159:1900231:1900433:1990277:750:70458:6915:36168:6457:36164:44270:70786:6493:2000377:43065:71500:1403:6878:6096:1900182:36178:19538:1900439:1900445:97308:43709:51701:45762:52155:97271:753:52391:34…
		52173	response to defenses of other organism involved in symbiotic interaction	18 out of 542 genes, 3.3%	46 out of 6473 background genes, 0.7%	1.11e-05	0	CPH1:ENO1:HYR1:HSP70:SOD5:CDC19:RAS1:MNT2:TDH3:TPI1:FBA1:PRA1:ADH1:PGK1:SAP6:SAP4:ALS1:YHB1	32:6006:32889:7329:30447:48315:75306:6057:42784:6807:34307:44413:15810:46210:44182:7155:71451:15671:34599:30163:52085:6616:70783:6508:9405:71963:6012:1900735:1902170:7189:44010:2000220:6801:44416:43710:7159:1900231:1900433:1990277:750:70458:6915:36168:6457:36164:44270:70786:6493:2000377:43065:71500:1403:6878:6096:1900182:36178:19538:1900439:1900445:97308:43709:51701:45762:52155:97271:753:52391:34…
		42710	biofilm formation	34 out of 542 genes, 6.3%	145 out of 6473 background genes, 2.2%	2.27e-05	0	HGC1:CSH1:IFD6:BRG1:CPH1:GCA1:GCA2:TYE7:HYR1:WH11:EAP1:RAS1:RHR2:MNT2:TRY4:PGA10:ECE1:HWP2:HWP1:PHR1:CSR1:ADH1:SAP6:SAP5:ALS1:CST5:ADH5:AQY1:QDR1:CRZ2:ALS3:HSP104:SUC1:DEF1	32:7329:45944:33215:30447:45991:31589:55085:48315:42710:43409:6882:70417:75306:6057:55088:5982:6807:34307:44413:16052:44182:34975:6071:7155:71470:6351:42026:35617:34599:7089:30163:1934:23:9651:70783:6508:6879:9405:71963:6012:1900735:7189:44010:9372:2000220:6801:44416:43710:1900231:1900433:1990277:1319:6855:71579:6950:750:30437:70414:36168:36164:44270:70786:25:43708:6493:2000377:45821:43065:10525:…
		52200	response to host defenses	17 out of 542 genes, 3.1%	43 out of 6473 background genes, 0.7%	2.4e-05	0	CPH1:ENO1:HYR1:HSP70:SOD5:CDC19:RAS1:TDH3:TPI1:FBA1:PRA1:ADH1:PGK1:SAP6:SAP4:ALS1:YHB1	6006:32889:7329:30447:48315:75306:42784:6807:34307:44413:15810:46210:44182:7155:71451:15671:34599:30163:52085:6616:70783:6508:9405:71963:6012:1900735:1902170:7189:44010:2000220:6801:44416:43710:7159:1900231:1900433:1990277:750:70458:6915:36168:6457:36164:44270:70786:2000377:43065:71500:1403:6878:6096:1900182:36178:19538:1900439:1900445:97308:43709:51701:45762:52155:97271:753:52391:34605:71333:190…
		75136	response to host	17 out of 542 genes, 3.1%	43 out of 6473 background genes, 0.7%	2.4e-05	0	CPH1:ENO1:HYR1:HSP70:SOD5:CDC19:RAS1:TDH3:TPI1:FBA1:PRA1:ADH1:PGK1:SAP6:SAP4:ALS1:YHB1	6006:32889:7329:30447:48315:75306:42784:6807:34307:44413:15810:46210:44182:7155:71451:15671:34599:30163:52085:6616:70783:6508:9405:71963:6012:1900735:1902170:7189:44010:2000220:6801:44416:43710:7159:1900231:1900433:1990277:750:70458:6915:36168:6457:36164:44270:70786:2000377:43065:71500:1403:6878:6096:1900182:36178:19538:1900439:1900445:97308:43709:51701:45762:52155:97271:753:52391:34605:71333:190…
		32787	monocarboxylic acid metabolic process	34 out of 542 genes, 6.3%	147 out of 6473 background genes, 2.3%	3.28e-05	0	CTN1:GOR1:ICL1:ERG3:ADH2:OLE1:ENO1:ERG1:MLS1:CYB2:SUR2:GPM1:CDC19:ACS1:PXP2:GLX3:TDH3:TPI1:ERG251:FBA1:SCS7:PDC11:GRP2:SFC1:PFK1:DES1:PGK1:PFK2:CR_01910C_A:HXK2:FDH1:PGI1:GLK1:CDG1	6006:1410:32889:30447:6002:48315:55085:6567:6116:6546:15810:6090:19660:44182:34599:19451:46835:1678:70301:9405:70887:19243:6631:44416:42149:9062:52002:36187:71472:6665:6915:6085:44410:45333:30148:1:15942:6000:19655:9436:6097:46015:6068:9408:43458:6096:36178:9437:51701:6636:9102:6084:15741:42183:6559:6089:7035:70072:51668:7160:15976:51453:36244:15886:44406:44409:6696:9267:16573:32445:6675:36171:19…
		46434	organophosphate catabolic process	16 out of 542 genes, 3.0%	39 out of 6473 background genes, 0.6%	3.37e-05	0	PLB5:ENO1:PLB4.5:GPM1:CDC19:TDH3:TPI1:FBA1:PFK1:PGK1:PLB1:HPD1:PFK2:HXK2:PGI1:GLK1	6006:32889:30447:6002:48315:15810:19660:6098:46835:1678:9405:44416:44001:6915:6000:46015:6096:51701:7035:70072:7160:15976:51453:15886:44406:44409:9267:6644:32445:36170:30448:61621:51156:6013:9395:71852:55114:71216:1902859:6094:7163:51211:46323:36180:1902600:30388:1302:72593
		35821	modification of morphology or physiology of other organism	14 out of 542 genes, 2.6%	30 out of 6473 background genes, 0.5%	3.42e-05	0	ENO1:HSP70:CYB2:CDC19:TDH3:TPI1:FBA1:ECE1:PRA1:ADH1:PGK1:SAP6:SHE3:ALS1	6006:32889:30447:42784:6807:15810:44182:7155:30163:52085:6616:6508:9405:1900735:44010:44416:43710:7159:52002:6915:44410:6457:44270:6878:7533:6096:36178:19538:43709:51701:52155:52391:6089:34605:7160:15976:36244:15886:44406:45916:44409:43689:1897:9267:44011:48309:9636:36170:44407:6465:30260:30448:61621:8298:2253:71852:32119:55114:71216:98609:6094:36180:72593
		44003	modification by symbiont of host morphology or physiology	14 out of 542 genes, 2.6%	30 out of 6473 background genes, 0.5%	3.42e-05	0	ENO1:HSP70:CYB2:CDC19:TDH3:TPI1:FBA1:ECE1:PRA1:ADH1:PGK1:SAP6:SHE3:ALS1	6006:32889:30447:42784:6807:15810:44182:7155:30163:52085:6616:6508:9405:1900735:44010:44416:43710:7159:52002:6915:44410:6457:44270:6878:7533:6096:36178:19538:43709:51701:52155:52391:6089:34605:7160:15976:36244:15886:44406:45916:44409:43689:1897:9267:44011:48309:9636:36170:44407:6465:30260:30448:61621:8298:2253:71852:32119:55114:71216:98609:6094:36180:72593
		51817	modification of morphology or physiology of other organism involved in symbiotic interaction	14 out of 542 genes, 2.6%	30 out of 6473 background genes, 0.5%	3.42e-05	0	ENO1:HSP70:CYB2:CDC19:TDH3:TPI1:FBA1:ECE1:PRA1:ADH1:PGK1:SAP6:SHE3:ALS1	6006:32889:30447:42784:6807:15810:44182:7155:30163:52085:6616:6508:9405:1900735:44010:44416:43710:7159:52002:6915:44410:6457:44270:6878:7533:6096:36178:19538:43709:51701:52155:52391:6089:34605:7160:15976:36244:15886:44406:45916:44409:43689:1897:9267:44011:48309:9636:36170:44407:6465:30260:30448:61621:8298:2253:71852:32119:55114:71216:98609:6094:36180:72593
		46939	nucleotide phosphorylation	12 out of 542 genes, 2.2%	22 out of 6473 background genes, 0.3%	3.67e-05	0	ENO1:GPM1:CDC19:TDH3:TPI1:FBA1:PFK1:PGK1:PFK2:HXK2:PGI1:GLK1	6006:32889:30447:6002:48315:15810:19660:46835:1678:44416:6915:6000:46015:6096:51701:7035:70072:7160:15976:51453:15886:44406:44409:9267:32445:36170:30448:61621:51156:6013:71852:55114:71216:6094:7163:51211:46323:36180:1902600:30388:1302:72593
		1901292	nucleoside phosphate catabolic process	13 out of 542 genes, 2.4%	26 out of 6473 background genes, 0.4%	3.8e-05	0	ENO1:GPM1:CDC19:TDH3:TPI1:FBA1:PFK1:PGK1:HPD1:PFK2:HXK2:PGI1:GLK1	6006:32889:30447:6002:48315:15810:19660:6098:46835:1678:44416:6915:6000:46015:6096:51701:7035:70072:7160:15976:51453:15886:44406:44409:9267:32445:36170:30448:61621:51156:6013:71852:55114:71216:1902859:6094:7163:51211:46323:36180:1902600:30388:1302:72593
		44010	single-species biofilm formation	32 out of 542 genes, 5.9%	135 out of 6473 background genes, 2.1%	4.56e-05	0	HGC1:CSH1:IFD6:BRG1:CPH1:GCA1:GCA2:TYE7:HYR1:WH11:EAP1:RAS1:RHR2:TRY4:PGA10:ECE1:HWP2:HWP1:PHR1:CSR1:ADH1:SAP6:SAP5:ALS1:CST5:ADH5:AQY1:CRZ2:ALS3:HSP104:SUC1:DEF1	7329:45944:33215:30447:45991:31589:55085:48315:43409:6882:70417:75306:5982:6807:34307:44413:16052:44182:34975:6071:7155:71470:6351:42026:35617:34599:7089:30163:1934:23:9651:70783:6508:6879:9405:71963:6012:1900735:7189:44010:9372:2000220:6801:44416:43710:1900231:1900433:1990277:1319:71579:6950:750:30437:70414:36168:36164:44270:70786:25:43708:2000377:45821:43065:10525:1403:6357:6878:71456:1900182:3…
		9405	pathogenesis	49 out of 542 genes, 9.0%	265 out of 6473 background genes, 4.1%	7.43e-05	0	PHR2:TPS2:CSH1:ICL1:ERG3:BRG1:UME6:RBT4:CPH1:OLE1:CPP1:TYE7:SOD5:STE11:HSP21:WH11:PST1:PHM7:PST2:RAS1:RHR2:IFF11:IRO1:MNT2:UBI4:SLK19:RFX2:ECE1:HWP2:RBT1:PHR1:CSR1:HMS1:HEX1:SFL2:PLB1:SAP6:SAP5:MDR1:SAP4:ALS1:CSP37:RSR1:RFG1:TPS1:CFL11:ALS3:YHB1:HSP104	32:1410:7329:45944:33215:30447:45991:31589:48315:71701:1402:6882:70791:75306:6057:51666:6807:44413:34307:7121:6046:7232:46210:44182:34975:6071:7155:71470:71451:15671:6351:42026:35617:34599:30163:60257:754:71507:71257:9651:70783:6508:70301:6879:9405:71963:6012:1900735:1902170:7189:44010:70887:2000220:6801:44416:15903:43710:1900231:44001:1900433:1990277:1319:902:9062:1900444:6855:71472:71579:6950:7…
		44011	single-species biofilm formation on inanimate substrate	29 out of 542 genes, 5.4%	118 out of 6473 background genes, 1.8%	8.61e-05	0	HGC1:CSH1:IFD6:BRG1:CPH1:GCA1:GCA2:TYE7:WH11:EAP1:RAS1:RHR2:TRY4:PGA10:ECE1:HWP2:HWP1:PHR1:CSR1:ADH1:ALS1:CST5:ADH5:AQY1:CRZ2:ALS3:HSP104:SUC1:DEF1	7329:45944:33215:30447:45991:31589:55085:48315:43409:6882:70417:75306:5982:34307:44413:16052:44182:34975:6071:7155:71470:6351:42026:35617:34599:7089:1934:23:9651:70783:6879:9405:71963:6012:1900735:7189:9372:2000220:6801:44416:43710:1900231:1900433:1990277:1319:71579:6950:750:30437:70414:36168:36164:70786:25:43708:2000377:45821:43065:10525:1403:6357:6878:71456:1900182:36178:19538:1900439:1900445:5…
		51703	intraspecies interaction between organisms	29 out of 542 genes, 5.4%	118 out of 6473 background genes, 1.8%	8.61e-05	0	HGC1:CSH1:IFD6:BRG1:CPH1:GCA1:GCA2:TYE7:WH11:EAP1:RAS1:RHR2:TRY4:PGA10:ECE1:HWP2:HWP1:PHR1:CSR1:ADH1:ALS1:CST5:ADH5:AQY1:CRZ2:ALS3:HSP104:SUC1:DEF1	7329:45944:33215:30447:45991:31589:55085:48315:43409:6882:70417:75306:5982:34307:44413:16052:44182:34975:6071:7155:71470:6351:42026:35617:34599:7089:1934:23:9651:70783:6879:9405:71963:6012:1900735:7189:9372:2000220:6801:44416:43710:1900231:1900433:1990277:1319:71579:6950:750:30437:70414:36168:36164:70786:25:43708:2000377:45821:43065:10525:1403:6357:6878:71456:1900182:36178:19538:1900439:1900445:5…
		44764	multi-organism cellular process	41 out of 542 genes, 7.6%	204 out of 6473 background genes, 3.2%	8.78e-05	0	HGC1:CSH1:IFD6:BRG1:CPH1:PFY1:GCA1:GCA2:TYE7:HYR1:C1_14060W_A:STE11:WH11:EAP1:RAS1:RHR2:MNT2:TRY4:PGA10:ECE1:HWP2:HWP1:PHR1:FAV1:CSR1:ADH1:SAP6:SAP5:SHE3:ALS1:CST5:ADH5:RSR1:AQY1:QDR1:CEK2:CRZ2:ALS3:HSP104:SUC1:DEF1	32:7329:45944:33215:30447:45991:31589:55085:48315:42710:43409:1402:6882:70417:70791:75306:6057:55088:742:5982:51666:6807:34307:44413:7121:7232:1904541:16052:44182:34975:6071:7155:71470:6351:42026:31385:35617:34599:7089:30163:1934:23:71507:71257:9651:70783:6508:90338:6879:9405:71963:6012:1900735:70879:7189:44010:9372:2000220:6801:44416:43710:1900231:1900433:1990277:1319:6855:71579:6950:750:30437:7…
		46496	nicotinamide nucleotide metabolic process	18 out of 542 genes, 3.3%	56 out of 6473 background genes, 0.9%	0.00037	0	C1_02220C_A:ADH2:ENO1:GPM1:CDC19:C2_08100W_A:TDH3:POS5:TPI1:FBA1:PDC11:PFK1:PGK1:HPD1:PFK2:HXK2:PGI1:GLK1	6006:32889:30447:6002:48315:6567:6116:15810:19660:34599:6098:46835:1678:44416:6915:6000:19655:2000377:43065:46015:6068:43458:6096:51701:6559:7035:70072:7160:15976:51453:6741:15886:44406:44409:9267:32445:36170:6569:947:46496:30448:61621:51156:6013:19674:71852:55114:71216:1902859:6094:7163:304:949:51211:46323:36180:1902600:30388:1302:72593
		90605	submerged biofilm formation	30 out of 542 genes, 5.5%	133 out of 6473 background genes, 2.1%	0.00039	0	HGC1:CSH1:IFD6:BRG1:CPH1:GCA1:GCA2:TYE7:WH11:EAP1:RAS1:RHR2:MNT2:TRY4:PGA10:ECE1:HWP2:HWP1:PHR1:CSR1:ADH1:ALS1:CST5:ADH5:AQY1:CRZ2:ALS3:HSP104:SUC1:DEF1	32:7329:45944:33215:30447:45991:31589:55085:48315:43409:6882:70417:75306:6057:5982:34307:44413:16052:44182:34975:6071:7155:71470:6351:42026:35617:34599:7089:1934:23:9651:70783:6879:9405:71963:6012:1900735:7189:9372:2000220:6801:44416:43710:1900231:1900433:1990277:1319:71579:6950:750:30437:70414:36168:36164:70786:25:43708:6493:2000377:45821:43065:10525:1403:6357:6878:71456:1900182:36178:19538:1900…
		19362	pyridine nucleotide metabolic process	18 out of 542 genes, 3.3%	57 out of 6473 background genes, 0.9%	0.0005	0	C1_02220C_A:ADH2:ENO1:GPM1:CDC19:C2_08100W_A:TDH3:POS5:TPI1:FBA1:PDC11:PFK1:PGK1:HPD1:PFK2:HXK2:PGI1:GLK1	6006:32889:30447:6002:48315:6567:6116:15810:19660:34599:6098:46835:1678:44416:6915:6000:19655:2000377:43065:46015:6068:43458:6096:51701:6559:7035:70072:7160:15976:51453:6741:15886:44406:44409:9267:32445:36170:6569:947:46496:30448:61621:51156:6013:19674:71852:55114:71216:1902859:6094:7163:304:949:51211:46323:36180:1902600:30388:1302:72593
		72524	pyridine-containing compound metabolic process	19 out of 542 genes, 3.5%	63 out of 6473 background genes, 1.0%	0.00054	0	C1_02220C_A:ADH2:ENO1:GPM1:CDC19:C2_08100W_A:TDH3:POS5:TPI1:FBA1:PDC11:PFK1:PGK1:HPD1:PFK2:HXK2:PDX3:PGI1:GLK1	6006:32889:30447:6002:48315:6567:6116:8615:15810:19660:34599:6098:46835:1678:44416:6915:6000:19655:2000377:43065:46015:6068:43458:6096:51701:6559:7035:70072:7160:15976:51453:6741:15886:44406:44409:9267:32445:36170:6569:947:46496:30448:61621:51156:6013:19674:71852:55114:71216:1902859:6094:7163:304:949:51211:46323:36180:1902600:30388:1302:72593
		6979	response to oxidative stress	33 out of 542 genes, 6.1%	157 out of 6473 background genes, 2.4%	0.00058	0	GAL10:TPS2:OLE1:GAD1:SOD5:SIR2:STE11:HSP21:C2_05860C_A:GRE2:PST1:C2_08100W_A:PST2:DDR48:RAS1:OXR1:GLX3:CMK1:C3_06860C_A:POS5:GCY1:RFX2:AHP1:GST2:C5_02110W_A:GPX2:GPX1:CIP1:MDR1:SOD3:TPS1:YHB1:HSP104	1410:44237:30447:48239:6281:48315:9272:1402:6116:70791:75306:44413:34307:10972:7232:46210:44182:34975:7155:71470:71451:15671:42026:42843:71466:35617:34599:60257:71507:70301:9405:71963:1902170:7189:19243:6801:15903:1900231:1900433:1319:42149:6855:6979:18105:71472:6970:750:70458:30437:768:70414:36168:6538:1:36164:33499:7009:2000377:43065:122:5992:71500:10525:1403:1900118:71276:183:1900182:36178:195…
		90609	single-species submerged biofilm formation	29 out of 542 genes, 5.4%	130 out of 6473 background genes, 2.0%	0.00079	0	HGC1:CSH1:IFD6:BRG1:CPH1:GCA1:GCA2:TYE7:WH11:EAP1:RAS1:RHR2:TRY4:PGA10:ECE1:HWP2:HWP1:PHR1:CSR1:ADH1:ALS1:CST5:ADH5:AQY1:CRZ2:ALS3:HSP104:SUC1:DEF1	7329:45944:33215:30447:45991:31589:55085:48315:43409:6882:70417:75306:5982:34307:44413:16052:44182:34975:6071:7155:71470:6351:42026:35617:34599:7089:1934:23:9651:70783:6879:9405:71963:6012:1900735:7189:9372:2000220:6801:44416:43710:1900231:1900433:1990277:1319:71579:6950:750:30437:70414:36168:36164:70786:25:43708:2000377:45821:43065:10525:1403:6357:6878:71456:1900182:36178:19538:1900439:1900445:5…
		31347	regulation of defense response	11 out of 542 genes, 2.0%	23 out of 6473 background genes, 0.4%	0.0008	0	ENO1:HSP70:CDC19:TDH3:TPI1:FBA1:PRA1:ADH1:PGK1:SAP6:ALS1	6006:32889:30447:42784:6807:15810:44182:7155:30163:52085:6616:6508:9405:1900735:44010:44416:43710:7159:6915:6457:44270:6878:6096:36178:19538:43709:51701:52155:52391:34605:7160:15976:36244:15886:44406:45916:44409:43689:9267:44011:9636:36170:44407:6465:30260:30448:61621:2253:71852:32119:55114:71216:98609:6094:36180:72593
		6094	gluconeogenesis	7 out of 542 genes, 1.3%	9 out of 6473 background genes, 0.1%	0.00101	0	ENO1:GPM1:FBA1:PGK1:PCK1:MDH1:PGI1	32889:30447:48315:15810:44416:6096:51701:15976:44409:30448:6099:71852:71216:16558:6094:7163:51211:36180:6108
		6091	generation of precursor metabolites and energy	29 out of 542 genes, 5.4%	133 out of 6473 background genes, 2.1%	0.00131	0	C1_01360C_A:CTN1:ADH2:ENO1:AOX2:AOX1:MRF1:C1_14190C_A:GPM1:CDC19:UCF1:ACS1:GLG2:TDH3:TPI1:FBA1:GDB1:PDC11:PFK1:PGK1:GLC3:GAC1:GPH1:PFK2:MDH1:HXK2:FUM11:PGI1:GLK1	6006:32889:30447:6002:48315:6567:6116:1900180:15810:19660:6112:46835:1678:9060:32516:44416:5978:51321:6873:6915:6085:45333:6000:19655:46015:6068:9408:6106:43458:6096:9437:51701:6084:6559:7035:70072:7160:15976:51453:15886:44406:7094:5977:32515:44409:9267:16573:32445:5980:19427:36170:6569:947:30448:61621:51156:6099:6013:71852:55114:71216:16558:6094:45733:7163:6066:19654:949:51211:10230:46323:36180:…
		34599	cellular response to oxidative stress	30 out of 542 genes, 5.5%	141 out of 6473 background genes, 2.2%	0.00148	0	GAL10:TPS2:OLE1:GAD1:SOD5:SIR2:STE11:HSP21:C2_05860C_A:GRE2:PST1:PST2:DDR48:RAS1:OXR1:GLX3:CMK1:C3_06860C_A:POS5:GCY1:RFX2:AHP1:GST2:C5_02110W_A:CIP1:MDR1:SOD3:TPS1:YHB1:HSP104	1410:44237:30447:48239:6281:48315:9272:1402:70791:75306:44413:34307:10972:7232:46210:44182:34975:7155:71470:71451:15671:42026:42843:71466:35617:34599:60257:71507:70301:9405:71963:1902170:7189:19243:6801:15903:1900231:1900433:1319:42149:6855:18105:71472:6970:750:70458:30437:768:70414:36168:6538:1:36164:33499:7009:2000377:43065:122:5992:71500:10525:1403:1900118:71276:183:1900182:36178:19538:1900439…
		31349	positive regulation of defense response	10 out of 542 genes, 1.8%	20 out of 6473 background genes, 0.3%	0.00156	0	ENO1:HSP70:CDC19:TDH3:TPI1:FBA1:ADH1:PGK1:SAP6:ALS1	6006:32889:30447:6807:15810:44182:7155:30163:6616:6508:9405:1900735:44010:44416:43710:6915:6457:44270:6878:6096:36178:19538:43709:51701:52391:34605:7160:15976:36244:15886:44406:44409:43689:9267:44011:9636:36170:44407:6465:30260:30448:61621:2253:71852:55114:71216:98609:6094:36180:72593
		44416	induction by symbiont of host defense response	10 out of 542 genes, 1.8%	20 out of 6473 background genes, 0.3%	0.00156	0	ENO1:HSP70:CDC19:TDH3:TPI1:FBA1:ADH1:PGK1:SAP6:ALS1	6006:32889:30447:6807:15810:44182:7155:30163:6616:6508:9405:1900735:44010:44416:43710:6915:6457:44270:6878:6096:36178:19538:43709:51701:52391:34605:7160:15976:36244:15886:44406:44409:43689:9267:44011:9636:36170:44407:6465:30260:30448:61621:2253:71852:55114:71216:98609:6094:36180:72593
		52251	induction by organism of defense response of other organism involved in symbiotic interaction	10 out of 542 genes, 1.8%	20 out of 6473 background genes, 0.3%	0.00156	0	ENO1:HSP70:CDC19:TDH3:TPI1:FBA1:ADH1:PGK1:SAP6:ALS1	6006:32889:30447:6807:15810:44182:7155:30163:6616:6508:9405:1900735:44010:44416:43710:6915:6457:44270:6878:6096:36178:19538:43709:51701:52391:34605:7160:15976:36244:15886:44406:44409:43689:9267:44011:9636:36170:44407:6465:30260:30448:61621:2253:71852:55114:71216:98609:6094:36180:72593
		52509	positive regulation by symbiont of host defense response	10 out of 542 genes, 1.8%	20 out of 6473 background genes, 0.3%	0.00156	0	ENO1:HSP70:CDC19:TDH3:TPI1:FBA1:ADH1:PGK1:SAP6:ALS1	6006:32889:30447:6807:15810:44182:7155:30163:6616:6508:9405:1900735:44010:44416:43710:6915:6457:44270:6878:6096:36178:19538:43709:51701:52391:34605:7160:15976:36244:15886:44406:44409:43689:9267:44011:9636:36170:44407:6465:30260:30448:61621:2253:71852:55114:71216:98609:6094:36180:72593
		52510	positive regulation by organism of defense response of other organism involved in symbiotic interaction	10 out of 542 genes, 1.8%	20 out of 6473 background genes, 0.3%	0.00156	0	ENO1:HSP70:CDC19:TDH3:TPI1:FBA1:ADH1:PGK1:SAP6:ALS1	6006:32889:30447:6807:15810:44182:7155:30163:6616:6508:9405:1900735:44010:44416:43710:6915:6457:44270:6878:6096:36178:19538:43709:51701:52391:34605:7160:15976:36244:15886:44406:44409:43689:9267:44011:9636:36170:44407:6465:30260:30448:61621:2253:71852:55114:71216:98609:6094:36180:72593
		19359	nicotinamide nucleotide biosynthetic process	13 out of 542 genes, 2.4%	34 out of 6473 background genes, 0.5%	0.00181	0	ENO1:GPM1:CDC19:TDH3:POS5:TPI1:FBA1:PFK1:PGK1:PFK2:HXK2:PGI1:GLK1	6006:32889:30447:6002:48315:15810:19660:34599:46835:1678:44416:6915:6000:46015:6096:51701:7035:70072:7160:15976:51453:6741:15886:44406:44409:9267:32445:36170:30448:61621:51156:6013:19674:71852:55114:71216:6094:7163:51211:46323:36180:1902600:30388:1302:72593
		19363	pyridine nucleotide biosynthetic process	13 out of 542 genes, 2.4%	35 out of 6473 background genes, 0.5%	0.00266	0	ENO1:GPM1:CDC19:TDH3:POS5:TPI1:FBA1:PFK1:PGK1:PFK2:HXK2:PGI1:GLK1	6006:32889:30447:6002:48315:15810:19660:34599:46835:1678:44416:6915:6000:46015:6096:51701:7035:70072:7160:15976:51453:6741:15886:44406:44409:9267:32445:36170:30448:61621:51156:6013:19674:71852:55114:71216:6094:7163:51211:46323:36180:1902600:30388:1302:72593
		19319	hexose biosynthetic process	7 out of 542 genes, 1.3%	10 out of 6473 background genes, 0.2%	0.00313	0	ENO1:GPM1:FBA1:PGK1:PCK1:MDH1:PGI1	32889:30447:48315:15810:44416:6096:51701:15976:44409:30448:6099:71852:71216:16558:6094:7163:51211:36180:6108
		46364	monosaccharide biosynthetic process	7 out of 542 genes, 1.3%	10 out of 6473 background genes, 0.2%	0.00313	0	ENO1:GPM1:FBA1:PGK1:PCK1:MDH1:PGI1	32889:30447:48315:15810:44416:6096:51701:15976:44409:30448:6099:71852:71216:16558:6094:7163:51211:36180:6108
		52031	modulation by symbiont of host defense response	11 out of 542 genes, 2.0%	26 out of 6473 background genes, 0.4%	0.00363	0	ENO1:HSP70:CDC19:TDH3:TPI1:FBA1:PRA1:ADH1:PGK1:SAP6:ALS1	6006:32889:30447:42784:6807:15810:44182:7155:30163:52085:6616:6508:9405:1900735:44010:44416:43710:7159:6915:6457:44270:6878:6096:36178:19538:43709:51701:52155:52391:34605:7160:15976:36244:15886:44406:45916:44409:43689:9267:44011:9636:36170:44407:6465:30260:30448:61621:2253:71852:32119:55114:71216:98609:6094:36180:72593
		52255	modulation by organism of defense response of other organism involved in symbiotic interaction	11 out of 542 genes, 2.0%	26 out of 6473 background genes, 0.4%	0.00363	0	ENO1:HSP70:CDC19:TDH3:TPI1:FBA1:PRA1:ADH1:PGK1:SAP6:ALS1	6006:32889:30447:42784:6807:15810:44182:7155:30163:52085:6616:6508:9405:1900735:44010:44416:43710:7159:6915:6457:44270:6878:6096:36178:19538:43709:51701:52155:52391:34605:7160:15976:36244:15886:44406:45916:44409:43689:9267:44011:9636:36170:44407:6465:30260:30448:61621:2253:71852:32119:55114:71216:98609:6094:36180:72593
		70413	trehalose metabolism in response to stress	5 out of 542 genes, 0.9%	5 out of 6473 background genes, 0.1%	0.00475	0	TPS2:HSP21:NTH1:TPS1:HSP104	30447:44182:34975:71470:42026:35617:34599:60257:9405:1319:30437:70414:36168:1903134:5992:1900118:19538:34605:90441:70413:33554:51085:5993:9267:44011:71218:36170:71216:70370:31505:43335:36180:71465
		72525	pyridine-containing compound biosynthetic process	14 out of 542 genes, 2.6%	42 out of 6473 background genes, 0.6%	0.00483	0	ENO1:GPM1:CDC19:TDH3:POS5:TPI1:FBA1:PFK1:PGK1:PFK2:HXK2:PDX3:PGI1:GLK1	6006:32889:30447:6002:48315:8615:15810:19660:34599:46835:1678:44416:6915:6000:46015:6096:51701:7035:70072:7160:15976:51453:6741:15886:44406:44409:9267:32445:36170:30448:61621:51156:6013:19674:71852:55114:71216:6094:7163:51211:46323:36180:1902600:30388:1302:72593
		16051	carbohydrate biosynthetic process	19 out of 542 genes, 3.5%	72 out of 6473 background genes, 1.1%	0.00512	0	PHR2:C1_01360C_A:TPS2:ENO1:MNN24:GPM1:RHR2:GFA1:CHS4:FBA1:MNN22:GDB1:PGK1:GLC3:PCK1:MDH1:TPS1:PGI1:INO1	32889:30447:48315:15810:6038:6071:71470:34599:46354:60257:9405:44416:5978:6031:6042:30437:36168:36164:5992:1900118:6021:6096:51701:71467:34605:90441:6114:15976:70413:33554:44409:71970:9267:44011:8654:6342:5980:36170:30448:6099:71852:71216:16558:6094:7163:6487:34221:31505:51211:36180:35268:71465:6108:35690
		6733	oxidoreduction coenzyme metabolic process	19 out of 542 genes, 3.5%	72 out of 6473 background genes, 1.1%	0.00512	0	C1_02220C_A:ADH2:ENO1:GPM1:CDC19:C2_08100W_A:TDH3:POS5:TPI1:FBA1:PDC11:C5_01290C_A:PFK1:PGK1:HPD1:PFK2:HXK2:PGI1:GLK1	6006:32889:30447:6002:48315:6567:6116:15810:19660:34599:6098:46835:1678:44416:6915:6000:19655:2000377:43065:46015:6068:43458:6096:51701:6559:7035:70072:7160:15976:51453:6741:15886:44406:44409:9267:32445:36170:6569:947:46496:30448:61621:51156:6013:19674:71852:55114:71216:1902859:6744:6094:7163:304:949:51211:46323:36180:1902600:30388:1302:72593
		44406	adhesion of symbiont to host	15 out of 542 genes, 2.8%	49 out of 6473 background genes, 0.8%	0.00727	0	HYR1:EAP1:TDH3:RFX2:HWP2:HWP1:SAP10:PHR1:PRA1:ADH1:SAP6:SAP5:SAP4:ALS1:ALS3	6006:33215:30447:31589:42784:6807:44413:44182:7155:34599:30163:52085:9651:6508:9405:1900735:44010:44416:43710:7159:6915:44270:43708:122:6878:6096:36178:19538:43709:51701:52155:52391:71467:34605:7160:36244:15886:44406:45916:44409:43689:44011:44407:6465:30260:30448:5975:44114:10768:2253:32119:55114:98609:31505:43707:44117:34644:20012:1900429:6897:72593:35690
		34404	nucleobase-containing small molecule biosynthetic process	13 out of 542 genes, 2.4%	38 out of 6473 background genes, 0.6%	0.00772	0	ENO1:GPM1:CDC19:TDH3:TPI1:FBA1:PFK1:PGK1:HPD1:PFK2:HXK2:PGI1:GLK1	6006:32889:30447:6002:48315:15810:19660:6098:46835:1678:44416:6915:6000:46015:6096:51701:7035:70072:7160:15976:51453:15886:44406:44409:9267:32445:36170:30448:61621:51156:6013:71852:55114:71216:1902859:6094:7163:51211:46323:36180:1902600:30388:1302:72593
		6754	ATP biosynthetic process	13 out of 542 genes, 2.4%	38 out of 6473 background genes, 0.6%	0.00772	0	ENO1:STF2:GPM1:CDC19:TDH3:TPI1:FBA1:PFK1:PGK1:PFK2:HXK2:PGI1:GLK1	6006:32889:30447:6002:48315:15810:19660:46835:1678:44416:6915:6000:46015:6096:51701:6754:7035:70072:7160:15976:51453:15886:44406:44409:9267:32445:36170:30448:61621:51156:6013:71852:55114:71216:6094:7163:51211:46323:36180:1902600:30388:1302:72593
		72330	monocarboxylic acid biosynthetic process	19 out of 542 genes, 3.5%	74 out of 6473 background genes, 1.1%	0.00794	0	ERG3:OLE1:ENO1:SUR2:GPM1:CDC19:TDH3:TPI1:ERG251:FBA1:SCS7:PFK1:DES1:PGK1:PFK2:CR_01910C_A:HXK2:PGI1:GLK1	6006:1410:32889:30447:6002:48315:15810:19660:44182:46835:1678:70301:9405:44416:42149:71472:6665:6915:30148:1:6000:46015:9408:6096:36178:51701:6636:9102:7035:70072:7160:15976:51453:36244:15886:44406:44409:6696:9267:32445:6675:36170:30448:61621:51156:6013:71852:71216:55114:6094:7163:34389:51211:46323:36180:46512:1902600:30388:7124:1302:72593:35690:6633
		9145	purine nucleoside triphosphate biosynthetic process	13 out of 542 genes, 2.4%	39 out of 6473 background genes, 0.6%	0.01071	0	ENO1:STF2:GPM1:CDC19:TDH3:TPI1:FBA1:PFK1:PGK1:PFK2:HXK2:PGI1:GLK1	6006:32889:30447:6002:48315:15810:19660:46835:1678:44416:6915:6000:46015:6096:51701:6754:7035:70072:7160:15976:51453:15886:44406:44409:9267:32445:36170:30448:61621:51156:6013:71852:55114:71216:6094:7163:51211:46323:36180:1902600:30388:1302:72593
		9206	purine ribonucleoside triphosphate biosynthetic process	13 out of 542 genes, 2.4%	39 out of 6473 background genes, 0.6%	0.01071	0	ENO1:STF2:GPM1:CDC19:TDH3:TPI1:FBA1:PFK1:PGK1:PFK2:HXK2:PGI1:GLK1	6006:32889:30447:6002:48315:15810:19660:46835:1678:44416:6915:6000:46015:6096:51701:6754:7035:70072:7160:15976:51453:15886:44406:44409:9267:32445:36170:30448:61621:51156:6013:71852:55114:71216:6094:7163:51211:46323:36180:1902600:30388:1302:72593
		22610	biological adhesion	21 out of 542 genes, 3.9%	89 out of 6473 background genes, 1.4%	0.01109	0	CSH1:HYR1:EAP1:RAS1:RHR2:MNT2:TDH3:RFX2:HWP2:HWP1:SAP10:PHR1:PRA1:C5_02110W_A:ADH1:SAP6:SAP5:SAP4:ALS1:ALS3:DEF1	32:6006:33215:30447:31589:48315:75306:6057:42784:6807:34307:44413:10972:44182:6071:7155:71470:34599:30163:52085:9651:6508:9405:71963:1900735:7189:44010:9372:6801:44416:43710:7159:1900231:1900433:750:6915:36168:36164:44270:43708:6493:7009:2000377:43065:122:6878:6096:1900182:36178:19538:1900439:1900445:51701:97308:43709:45762:52155:97271:753:52391:71467:34605:71333:6114:7160:1900189:36244:36166:984…
		9201	ribonucleoside triphosphate biosynthetic process	13 out of 542 genes, 2.4%	40 out of 6473 background genes, 0.6%	0.01467	0	ENO1:STF2:GPM1:CDC19:TDH3:TPI1:FBA1:PFK1:PGK1:PFK2:HXK2:PGI1:GLK1	6006:32889:30447:6002:48315:15810:19660:46835:1678:44416:6915:6000:46015:6096:51701:6754:7035:70072:7160:15976:51453:15886:44406:44409:9267:32445:36170:30448:61621:51156:6013:71852:55114:71216:6094:7163:51211:46323:36180:1902600:30388:1302:72593
		9311	oligosaccharide metabolic process	10 out of 542 genes, 1.8%	25 out of 6473 background genes, 0.4%	0.01884	0	TPS2:HSP21:C3_03410C_A:AMS1:C5_04940W_A:NTH1:TPS1:HSP104:SUC1:MAL2	9313:30447:44182:34975:19309:71470:6351:42026:35617:34599:60257:23:9405:5987:1319:30437:70414:36168:25:1903134:5992:1900118:6357:19538:34605:90441:1900189:70413:33554:9311:10811:51085:5993:9267:44011:71218:36170:30448:71216:70370:31505:43335:36180:71465:5985
		46365	monosaccharide catabolic process	8 out of 542 genes, 1.5%	16 out of 6473 background genes, 0.2%	0.01895	0	GAL1:GAL10:CDC19:C3_06860C_A:GCY1:TPI1:AMS1:XKS1	9313:30447:5998:9272:44182:19309:42843:34599:60257:46835:44416:42149:33499:15757:1403:411:6096:9267:36170:61621:55114:71216:42125:19568:36180:1900429:19388:35690
		6112	energy reserve metabolic process	8 out of 542 genes, 1.5%	16 out of 6473 background genes, 0.2%	0.01895	0	C1_01360C_A:C1_14190C_A:UCF1:GLG2:GDB1:GLC3:GAC1:GPH1	30447:1900180:6112:32516:5978:51321:6873:9408:7094:5977:32515:5980:35690
		9607	response to biotic stimulus	47 out of 542 genes, 8.7%	302 out of 6473 background genes, 4.7%	0.02139	0	HGC1:SHA3:ERG3:BRG1:UME6:CPH1:OLE1:ENO1:ERG1:CPP1:KIP4:HYR1:HSP70:SOD5:DCK1:FGR51:CDC19:C2_05770W_A:DDR48:RAS1:MNT2:FCY2:CTN3:RAS2:TDH3:TPI1:FBA1:CSR1:PRA1:C5_02380W_A:SFL2:ADH1:CPH2:PGK1:SAP6:SHE3:SAP4:ALS1:HGT12:ECM4:RSR1:RFG1:TPS1:CEK2:YHB1:RTA4:MAL2	32:6006:1410:32889:7329:1900443:45944:30447:6281:55085:48315:71701:15753:1402:6882:75306:6057:42784:15031:51666:6807:34307:44413:15810:7121:46210:6749:44182:7155:71470:71451:15671:34599:7089:8643:30163:52085:60257:6616:754:71257:70783:6508:70301:44843:9405:71963:6012:1900735:1902170:7189:44010:5987:70887:2000220:6801:6631:44416:110045:43710:7159:1900231:1900433:1990277:1900444:36187:71472:71579:4…
		9142	nucleoside triphosphate biosynthetic process	13 out of 542 genes, 2.4%	43 out of 6473 background genes, 0.7%	0.03526	0.0013	ENO1:STF2:GPM1:CDC19:TDH3:TPI1:FBA1:PFK1:PGK1:PFK2:HXK2:PGI1:GLK1	6006:32889:30447:6002:48315:15810:19660:46835:1678:44416:6915:6000:46015:6096:51701:6754:7035:70072:7160:15976:51453:15886:44406:44409:9267:32445:36170:30448:61621:51156:6013:71852:55114:71216:6094:7163:51211:46323:36180:1902600:30388:1302:72593
		9605	response to external stimulus	52 out of 542 genes, 9.6%	354 out of 6473 background genes, 5.5%	0.03941	0.0015	SHA3:GAL1:GAL10:TPS2:BRG1:UME6:CPH1:OLE1:ENO1:ERG1:CPP1:KIP4:TYE7:HYR1:HSP70:SOD5:DCK1:FGR51:CDC19:C2_08100W_A:DDR48:RAS1:GAL4:MNT2:GLX3:FCY2:RAS2:TDH3:TPI1:MEP2:FBA1:CSR1:PRA1:C5_02380W_A:ADH1:DES1:PGK1:SAP6:SHE3:SAP4:ALS1:HGT12:NTH1:ECM4:RSR1:RFG1:TPS1:CEK2:YHB1:RTA4:PTP3:MAL2	32:6006:1410:32889:7329:45944:30447:45991:6281:55085:48315:71701:15753:9272:1402:6882:6116:75306:6057:42784:15031:51666:6807:34307:44413:15810:7121:10972:46210:6749:44182:7155:71470:71451:15671:6351:34599:8643:30163:52085:60257:6616:754:71257:70783:46835:6508:70301:44843:9405:71963:6012:1900735:1902170:7189:44010:5987:70887:2000220:19243:6801:6631:44416:110045:43710:7159:1900231:1900433:1990277:4…
		44282	small molecule catabolic process	23 out of 542 genes, 4.2%	113 out of 6473 background genes, 1.7%	0.05493	0.0015	CTN1:GAL1:GAL10:GOR1:ICL1:ADH2:MLS1:GAD1:CDC19:GDH2:PXP2:GLX3:C3_06860C_A:GCY1:TPI1:AMS1:XKS1:ARO9:PDC11:SFC1:LAP3:FDH1:CDG1	9313:30447:55085:5998:6567:9272:6116:6546:6807:44182:19309:42843:34599:60257:19451:46835:6508:9405:9073:19243:44416:19878:9062:42149:45333:6538:15942:19655:33499:9436:46677:15757:6097:122:1403:6068:43418:43458:411:6096:9437:6084:15741:42183:6559:9074:15976:9267:19477:36170:6569:947:6635:61621:15744:71216:55114:45733:6066:19551:949:42125:19568:36180:1900429:9094:19388:31669:35690:6571
		6002	fructose 6-phosphate metabolic process	4 out of 542 genes, 0.7%	4 out of 6473 background genes, 0.1%	0.05712	0.0015	PFK1:PFK2:HXK2:GLK1	6006:6002:19660:46835:1678:6000:46015:6096:7035:70072:51453:32445:51156:6013:46323:1902600:30388:1302
		8643	carbohydrate transport	11 out of 542 genes, 2.0%	34 out of 6473 background genes, 0.5%	0.07233	0.0017	HGT2:GAL1:HGT7:HGT6:HGT19:MAL31:HGT12:HGT18:HXT5:HXK2:GLK1	6006:30447:6002:55085:15753:19660:1990539:8643:46835:1678:6000:33499:8645:15757:46015:411:6096:36178:36244:1904659:51594:9267:32445:36170:51156:6013:71216:98708:46323:36180:19388:1302:35690
		15749	monosaccharide transmembrane transport	10 out of 542 genes, 1.8%	29 out of 6473 background genes, 0.4%	0.08486	0.0022	HGT2:GAL1:HGT7:HGT6:HGT19:HGT12:HGT18:HXT5:HXK2:GLK1	6006:30447:6002:15753:19660:1990539:8643:46835:1678:6000:33499:8645:15757:46015:411:6096:36178:36244:1904659:51594:9267:32445:36170:51156:6013:71216:98708:46323:36180:19388:1302:35690
		8645	hexose transmembrane transport	10 out of 542 genes, 1.8%	29 out of 6473 background genes, 0.4%	0.08486	0.0021	HGT2:GAL1:HGT7:HGT6:HGT19:HGT12:HGT18:HXT5:HXK2:GLK1	6006:30447:6002:15753:19660:1990539:8643:46835:1678:6000:33499:8645:15757:46015:411:6096:36178:36244:1904659:51594:9267:32445:36170:51156:6013:71216:98708:46323:36180:19388:1302:35690
	function	GOID	GO_term	Cluster frequency	Background frequency	Corrected P-value	False discovery rate	Gene(s) annotated to the term	Directly Annotated GOID List
		4553	hydrolase activity, hydrolyzing O-glycosyl compounds	19 out of 542 genes, 3.5%	42 out of 6473 background genes, 0.6%	5.24e-08	0	PHR2:SCW4:EXG2:GCA1:GCA2:C1_14060W_A:C3_01820W_A:C3_03410C_A:AMS1:CRH11:PHR1:GDB1:HEX1:C5_04940W_A:GLC3:NTH1:CR_02800C_A:BGL22:MAL2	16231:44654:5509:3844:4563:8270:15927:4553:4559:42124:4338:4573:4574:16757:43169:4133:32450:4135:4134:4575:46557:42123:44653:16160:4567:4555
		16798	hydrolase activity, acting on glycosyl bonds	20 out of 542 genes, 3.7%	52 out of 6473 background genes, 0.8%	5.81e-07	0	PHR2:SCW4:EXG2:GCA1:GCA2:C1_14060W_A:C3_01820W_A:C3_03410C_A:C3_06400C_A:AMS1:CRH11:PHR1:GDB1:HEX1:C5_04940W_A:GLC3:NTH1:CR_02800C_A:BGL22:MAL2	16231:44654:5509:3844:4563:8270:15927:4553:4559:4573:4338:42124:4574:16757:43169:4133:32450:4135:4134:4844:4575:46557:42123:44653:16160:4567:4555
		16491	oxidoreductase activity	66 out of 542 genes, 12.2%	429 out of 6473 background genes, 6.6%	0.00014	0	GOR1:CSH1:IFD6:ERG3:ADH2:OLE1:ERG1:AOX2:AOX1:C1_11530C_A:MRF1:CYB2:C2_00180C_A:SOD6:SOD5:SUR2:DLD1:C2_05570C_A:OSM1:GRE2:PST1:RNR22:GDH2:C2_08100W_A:ARA1:PST2:IFR1:PXP2:GTT13:HEM13:C3_06860C_A:TDH3:C3_07330W_A:GCY1:ERG251:AHP1:SCS7:ALD6:C5_01290C_A:C5_02690W_A:GRP2:ADH1:DES1:GPX2:GPX1:EBP1:HPD1:C6_03240W_A:C6_03880W_A:C6_04410C_A:SOD3:C7_02010C_A:MDH1:ADH5:CR_04500C_A:PDX3:FDH1:IFE2:CFL11:CR_0717…	170:4460:3955:42284:19170:18456:5506:51287:8270:5507:4090:4768:4032:50625:4506:45290:16491:43892:16747:16620:8379:4364:8762:3997:9916:17172:30145:4491:50840:1990042:4784:5515:4109:4365:16655:4616:5496:46568:3857:16966:20037:4733:4022:50660:16615:47565:47964:16616:50661:907:4352:3729:3959:3995:43236:9055:8785:4846:4602:8941:104:8682:8144:19825:3939:8823:16175:10181:80132:248:1968:50662:16706:30060…
		19200	carbohydrate kinase activity	8 out of 542 genes, 1.5%	14 out of 6473 background genes, 0.2%	0.00126	0	GAL1:C4_02620C_A:XKS1:PFK1:PFK2:HXK2:GLK1:GLK4	4335:4396:4856:3872:8865:4340:5524:5536:19150:3729:5534:19158:70095
		16614	oxidoreductase activity, acting on CH-OH group of donors	18 out of 542 genes, 3.3%	73 out of 6473 background genes, 1.1%	0.00623	0	GOR1:CSH1:IFD6:ADH2:ERG1:CYB2:DLD1:ARA1:C3_06860C_A:GCY1:GRP2:ADH1:HPD1:C6_03240W_A:MDH1:ADH5:FDH1:XYL2	4460:19170:18456:51287:8270:4090:4032:4506:45290:16491:43892:16747:8762:1990042:5515:4616:46568:3857:20037:50660:4022:16615:47565:16616:47964:50661:3729:8144:3939:50662:30060:8863
		16616	oxidoreductase activity, acting on the CH-OH group of donors, NAD or NADP as acceptor	17 out of 542 genes, 3.1%	69 out of 6473 background genes, 1.1%	0.01065	0	GOR1:CSH1:IFD6:ADH2:ERG1:DLD1:ARA1:C3_06860C_A:GCY1:GRP2:ADH1:HPD1:C6_03240W_A:MDH1:ADH5:FDH1:XYL2	19170:18456:51287:8270:4090:4032:4506:45290:16491:43892:16747:8762:1990042:5515:4616:46568:3857:50660:4022:16615:47565:16616:47964:50661:3729:8144:3939:50662:30060:8863
		30984	kininogen binding	4 out of 542 genes, 0.7%	5 out of 6473 background genes, 0.1%	0.06563	0.0057	ENO1:HYR1:PRA1:ALS3	8270:287:3810:5178:5515:8237:50839:4634:70051:30985
		30985	high molecular weight kininogen binding	4 out of 542 genes, 0.7%	5 out of 6473 background genes, 0.1%	0.06563	0.005	ENO1:HYR1:PRA1:ALS3	8270:287:3810:5178:5515:8237:50839:4634:70051:30985
	component	GOID	GO_term	Cluster frequency	Background frequency	Corrected P-value	False discovery rate	Gene(s) annotated to the term	Directly Annotated GOID List
		30446	hyphal cell wall	36 out of 542 genes, 6.6%	69 out of 6473 background genes, 1.1%	3.69e-19	0	PHR2:CSH1:PLB5:ENO1:HYR1:HSP70:SOD5:GPM1:WH11:CDC19:PST2:DDR48:GLX3:TDH3:TPI1:FBA1:AHP1:CRH11:ECE1:HWP2:RBT1:HWP1:PHR1:PDC11:PRA1:HSP12:C5_02110W_A:ADH1:PGK1:EBP1:ALS1:GPH1:CSP37:ALS3:INO1:XYL2	9986:46658:324:30134:9514:16021:5621:5886:35841:5811:30445:30446:31307:62040:5622:5737:5768:131:5829:5758:936:5739:35840:932:33101:9277:16020:5634:15:1411:5937:30428:9897:34399:10494:5576:45121
		30312	external encapsulating structure	50 out of 542 genes, 9.2%	164 out of 6473 background genes, 2.5%	1.53e-14	0	PHR2:EXG2:C1_03510C_A:CSH1:CDC3:PGA45:PLB5:ENO1:HYR1:HSP70:PGA52:SOD5:GPM1:WH11:CDC19:PST2:DDR48:EAP1:IFF11:GLX3:HEM13:TDH3:TPI1:PGA10:FBA1:AHP1:CRH11:ECE1:HWP2:RBT1:HWP1:SAP10:PHR1:PDC11:PRA1:HSP12:C5_02110W_A:ECM331:ADH1:PGK1:EBP1:ALS1:GPH1:CSP37:RSR1:IFF3:ALS3:PGA13:INO1:XYL2	5628:9986:32160:5619:46658:324:30134:9514:144:16021:5621:5886:120104:9279:35841:5811:5935:30445:30446:31307:62040:5737:5622:5768:131:5940:5829:5758:936:5739:36391:5938:35840:932:33101:32151:9277:16020:5634:15:5937:30428:1411:32168:9897:10494:1400:34399:5576:45121
		9986	cell surface	56 out of 542 genes, 10.3%	203 out of 6473 background genes, 3.1%	3.04e-14	0	PHR2:EXG2:CSH1:PGA45:RBT4:PLB5:ENO1:OP4:HYR1:HSP70:PGA52:SOD6:SOD5:PLB4.5:GPM1:PGA17:HSP21:CDC19:SIT1:DDR48:EAP1:IFF11:PGA44:PGA18:HEM13:TDH3:TPI1:PGA10:PGA57:FBA1:CRH11:PGA54:HWP2:RBT1:HWP1:SAP10:PHR1:PDC11:PRA1:ECM331:ADH1:PGK1:EBP1:PGA60:ALS1:IHD1:PGA61:GPH1:CSP37:PGA23:IFF3:RBR1:ALS3:HSP104:PGA13:INO1	9986:46658:324:30134:9514:16021:5621:5886:72380:35841:5811:30445:30446:31307:62040:5737:5622:131:5768:5829:5758:936:5739:35840:33101:9277:16020:5634:15:1411:30428:5937:9897:34399:5576:45121
		5618	cell wall	49 out of 542 genes, 9.0%	163 out of 6473 background genes, 2.5%	6.02e-14	0	PHR2:EXG2:CSH1:CDC3:PGA45:PLB5:ENO1:HYR1:HSP70:PGA52:SOD5:GPM1:WH11:CDC19:PST2:DDR48:EAP1:IFF11:GLX3:HEM13:TDH3:TPI1:PGA10:FBA1:AHP1:CRH11:ECE1:HWP2:RBT1:HWP1:SAP10:PHR1:PDC11:PRA1:HSP12:C5_02110W_A:ECM331:ADH1:PGK1:EBP1:ALS1:GPH1:CSP37:RSR1:IFF3:ALS3:PGA13:INO1:XYL2	5628:9986:32160:5619:46658:324:30134:9514:144:16021:5621:5886:120104:35841:5811:5935:30445:30446:31307:62040:5737:5622:5768:131:5940:5829:5758:936:5739:36391:5938:35840:932:33101:32151:9277:16020:5634:15:5937:30428:1411:32168:9897:10494:1400:34399:5576:45121
		9277	fungal-type cell wall	49 out of 542 genes, 9.0%	163 out of 6473 background genes, 2.5%	6.02e-14	0	PHR2:EXG2:CSH1:CDC3:PGA45:PLB5:ENO1:HYR1:HSP70:PGA52:SOD5:GPM1:WH11:CDC19:PST2:DDR48:EAP1:IFF11:GLX3:HEM13:TDH3:TPI1:PGA10:FBA1:AHP1:CRH11:ECE1:HWP2:RBT1:HWP1:SAP10:PHR1:PDC11:PRA1:HSP12:C5_02110W_A:ECM331:ADH1:PGK1:EBP1:ALS1:GPH1:CSP37:RSR1:IFF3:ALS3:PGA13:INO1:XYL2	5628:9986:32160:5619:46658:324:30134:9514:144:16021:5621:5886:120104:35841:5811:5935:30445:30446:31307:62040:5737:5622:5768:131:5940:5829:5758:936:5739:36391:5938:35840:932:33101:32151:9277:16020:5634:15:5937:30428:1411:32168:9897:10494:1400:34399:5576:45121
		5576	extracellular region	48 out of 542 genes, 8.9%	191 out of 6473 background genes, 3.0%	2.3e-10	0	GOR1:C1_03510C_A:PGA45:RBT4:PRY1:PFY1:ADH2:ENO1:LIP1:GCA1:GCA2:OP4:HYR1:HSP70:NCR1:C2_00180C_A:SOD5:PLB4.5:GPM1:C2_07630C_A:IFF11:GLX3:HEM13:TDH3:GCY1:TPI1:CRH11:ECE1:RBT1:SAP10:PHR1:PDC11:PRA1:GRP2:HEX1:ADH1:PGK1:CIP1:DOG1:PLB1:SAP6:SAP5:SAP4:FDH1:PGI1:ALS3:LIP7:MAL2	9986:46658:324:9514:329:16021:5621:5886:9279:5811:30445:30446:51285:62040:5622:5737:131:5829:5758:31097:5739:932:33101:30287:9277:16020:5634:15:1411:30428:19897:9897:43332:10494:5576:45121
		30445	yeast-form cell wall	19 out of 542 genes, 3.5%	56 out of 6473 background genes, 0.9%	9.68e-06	0	PHR2:PGA45:ENO1:HSP70:WH11:CDC19:GLX3:HEM13:TDH3:AHP1:CRH11:PHR1:PDC11:HSP12:C5_02110W_A:ADH1:PGK1:ALS1:ALS3	9986:46658:324:30134:9514:5621:5886:35841:5811:30445:30446:62040:5737:5622:5768:131:5829:936:5739:35840:932:33101:9277:16020:5634:15:30428:9897:10494:34399:5576:45121
		31012	extracellular matrix	22 out of 542 genes, 4.1%	74 out of 6473 background genes, 1.1%	1.31e-05	0	C1_03510C_A:PFY1:ADH2:ENO1:HSP70:GPM1:C2_07630C_A:GLX3:HEM13:TDH3:GCY1:TPI1:PDC11:GRP2:ADH1:PGK1:CIP1:DOG1:SAP6:SAP5:FDH1:PGI1	9986:324:9514:16021:5886:9279:5811:30445:30446:51285:62040:5622:5737:5829:5758:31097:5739:932:9277:16020:5634:15:19897:9897:43332:10494:5576
		44421	extracellular region part	22 out of 542 genes, 4.1%	74 out of 6473 background genes, 1.1%	1.31e-05	0	C1_03510C_A:PFY1:ADH2:ENO1:HSP70:GPM1:C2_07630C_A:GLX3:HEM13:TDH3:GCY1:TPI1:PDC11:GRP2:ADH1:PGK1:CIP1:DOG1:SAP6:SAP5:FDH1:PGI1	9986:324:9514:16021:5886:9279:5811:30445:30446:51285:62040:5622:5737:5829:5758:31097:5739:932:9277:16020:5634:15:19897:9897:43332:10494:5576
		62039	biofilm matrix	22 out of 542 genes, 4.1%	74 out of 6473 background genes, 1.1%	1.31e-05	0	C1_03510C_A:PFY1:ADH2:ENO1:HSP70:GPM1:C2_07630C_A:GLX3:HEM13:TDH3:GCY1:TPI1:PDC11:GRP2:ADH1:PGK1:CIP1:DOG1:SAP6:SAP5:FDH1:PGI1	9986:324:9514:16021:5886:9279:5811:30445:30446:51285:62040:5622:5737:5829:5758:31097:5739:932:9277:16020:5634:15:19897:9897:43332:10494:5576
		62040	fungal biofilm matrix	22 out of 542 genes, 4.1%	74 out of 6473 background genes, 1.1%	1.31e-05	0	C1_03510C_A:PFY1:ADH2:ENO1:HSP70:GPM1:C2_07630C_A:GLX3:HEM13:TDH3:GCY1:TPI1:PDC11:GRP2:ADH1:PGK1:CIP1:DOG1:SAP6:SAP5:FDH1:PGI1	9986:324:9514:16021:5886:9279:5811:30445:30446:51285:62040:5622:5737:5829:5758:31097:5739:932:9277:16020:5634:15:19897:9897:43332:10494:5576
		71944	cell periphery	97 out of 542 genes, 17.9%	720 out of 6473 background genes, 11.1%	0.0001	0	PHR2:HGT2:EXG2:C1_03100W_A:C1_03510C_A:CSH1:CDC3:ERG3:PGA45:GAP4:IST2:PFY1:CDR4:PLB5:ENO1:ERG1:AOX2:SFH5:GCA1:C1_10680C_A:C1_13190W_A:HYR1:HSP70:PGA52:SOD5:HGT7:HGT6:C2_02410W_A:GPM1:STE11:DCK1:WH11:CDC19:FRP3:PST1:RHO2:SIT1:PHM7:UCF1:PST2:DDR48:EAP1:RAS1:HGT19:FLO9:IFF11:MSS4:C3_01540W_A:GLX3:HEM13:CHS4:TDH3:UBI4:SLK19:TPI1:C3_07470W_A:MEP2:PGA10:ERG251:FBA1:AHP1:CRH11:ECE1:HWP2:RBT1:HWP1:SAP10:…	5628:9986:32160:5619:46658:324:70867:51286:329:30427:5621:5886:1990429:9279:32153:5887:35841:31307:5622:5737:5940:31097:31410:936:36391:35840:932:5635:44459:935:9277:5933:15:5937:19897:30428:43332:90726:1400:45121:30134:9514:144:16021:120104:5811:5935:30445:30446:62040:51285:131:5768:5829:5758:1990819:48471:5739:5783:5794:5938:33101:32151:71944:32126:5788:16020:32541:5634:1411:32168:9897:34399:10…
		31226	intrinsic component of plasma membrane	18 out of 542 genes, 3.3%	70 out of 6473 background genes, 1.1%	0.00198	0	PHR2:HGT2:EXG2:HYR1:PGA52:HGT7:HGT6:EAP1:HGT19:FLO9:SLK19:CRH11:SAP10:PHR1:MDR1:HGT12:HGT18:CR_03270W_A	9986:46658:324:329:5621:5886:5887:35841:936:35840:9277:30428:45121:30134:16021:30445:30446:131:33101:32126:16020:34399:5576
		46658	anchored component of plasma membrane	9 out of 542 genes, 1.7%	20 out of 6473 background genes, 0.3%	0.00236	0	PHR2:EXG2:HYR1:PGA52:EAP1:FLO9:CRH11:SAP10:PHR1	9986:46658:5621:5886:35841:936:35840:9277:30428:45121:30134:30445:30446:131:33101:34399:5576
		5886	plasma membrane	65 out of 542 genes, 12.0%	468 out of 6473 background genes, 7.2%	0.00368	0	PHR2:HGT2:EXG2:C1_03100W_A:ERG3:GAP4:IST2:PFY1:CDR4:ENO1:ERG1:AOX2:SFH5:GCA1:C1_13190W_A:HYR1:HSP70:PGA52:HGT7:HGT6:C2_02410W_A:STE11:DCK1:CDC19:FRP3:PST1:RHO2:SIT1:PHM7:PST2:EAP1:RAS1:HGT19:FLO9:MSS4:C3_01540W_A:TDH3:UBI4:SLK19:C3_07470W_A:MEP2:ERG251:FBA1:CRH11:SAP10:PHR1:PDC11:C5_01420W_A:C5_02110W_A:ECM331:SFC1:ADH1:PGK1:CTR1:MDR1:CST5:HGT12:FMP45:CSP37:RSR1:OPT4:AQY1:HGT18:CR_03270W_A:QDR1	9986:46658:324:70867:51286:329:30427:5621:5886:1990429:32153:5887:35841:31307:5622:5737:31097:31410:936:35840:5635:44459:935:9277:5933:15:30428:19897:43332:90726:45121:30134:9514:16021:5811:5935:30445:30446:51285:62040:131:5768:5829:1990819:48471:5783:5739:5794:5938:33101:32126:5788:16020:5634:32541:1411:9897:34399:5576
		31225	anchored component of membrane	9 out of 542 genes, 1.7%	21 out of 6473 background genes, 0.3%	0.00382	0	PHR2:EXG2:HYR1:PGA52:EAP1:FLO9:CRH11:SAP10:PHR1	9986:46658:5621:5886:35841:936:35840:9277:30428:45121:30134:30445:30446:131:33101:34399:5576
		44459	plasma membrane part	23 out of 542 genes, 4.2%	116 out of 6473 background genes, 1.8%	0.01237	0.0012	PHR2:HGT2:EXG2:IST2:PFY1:HYR1:PGA52:HGT7:HGT6:EAP1:HGT19:FLO9:SLK19:CRH11:SAP10:PHR1:PGK1:MDR1:CST5:HGT12:FMP45:HGT18:CR_03270W_A	9986:46658:324:70867:329:5621:5886:5887:35841:5737:31097:936:35840:44459:9277:30428:19897:43332:45121:30134:16021:30445:30446:51285:62040:5768:131:5829:48471:5739:5938:33101:32126:16020:5634:32541:9897:34399:5576
P75010 down	process	GOID	GO_term	Cluster frequency	Background frequency	Corrected P-value	False discovery rate	Gene(s) annotated to the term	Directly Annotated GOID List
		5975	carbohydrate metabolic process	53 out of 446 genes, 11.9%	207 out of 6473 background genes, 3.2%	7.88e-15	0	PHR2:C1_01360C_A:GAL1:GAL10:GAL7:TPS2:ICL1:ADH2:ENO1:MLS1:GCA1:GCA2:C1_14060W_A:C1_14190C_A:MNN24:GPM1:MNN42:HSP21:CDC19:ARA1:TPS3:RHR2:FOX2:C3_06860C_A:TDH3:TPI1:FBP1:FBA1:AMS1:C4_02620C_A:CRH11:MNN22:GDB1:XKS1:SOU1:PDC11:PFK1:C5_04940W_A:PGK1:BMT4:GAC1:GPH1:PFK2:PCK1:CDA2:MDH1:CR_02800C_A:HXK2:PGI1:GLK1:GLK4:HSP104:MAL2	6096:9313:6006:32889:19538:51701:44262:42760:30447:6002:48315:5998:6567:9272:6116:30476:6559:70072:7035:71467:5982:34605:1900180:15810:6114:7160:15976:51453:1904541:15886:16052:44406:19660:7094:44182:70413:34975:5977:32515:6071:70135:19309:71470:44409:42026:51085:42843:35617:71970:34599:9267:44011:60257:6342:46354:71218:32445:42850:5980:46835:1678:36170:6569:947:9405:70879:6037:32516:30448:5975:6…
		5996	monosaccharide metabolic process	23 out of 446 genes, 5.2%	43 out of 6473 background genes, 0.7%	3.04e-13	0	GAL1:GAL10:GAL7:ADH2:ENO1:GPM1:CDC19:C3_06860C_A:TDH3:TPI1:FBP1:FBA1:AMS1:C4_02620C_A:XKS1:SOU1:PDC11:PGK1:PCK1:MDH1:HXK2:PGI1:GLK1	6096:9313:6006:32889:51701:30447:6002:48315:5998:6567:9272:6116:6559:15810:7160:15976:15886:44406:19660:44182:19309:44409:42843:34599:9267:60257:32445:42850:46835:1678:36170:6569:947:30448:61621:51156:6099:6013:44416:71852:55114:71216:16558:42149:6094:7163:949:6915:51211:42125:19568:19321:46323:36180:6000:1900429:19655:33499:19388:15757:1302:1403:46015:6068:52574:6108:72593:43458:411
		16052	carbohydrate catabolic process	25 out of 446 genes, 5.6%	55 out of 6473 background genes, 0.8%	2.19e-12	0	GAL1:GAL10:GAL7:ENO1:GCA1:GPM1:CDC19:C3_06860C_A:TDH3:TPI1:FBA1:AMS1:GDB1:XKS1:SOU1:PFK1:C5_04940W_A:PGK1:GPH1:PFK2:CR_02800C_A:HXK2:PGI1:GLK1:MAL2	6096:9313:6006:32889:51701:30447:6002:48315:5998:9272:70072:7035:5982:15810:7160:15976:51453:15886:16052:44406:19660:44182:19309:44409:42843:34599:9267:44011:60257:32445:42850:5980:46835:1678:36170:30448:5987:61621:51156:6013:44416:5978:71852:55114:71216:42149:6094:7163:6915:51211:42125:19568:46323:36180:6000:1902600:1900429:33499:19388:15757:30388:1302:1403:46015:9408:52574:46355:72593:35690:411
		19318	hexose metabolic process	20 out of 446 genes, 4.5%	37 out of 6473 background genes, 0.6%	2.14e-11	0	GAL1:GAL10:GAL7:ADH2:ENO1:GPM1:CDC19:TDH3:TPI1:FBP1:FBA1:AMS1:SOU1:PDC11:PGK1:PCK1:MDH1:HXK2:PGI1:GLK1	6096:9313:6006:32889:51701:30447:6002:48315:6567:9272:6116:6559:15810:7160:15976:15886:44406:19660:44182:19309:44409:34599:9267:60257:32445:42850:46835:1678:36170:6569:947:30448:61621:51156:6099:6013:44416:71852:55114:71216:16558:42149:6094:7163:949:6915:51211:42125:46323:36180:6000:1900429:19655:33499:19388:15757:1302:1403:46015:6068:52574:6108:72593:43458:411
		6006	glucose metabolic process	15 out of 446 genes, 3.4%	21 out of 6473 background genes, 0.3%	1.15e-10	0	ADH2:ENO1:GPM1:CDC19:TDH3:TPI1:FBP1:FBA1:PDC11:PGK1:PCK1:MDH1:HXK2:PGI1:GLK1	6096:6006:32889:51701:30447:6002:48315:6567:6116:6559:15810:7160:15976:15886:44406:19660:44409:9267:32445:46835:1678:36170:6569:947:30448:61621:51156:6099:6013:44416:71852:55114:71216:16558:42149:6094:7163:949:6915:51211:46323:36180:6000:19655:1302:46015:6068:6108:72593:43458
		44419	interspecies interaction between organisms	61 out of 446 genes, 13.7%	330 out of 6473 background genes, 5.1%	3.24e-10	0	PHR2:HGC1:TPS2:CSH1:ICL1:DUR1,2:BRG1:UME6:RBT4:OLE1:ENO1:LIP2:TYE7:HYR1:HSP70:SOD5:GPM1:HSP21:WH11:CDC19:PST1:PST2:EAP1:RHR2:IFF11:FOX2:MNT2:SAP9:TEC1:TDH3:SSN6:SLK19:TPI1:UEC1:FBA1:RFX2:ECE1:HWP2:RBT1:HWP1:GAT1:PRA1:HMS1:SFL2:ADH1:CPH2:PGK1:PLB1:SAP6:SAP5:MDR1:ALS1:ALS4:CSP37:RFG1:CFL11:ALS3:YHB1:SAP2:HSP104:DEF1	6096:10527:32:6006:1410:32889:36178:19538:1900439:36278:1900445:43709:51701:6636:19740:7329:42760:45944:33215:30447:45991:52155:2000531:71280:1402:6338:43419:6057:52391:2001020:42784:71467:34605:6807:44413:15810:6114:1900436:35955:15976:7160:46210:1900189:45892:321:1300:36166:36244:15886:44406:70413:44182:34975:33554:6071:7155:45916:1080:71470:1900461:71451:44409:15671:6355:6351:42026:51085:46618…
		51704	multi-organism process	83 out of 446 genes, 18.6%	539 out of 6473 background genes, 8.3%	4.7e-10	0	C1_00090W_A:PHR2:HGC1:TPS2:CSH1:MFALPHA:IFD6:ICL1:DUR1,2:BRG1:UME6:RBT4:OLE1:ENO1:LIP2:GCA1:GCA2:TYE7:HYR1:HSP70:ROB1:C1_14060W_A:SOD5:GPM1:HSP21:WH11:CDC19:MKK2:PST1:PST2:EAP1:RHR2:IFF11:FOX2:MNT2:SAP9:TEC1:C3_04870W_A:TRY4:TDH3:SSN6:SLK19:TPI1:PGA10:UEC1:FBA1:RFX2:ECE1:HWP2:RBT1:HWP1:SPO75:FAV1:GAT1:CZF1:PRA1:HMS1:SFL2:ADH1:CPH2:PGK1:PLB1:SAP6:SAP5:MDR1:ALS1:ALS4:CST5:FMP45:CDA2:CSP37:ADH5:RFG1…	6096:10527:32:6006:1905786:1410:32889:36178:19538:1900439:36278:1900445:43709:51701:6636:19740:7329:1900443:42760:45944:33215:71468:30447:45991:55085:48315:52155:42710:43409:2000531:71280:1402:70417:6338:43419:6057:753:52391:2001020:55088:30476:42784:71467:742:5982:34605:6807:44413:15810:6114:1900436:35955:15976:751:7160:46210:1900189:45892:71444:1904541:321:1300:48021:36166:36244:15886:16052:444…
		6090	pyruvate metabolic process	16 out of 446 genes, 3.6%	29 out of 6473 background genes, 0.4%	6.11e-09	0	ADH2:ENO1:GPM1:CDC19:TDH3:TPI1:FBA1:PDC11:GRP2:PFK1:PGK1:MAE1:PFK2:HXK2:PGI1:GLK1	6096:6006:32889:51701:30447:6002:48315:6567:6116:6520:6559:70072:7035:15810:7160:15976:51453:6090:15886:44406:19660:44409:9267:32445:46835:1678:36170:6569:947:30448:61621:51156:6013:44416:71852:55114:71216:6094:7163:949:6915:51211:46323:36180:6000:1902600:19655:30388:1302:46015:6068:9438:6108:72593:43458
		46031	ADP metabolic process	14 out of 446 genes, 3.1%	22 out of 6473 background genes, 0.3%	8.94e-09	0	ADH2:ENO1:GPM1:CDC19:TDH3:TPI1:FBA1:PDC11:PFK1:PGK1:PFK2:HXK2:PGI1:GLK1	6096:6006:32889:51701:30447:6002:48315:6567:6116:6559:70072:7035:15810:7160:15976:51453:15886:44406:19660:44409:9267:32445:46835:1678:36170:6569:947:30448:61621:51156:6013:44416:71852:55114:71216:6094:7163:949:6915:51211:46323:36180:6000:1902600:19655:30388:1302:46015:6068:72593:43458
		9135	purine nucleoside diphosphate metabolic process	14 out of 446 genes, 3.1%	23 out of 6473 background genes, 0.4%	2.14e-08	0	ADH2:ENO1:GPM1:CDC19:TDH3:TPI1:FBA1:PDC11:PFK1:PGK1:PFK2:HXK2:PGI1:GLK1	6096:6006:32889:51701:30447:6002:48315:6567:6116:6559:70072:7035:15810:7160:15976:51453:15886:44406:19660:44409:9267:32445:46835:1678:36170:6569:947:30448:61621:51156:6013:44416:71852:55114:71216:6094:7163:949:6915:51211:46323:36180:6000:1902600:19655:30388:1302:46015:6068:72593:43458
		9179	purine ribonucleoside diphosphate metabolic process	14 out of 446 genes, 3.1%	23 out of 6473 background genes, 0.4%	2.14e-08	0	ADH2:ENO1:GPM1:CDC19:TDH3:TPI1:FBA1:PDC11:PFK1:PGK1:PFK2:HXK2:PGI1:GLK1	6096:6006:32889:51701:30447:6002:48315:6567:6116:6559:70072:7035:15810:7160:15976:51453:15886:44406:19660:44409:9267:32445:46835:1678:36170:6569:947:30448:61621:51156:6013:44416:71852:55114:71216:6094:7163:949:6915:51211:46323:36180:6000:1902600:19655:30388:1302:46015:6068:72593:43458
		44403	symbiont process	33 out of 446 genes, 7.4%	130 out of 6473 background genes, 2.0%	2.28e-08	0	HGC1:ENO1:HYR1:HSP70:SOD5:GPM1:CDC19:EAP1:RHR2:MNT2:SAP9:TEC1:TDH3:TPI1:UEC1:FBA1:RFX2:ECE1:HWP2:HWP1:PRA1:ADH1:CPH2:PGK1:PLB1:SAP6:SAP5:ALS1:ALS4:ALS3:YHB1:SAP2:DEF1	6096:10527:32:6006:32889:36178:19538:1900439:1900445:43709:51701:7329:45944:33215:30447:52155:71280:1402:6057:52391:42784:34605:6807:44413:15810:6114:7160:15976:46210:1900189:321:1300:36244:15886:44406:44182:33554:6071:7155:45916:71470:1900461:71451:44409:15671:6355:43689:34599:7089:1897:30163:9267:44011:52085:79:6616:71218:9636:36171:6508:36170:9405:44407:6465:44257:30260:1900735:1902170:30448:4…
		42866	pyruvate biosynthetic process	12 out of 446 genes, 2.7%	17 out of 6473 background genes, 0.3%	4.67e-08	0	ENO1:GPM1:CDC19:TDH3:TPI1:FBA1:PFK1:PGK1:PFK2:HXK2:PGI1:GLK1	6096:6006:32889:51701:30447:6002:48315:70072:7035:15810:7160:15976:51453:15886:44406:19660:44409:9267:32445:46835:1678:36170:30448:61621:51156:6013:44416:71852:55114:71216:6094:7163:6915:51211:46323:36180:6000:1902600:30388:1302:46015:72593
		6096	glycolytic process	12 out of 446 genes, 2.7%	17 out of 6473 background genes, 0.3%	4.67e-08	0	ENO1:GPM1:CDC19:TDH3:TPI1:FBA1:PFK1:PGK1:PFK2:HXK2:PGI1:GLK1	6096:6006:32889:51701:30447:6002:48315:70072:7035:15810:7160:15976:51453:15886:44406:19660:44409:9267:32445:46835:1678:36170:30448:61621:51156:6013:44416:71852:55114:71216:6094:7163:6915:51211:46323:36180:6000:1902600:30388:1302:46015:72593
		6757	ATP generation from ADP	12 out of 446 genes, 2.7%	17 out of 6473 background genes, 0.3%	4.67e-08	0	ENO1:GPM1:CDC19:TDH3:TPI1:FBA1:PFK1:PGK1:PFK2:HXK2:PGI1:GLK1	6096:6006:32889:51701:30447:6002:48315:70072:7035:15810:7160:15976:51453:15886:44406:19660:44409:9267:32445:46835:1678:36170:30448:61621:51156:6013:44416:71852:55114:71216:6094:7163:6915:51211:46323:36180:6000:1902600:30388:1302:46015:72593
		9132	nucleoside diphosphate metabolic process	15 out of 446 genes, 3.4%	28 out of 6473 background genes, 0.4%	5.06e-08	0	ADH2:ENO1:GPM1:CDC19:RNR22:TDH3:TPI1:FBA1:PDC11:PFK1:PGK1:PFK2:HXK2:PGI1:GLK1	6096:6006:32889:51701:30447:6002:48315:6567:9186:6116:6559:70072:7035:15810:7160:15976:51453:15886:44406:19660:44409:9267:32445:46835:1678:36170:6569:947:30448:61621:51156:6013:44416:71852:55114:71216:6094:7163:949:6915:51211:46323:36180:6000:1902600:19655:30388:1302:46015:6068:72593:43458
		9185	ribonucleoside diphosphate metabolic process	14 out of 446 genes, 3.1%	25 out of 6473 background genes, 0.4%	1.02e-07	0	ADH2:ENO1:GPM1:CDC19:TDH3:TPI1:FBA1:PDC11:PFK1:PGK1:PFK2:HXK2:PGI1:GLK1	6096:6006:32889:51701:30447:6002:48315:6567:6116:6559:70072:7035:15810:7160:15976:51453:15886:44406:19660:44409:9267:32445:46835:1678:36170:6569:947:30448:61621:51156:6013:44416:71852:55114:71216:6094:7163:949:6915:51211:46323:36180:6000:1902600:19655:30388:1302:46015:6068:72593:43458
		51701	interaction with host	22 out of 446 genes, 4.9%	65 out of 6473 background genes, 1.0%	1.31e-07	0	ENO1:HYR1:HSP70:SOD5:GPM1:CDC19:RHR2:SAP9:TDH3:TPI1:UEC1:FBA1:ECE1:PRA1:ADH1:PGK1:PLB1:SAP6:ALS1:ALS3:YHB1:SAP2	6096:6006:36178:32889:19538:43709:51701:33215:30447:52155:1402:52391:42784:34605:6807:44413:15810:6114:7160:15976:46210:36244:15886:44406:44182:33554:6071:7155:45916:71470:71451:44409:15671:43689:34599:1897:30163:9267:44011:52085:6616:71218:9636:6508:36170:9405:44407:6465:44257:30260:1900735:1902170:30448:44010:61621:6801:44416:52565:43710:7159:2253:9395:71852:44001:32119:55114:71216:98609:6094:3…
		6165	nucleoside diphosphate phosphorylation	12 out of 446 genes, 2.7%	19 out of 6473 background genes, 0.3%	3.34e-07	0	ENO1:GPM1:CDC19:TDH3:TPI1:FBA1:PFK1:PGK1:PFK2:HXK2:PGI1:GLK1	6096:6006:32889:51701:30447:6002:48315:70072:7035:15810:7160:15976:51453:15886:44406:19660:44409:9267:32445:46835:1678:36170:30448:61621:51156:6013:44416:71852:55114:71216:6094:7163:6915:51211:46323:36180:6000:1902600:30388:1302:46015:72593
		19359	nicotinamide nucleotide biosynthetic process	15 out of 446 genes, 3.4%	34 out of 6473 background genes, 0.5%	1.7e-06	0	ENO1:GPM1:CDC19:BNA4:TDH3:POS5:TPI1:FBA1:C5_00800C_A:PFK1:PGK1:PFK2:HXK2:PGI1:GLK1	6096:6006:32889:51701:30447:6002:48315:70072:7035:15810:19441:7160:15976:51453:34354:6741:15886:44406:19660:44409:34599:9267:32445:46835:1678:36171:36170:30448:61621:51156:6013:44416:19674:71852:55114:71216:6094:7163:6915:51211:46323:36180:6000:1902600:30388:1302:46015:72593
		55114	oxidation-reduction process	61 out of 446 genes, 13.7%	403 out of 6473 background genes, 6.2%	1.92e-06	0	C1_01360C_A:CTN1:IFE1:ADH2:OLE1:ERG1:AOX2:AOX1:C1_10840C_A:C1_11290W_A:C1_11530C_A:MRF1:C1_14190C_A:SOD6:SOD5:C2_01540W_A:SUR2:AMO1:CDC19:OSM1:RNR22:GDH2:C2_08100W_A:ARA1:UCF1:IFR1:FOX2:HEM13:C3_06860C_A:TDH3:TPI1:C4_00290C_A:ERG251:SCS7:GDB1:SOU1:PDC11:C5_01290C_A:CFL4:CFL5:ADH1:DES1:GPX2:C6_01420C_A:MAE1:SOD3:GAC1:GPH1:C7_01170C_A:MDH1:ADH5:PDX3:FDH1:IFE2:CFL11:GLK1:FRE7:YHB1:CR_08920W_A:CBP1:X…	6096:6006:1410:36178:9437:51701:6636:44262:42760:15891:30447:6084:6002:6567:9186:6116:42183:8615:6520:6559:1324:19439:6546:1900180:6807:51668:7160:46210:36244:6090:15886:44406:19660:7094:44182:5977:32515:6112:71451:6696:15671:42843:34599:9267:44011:71218:9636:42850:5980:6675:1678:36171:70301:36170:6569:6879:6151:44407:9405:947:1902170:9060:30448:32516:6635:15677:61621:70887:51156:6099:6013:6801:6…
		42710	biofilm formation	32 out of 446 genes, 7.2%	145 out of 6473 background genes, 2.2%	2.21e-06	0	HGC1:CSH1:IFD6:BRG1:GCA1:GCA2:TYE7:HYR1:ROB1:WH11:EAP1:RHR2:MNT2:TEC1:TRY4:PGA10:ECE1:HWP2:HWP1:CZF1:ADH1:SAP6:SAP5:ALS1:CST5:ADH5:AQY1:QDR1:CRZ2:ALS3:HSP104:DEF1	10527:32:36178:19538:1900445:43709:51701:7329:1900443:45944:33215:71468:30447:45991:55085:42710:43409:71280:70417:6338:6057:52391:55088:30476:34605:5982:6807:44413:6114:7160:1900189:321:1300:36166:36244:16052:44406:1900239:44182:34975:6071:7155:71470:1900461:44409:10811:6355:6351:42026:51085:43689:35617:7089:1897:30163:9267:44011:79:1934:71218:16584:1900233:6508:36170:6879:44407:9405:6465:30260:1…
		35821	modification of morphology or physiology of other organism	14 out of 446 genes, 3.1%	30 out of 6473 background genes, 0.5%	2.43e-06	0	ENO1:HSP70:CDC19:SAP9:TDH3:TPI1:FBA1:ECE1:PRA1:ADH1:PGK1:SAP6:ALS1:SAP2	6096:6006:36178:32889:19538:43709:51701:30447:52155:1402:52391:42784:34605:6807:15810:7160:15976:36244:15886:44406:44182:7155:45916:44409:43689:1897:30163:9267:44011:52085:6616:9636:6508:36170:44407:9405:6465:44257:30260:1900735:30448:44010:61621:44416:43710:7159:2253:71852:32119:55114:71216:98609:6094:31505:6915:6457:36180:44270:71432:16485:72593:6878
		44003	modification by symbiont of host morphology or physiology	14 out of 446 genes, 3.1%	30 out of 6473 background genes, 0.5%	2.43e-06	0	ENO1:HSP70:CDC19:SAP9:TDH3:TPI1:FBA1:ECE1:PRA1:ADH1:PGK1:SAP6:ALS1:SAP2	6096:6006:36178:32889:19538:43709:51701:30447:52155:1402:52391:42784:34605:6807:15810:7160:15976:36244:15886:44406:44182:7155:45916:44409:43689:1897:30163:9267:44011:52085:6616:9636:6508:36170:44407:9405:6465:44257:30260:1900735:30448:44010:61621:44416:43710:7159:2253:71852:32119:55114:71216:98609:6094:31505:6915:6457:36180:44270:71432:16485:72593:6878
		51817	modification of morphology or physiology of other organism involved in symbiotic interaction	14 out of 446 genes, 3.1%	30 out of 6473 background genes, 0.5%	2.43e-06	0	ENO1:HSP70:CDC19:SAP9:TDH3:TPI1:FBA1:ECE1:PRA1:ADH1:PGK1:SAP6:ALS1:SAP2	6096:6006:36178:32889:19538:43709:51701:30447:52155:1402:52391:42784:34605:6807:15810:7160:15976:36244:15886:44406:44182:7155:45916:44409:43689:1897:30163:9267:44011:52085:6616:9636:6508:36170:44407:9405:6465:44257:30260:1900735:30448:44010:61621:44416:43710:7159:2253:71852:32119:55114:71216:98609:6094:31505:6915:6457:36180:44270:71432:16485:72593:6878
		19363	pyridine nucleotide biosynthetic process	15 out of 446 genes, 3.4%	35 out of 6473 background genes, 0.5%	2.79e-06	0	ENO1:GPM1:CDC19:BNA4:TDH3:POS5:TPI1:FBA1:C5_00800C_A:PFK1:PGK1:PFK2:HXK2:PGI1:GLK1	6096:6006:32889:51701:30447:6002:48315:70072:7035:15810:19441:7160:15976:51453:34354:6741:15886:44406:19660:44409:34599:9267:32445:46835:1678:36171:36170:30448:61621:51156:6013:44416:19674:71852:55114:71216:6094:7163:6915:51211:46323:36180:6000:1902600:30388:1302:46015:72593
		52031	modulation by symbiont of host defense response	13 out of 446 genes, 2.9%	26 out of 6473 background genes, 0.4%	3.15e-06	0	ENO1:HSP70:CDC19:SAP9:TDH3:TPI1:FBA1:PRA1:ADH1:PGK1:SAP6:ALS1:SAP2	6096:6006:36178:32889:19538:43709:51701:30447:52155:1402:52391:42784:34605:6807:15810:7160:15976:36244:15886:44406:44182:7155:45916:44409:43689:30163:9267:44011:52085:6616:9636:6508:36170:9405:44407:6465:44257:30260:1900735:30448:44010:61621:44416:43710:7159:2253:71852:32119:55114:71216:98609:6094:31505:6915:6457:36180:44270:71432:16485:72593:6878
		52255	modulation by organism of defense response of other organism involved in symbiotic interaction	13 out of 446 genes, 2.9%	26 out of 6473 background genes, 0.4%	3.15e-06	0	ENO1:HSP70:CDC19:SAP9:TDH3:TPI1:FBA1:PRA1:ADH1:PGK1:SAP6:ALS1:SAP2	6096:6006:36178:32889:19538:43709:51701:30447:52155:1402:52391:42784:34605:6807:15810:7160:15976:36244:15886:44406:44182:7155:45916:44409:43689:30163:9267:44011:52085:6616:9636:6508:36170:9405:44407:6465:44257:30260:1900735:30448:44010:61621:44416:43710:7159:2253:71852:32119:55114:71216:98609:6094:31505:6915:6457:36180:44270:71432:16485:72593:6878
		46939	nucleotide phosphorylation	12 out of 446 genes, 2.7%	22 out of 6473 background genes, 0.3%	3.54e-06	0	ENO1:GPM1:CDC19:TDH3:TPI1:FBA1:PFK1:PGK1:PFK2:HXK2:PGI1:GLK1	6096:6006:32889:51701:30447:6002:48315:70072:7035:15810:7160:15976:51453:15886:44406:19660:44409:9267:32445:46835:1678:36170:30448:61621:51156:6013:44416:71852:55114:71216:6094:7163:6915:51211:46323:36180:6000:1902600:30388:1302:46015:72593
		43207	response to external biotic stimulus	17 out of 446 genes, 3.8%	46 out of 6473 background genes, 0.7%	3.72e-06	0	ENO1:HYR1:HSP70:SOD5:CDC19:MNT2:SAP9:TDH3:TPI1:FBA1:PRA1:ADH1:PGK1:SAP6:ALS1:YHB1:SAP2	6096:32:6006:36178:32889:19538:43709:51701:30447:52155:1402:6057:52391:42784:34605:6807:44413:15810:7160:15976:46210:36244:15886:44406:44182:7155:45916:71451:44409:15671:43689:34599:30163:9267:44011:52085:6616:71218:9636:6508:36170:9405:44407:6465:44257:30260:1900735:1902170:30448:44010:6491:61621:6801:44416:52565:43710:7159:2253:71852:32119:55114:71216:98609:6094:51834:31505:70458:6915:6457:3618…
		51707	response to other organism	17 out of 446 genes, 3.8%	46 out of 6473 background genes, 0.7%	3.72e-06	0	ENO1:HYR1:HSP70:SOD5:CDC19:MNT2:SAP9:TDH3:TPI1:FBA1:PRA1:ADH1:PGK1:SAP6:ALS1:YHB1:SAP2	6096:32:6006:36178:32889:19538:43709:51701:30447:52155:1402:6057:52391:42784:34605:6807:44413:15810:7160:15976:46210:36244:15886:44406:44182:7155:45916:71451:44409:15671:43689:34599:30163:9267:44011:52085:6616:71218:9636:6508:36170:9405:44407:6465:44257:30260:1900735:1902170:30448:44010:6491:61621:6801:44416:52565:43710:7159:2253:71852:32119:55114:71216:98609:6094:51834:31505:70458:6915:6457:3618…
		52173	response to defenses of other organism involved in symbiotic interaction	17 out of 446 genes, 3.8%	46 out of 6473 background genes, 0.7%	3.72e-06	0	ENO1:HYR1:HSP70:SOD5:CDC19:MNT2:SAP9:TDH3:TPI1:FBA1:PRA1:ADH1:PGK1:SAP6:ALS1:YHB1:SAP2	6096:32:6006:36178:32889:19538:43709:51701:30447:52155:1402:6057:52391:42784:34605:6807:44413:15810:7160:15976:46210:36244:15886:44406:44182:7155:45916:71451:44409:15671:43689:34599:30163:9267:44011:52085:6616:71218:9636:6508:36170:9405:44407:6465:44257:30260:1900735:1902170:30448:44010:6491:61621:6801:44416:52565:43710:7159:2253:71852:32119:55114:71216:98609:6094:51834:31505:70458:6915:6457:3618…
		6094	gluconeogenesis	8 out of 446 genes, 1.8%	9 out of 6473 background genes, 0.1%	4.22e-06	0	ENO1:GPM1:FBP1:FBA1:PGK1:PCK1:MDH1:PGI1	6096:32889:51701:30447:48315:15810:15976:44409:30448:6099:44416:71852:71216:16558:42149:6094:7163:51211:36180:6108:72593
		44010	single-species biofilm formation	30 out of 446 genes, 6.7%	135 out of 6473 background genes, 2.1%	6.03e-06	0	HGC1:CSH1:IFD6:BRG1:GCA1:GCA2:TYE7:HYR1:ROB1:WH11:EAP1:RHR2:TEC1:TRY4:PGA10:ECE1:HWP2:HWP1:CZF1:ADH1:SAP6:SAP5:ALS1:CST5:ADH5:AQY1:CRZ2:ALS3:HSP104:DEF1	10527:36178:19538:1900445:43709:51701:7329:1900443:45944:33215:71468:30447:45991:55085:43409:71280:70417:6338:52391:34605:5982:6807:44413:6114:7160:1900189:321:1300:36166:36244:16052:44406:1900239:44182:34975:6071:7155:71470:1900461:44409:10811:6355:6351:42026:51085:43689:35617:7089:1897:30163:9267:44011:79:1934:71218:16584:1900233:6508:36170:6879:44407:9405:6465:30260:1900735:30448:5975:44010:44…
		72525	pyridine-containing compound biosynthetic process	16 out of 446 genes, 3.6%	42 out of 6473 background genes, 0.6%	6.48e-06	0	ENO1:GPM1:CDC19:BNA4:TDH3:POS5:TPI1:FBA1:C5_00800C_A:PFK1:PGK1:PFK2:HXK2:PDX3:PGI1:GLK1	6096:6006:32889:51701:30447:6002:48315:8615:70072:7035:15810:19441:7160:15976:51453:34354:6741:15886:44406:19660:44409:34599:9267:32445:46835:1678:36171:36170:30448:61621:51156:6013:44416:19674:71852:55114:71216:6094:7163:6915:51211:46323:36180:6000:1902600:30388:1302:46015:72593
		31347	regulation of defense response	12 out of 446 genes, 2.7%	23 out of 6473 background genes, 0.4%	6.96e-06	0	ENO1:HSP70:CDC19:TDH3:TPI1:FBA1:PRA1:ADH1:PGK1:SAP6:ALS1:SAP2	6096:6006:36178:32889:19538:43709:51701:30447:52155:52391:42784:34605:6807:15810:7160:15976:36244:15886:44406:44182:7155:45916:44409:43689:30163:9267:44011:52085:6616:9636:6508:36170:9405:44407:6465:44257:30260:1900735:30448:44010:61621:44416:43710:7159:2253:71852:32119:55114:71216:98609:6094:6915:6457:36180:44270:72593:6878
		52200	response to host defenses	16 out of 446 genes, 3.6%	43 out of 6473 background genes, 0.7%	9.67e-06	0	ENO1:HYR1:HSP70:SOD5:CDC19:SAP9:TDH3:TPI1:FBA1:PRA1:ADH1:PGK1:SAP6:ALS1:YHB1:SAP2	6096:6006:36178:32889:19538:43709:51701:30447:52155:1402:52391:42784:34605:6807:44413:15810:7160:15976:46210:36244:15886:44406:44182:7155:45916:71451:44409:15671:43689:34599:30163:9267:44011:52085:6616:71218:9636:6508:36170:9405:44407:6465:44257:30260:1900735:1902170:30448:44010:61621:6801:44416:52565:43710:7159:2253:71852:32119:55114:71216:98609:6094:31505:70458:6915:6457:36180:20012:44270:71432…
		75136	response to host	16 out of 446 genes, 3.6%	43 out of 6473 background genes, 0.7%	9.67e-06	0	ENO1:HYR1:HSP70:SOD5:CDC19:SAP9:TDH3:TPI1:FBA1:PRA1:ADH1:PGK1:SAP6:ALS1:YHB1:SAP2	6096:6006:36178:32889:19538:43709:51701:30447:52155:1402:52391:42784:34605:6807:44413:15810:7160:15976:46210:36244:15886:44406:44182:7155:45916:71451:44409:15671:43689:34599:30163:9267:44011:52085:6616:71218:9636:6508:36170:9405:44407:6465:44257:30260:1900735:1902170:30448:44010:61621:6801:44416:52565:43710:7159:2253:71852:32119:55114:71216:98609:6094:31505:70458:6915:6457:36180:20012:44270:71432…
		32787	monocarboxylic acid metabolic process	31 out of 446 genes, 7.0%	147 out of 6473 background genes, 2.3%	1.26e-05	0	CTN1:ICL1:ADH2:OLE1:ENO1:ERG1:MLS1:SUR2:GPM1:CDC19:FOX2:GLX3:TDH3:TPI1:ERG251:FBA1:SCS7:PDC11:GRP2:SFC1:PFK1:DES1:PGK1:MAE1:PAD1:PFK2:CR_01910C_A:HXK2:FDH1:PGI1:GLK1	6096:6006:1410:32889:36178:9437:51701:6636:42760:30447:9102:6084:6002:48315:55085:6567:6116:15741:42183:6520:6559:70072:7035:6546:15810:51668:7160:15976:51453:36244:6090:15886:44406:19660:44409:6696:34599:9267:32445:46835:6675:1678:36171:70301:36170:6569:947:9405:30448:6635:61621:70887:51156:15744:19243:6013:6631:44416:71852:55114:71216:42149:9062:6094:45733:7163:36187:71472:34389:6066:6665:949:6…
		9166	nucleotide catabolic process	12 out of 446 genes, 2.7%	24 out of 6473 background genes, 0.4%	1.3e-05	0	ENO1:GPM1:CDC19:TDH3:TPI1:FBA1:PFK1:PGK1:PFK2:HXK2:PGI1:GLK1	6096:6006:32889:51701:30447:6002:48315:70072:7035:15810:7160:15976:51453:15886:44406:19660:44409:9267:32445:46835:1678:36170:30448:61621:51156:6013:44416:71852:55114:71216:6094:7163:6915:51211:46323:36180:6000:1902600:30388:1302:46015:72593
		31349	positive regulation of defense response	11 out of 446 genes, 2.5%	20 out of 6473 background genes, 0.3%	1.46e-05	0	ENO1:HSP70:CDC19:TDH3:TPI1:FBA1:ADH1:PGK1:SAP6:ALS1:SAP2	6096:6006:36178:32889:19538:43709:51701:30447:52391:34605:6807:15810:7160:15976:36244:15886:44406:44182:7155:44409:43689:30163:9267:44011:6616:9636:6508:36170:9405:44407:6465:44257:30260:1900735:30448:44010:61621:44416:43710:2253:71852:55114:71216:98609:6094:6915:6457:36180:44270:72593:6878
		44416	induction by symbiont of host defense response	11 out of 446 genes, 2.5%	20 out of 6473 background genes, 0.3%	1.46e-05	0	ENO1:HSP70:CDC19:TDH3:TPI1:FBA1:ADH1:PGK1:SAP6:ALS1:SAP2	6096:6006:36178:32889:19538:43709:51701:30447:52391:34605:6807:15810:7160:15976:36244:15886:44406:44182:7155:44409:43689:30163:9267:44011:6616:9636:6508:36170:9405:44407:6465:44257:30260:1900735:30448:44010:61621:44416:43710:2253:71852:55114:71216:98609:6094:6915:6457:36180:44270:72593:6878
		52251	induction by organism of defense response of other organism involved in symbiotic interaction	11 out of 446 genes, 2.5%	20 out of 6473 background genes, 0.3%	1.46e-05	0	ENO1:HSP70:CDC19:TDH3:TPI1:FBA1:ADH1:PGK1:SAP6:ALS1:SAP2	6096:6006:36178:32889:19538:43709:51701:30447:52391:34605:6807:15810:7160:15976:36244:15886:44406:44182:7155:44409:43689:30163:9267:44011:6616:9636:6508:36170:9405:44407:6465:44257:30260:1900735:30448:44010:61621:44416:43710:2253:71852:55114:71216:98609:6094:6915:6457:36180:44270:72593:6878
		52509	positive regulation by symbiont of host defense response	11 out of 446 genes, 2.5%	20 out of 6473 background genes, 0.3%	1.46e-05	0	ENO1:HSP70:CDC19:TDH3:TPI1:FBA1:ADH1:PGK1:SAP6:ALS1:SAP2	6096:6006:36178:32889:19538:43709:51701:30447:52391:34605:6807:15810:7160:15976:36244:15886:44406:44182:7155:44409:43689:30163:9267:44011:6616:9636:6508:36170:9405:44407:6465:44257:30260:1900735:30448:44010:61621:44416:43710:2253:71852:55114:71216:98609:6094:6915:6457:36180:44270:72593:6878
		52510	positive regulation by organism of defense response of other organism involved in symbiotic interaction	11 out of 446 genes, 2.5%	20 out of 6473 background genes, 0.3%	1.46e-05	0	ENO1:HSP70:CDC19:TDH3:TPI1:FBA1:ADH1:PGK1:SAP6:ALS1:SAP2	6096:6006:36178:32889:19538:43709:51701:30447:52391:34605:6807:15810:7160:15976:36244:15886:44406:44182:7155:44409:43689:30163:9267:44011:6616:9636:6508:36170:9405:44407:6465:44257:30260:1900735:30448:44010:61621:44416:43710:2253:71852:55114:71216:98609:6094:6915:6457:36180:44270:72593:6878
		46496	nicotinamide nucleotide metabolic process	18 out of 446 genes, 4.0%	56 out of 6473 background genes, 0.9%	1.67e-05	0	ADH2:ENO1:GPM1:CDC19:C2_08100W_A:BNA4:TDH3:POS5:TPI1:FBA1:PDC11:C5_00800C_A:PFK1:PGK1:PFK2:HXK2:PGI1:GLK1	6096:6006:32889:51701:30447:6002:48315:6567:6116:6559:70072:7035:15810:19441:7160:15976:51453:34354:6741:15886:44406:19660:44409:34599:9267:32445:46835:1678:36171:36170:6569:947:30448:61621:51156:6013:44416:19674:71852:55114:71216:6094:7163:304:949:6915:51211:46323:36180:6000:1902600:19655:2000377:43065:30388:1302:46015:6068:72593:43458
		46434	organophosphate catabolic process	15 out of 446 genes, 3.4%	39 out of 6473 background genes, 0.6%	1.67e-05	0	PLB5:ENO1:PLB4.5:GPM1:CDC19:TDH3:TPI1:FBA1:PFK1:PGK1:PLB1:PFK2:HXK2:PGI1:GLK1	6096:6006:32889:51701:30447:6002:48315:70072:7035:15810:7160:15976:51453:15886:44406:19660:44409:9267:6644:32445:46835:1678:36170:9405:30448:61621:51156:6013:44416:9395:71852:44001:55114:71216:6094:7163:6915:51211:46323:36180:6000:1902600:30388:1302:46015:72593
		44011	single-species biofilm formation on inanimate substrate	27 out of 446 genes, 6.1%	118 out of 6473 background genes, 1.8%	1.83e-05	0	HGC1:CSH1:IFD6:BRG1:GCA1:GCA2:TYE7:ROB1:WH11:EAP1:RHR2:TEC1:TRY4:PGA10:ECE1:HWP2:HWP1:CZF1:ADH1:ALS1:CST5:ADH5:AQY1:CRZ2:ALS3:HSP104:DEF1	10527:36178:19538:1900445:43709:51701:7329:1900443:45944:33215:71468:30447:45991:55085:43409:71280:70417:6338:34605:5982:6114:7160:1900189:321:1300:36166:36244:16052:44406:1900239:44182:34975:6071:7155:71470:1900461:44409:10811:6355:6351:42026:51085:43689:35617:7089:1897:9267:44011:79:1934:71218:16584:1900233:36170:6879:44407:9405:30260:1900735:30448:5975:44114:9372:2000220:6833:44416:43710:19002…
		51703	intraspecies interaction between organisms	27 out of 446 genes, 6.1%	118 out of 6473 background genes, 1.8%	1.83e-05	0	HGC1:CSH1:IFD6:BRG1:GCA1:GCA2:TYE7:ROB1:WH11:EAP1:RHR2:TEC1:TRY4:PGA10:ECE1:HWP2:HWP1:CZF1:ADH1:ALS1:CST5:ADH5:AQY1:CRZ2:ALS3:HSP104:DEF1	10527:36178:19538:1900445:43709:51701:7329:1900443:45944:33215:71468:30447:45991:55085:43409:71280:70417:6338:34605:5982:6114:7160:1900189:321:1300:36166:36244:16052:44406:1900239:44182:34975:6071:7155:71470:1900461:44409:10811:6355:6351:42026:51085:43689:35617:7089:1897:9267:44011:79:1934:71218:16584:1900233:36170:6879:44407:9405:30260:1900735:30448:5975:44114:9372:2000220:6833:44416:43710:19002…
		19319	hexose biosynthetic process	8 out of 446 genes, 1.8%	10 out of 6473 background genes, 0.2%	1.98e-05	0	ENO1:GPM1:FBP1:FBA1:PGK1:PCK1:MDH1:PGI1	6096:32889:51701:30447:48315:15810:15976:44409:30448:6099:44416:71852:71216:16558:42149:6094:7163:51211:36180:6108:72593
		46364	monosaccharide biosynthetic process	8 out of 446 genes, 1.8%	10 out of 6473 background genes, 0.2%	1.98e-05	0	ENO1:GPM1:FBP1:FBA1:PGK1:PCK1:MDH1:PGI1	6096:32889:51701:30447:48315:15810:15976:44409:30448:6099:44416:71852:71216:16558:42149:6094:7163:51211:36180:6108:72593
		72524	pyridine-containing compound metabolic process	19 out of 446 genes, 4.3%	63 out of 6473 background genes, 1.0%	2.16e-05	0	ADH2:ENO1:GPM1:CDC19:C2_08100W_A:BNA4:TDH3:POS5:TPI1:FBA1:PDC11:C5_00800C_A:PFK1:PGK1:PFK2:HXK2:PDX3:PGI1:GLK1	6096:6006:32889:51701:30447:6002:48315:6567:6116:8615:6559:70072:7035:15810:19441:7160:15976:51453:34354:6741:15886:44406:19660:44409:34599:9267:32445:46835:1678:36171:36170:6569:947:30448:61621:51156:6013:44416:19674:71852:55114:71216:6094:7163:304:949:6915:51211:46323:36180:6000:1902600:19655:2000377:43065:30388:1302:46015:6068:72593:43458
		19362	pyridine nucleotide metabolic process	18 out of 446 genes, 4.0%	57 out of 6473 background genes, 0.9%	2.29e-05	0	ADH2:ENO1:GPM1:CDC19:C2_08100W_A:BNA4:TDH3:POS5:TPI1:FBA1:PDC11:C5_00800C_A:PFK1:PGK1:PFK2:HXK2:PGI1:GLK1	6096:6006:32889:51701:30447:6002:48315:6567:6116:6559:70072:7035:15810:19441:7160:15976:51453:34354:6741:15886:44406:19660:44409:34599:9267:32445:46835:1678:36171:36170:6569:947:30448:61621:51156:6013:44416:19674:71852:55114:71216:6094:7163:304:949:6915:51211:46323:36180:6000:1902600:19655:2000377:43065:30388:1302:46015:6068:72593:43458
		1901292	nucleoside phosphate catabolic process	12 out of 446 genes, 2.7%	26 out of 6473 background genes, 0.4%	4.1e-05	0	ENO1:GPM1:CDC19:TDH3:TPI1:FBA1:PFK1:PGK1:PFK2:HXK2:PGI1:GLK1	6096:6006:32889:51701:30447:6002:48315:70072:7035:15810:7160:15976:51453:15886:44406:19660:44409:9267:32445:46835:1678:36170:30448:61621:51156:6013:44416:71852:55114:71216:6094:7163:6915:51211:46323:36180:6000:1902600:30388:1302:46015:72593
		90605	submerged biofilm formation	28 out of 446 genes, 6.3%	133 out of 6473 background genes, 2.1%	6.84e-05	0	HGC1:CSH1:IFD6:BRG1:GCA1:GCA2:TYE7:ROB1:WH11:EAP1:RHR2:MNT2:TEC1:TRY4:PGA10:ECE1:HWP2:HWP1:CZF1:ADH1:ALS1:CST5:ADH5:AQY1:CRZ2:ALS3:HSP104:DEF1	10527:32:36178:19538:1900445:43709:51701:7329:1900443:45944:33215:71468:30447:45991:55085:43409:71280:70417:6338:6057:34605:5982:6114:7160:1900189:321:1300:36166:36244:16052:44406:1900239:44182:34975:6071:7155:71470:1900461:44409:10811:6355:6351:42026:51085:43689:35617:7089:1897:9267:44011:79:1934:71218:16584:1900233:36170:6879:44407:9405:30260:1900735:30448:5975:6491:44114:9372:2000220:6833:4441…
		44406	adhesion of symbiont to host	16 out of 446 genes, 3.6%	49 out of 6473 background genes, 0.8%	8.29e-05	0	HYR1:EAP1:SAP9:TEC1:TDH3:RFX2:HWP2:HWP1:PRA1:ADH1:SAP6:SAP5:ALS1:ALS4:ALS3:SAP2	6096:10527:6006:36178:19538:1900445:43709:51701:7329:45944:33215:30447:52155:1402:52391:42784:34605:6807:44413:7160:36244:1300:15886:44406:44182:7155:45916:1900461:6355:43689:34599:30163:44011:52085:6508:9405:44407:6465:44257:30260:1900735:30448:44010:2000220:44416:43710:7159:10768:2253:1900231:32119:55114:71216:98609:31505:43707:6915:44117:1900430:34644:36180:44270:43708:1900429:71432:36003:7124…
		44282	small molecule catabolic process	25 out of 446 genes, 5.6%	113 out of 6473 background genes, 1.7%	0.00012	0	CTN1:GAL1:GAL10:GAL7:ICL1:DUR1,2:ADH2:MLS1:GAD1:CDC19:GDH2:FOX2:GLX3:C3_06860C_A:TPI1:CAR2:AMS1:XKS1:SOU1:PDC11:C5_00800C_A:SFC1:PAD1:LAP3:FDH1	6096:9313:9437:19740:42760:30447:6084:55085:5998:6567:9272:6116:15741:43419:42183:6559:6546:6807:19441:15976:34354:44182:19309:42843:34599:9267:60257:42850:46835:36171:6508:36170:6569:947:9405:71469:6635:10121:61621:15744:19243:44416:19674:6591:55114:71216:9062:42149:45733:6066:19551:949:42125:19568:45333:36180:6538:15942:1900429:51188:19655:33499:19388:46677:15757:31669:6097:122:1403:6068:46281:…
		44262	cellular carbohydrate metabolic process	26 out of 446 genes, 5.8%	121 out of 6473 background genes, 1.9%	0.00013	0	PHR2:C1_01360C_A:GAL1:TPS2:ICL1:MLS1:GCA1:C1_14060W_A:C1_14190C_A:MNN24:MNN42:HSP21:ARA1:TPS3:RHR2:FOX2:MNN22:GDB1:C5_04940W_A:BMT4:GAC1:GPH1:CR_02800C_A:HXK2:HSP104:MAL2	6096:6006:19538:44262:42760:30447:6002:71467:5982:34605:1900180:6114:15976:1904541:16052:7094:44182:70413:34975:5977:32515:6071:70135:71470:44409:42026:51085:35617:71970:34599:9267:44011:46354:60257:6342:71218:32445:5980:46835:1678:36170:9405:70879:32516:6635:5987:51156:6013:5978:71216:1319:55114:51278:70370:9062:45733:51321:6873:31505:43335:19752:70414:46323:36180:36164:6000:35268:33499:19388:15…
		90609	single-species submerged biofilm formation	27 out of 446 genes, 6.1%	130 out of 6473 background genes, 2.0%	0.00015	0	HGC1:CSH1:IFD6:BRG1:GCA1:GCA2:TYE7:ROB1:WH11:EAP1:RHR2:TEC1:TRY4:PGA10:ECE1:HWP2:HWP1:CZF1:ADH1:ALS1:CST5:ADH5:AQY1:CRZ2:ALS3:HSP104:DEF1	10527:36178:19538:1900445:43709:51701:7329:1900443:45944:33215:71468:30447:45991:55085:43409:71280:70417:6338:34605:5982:6114:7160:1900189:321:1300:36166:36244:16052:44406:1900239:44182:34975:6071:7155:71470:1900461:44409:10811:6355:6351:42026:51085:43689:35617:7089:1897:9267:44011:79:1934:71218:16584:1900233:36170:6879:44407:9405:30260:1900735:30448:5975:44114:9372:2000220:6833:44416:43710:19002…
		9405	pathogenesis	42 out of 446 genes, 9.4%	265 out of 6473 background genes, 4.1%	0.00022	0	PHR2:TPS2:CSH1:ICL1:DUR1,2:BRG1:UME6:RBT4:OLE1:LIP2:TYE7:SOD5:HSP21:WH11:PST1:PST2:RHR2:IFF11:FOX2:MNT2:TEC1:SSN6:SLK19:RFX2:ECE1:HWP2:RBT1:GAT1:HMS1:SFL2:PLB1:SAP6:SAP5:MDR1:ALS1:CSP37:RFG1:CFL11:ALS3:YHB1:SAP2:HSP104	10527:32:1410:36178:19538:1900439:36278:1900445:43709:6636:19740:7329:42760:45944:33215:30447:45991:2000531:1402:6338:43419:6057:52391:2001020:71467:34605:6807:6114:1900436:35955:15976:7160:46210:45892:1300:36166:36244:44406:44182:70413:34975:6071:7155:1080:71470:1900461:44409:71451:15671:6355:6351:42026:51085:46618:43689:35617:71970:34599:1897:30163:9267:44011:60257:6342:71218:9636:16584:36171:1…
		6733	oxidoreduction coenzyme metabolic process	19 out of 446 genes, 4.3%	72 out of 6473 background genes, 1.1%	0.00023	0	ADH2:ENO1:GPM1:CDC19:C2_08100W_A:BNA4:TDH3:POS5:TPI1:FBA1:PDC11:C5_00800C_A:C5_01290C_A:PFK1:PGK1:PFK2:HXK2:PGI1:GLK1	6096:6006:32889:51701:30447:6002:48315:6567:6116:6559:70072:7035:15810:19441:7160:15976:51453:34354:6741:15886:44406:19660:44409:34599:9267:32445:46835:1678:36171:36170:6569:947:30448:61621:51156:6013:44416:19674:71852:55114:71216:6744:6094:7163:304:949:6915:51211:46323:36180:6000:1902600:19655:2000377:43065:30388:1302:46015:6068:72593:43458
		46365	monosaccharide catabolic process	9 out of 446 genes, 2.0%	16 out of 6473 background genes, 0.2%	0.00024	0	GAL1:GAL10:GAL7:CDC19:C3_06860C_A:TPI1:AMS1:XKS1:SOU1	6096:9313:30447:5998:9272:44182:19309:42843:34599:9267:60257:42850:46835:36170:61621:44416:55114:71216:42149:42125:19568:36180:1900429:33499:19388:15757:1403:52574:411
		44764	multi-organism cellular process	35 out of 446 genes, 7.8%	204 out of 6473 background genes, 3.2%	0.00034	0	HGC1:CSH1:MFALPHA:IFD6:BRG1:GCA1:GCA2:TYE7:HYR1:ROB1:C1_14060W_A:WH11:EAP1:RHR2:MNT2:TEC1:TRY4:PGA10:ECE1:HWP2:HWP1:FAV1:CZF1:ADH1:SAP6:SAP5:ALS1:CST5:ADH5:AQY1:QDR1:CRZ2:ALS3:HSP104:DEF1	10527:32:36178:19538:1900445:43709:51701:7329:1900443:45944:33215:71468:30447:45991:55085:42710:43409:71280:70417:6338:6057:753:52391:55088:30476:34605:742:5982:6807:44413:6114:751:7160:1900189:71444:1904541:321:1300:36166:36244:16052:44406:1900239:44182:34975:6071:7155:71470:1900461:44409:10811:6355:749:6351:42026:51085:31385:43689:35617:7089:1897:30163:9267:44011:79:1934:71218:16584:1900233:650…
		22610	biological adhesion	21 out of 446 genes, 4.7%	89 out of 6473 background genes, 1.4%	0.00042	0	CSH1:HYR1:EAP1:RHR2:MNT2:SAP9:TEC1:TDH3:RFX2:HWP2:HWP1:PRA1:C5_02110W_A:ADH1:SAP6:SAP5:ALS1:ALS4:ALS3:SAP2:DEF1	6096:10527:32:6006:36178:19538:1900445:43709:51701:7329:45944:33215:30447:52155:1402:6057:52391:42784:34605:6807:44413:6114:10972:7160:1900189:36244:1300:15886:44406:44182:6071:7155:45916:71470:1900461:44409:6355:43689:34599:30163:44011:52085:6508:44407:9405:6465:44257:30260:1900735:30448:44010:6491:44114:9372:2000220:44416:43710:7159:10768:2253:1900231:32119:55114:71216:1903614:98609:51834:31505…
		6754	ATP biosynthetic process	13 out of 446 genes, 2.9%	38 out of 6473 background genes, 0.6%	0.00076	0	ENO1:STF2:GPM1:CDC19:TDH3:TPI1:FBA1:PFK1:PGK1:PFK2:HXK2:PGI1:GLK1	6096:6006:32889:51701:30447:6002:48315:6754:70072:7035:15810:7160:15976:51453:15886:44406:19660:44409:9267:32445:46835:1678:36170:30448:61621:51156:6013:44416:71852:55114:71216:6094:7163:6915:51211:46323:36180:6000:1902600:30388:1302:46015:72593
		9145	purine nucleoside triphosphate biosynthetic process	13 out of 446 genes, 2.9%	39 out of 6473 background genes, 0.6%	0.00107	0	ENO1:STF2:GPM1:CDC19:TDH3:TPI1:FBA1:PFK1:PGK1:PFK2:HXK2:PGI1:GLK1	6096:6006:32889:51701:30447:6002:48315:6754:70072:7035:15810:7160:15976:51453:15886:44406:19660:44409:9267:32445:46835:1678:36170:30448:61621:51156:6013:44416:71852:55114:71216:6094:7163:6915:51211:46323:36180:6000:1902600:30388:1302:46015:72593
		9206	purine ribonucleoside triphosphate biosynthetic process	13 out of 446 genes, 2.9%	39 out of 6473 background genes, 0.6%	0.00107	0	ENO1:STF2:GPM1:CDC19:TDH3:TPI1:FBA1:PFK1:PGK1:PFK2:HXK2:PGI1:GLK1	6096:6006:32889:51701:30447:6002:48315:6754:70072:7035:15810:7160:15976:51453:15886:44406:19660:44409:9267:32445:46835:1678:36170:30448:61621:51156:6013:44416:71852:55114:71216:6094:7163:6915:51211:46323:36180:6000:1902600:30388:1302:46015:72593
		8643	carbohydrate transport	12 out of 446 genes, 2.7%	34 out of 6473 background genes, 0.5%	0.0014	0	HGT2:GAL1:HGT7:HGT8:HGT6:HGT19:MAL31:HGT12:HXT5:HXK2:GLK1:HGT16	6096:6006:36178:30447:6002:55085:15753:36244:19660:1990539:1904659:51594:8643:9267:32445:46835:1678:36170:51156:6013:71216:98708:46323:36180:6000:33499:8645:19388:15757:1302:46015:35690:411
		9201	ribonucleoside triphosphate biosynthetic process	13 out of 446 genes, 2.9%	40 out of 6473 background genes, 0.6%	0.00149	0	ENO1:STF2:GPM1:CDC19:TDH3:TPI1:FBA1:PFK1:PGK1:PFK2:HXK2:PGI1:GLK1	6096:6006:32889:51701:30447:6002:48315:6754:70072:7035:15810:7160:15976:51453:15886:44406:19660:44409:9267:32445:46835:1678:36170:30448:61621:51156:6013:44416:71852:55114:71216:6094:7163:6915:51211:46323:36180:6000:1902600:30388:1302:46015:72593
		15749	monosaccharide transmembrane transport	11 out of 446 genes, 2.5%	29 out of 6473 background genes, 0.4%	0.0017	0	HGT2:GAL1:HGT7:HGT8:HGT6:HGT19:HGT12:HXT5:HXK2:GLK1:HGT16	6096:6006:36178:30447:6002:15753:36244:19660:1990539:1904659:51594:8643:9267:32445:46835:1678:36170:51156:6013:71216:98708:46323:36180:6000:33499:8645:19388:15757:1302:46015:35690:411
		8645	hexose transmembrane transport	11 out of 446 genes, 2.5%	29 out of 6473 background genes, 0.4%	0.0017	0	HGT2:GAL1:HGT7:HGT8:HGT6:HGT19:HGT12:HXT5:HXK2:GLK1:HGT16	6096:6006:36178:30447:6002:15753:36244:19660:1990539:1904659:51594:8643:9267:32445:46835:1678:36170:51156:6013:71216:98708:46323:36180:6000:33499:8645:19388:15757:1302:46015:35690:411
		72330	monocarboxylic acid biosynthetic process	18 out of 446 genes, 4.0%	74 out of 6473 background genes, 1.1%	0.00178	0	OLE1:ENO1:SUR2:GPM1:CDC19:TDH3:TPI1:ERG251:FBA1:SCS7:PFK1:DES1:PGK1:PFK2:CR_01910C_A:HXK2:PGI1:GLK1	6096:6006:1410:32889:36178:51701:6636:30447:9102:6002:48315:70072:7035:15810:7160:15976:51453:36244:15886:44406:19660:44409:9267:32445:46835:6675:1678:70301:36170:9405:30448:61621:51156:6013:44416:71852:55114:71216:42149:6094:7163:71472:34389:6665:6915:51211:30148:46323:36180:1:6000:46512:1902600:30388:7124:1302:46015:9408:72593:6633
		34219	carbohydrate transmembrane transport	11 out of 446 genes, 2.5%	30 out of 6473 background genes, 0.5%	0.00252	0	HGT2:GAL1:HGT7:HGT8:HGT6:HGT19:HGT12:HXT5:HXK2:GLK1:HGT16	6096:6006:36178:30447:6002:15753:36244:19660:1990539:1904659:51594:8643:9267:32445:46835:1678:36170:51156:6013:71216:98708:46323:36180:6000:33499:8645:19388:15757:1302:46015:35690:411
		9607	response to biotic stimulus	43 out of 446 genes, 9.6%	302 out of 6473 background genes, 4.7%	0.00315	0	HGC1:SHA3:BRG1:UME6:OLE1:ENO1:ERG1:HYR1:HSP70:ROB1:SOD5:CDC19:C2_05770W_A:DDR48:BNA4:MNT2:FCY2:SAP9:CTN3:RAS2:TEC1:FCR1:TDH3:TPI1:FBA1:CZF1:PRA1:C5_02380W_A:SFL2:ADH1:C5_05510C_A:CPH2:PGK1:SAP6:ALS1:HGT12:ECM4:RFG1:YHB1:SAP2:SSU1:RTA4:MAL2	6096:10527:32:6006:1410:32889:36178:19538:1900439:9437:1900445:43709:51701:6636:7329:1900443:45944:30447:6084:6281:55085:15753:52155:316:71280:1402:6338:6057:52391:6468:42784:15031:34605:8152:6807:44413:15810:51668:1900436:10827:7160:15976:46210:45892:1900189:34354:321:36166:1300:36244:6749:15886:44406:1900239:44182:33554:7155:45916:71470:1900461:71451:44409:1904659:6696:15671:10811:6355:6351:515…
		6091	generation of precursor metabolites and energy	25 out of 446 genes, 5.6%	133 out of 6473 background genes, 2.1%	0.00324	0	C1_01360C_A:CTN1:ADH2:ENO1:AOX2:AOX1:MRF1:C1_14190C_A:GPM1:CDC19:UCF1:TDH3:TPI1:FBA1:GDB1:PDC11:PFK1:PGK1:GAC1:GPH1:PFK2:MDH1:HXK2:PGI1:GLK1	6096:6006:32889:9437:51701:30447:6084:6002:48315:6567:6116:6559:70072:7035:1900180:15810:7160:15976:51453:15886:44406:19660:7094:5977:32515:6112:44409:9267:32445:5980:46835:1678:36170:6569:947:9060:30448:32516:61621:51156:6099:6013:44416:5978:71852:55114:71216:16558:6094:45733:7163:51321:6873:6066:949:6915:51211:10230:45333:46323:36180:6000:1902600:19655:30388:1302:46015:6068:9408:6108:72593:4345…
		9605	response to external stimulus	48 out of 446 genes, 10.8%	354 out of 6473 background genes, 5.5%	0.00335	0	SHA3:GAL1:GAL10:TPS2:BRG1:UME6:OLE1:ENO1:ERG1:TYE7:HYR1:HSP70:SOD5:CDC19:C2_08100W_A:DDR48:GAL4:BNA4:MNT2:GLX3:FCY2:SAP9:RAS2:FCR1:TDH3:TPI1:FBP1:MEP2:FBA1:GAT1:CZF1:PRA1:C5_02380W_A:ADH1:DES1:C5_05510C_A:PGK1:SAP6:ALS1:HGT12:ECM4:RFG1:YHB1:SAP2:SSU1:RTA4:PTP3:MAL2	6096:32:6006:1410:32889:36178:19538:36278:1900445:43709:51701:6636:19740:1900443:45944:30447:45991:6281:55085:15753:52155:316:9272:1402:6116:6057:52391:6468:42784:15031:34605:8152:6995:6807:44413:15810:51668:10972:1900436:10827:7160:15976:46210:45892:1900189:34354:36166:36244:6749:15886:44406:1900239:70413:44182:435:33554:7155:45916:1080:71470:71451:44409:1904659:6696:15671:10811:6355:6351:51594:…
		9142	nucleoside triphosphate biosynthetic process	13 out of 446 genes, 2.9%	43 out of 6473 background genes, 0.7%	0.00374	0	ENO1:STF2:GPM1:CDC19:TDH3:TPI1:FBA1:PFK1:PGK1:PFK2:HXK2:PGI1:GLK1	6096:6006:32889:51701:30447:6002:48315:6754:70072:7035:15810:7160:15976:51453:15886:44406:19660:44409:9267:32445:46835:1678:36170:30448:61621:51156:6013:44416:71852:55114:71216:6094:7163:6915:51211:46323:36180:6000:1902600:30388:1302:46015:72593
		19320	hexose catabolic process	7 out of 446 genes, 1.6%	12 out of 6473 background genes, 0.2%	0.00429	0	GAL1:GAL10:GAL7:CDC19:TPI1:AMS1:SOU1	6096:9313:30447:9272:44182:19309:34599:9267:60257:42850:46835:36170:61621:44416:55114:71216:42149:42125:36180:1900429:33499:19388:15757:1403:52574:411
		34404	nucleobase-containing small molecule biosynthetic process	12 out of 446 genes, 2.7%	38 out of 6473 background genes, 0.6%	0.00536	0	ENO1:GPM1:CDC19:TDH3:TPI1:FBA1:PFK1:PGK1:PFK2:HXK2:PGI1:GLK1	6096:6006:32889:51701:30447:6002:48315:70072:7035:15810:7160:15976:51453:15886:44406:19660:44409:9267:32445:46835:1678:36170:30448:61621:51156:6013:44416:71852:55114:71216:6094:7163:6915:51211:46323:36180:6000:1902600:30388:1302:46015:72593
		16051	carbohydrate biosynthetic process	17 out of 446 genes, 3.8%	72 out of 6473 background genes, 1.1%	0.00539	0	PHR2:C1_01360C_A:TPS2:ENO1:MNN24:GPM1:MNN42:TPS3:RHR2:FBP1:FBA1:MNN22:GDB1:PGK1:PCK1:MDH1:PGI1	6096:32889:51701:30447:48315:71467:34605:15810:6114:15976:70413:6071:71470:44409:71970:34599:9267:44011:46354:60257:6342:5980:36170:9405:30448:6099:44416:5978:71852:51278:71216:16558:42149:6094:7163:31505:51211:36180:36164:35268:5992:6108:72593
		1904659	glucose transmembrane transport	9 out of 446 genes, 2.0%	23 out of 6473 background genes, 0.4%	0.01153	0	HGT2:HGT7:HGT8:HGT6:HGT19:HGT12:HXK2:GLK1:HGT16	6096:6006:36178:30447:6002:15753:36244:19660:1990539:1904659:51594:8643:9267:32445:46835:1678:36170:51156:6013:71216:98708:46323:36180:6000:8645:1302:46015:35690
		6002	fructose 6-phosphate metabolic process	4 out of 446 genes, 0.9%	4 out of 6473 background genes, 0.1%	0.02323	0.0002	PFK1:PFK2:HXK2:GLK1	6096:6006:6002:70072:7035:51453:19660:32445:46835:1678:51156:6013:46323:6000:1902600:30388:1302:46015
		55085	transmembrane transport	47 out of 446 genes, 10.5%	378 out of 6473 background genes, 5.8%	0.0436	0.001	HGT2:GAL1:DUR3:HAK1:GAP4:CDR4:HSP70:HGT7:HGT8:HGT6:C2_07580W_A:SIT1:C2_09590C_A:HGT19:DAL4:FCY2:FUR4:DAL9:CDR11:GAP2:MEP2:AGP2:FBA1:JEN2:XUT1:ZRT1:SFC1:PFK1:MAL31:CTR1:CAN3:MDR1:HGT12:C7_01510W_A:PFK2:MDH1:OPT1:OPT4:AQY1:HXT5:CR_03580C_A:QDR1:HXK2:GLK1:HGT16:SSU1:CR_09700W_A	6096:6006:36178:98721:15720:51701:19740:15891:30447:97639:6002:55085:15753:42906:316:42710:1402:15741:55088:30476:70072:7035:9442:71805:15743:34605:6995:15810:15846:15976:51453:6825:36244:19660:1990539:97638:71470:1904659:46618:15805:51594:34599:15747:8643:9267:44011:30001:15848:6616:6857:1902269:32445:9636:3333:46835:1678:36170:9405:30260:8655:15840:35434:6813:15677:35672:51156:6099:15744:6833:6…
		98609	cell-cell adhesion	7 out of 446 genes, 1.6%	16 out of 6473 background genes, 0.2%	0.04865	0.001	EAP1:MNT2:HWP1:PRA1:ALS1:ALS4:ALS3	32:36178:43709:33215:30447:52155:6057:42784:7160:36244:44406:44182:7155:45916:43689:44011:52085:9405:44407:30260:1900735:30448:6491:44416:43710:7159:32119:98609:51834:31505:43707:44117:43708:6493:71502:6897:6878
		9127	purine nucleoside monophosphate biosynthetic process	13 out of 446 genes, 2.9%	54 out of 6473 background genes, 0.8%	0.05626	0.0009	ENO1:STF2:GPM1:CDC19:TDH3:TPI1:FBA1:PFK1:PGK1:PFK2:HXK2:PGI1:GLK1	6096:6006:32889:51701:30447:6002:48315:6754:70072:7035:15810:7160:15976:51453:15886:44406:19660:44409:9267:32445:46835:1678:36170:30448:61621:51156:6013:44416:71852:55114:71216:6094:7163:6915:51211:46323:36180:6000:1902600:30388:1302:46015:72593
		9168	purine ribonucleoside monophosphate biosynthetic process	13 out of 446 genes, 2.9%	54 out of 6473 background genes, 0.8%	0.05626	0.0009	ENO1:STF2:GPM1:CDC19:TDH3:TPI1:FBA1:PFK1:PGK1:PFK2:HXK2:PGI1:GLK1	6096:6006:32889:51701:30447:6002:48315:6754:70072:7035:15810:7160:15976:51453:15886:44406:19660:44409:9267:32445:46835:1678:36170:30448:61621:51156:6013:44416:71852:55114:71216:6094:7163:6915:51211:46323:36180:6000:1902600:30388:1302:46015:72593
		46034	ATP metabolic process	15 out of 446 genes, 3.4%	71 out of 6473 background genes, 1.1%	0.07812	0.0016	ADH2:ENO1:STF2:GPM1:CDC19:TDH3:TPI1:FBA1:PDC11:PFK1:PGK1:PFK2:HXK2:PGI1:GLK1	6096:6006:32889:51701:30447:6002:48315:6567:6754:6116:6559:70072:7035:15810:7160:15976:51453:15886:44406:19660:44409:9267:32445:46835:1678:36170:6569:947:30448:61621:51156:6013:44416:71852:55114:71216:6094:7163:949:6915:51211:46323:36180:6000:1902600:19655:30388:1302:46015:6068:72593:43458
		9205	purine ribonucleoside triphosphate metabolic process	15 out of 446 genes, 3.4%	72 out of 6473 background genes, 1.1%	0.09256	0.0016	ADH2:ENO1:STF2:GPM1:CDC19:TDH3:TPI1:FBA1:PDC11:PFK1:PGK1:PFK2:HXK2:PGI1:GLK1	6096:6006:32889:51701:30447:6002:48315:6567:6754:6116:6559:70072:7035:15810:7160:15976:51453:15886:44406:19660:44409:9267:32445:46835:1678:36170:6569:947:30448:61621:51156:6013:44416:71852:55114:71216:6094:7163:949:6915:51211:46323:36180:6000:1902600:19655:30388:1302:46015:6068:72593:43458
	function	GOID	GO_term	Cluster frequency	Background frequency	Corrected P-value	False discovery rate	Gene(s) annotated to the term	Directly Annotated GOID List
		16491	oxidoreductase activity	62 out of 446 genes, 13.9%	429 out of 6473 background genes, 6.6%	2.28e-06	0	CSH1:IFD6:IFE1:ADH2:OLE1:ERG1:AOX2:AOX1:C1_10840C_A:C1_11290W_A:C1_11530C_A:MRF1:SOD6:SOD5:C2_01540W_A:SUR2:AMO1:OSM1:PST1:RNR22:GDH2:C2_08100W_A:ARA1:PST2:IFR1:BNA4:FOX2:GTT12:HEM13:C3_06860C_A:TDH3:C4_00290C_A:ERG251:AHP1:C4_02660W_A:SCS7:SOU1:C5_00800C_A:C5_01290C_A:CFL4:CFL5:GRP2:ADH1:DES1:GPX2:C6_01420C_A:MAE1:C6_03880W_A:SOD3:C7_01170C_A:MDH1:ADH5:PDX3:FDH1:IFE2:CFL11:CR_07170W_A:FRE7:YHB1:…	170:3955:42284:19170:18456:51287:5506:4471:71949:8270:5507:4090:4768:4032:50625:4506:8692:45290:16491:32115:16747:8379:4364:97641:9916:30145:50840:16708:4784:5515:4109:4365:16655:48038:5496:3857:16966:4300:20037:293:4733:4022:50660:8131:16615:16616:50661:907:4352:3995:4470:43236:50085:9055:4833:8785:33754:4602:8941:104:8682:8144:19825:4502:3939:8823:16175:10181:80132:1968:50662:30060:8863:3723:51…
		19200	carbohydrate kinase activity	8 out of 446 genes, 1.8%	14 out of 6473 background genes, 0.2%	0.00026	0	GAL1:C4_02620C_A:XKS1:PFK1:PFK2:HXK2:GLK1:GLK4	4335:4396:4856:3872:8865:4340:5524:5536:19150:3729:5534:19158:70095
		51119	sugar transmembrane transporter activity	9 out of 446 genes, 2.0%	25 out of 6473 background genes, 0.4%	0.00646	0.0333	HGT2:HGT7:HGT8:HGT6:HGT19:MAL31:HGT12:HXT5:HGT16	51119:5355:15578:5353:15149
		15144	carbohydrate transmembrane transporter activity	9 out of 446 genes, 2.0%	26 out of 6473 background genes, 0.4%	0.00928	0.03	HGT2:HGT7:HGT8:HGT6:HGT19:MAL31:HGT12:HXT5:HGT16	51119:5355:15578:5353:15149
		16616	oxidoreductase activity, acting on the CH-OH group of donors, NAD or NADP as acceptor	15 out of 446 genes, 3.4%	69 out of 6473 background genes, 1.1%	0.01396	0.028	CSH1:IFD6:ADH2:ERG1:ARA1:FOX2:C3_06860C_A:SOU1:GRP2:ADH1:MAE1:MDH1:ADH5:FDH1:XYL2	19170:18456:51287:4471:8270:4090:4032:4506:8692:45290:16491:32115:16747:5515:3857:4300:50660:4022:16615:16616:4470:50085:8144:3939:50662:30060:8863
		16614	oxidoreductase activity, acting on CH-OH group of donors	15 out of 446 genes, 3.4%	73 out of 6473 background genes, 1.1%	0.02774	0.0267	CSH1:IFD6:ADH2:ERG1:ARA1:FOX2:C3_06860C_A:SOU1:GRP2:ADH1:MAE1:MDH1:ADH5:FDH1:XYL2	19170:18456:51287:4471:8270:4090:4032:4506:8692:45290:16491:32115:16747:5515:3857:4300:50660:4022:16615:16616:4470:50085:8144:3939:50662:30060:8863
		30984	kininogen binding	4 out of 446 genes, 0.9%	5 out of 6473 background genes, 0.1%	0.02787	0.0229	ENO1:HYR1:PRA1:ALS3	8270:287:3810:5178:5515:8237:50839:4634:70051:30985
		30985	high molecular weight kininogen binding	4 out of 446 genes, 0.9%	5 out of 6473 background genes, 0.1%	0.02787	0.02	ENO1:HYR1:PRA1:ALS3	8270:287:3810:5178:5515:8237:50839:4634:70051:30985
		5355	glucose transmembrane transporter activity	7 out of 446 genes, 1.6%	19 out of 6473 background genes, 0.3%	0.04534	0.0178	HGT2:HGT7:HGT8:HGT6:HGT19:HGT12:HGT16	51119:5355:15578:5353:15149
		15149	hexose transmembrane transporter activity	7 out of 446 genes, 1.6%	20 out of 6473 background genes, 0.3%	0.06565	0.016	HGT2:HGT7:HGT8:HGT6:HGT19:HGT12:HGT16	51119:5355:15578:5353:15149
		19203	carbohydrate phosphatase activity	4 out of 446 genes, 0.9%	6 out of 6473 background genes, 0.1%	0.07907	0.0218	TPS2:TPS3:FBP1:DOG1	30234:3850:4805:3825:42132
		50839	cell adhesion molecule binding	4 out of 446 genes, 0.9%	6 out of 6473 background genes, 0.1%	0.07907	0.02	EAP1:HWP1:PRA1:ALS3	8270:5178:5515:8237:50839:70051:30985
	component	GOID	GO_term	Cluster frequency	Background frequency	Corrected P-value	False discovery rate	Gene(s) annotated to the term	Directly Annotated GOID List
		30446	hyphal cell wall	34 out of 446 genes, 7.6%	69 out of 6473 background genes, 1.1%	8.58e-20	0	PHR2:CSH1:PLB5:ENO1:HYR1:HSP70:SOD5:GPM1:WH11:CDC19:PST2:DDR48:GLX3:TDH3:TPI1:FBA1:PGA62:AHP1:CRH11:ECE1:HWP2:RBT1:HWP1:PDC11:PRA1:HSP12:C5_02110W_A:ADH1:PGK1:ALS1:GPH1:CSP37:ALS3:XYL2	9986:46658:324:30134:9514:16021:5621:5886:35841:5811:30445:30446:31307:62040:5622:5737:131:5768:5829:5758:936:5739:35840:932:9277:16020:5634:15:5937:1411:9897:34399:10494:5576:45121
		30312	external encapsulating structure	45 out of 446 genes, 10.1%	164 out of 6473 background genes, 2.5%	2.44e-14	0	PHR2:C1_03510C_A:CSH1:PGA45:PLB5:ENO1:HYR1:HSP70:PGA52:SOD5:GPM1:WH11:CDC19:PST2:DDR48:EAP1:IFF11:GLX3:SAP9:HEM13:TDH3:TPI1:PGA10:FBA1:PGA62:AHP1:CRH11:ECE1:HWP2:RBT1:HWP1:IFF5:PDC11:PRA1:HSP12:C5_02110W_A:ADH1:PGK1:ALS1:ALS4:GPH1:CSP37:ALS3:PGA13:XYL2	9986:46658:324:30134:9514:16021:5621:5886:9279:35841:5811:30445:30446:31307:62040:5737:5622:5768:131:5829:5758:936:5739:35840:932:9277:16020:5634:15:1411:5937:9897:31225:10494:34399:5576:45121
		5618	cell wall	44 out of 446 genes, 9.9%	163 out of 6473 background genes, 2.5%	1.05e-13	0	PHR2:CSH1:PGA45:PLB5:ENO1:HYR1:HSP70:PGA52:SOD5:GPM1:WH11:CDC19:PST2:DDR48:EAP1:IFF11:GLX3:SAP9:HEM13:TDH3:TPI1:PGA10:FBA1:PGA62:AHP1:CRH11:ECE1:HWP2:RBT1:HWP1:IFF5:PDC11:PRA1:HSP12:C5_02110W_A:ADH1:PGK1:ALS1:ALS4:GPH1:CSP37:ALS3:PGA13:XYL2	9986:46658:324:30134:9514:16021:5621:5886:35841:5811:30445:30446:31307:62040:5737:5622:5768:131:5829:5758:936:5739:35840:932:9277:16020:5634:15:1411:5937:9897:31225:10494:34399:5576:45121
		9277	fungal-type cell wall	44 out of 446 genes, 9.9%	163 out of 6473 background genes, 2.5%	1.05e-13	0	PHR2:CSH1:PGA45:PLB5:ENO1:HYR1:HSP70:PGA52:SOD5:GPM1:WH11:CDC19:PST2:DDR48:EAP1:IFF11:GLX3:SAP9:HEM13:TDH3:TPI1:PGA10:FBA1:PGA62:AHP1:CRH11:ECE1:HWP2:RBT1:HWP1:IFF5:PDC11:PRA1:HSP12:C5_02110W_A:ADH1:PGK1:ALS1:ALS4:GPH1:CSP37:ALS3:PGA13:XYL2	9986:46658:324:30134:9514:16021:5621:5886:35841:5811:30445:30446:31307:62040:5737:5622:5768:131:5829:5758:936:5739:35840:932:9277:16020:5634:15:1411:5937:9897:31225:10494:34399:5576:45121
		9986	cell surface	49 out of 446 genes, 11.0%	203 out of 6473 background genes, 3.1%	2.93e-13	0	PHR2:CSH1:PGA45:RBT4:PLB5:ENO1:HYR1:HSP70:PGA52:SOD6:SOD5:PLB4.5:GPM1:HSP21:CDC19:SIT1:DDR48:EAP1:IFF11:PGA18:SAP9:HEM13:TDH3:TPI1:PGA10:PGA57:FBA1:PGA62:CRH11:PGA54:HWP2:RBT1:HWP1:IFF5:PDC11:PRA1:PGA58:ADH1:PGK1:PGA60:ALS1:IHD1:ALS4:GPH1:CSP37:PGA23:ALS3:HSP104:PGA13	9986:46658:324:30134:9514:16021:5621:5886:72380:35841:5811:30445:30446:31307:62040:5737:5622:131:5768:5829:5758:936:5739:35840:9277:16020:5634:15:1411:5937:9897:31225:34399:5576:45121
		5576	extracellular region	39 out of 446 genes, 8.7%	191 out of 6473 background genes, 3.0%	6.1e-08	0	C1_03510C_A:PGA45:RBT4:ADH2:ENO1:LIP2:GCA1:GCA2:HYR1:HSP70:SOD5:PLB4.5:GPM1:C2_07630C_A:IFF11:GLX3:HEM13:TDH3:TPI1:C4_01800W_A:CRH11:ECE1:RBT1:PDC11:PRA1:GRP2:ADH1:PGK1:DOG1:PLB1:SAP6:SAP5:ALS4:FDH1:PGI1:ALS3:SAP2:LIP7:MAL2	9986:46658:324:9514:16021:5886:9279:5811:30445:30446:62040:5737:5622:131:5829:5758:5739:932:9277:16020:5634:15:1411:9897:10494:5576
		30445	yeast-form cell wall	19 out of 446 genes, 4.3%	56 out of 6473 background genes, 0.9%	3.46e-07	0	PHR2:PGA45:ENO1:HSP70:WH11:CDC19:GLX3:HEM13:TDH3:AHP1:CRH11:PDC11:HSP12:C5_02110W_A:ADH1:PGK1:ALS1:ALS4:ALS3	9986:46658:324:30134:9514:5621:5886:35841:5811:30445:30446:62040:5737:5622:5768:131:5829:936:5739:35840:932:9277:16020:5634:15:9897:10494:34399:5576:45121
		71944	cell periphery	89 out of 446 genes, 20.0%	720 out of 6473 background genes, 11.1%	1.63e-06	0	PHR2:HSP30:HGT2:C1_03510C_A:CSH1:DUR3:PGA45:GAP4:CDR4:PLB5:ENO1:ERG1:AOX2:CRP1:GCA1:HYR1:HSP70:PGA52:SOD5:HGT7:HGT8:HGT6:GPM1:WH11:CDC19:PST1:SIT1:UCF1:PST2:DDR48:EAP1:HGT19:BNA4:FLO9:IFF11:C3_01540W_A:GLX3:DAL4:FUR4:SAP9:HEM13:PIN3:GAP2:TDH3:SLK19:TPI1:MEP2:PGA10:AGP2:ERG251:FBA1:PGA62:AHP1:C4_02720C_A:CRH11:ECE1:HWP2:RBT1:HWP1:JEN2:XUT1:IFF5:PDC11:PRA1:CFL4:CFL5:HSP12:C5_02110W_A:SFC1:ADH1:PGK1…	9986:5789:139:46658:324:30134:70867:9514:329:16021:5621:5886:5771:9279:5887:35841:5811:30445:30446:31307:62040:5737:5622:131:5768:5829:328:5758:936:48471:5783:5739:5794:32178:5938:30479:35840:932:33101:71944:44459:32126:9277:16020:5634:15:1411:5937:9897:31225:10494:34399:5576:31520:5741:45121
		31226	intrinsic component of plasma membrane	19 out of 446 genes, 4.3%	70 out of 6473 background genes, 1.1%	2.08e-05	0	PHR2:HGT2:HYR1:PGA52:HGT7:HGT8:HGT6:EAP1:HGT19:FLO9:SAP9:GAP2:SLK19:AGP2:CRH11:MDR1:HGT12:OPT1:HGT16	9986:5789:46658:324:30134:329:16021:5621:5886:5771:5887:35841:30445:30446:131:328:936:5794:32178:35840:32126:9277:16020:31225:34399:5576:31520:45121
		31012	extracellular matrix	19 out of 446 genes, 4.3%	74 out of 6473 background genes, 1.1%	5.44e-05	0	C1_03510C_A:ADH2:ENO1:HSP70:GPM1:C2_07630C_A:GLX3:HEM13:TDH3:TPI1:PDC11:GRP2:ADH1:PGK1:DOG1:SAP6:SAP5:FDH1:PGI1	9986:324:9514:16021:5886:9279:5811:30445:30446:62040:5737:5622:5829:5758:5739:932:9277:16020:5634:15:9897:10494:5576
		44421	extracellular region part	19 out of 446 genes, 4.3%	74 out of 6473 background genes, 1.1%	5.44e-05	0	C1_03510C_A:ADH2:ENO1:HSP70:GPM1:C2_07630C_A:GLX3:HEM13:TDH3:TPI1:PDC11:GRP2:ADH1:PGK1:DOG1:SAP6:SAP5:FDH1:PGI1	9986:324:9514:16021:5886:9279:5811:30445:30446:62040:5737:5622:5829:5758:5739:932:9277:16020:5634:15:9897:10494:5576
		62039	biofilm matrix	19 out of 446 genes, 4.3%	74 out of 6473 background genes, 1.1%	5.44e-05	0	C1_03510C_A:ADH2:ENO1:HSP70:GPM1:C2_07630C_A:GLX3:HEM13:TDH3:TPI1:PDC11:GRP2:ADH1:PGK1:DOG1:SAP6:SAP5:FDH1:PGI1	9986:324:9514:16021:5886:9279:5811:30445:30446:62040:5737:5622:5829:5758:5739:932:9277:16020:5634:15:9897:10494:5576
		62040	fungal biofilm matrix	19 out of 446 genes, 4.3%	74 out of 6473 background genes, 1.1%	5.44e-05	0	C1_03510C_A:ADH2:ENO1:HSP70:GPM1:C2_07630C_A:GLX3:HEM13:TDH3:TPI1:PDC11:GRP2:ADH1:PGK1:DOG1:SAP6:SAP5:FDH1:PGI1	9986:324:9514:16021:5886:9279:5811:30445:30446:62040:5737:5622:5829:5758:5739:932:9277:16020:5634:15:9897:10494:5576
		5886	plasma membrane	59 out of 446 genes, 13.2%	468 out of 6473 background genes, 7.2%	0.00038	0	PHR2:HSP30:HGT2:DUR3:GAP4:CDR4:ENO1:ERG1:AOX2:CRP1:GCA1:HYR1:HSP70:PGA52:HGT7:HGT8:HGT6:CDC19:PST1:SIT1:PST2:EAP1:HGT19:BNA4:FLO9:C3_01540W_A:DAL4:FUR4:SAP9:GAP2:TDH3:SLK19:MEP2:AGP2:ERG251:FBA1:C4_02720C_A:CRH11:JEN2:XUT1:PDC11:CFL4:CFL5:C5_02110W_A:SFC1:ADH1:PGK1:CTR1:MDR1:CST5:HGT12:FMP45:CSP37:OPT1:OPT4:AQY1:QDR1:HGT16:SSU1	9986:5789:139:46658:324:30134:70867:9514:329:16021:5621:5886:5771:5887:35841:5811:30445:30446:31307:62040:5737:5622:131:5768:5829:328:936:48471:5783:5739:5794:32178:5938:35840:33101:44459:32126:9277:16020:5634:15:9897:31225:34399:5576:31520:5741:45121
		44459	plasma membrane part	22 out of 446 genes, 4.9%	116 out of 6473 background genes, 1.8%	0.0016	0	PHR2:HGT2:HYR1:PGA52:HGT7:HGT8:HGT6:EAP1:HGT19:FLO9:SAP9:GAP2:SLK19:AGP2:CRH11:PGK1:MDR1:CST5:HGT12:FMP45:OPT1:HGT16	9986:5789:46658:324:30134:70867:329:16021:5621:5886:5771:5887:35841:30445:30446:62040:5737:5768:131:5829:328:936:48471:5739:5794:32178:5938:35840:33101:44459:32126:9277:16020:5634:9897:31225:34399:5576:31520:45121
		5887	integral component of plasma membrane	12 out of 446 genes, 2.7%	48 out of 6473 background genes, 0.7%	0.01073	0.0012	HGT2:HGT7:HGT8:HGT6:HGT19:GAP2:SLK19:AGP2:MDR1:HGT12:OPT1:HGT16	5789:324:30134:329:16021:5886:5771:5887:328:5794:32178:32126:16020:45121:31520
		46658	anchored component of plasma membrane	7 out of 446 genes, 1.6%	20 out of 6473 background genes, 0.3%	0.0379	0.0082	PHR2:HYR1:PGA52:EAP1:FLO9:SAP9:CRH11	9986:46658:30134:5621:5886:35841:30445:30446:131:936:35840:9277:31225:34399:5576:45121
		31225	anchored component of membrane	7 out of 446 genes, 1.6%	21 out of 6473 background genes, 0.3%	0.05352	0.0133	PHR2:HYR1:PGA52:EAP1:FLO9:SAP9:CRH11	9986:46658:30134:5621:5886:35841:30445:30446:131:936:35840:9277:31225:34399:5576:45121
SC5314 down	process	GOID	GO_term	Cluster frequency	Background frequency	Corrected P-value	False discovery rate	Gene(s) annotated to the term	Directly Annotated GOID List
		5975	carbohydrate metabolic process	59 out of 537 genes, 11.0%	207 out of 6473 background genes, 3.2%	3.97e-15	0	PHR2:C1_01360C_A:SCW4:EXG2:ICL1:ATC1:CPH1:ADH2:ENO1:MLS1:GCA1:GCA2:C1_14060W_A:C1_14190C_A:MNN24:GPM1:HSP21:CDC19:TPS3:RHR2:FOX2:C3_01820W_A:CHS4:GLG2:C3_06860C_A:TDH3:GCY1:TPI1:C4_01220C_A:FBA1:AMS1:C4_02620C_A:PHR1:MNN22:GDB1:PDC11:HEX1:PGA56:PFK1:C5_04940W_A:PGA4:PGK1:GAC1:GPH1:PFK2:PCK1:MDH1:NTH1:PHO112:CIT1:HXK2:CR_06030C_A:PGI1:GLK1:GLK4:HSP104:BGL22:INO1:MAL2	6021:6096:9313:6006:32889:19538:1900445:51701:44262:7329:42760:30447:6002:31589:48315:6567:9409:71361:6116:33518:6559:70072:7035:71467:34605:5982:1900180:15810:6046:6114:1900436:7160:15976:51453:6038:1904541:15886:1900428:16052:44406:19660:7094:44182:34975:5977:32515:6071:19309:71470:1900461:44409:6355:42026:51085:42843:5993:35617:71970:34599:9267:44011:8654:6342:46354:71218:32445:42850:5980:9651…
		44419	interspecies interaction between organisms	76 out of 537 genes, 14.2%	330 out of 6473 background genes, 5.1%	3.19e-14	0	PHR2:HGC1:MSB1:ICL1:BRG1:UME6:ATC1:RBT4:CPH1:OLE1:ENO1:CPP1:PLD1:TYE7:HYR1:SET3:SOD5:GPM1:HSP21:WH11:CDC19:PST1:YVC1:PHM7:PST2:EAP1:RAS1:RHR2:IFF11:FOX2:IRO1:ZCF1:SAP9:TEC1:FAS2:AHR1:AAF1:TDH3:SLK19:TPI1:CNH1:FBA1:RFX2:ECE1:HWP2:RBT1:HWP1:PHR1:CSR1:PRA1:CDC11:HEX1:SFL2:ADH1:HET1:FET34:PGK1:SUN41:PLB1:SAP6:SAP5:SHE3:MDR1:SAP4:ALS1:DAC1:NAG3:CSP37:RSR1:PHO112:SRR1:CFL11:ALS3:YHB1:HSP104:DEF1	1900535:6006:1410:32889:15749:7329:1900443:45944:6043:33215:921:30447:45991:31589:48315:46488:71701:42710:71361:1402:6882:75306:42784:51666:6807:34307:44413:15810:7121:6046:46210:6814:1900239:44182:34975:6033:6071:7155:71470:71451:15671:6351:42026:97623:35617:34599:7089:30163:52085:30001:60257:754:71257:7097:1901684:9651:70783:36376:160:6508:70301:6879:9405:71963:6012:1900735:1902170:7189:44010:7…
		51704	multi-organism process	98 out of 537 genes, 18.2%	539 out of 6473 background genes, 8.3%	1.12e-11	0	PHR2:HGC1:MSB1:MFALPHA:ICL1:BRG1:UME6:ATC1:RBT4:CPH1:PFY1:OLE1:ENO1:CPP1:GCA1:GCA2:C1_11250W_A:PLD1:TYE7:HYR1:C1_14060W_A:SET3:SOD5:GPM1:HSP21:WH11:CDC19:MKK2:PST1:YVC1:PHM7:PST2:EAP1:RAS1:RHR2:IFF11:FOX2:IRO1:STE50:ZCF1:SAP9:TEC1:FAS2:C3_04870W_A:TRY4:AHR1:AAF1:TDH3:SLK19:TPI1:CNH1:PGA10:FBA1:RFX2:ECE1:HWP2:RBT1:HWP1:PHR1:FAV1:CSR1:CZF1:PRA1:CDC11:MTLALPHA1:HEX1:SFL2:ADH1:CAG1:PGA4:HET1:FET34:PG…	1900535:6006:1905786:1410:32889:15749:7531:7329:1900443:45944:6043:33215:921:30447:45991:31589:48315:46488:71701:42710:71361:1402:6882:75306:55088:45461:42784:742:5982:51666:6807:34307:44413:15810:7121:6046:7232:46210:6814:71444:1904541:32220:16052:7019:1900239:44182:34975:6033:6071:7155:71470:71451:15671:6351:42026:97623:31385:35617:34599:7089:30163:52085:30001:60257:30242:754:110056:71257:7097:…
		6090	pyruvate metabolic process	17 out of 537 genes, 3.2%	29 out of 6473 background genes, 0.4%	9.02e-09	0	ADH2:ENO1:GPM1:CDC19:TDH3:TPI1:FBA1:PDC11:GRP2:PFK1:PGK1:MAE1:PFK2:HXK2:PGI1:GLK1:CDG1	6006:32889:30447:6002:48315:6567:6116:15810:6090:19660:19451:46835:1678:44416:6915:6000:19655:46015:6068:43458:6096:51701:6520:6559:70072:7035:7160:15976:51453:15886:44406:44409:9267:32445:36170:6569:947:30448:61621:51156:6013:71852:55114:71216:6094:7163:949:51211:46323:36180:1902600:30388:1302:9438:6108:72593
		9405	pathogenesis	57 out of 537 genes, 10.6%	265 out of 6473 background genes, 4.1%	9.53e-09	0	PHR2:ICL1:BRG1:UME6:ATC1:RBT4:CPH1:OLE1:CPP1:PLD1:TYE7:SET3:SOD5:HSP21:WH11:PST1:YVC1:PHM7:PST2:RAS1:RHR2:IFF11:FOX2:IRO1:TEC1:FAS2:AHR1:SLK19:CNH1:RFX2:ECE1:HWP2:RBT1:PHR1:CSR1:CDC11:HEX1:SFL2:HET1:FET34:SUN41:PLB1:SAP6:SAP5:MDR1:SAP4:ALS1:DAC1:NAG3:CSP37:RSR1:PHO112:SRR1:CFL11:ALS3:YHB1:HSP104	1900535:1410:15749:7329:1900443:45944:6043:33215:921:30447:45991:31589:48315:46488:71701:42710:71361:1402:6882:75306:51666:6807:44413:34307:7121:6046:46210:6814:1900239:44182:34975:6033:6071:7155:71470:71451:15671:6351:42026:97623:35617:34599:30163:30001:60257:754:71257:7097:1901684:9651:70783:36376:160:6508:70301:6879:9405:71963:6012:1900735:1902170:7189:44010:70887:2000220:6801:44416:15903:4371…
		16052	carbohydrate catabolic process	23 out of 537 genes, 4.3%	55 out of 6473 background genes, 0.8%	1.75e-08	0	ATC1:ENO1:GCA1:GPM1:CDC19:C3_06860C_A:TDH3:GCY1:TPI1:FBA1:AMS1:GDB1:PGA56:PFK1:C5_04940W_A:PGK1:GPH1:PFK2:NTH1:HXK2:PGI1:GLK1:MAL2	9313:6006:32889:30447:6002:48315:71361:5982:15810:16052:19660:19309:42843:34599:46835:1678:9405:5987:44416:5978:6915:30437:6000:1903134:46015:9408:6096:51701:70072:7035:7160:15976:51453:15886:44406:44409:5993:9267:44011:32445:42850:5980:36170:30448:61621:51156:6013:71852:55114:71216:6094:7163:51211:19568:46323:36180:1902600:30388:1302:71465:72593:35690:71497
		5996	monosaccharide metabolic process	20 out of 537 genes, 3.7%	43 out of 6473 background genes, 0.7%	3.61e-08	0	CPH1:ADH2:ENO1:GPM1:CDC19:C3_06860C_A:TDH3:GCY1:TPI1:FBA1:AMS1:C4_02620C_A:PDC11:PGA56:PGK1:PCK1:MDH1:HXK2:PGI1:GLK1	9313:6006:32889:7329:30447:6002:48315:6567:6116:15810:19660:44182:19309:42843:34599:70783:46835:1678:9405:6012:2000220:44416:1900231:1990277:6915:6000:70786:19655:1403:46015:6068:43458:6096:1900445:51701:6559:1900436:7160:15976:15886:1900428:44406:44409:1900461:6355:9267:44011:32445:42850:36170:6569:947:30448:61621:44114:51156:6099:6013:71852:55114:71216:16558:6094:7163:31505:949:51211:19568:1900…
		44403	symbiont process	36 out of 537 genes, 6.7%	130 out of 6473 background genes, 2.0%	5.13e-08	0	HGC1:MSB1:CPH1:ENO1:HYR1:SOD5:GPM1:CDC19:EAP1:RAS1:RHR2:ZCF1:SAP9:TEC1:AAF1:TDH3:TPI1:FBA1:RFX2:ECE1:HWP2:HWP1:PHR1:PRA1:ADH1:PGK1:SUN41:PLB1:SAP6:SAP5:SHE3:SAP4:ALS1:ALS3:YHB1:DEF1	6006:32889:7329:45944:33215:30447:31589:48315:1402:75306:42784:6807:34307:44413:15810:46210:44182:6071:7155:71470:71451:15671:34599:7089:30163:52085:9651:70783:6508:9405:71963:6012:1900735:1902170:7189:44010:9372:2000220:6801:44416:43710:7159:1900231:44001:1900433:1990277:750:70458:6915:36168:36164:44270:70786:43708:71432:2000377:43065:16485:122:71500:1403:6357:6878:7533:6096:10527:1900182:36178:…
		6006	glucose metabolic process	14 out of 537 genes, 2.6%	21 out of 6473 background genes, 0.3%	5.7e-08	0	ADH2:ENO1:GPM1:CDC19:TDH3:TPI1:FBA1:PDC11:PGK1:PCK1:MDH1:HXK2:PGI1:GLK1	6006:32889:30447:6002:48315:6567:6116:15810:19660:46835:1678:44416:6915:6000:19655:46015:6068:43458:6096:51701:6559:7160:15976:15886:44406:44409:9267:32445:36170:6569:947:30448:61621:51156:6099:6013:71852:55114:71216:16558:6094:7163:949:51211:46323:36180:1302:6108:72593
		46031	ADP metabolic process	14 out of 537 genes, 2.6%	22 out of 6473 background genes, 0.3%	1.45e-07	0	ADH2:ENO1:GPM1:CDC19:TDH3:TPI1:FBA1:PDC11:PFK1:PGK1:PFK2:HXK2:PGI1:GLK1	6006:32889:30447:6002:48315:6567:6116:15810:19660:46835:1678:44416:6915:6000:19655:46015:6068:43458:6096:51701:6559:70072:7035:7160:15976:51453:15886:44406:44409:9267:32445:36170:6569:947:30448:61621:51156:6013:71852:55114:71216:6094:7163:949:51211:46323:36180:1902600:30388:1302:72593
		51701	interaction with host	24 out of 537 genes, 4.5%	65 out of 6473 background genes, 1.0%	1.45e-07	0	CPH1:ENO1:HYR1:SOD5:GPM1:CDC19:RAS1:RHR2:SAP9:TDH3:TPI1:FBA1:ECE1:PHR1:PRA1:ADH1:PGK1:PLB1:SAP6:SHE3:SAP4:ALS1:ALS3:YHB1	6006:32889:7329:33215:30447:31589:48315:1402:75306:42784:6807:34307:44413:15810:46210:44182:6071:7155:71470:71451:15671:34599:30163:52085:9651:70783:6508:9405:71963:6012:1900735:1902170:7189:44010:2000220:6801:44416:43710:7159:1900231:44001:1900433:1990277:750:70458:6915:36168:36164:44270:70786:43708:71432:2000377:43065:16485:71500:1403:6878:7533:6096:1900182:36178:19538:1900439:1900445:97308:437…
		9135	purine nucleoside diphosphate metabolic process	14 out of 537 genes, 2.6%	23 out of 6473 background genes, 0.4%	3.42e-07	0	ADH2:ENO1:GPM1:CDC19:TDH3:TPI1:FBA1:PDC11:PFK1:PGK1:PFK2:HXK2:PGI1:GLK1	6006:32889:30447:6002:48315:6567:6116:15810:19660:46835:1678:44416:6915:6000:19655:46015:6068:43458:6096:51701:6559:70072:7035:7160:15976:51453:15886:44406:44409:9267:32445:36170:6569:947:30448:61621:51156:6013:71852:55114:71216:6094:7163:949:51211:46323:36180:1902600:30388:1302:72593
		9179	purine ribonucleoside diphosphate metabolic process	14 out of 537 genes, 2.6%	23 out of 6473 background genes, 0.4%	3.42e-07	0	ADH2:ENO1:GPM1:CDC19:TDH3:TPI1:FBA1:PDC11:PFK1:PGK1:PFK2:HXK2:PGI1:GLK1	6006:32889:30447:6002:48315:6567:6116:15810:19660:46835:1678:44416:6915:6000:19655:46015:6068:43458:6096:51701:6559:70072:7035:7160:15976:51453:15886:44406:44409:9267:32445:36170:6569:947:30448:61621:51156:6013:71852:55114:71216:6094:7163:949:51211:46323:36180:1902600:30388:1302:72593
		42866	pyruvate biosynthetic process	12 out of 537 genes, 2.2%	17 out of 6473 background genes, 0.3%	5.4e-07	0	ENO1:GPM1:CDC19:TDH3:TPI1:FBA1:PFK1:PGK1:PFK2:HXK2:PGI1:GLK1	6006:32889:30447:6002:48315:15810:19660:46835:1678:44416:6915:6000:46015:6096:51701:70072:7035:7160:15976:51453:15886:44406:44409:9267:32445:36170:30448:61621:51156:6013:71852:55114:71216:6094:7163:51211:46323:36180:1902600:30388:1302:72593
		6096	glycolytic process	12 out of 537 genes, 2.2%	17 out of 6473 background genes, 0.3%	5.4e-07	0	ENO1:GPM1:CDC19:TDH3:TPI1:FBA1:PFK1:PGK1:PFK2:HXK2:PGI1:GLK1	6006:32889:30447:6002:48315:15810:19660:46835:1678:44416:6915:6000:46015:6096:51701:70072:7035:7160:15976:51453:15886:44406:44409:9267:32445:36170:30448:61621:51156:6013:71852:55114:71216:6094:7163:51211:46323:36180:1902600:30388:1302:72593
		6757	ATP generation from ADP	12 out of 537 genes, 2.2%	17 out of 6473 background genes, 0.3%	5.4e-07	0	ENO1:GPM1:CDC19:TDH3:TPI1:FBA1:PFK1:PGK1:PFK2:HXK2:PGI1:GLK1	6006:32889:30447:6002:48315:15810:19660:46835:1678:44416:6915:6000:46015:6096:51701:70072:7035:7160:15976:51453:15886:44406:44409:9267:32445:36170:30448:61621:51156:6013:71852:55114:71216:6094:7163:51211:46323:36180:1902600:30388:1302:72593
		32787	monocarboxylic acid metabolic process	37 out of 537 genes, 6.9%	147 out of 6473 background genes, 2.3%	5.58e-07	0	EHT1:ICL1:ADH2:OLE1:ENO1:ERG1:MLS1:SUR2:GPM1:CDC19:ZCF10:ACS1:FOX2:PXP2:GLX3:FAS2:TDH3:TPI1:ERG251:FBA1:SCS7:PDC11:GRP2:SFC1:PFK1:CAG1:DES1:PGK1:MAE1:PFK2:CR_01910C_A:CR_01920W_A:HXK2:FDH1:PGI1:GLK1:CDG1	1900535:6006:1410:32889:51792:45944:30447:6002:71701:48315:55085:6567:6116:75306:45461:742:6546:15810:6090:19660:6351:34599:754:19451:46835:1678:70301:9405:7189:743:70887:19243:6631:44416:45761:42149:9062:36187:71472:10913:6970:6665:750:6915:6085:30437:30148:7186:1:15942:6000:19655:1900198:6097:46015:6068:9408:43458:6096:36178:1900445:51701:6636:42760:48017:9102:9268:15741:40009:753:42183:6520:65…
		44764	multi-organism cellular process	45 out of 537 genes, 8.4%	204 out of 6473 background genes, 3.2%	7.58e-07	0	HGC1:MFALPHA:BRG1:CPH1:PFY1:GCA1:GCA2:C1_11250W_A:PLD1:TYE7:HYR1:C1_14060W_A:WH11:YVC1:EAP1:RAS1:RHR2:TEC1:FAS2:TRY4:AHR1:PGA10:ECE1:HWP2:HWP1:PHR1:FAV1:CSR1:CZF1:MTLALPHA1:ADH1:CAG1:SUN41:SAP6:SAP5:SHE3:ALS1:ADH5:RSR1:QDR1:CEK2:ALS3:HSP104:TPM2:DEF1	1900535:7531:7329:1900443:45944:33215:30447:45991:31589:71701:48315:46488:42710:6882:75306:55088:45461:742:5982:51666:6807:34307:44413:7121:71444:1904541:32220:16052:7019:1900239:44182:34975:6071:7155:71470:6351:42026:31385:35617:34599:7089:30163:754:110056:71257:9651:70783:1904623:6508:90338:6879:9405:71963:6012:1900735:70879:7189:743:34316:44010:31578:70887:9372:2000220:6801:44416:51315:43710:1…
		9166	nucleotide catabolic process	14 out of 537 genes, 2.6%	24 out of 6473 background genes, 0.4%	7.6e-07	0	ENO1:GPM1:CDC19:TDH3:TPI1:FBA1:PFK1:PGK1:HPD1:PFK2:CIT1:HXK2:PGI1:GLK1	6006:32889:30447:6002:48315:15810:19660:6098:46835:1678:44416:46356:6915:6000:46015:6096:51701:44262:70072:7035:7160:15976:51453:15886:44406:44409:9267:32445:36170:30448:61621:51156:6099:6013:71852:55114:71216:1902859:6094:7163:51211:46323:36180:1902600:30388:1302:72593
		9132	nucleoside diphosphate metabolic process	15 out of 537 genes, 2.8%	28 out of 6473 background genes, 0.4%	9.26e-07	0	ADH2:ENO1:GPM1:CDC19:RNR22:TDH3:TPI1:FBA1:PDC11:PFK1:PGK1:PFK2:HXK2:PGI1:GLK1	6006:32889:30447:6002:48315:6567:9186:6116:15810:19660:46835:1678:44416:6915:6000:19655:46015:6068:43458:6096:51701:6559:70072:7035:7160:15976:51453:15886:44406:44409:9267:32445:36170:6569:947:30448:61621:51156:6013:71852:55114:71216:6094:7163:949:51211:46323:36180:1902600:30388:1302:72593
		19318	hexose metabolic process	17 out of 537 genes, 3.2%	37 out of 6473 background genes, 0.6%	1.47e-06	0	CPH1:ADH2:ENO1:GPM1:CDC19:TDH3:TPI1:FBA1:AMS1:PDC11:PGA56:PGK1:PCK1:MDH1:HXK2:PGI1:GLK1	9313:6006:32889:7329:30447:6002:48315:6567:6116:15810:19660:44182:19309:70783:46835:1678:9405:6012:2000220:44416:1900231:1990277:6915:6000:70786:19655:1403:46015:6068:43458:6096:1900445:51701:6559:1900436:7160:15976:15886:1900428:44406:44409:1900461:6355:9267:44011:32445:42850:36170:6569:947:30448:61621:44114:51156:6099:6013:71852:55114:71216:16558:6094:7163:31505:949:51211:1900430:46323:36180:20…
		9185	ribonucleoside diphosphate metabolic process	14 out of 537 genes, 2.6%	25 out of 6473 background genes, 0.4%	1.59e-06	0	ADH2:ENO1:GPM1:CDC19:TDH3:TPI1:FBA1:PDC11:PFK1:PGK1:PFK2:HXK2:PGI1:GLK1	6006:32889:30447:6002:48315:6567:6116:15810:19660:46835:1678:44416:6915:6000:19655:46015:6068:43458:6096:51701:6559:70072:7035:7160:15976:51453:15886:44406:44409:9267:32445:36170:6569:947:30448:61621:51156:6013:71852:55114:71216:6094:7163:949:51211:46323:36180:1902600:30388:1302:72593
		46939	nucleotide phosphorylation	13 out of 537 genes, 2.4%	22 out of 6473 background genes, 0.3%	2.57e-06	0	ENO1:GPM1:CDC19:TDH3:TPI1:FBA1:PFK1:PGK1:C7_00060C_A:PFK2:HXK2:PGI1:GLK1	6006:32889:30447:6002:48315:15810:19660:46835:1678:44416:6915:6000:46015:6096:51701:70072:7035:7160:15976:51453:15886:44406:44409:46939:9267:32445:36170:30448:61621:9117:51156:6013:71852:55114:71216:6094:7163:51211:46323:36180:1902600:30388:1302:72593
		1901292	nucleoside phosphate catabolic process	14 out of 537 genes, 2.6%	26 out of 6473 background genes, 0.4%	3.2e-06	0	ENO1:GPM1:CDC19:TDH3:TPI1:FBA1:PFK1:PGK1:HPD1:PFK2:CIT1:HXK2:PGI1:GLK1	6006:32889:30447:6002:48315:15810:19660:6098:46835:1678:44416:46356:6915:6000:46015:6096:51701:44262:70072:7035:7160:15976:51453:15886:44406:44409:9267:32445:36170:30448:61621:51156:6099:6013:71852:55114:71216:1902859:6094:7163:51211:46323:36180:1902600:30388:1302:72593
		6165	nucleoside diphosphate phosphorylation	12 out of 537 genes, 2.2%	19 out of 6473 background genes, 0.3%	3.76e-06	0	ENO1:GPM1:CDC19:TDH3:TPI1:FBA1:PFK1:PGK1:PFK2:HXK2:PGI1:GLK1	6006:32889:30447:6002:48315:15810:19660:46835:1678:44416:6915:6000:46015:6096:51701:70072:7035:7160:15976:51453:15886:44406:44409:9267:32445:36170:30448:61621:51156:6013:71852:55114:71216:6094:7163:51211:46323:36180:1902600:30388:1302:72593
		46434	organophosphate catabolic process	17 out of 537 genes, 3.2%	39 out of 6473 background genes, 0.6%	4.02e-06	0	PLB5:ENO1:GPM1:CDC19:TDH3:TPI1:FBA1:PFK1:PGK1:PLB1:HPD1:PFK2:PHO112:CIT1:HXK2:PGI1:GLK1	6006:32889:30447:6002:48315:15810:19660:6098:46835:1678:9405:44416:46356:44001:6915:6000:46015:6096:51701:44262:33518:70072:7035:7160:15976:51453:15886:44406:44409:9267:6644:32445:36170:30448:61621:51156:6099:6013:9395:71852:55114:71216:1902859:6094:7163:51211:46323:36180:1902600:30388:1302:72593:16036
		44406	adhesion of symbiont to host	19 out of 537 genes, 3.5%	49 out of 6473 background genes, 0.8%	5.09e-06	0	MSB1:HYR1:EAP1:SAP9:TEC1:AAF1:TDH3:RFX2:HWP2:HWP1:PHR1:PRA1:ADH1:SUN41:SAP6:SAP5:SAP4:ALS1:ALS3	6006:7329:45944:33215:30447:31589:1402:42784:6807:44413:44182:7155:34599:30163:52085:9651:6508:9405:1900735:44010:2000220:44416:43710:7159:1900231:6915:44270:43708:71432:16485:122:1403:6357:6878:6096:10527:36178:19538:1900445:43709:51701:52155:52391:71467:34605:30010:7160:36244:1300:15886:44406:45916:44409:1900461:6355:43689:44011:44407:6465:30260:920:30448:5975:44114:10768:2253:32119:55114:71216…
		52200	response to host defenses	17 out of 537 genes, 3.2%	43 out of 6473 background genes, 0.7%	2.42e-05	0	CPH1:ENO1:HYR1:SOD5:CDC19:RAS1:SAP9:TDH3:TPI1:FBA1:PRA1:ADH1:PGK1:SAP6:SAP4:ALS1:YHB1	6006:32889:7329:30447:48315:1402:75306:42784:6807:34307:44413:15810:46210:44182:7155:71451:15671:34599:30163:52085:70783:6508:9405:71963:6012:1900735:1902170:7189:44010:2000220:6801:44416:43710:7159:1900231:1900433:1990277:750:70458:6915:36168:36164:44270:70786:71432:2000377:43065:16485:71500:1403:6878:6096:1900182:36178:19538:1900439:1900445:51701:97308:43709:45762:52155:97271:753:52391:34605:71…
		75136	response to host	17 out of 537 genes, 3.2%	43 out of 6473 background genes, 0.7%	2.42e-05	0	CPH1:ENO1:HYR1:SOD5:CDC19:RAS1:SAP9:TDH3:TPI1:FBA1:PRA1:ADH1:PGK1:SAP6:SAP4:ALS1:YHB1	6006:32889:7329:30447:48315:1402:75306:42784:6807:34307:44413:15810:46210:44182:7155:71451:15671:34599:30163:52085:70783:6508:9405:71963:6012:1900735:1902170:7189:44010:2000220:6801:44416:43710:7159:1900231:1900433:1990277:750:70458:6915:36168:36164:44270:70786:71432:2000377:43065:16485:71500:1403:6878:6096:1900182:36178:19538:1900439:1900445:51701:97308:43709:45762:52155:97271:753:52391:34605:71…
		42710	biofilm formation	33 out of 537 genes, 6.1%	145 out of 6473 background genes, 2.2%	7.42e-05	0	HGC1:BRG1:CPH1:GCA1:GCA2:TYE7:HYR1:WH11:YVC1:EAP1:RAS1:RHR2:TEC1:FAS2:TRY4:AHR1:PGA10:ECE1:HWP2:HWP1:PHR1:CSR1:CZF1:ADH1:SUN41:SAP6:SAP5:ALS1:ADH5:QDR1:ALS3:HSP104:DEF1	1900535:7329:1900443:45944:33215:30447:45991:31589:48315:42710:6882:75306:55088:5982:6807:34307:44413:16052:1900239:44182:34975:6071:7155:71470:6351:42026:35617:34599:7089:30163:9651:70783:6508:6879:9405:71963:6012:1900735:7189:44010:9372:2000220:6801:44416:43710:1900231:1900433:1990277:1319:42149:6855:71579:6950:750:70414:36168:36164:44270:70786:43708:2000377:45821:43065:1403:6357:6878:71456:105…
		43207	response to external biotic stimulus	17 out of 537 genes, 3.2%	46 out of 6473 background genes, 0.7%	7.95e-05	0	CPH1:ENO1:HYR1:SOD5:CDC19:RAS1:SAP9:TDH3:TPI1:FBA1:PRA1:ADH1:PGK1:SAP6:SAP4:ALS1:YHB1	6006:32889:7329:30447:48315:1402:75306:42784:6807:34307:44413:15810:46210:44182:7155:71451:15671:34599:30163:52085:70783:6508:9405:71963:6012:1900735:1902170:7189:44010:2000220:6801:44416:43710:7159:1900231:1900433:1990277:750:70458:6915:36168:36164:44270:70786:71432:2000377:43065:16485:71500:1403:6878:6096:1900182:36178:19538:1900439:1900445:51701:97308:43709:45762:52155:97271:753:52391:34605:71…
		51707	response to other organism	17 out of 537 genes, 3.2%	46 out of 6473 background genes, 0.7%	7.95e-05	0	CPH1:ENO1:HYR1:SOD5:CDC19:RAS1:SAP9:TDH3:TPI1:FBA1:PRA1:ADH1:PGK1:SAP6:SAP4:ALS1:YHB1	6006:32889:7329:30447:48315:1402:75306:42784:6807:34307:44413:15810:46210:44182:7155:71451:15671:34599:30163:52085:70783:6508:9405:71963:6012:1900735:1902170:7189:44010:2000220:6801:44416:43710:7159:1900231:1900433:1990277:750:70458:6915:36168:36164:44270:70786:71432:2000377:43065:16485:71500:1403:6878:6096:1900182:36178:19538:1900439:1900445:51701:97308:43709:45762:52155:97271:753:52391:34605:71…
		52173	response to defenses of other organism involved in symbiotic interaction	17 out of 537 genes, 3.2%	46 out of 6473 background genes, 0.7%	7.95e-05	0	CPH1:ENO1:HYR1:SOD5:CDC19:RAS1:SAP9:TDH3:TPI1:FBA1:PRA1:ADH1:PGK1:SAP6:SAP4:ALS1:YHB1	6006:32889:7329:30447:48315:1402:75306:42784:6807:34307:44413:15810:46210:44182:7155:71451:15671:34599:30163:52085:70783:6508:9405:71963:6012:1900735:1902170:7189:44010:2000220:6801:44416:43710:7159:1900231:1900433:1990277:750:70458:6915:36168:36164:44270:70786:71432:2000377:43065:16485:71500:1403:6878:6096:1900182:36178:19538:1900439:1900445:51701:97308:43709:45762:52155:97271:753:52391:34605:71…
		72330	monocarboxylic acid biosynthetic process	22 out of 537 genes, 4.1%	74 out of 6473 background genes, 1.1%	8.79e-05	0	EHT1:OLE1:ENO1:SUR2:GPM1:CDC19:FAS2:TDH3:TPI1:ERG251:FBA1:SCS7:PFK1:CAG1:DES1:PGK1:PFK2:CR_01910C_A:CR_01920W_A:HXK2:PGI1:GLK1	1900535:6006:1410:32889:51792:30447:6002:71701:48315:75306:45461:742:15810:19660:754:46835:1678:70301:9405:7189:743:44416:45761:42149:71472:10913:6970:6665:750:6915:30437:30148:7186:1:6000:1900198:46015:9408:6096:36178:51701:6636:48017:9102:9268:40009:753:70072:7035:7160:15976:51453:36244:15886:44406:44409:51793:9267:44011:32445:6675:36170:30448:61621:51156:6013:71852:55114:71216:6094:7163:34389:…
		55114	oxidation-reduction process	65 out of 537 genes, 12.1%	403 out of 6473 background genes, 6.2%	9.85e-05	0	C1_01360C_A:ADH2:OLE1:ERG1:C1_10840C_A:C1_11530C_A:C1_11770C_A:C1_14190C_A:C1_14430C_A:C2_00110W_A:SOD6:SOD5:SUR2:DLD1:CDC19:OSM1:RNR22:C2_08100W_A:UCF1:C2_09860C_A:ACS1:FOX2:PXP2:HEM13:GLG2:C3_06860C_A:TDH3:C3_07330W_A:GCY1:TPI1:C4_00290C_A:ERG251:SCS7:ALD6:GDB1:PDC11:C5_01290C_A:ADH1:DES1:FET34:GPX2:GPX1:MAE1:HPD1:C6_04410C_A:SOD3:GAC1:GPH1:C7_01170C_A:C7_04310C_A:NAD3:MDH1:ADH5:CIT1:PDX3:FDH1:…	6006:1410:33215:30447:6002:6567:9186:6116:8615:6546:1900180:45329:46210:6090:19660:44182:6112:71451:15671:42843:34599:6098:19451:1901684:1678:70301:9405:1902170:32516:70887:6801:6631:44416:46356:5978:42149:9062:6979:36187:71472:51321:6873:6665:70458:6915:6085:30148:1:15942:6120:7005:19655:2000377:43065:6097:71500:46688:6068:9408:43458:6096:36178:51701:6636:44262:42760:42183:6520:6559:1324:19439:5…
		9607	response to biotic stimulus	53 out of 537 genes, 9.9%	302 out of 6473 background genes, 4.7%	0.0001	0	HGC1:SHA3:BRG1:UME6:CPH1:OLE1:ENO1:ERG1:CPP1:KIP4:HYR1:SET3:SOD5:DCK1:CDC19:C2_05770W_A:ZCF10:DDR48:RAS1:FGR23:FCY2:SAP9:CTN3:RAS2:TEC1:FAS2:AHR1:FCR1:TDH3:TPI1:FBA1:CSR1:CZF1:PRA1:SFL2:ADH1:C5_05510C_A:FET34:PGK1:SUN41:SAP6:SHE3:SAP4:ALS1:DAC1:HGT12:ECM4:RSR1:SRR1:CEK2:YHB1:RTA4:MAL2	1900535:6006:1410:32889:7329:1900443:45944:6043:33215:30447:6281:55085:48315:71701:15753:1402:6882:75306:42784:15031:51666:6807:34307:44413:15810:7121:6046:46210:6749:1900239:44182:7155:71451:15671:6351:34599:7089:8643:30163:52085:60257:754:71257:1901684:70783:160:6508:70301:44843:9405:71963:6012:1900735:1902170:7189:44010:5987:70887:9372:2000220:6801:6631:44416:110045:43710:7159:1900231:1900433:…
		44010	single-species biofilm formation	31 out of 537 genes, 5.8%	135 out of 6473 background genes, 2.1%	0.00015	0	HGC1:BRG1:CPH1:GCA1:GCA2:TYE7:HYR1:WH11:EAP1:RAS1:RHR2:TEC1:FAS2:TRY4:AHR1:PGA10:ECE1:HWP2:HWP1:PHR1:CSR1:CZF1:ADH1:SUN41:SAP6:SAP5:ALS1:ADH5:ALS3:HSP104:DEF1	1900535:7329:1900443:45944:33215:30447:45991:31589:48315:6882:75306:5982:6807:34307:44413:16052:1900239:44182:34975:6071:7155:71470:6351:42026:35617:34599:7089:30163:9651:70783:6508:6879:9405:71963:6012:1900735:7189:44010:9372:2000220:6801:44416:43710:1900231:1900433:1990277:1319:42149:71579:6950:750:70414:36168:36164:44270:70786:43708:2000377:45821:43065:1403:6357:6878:71456:10527:1900182:36178:…
		22610	biological adhesion	24 out of 537 genes, 4.5%	89 out of 6473 background genes, 1.4%	0.00017	0	MSB1:HYR1:EAP1:RAS1:RHR2:SAP9:TEC1:AHR1:AAF1:TDH3:RFX2:HWP2:HWP1:PHR1:PRA1:C5_02110W_A:ADH1:SUN41:SAP6:SAP5:SAP4:ALS1:ALS3:DEF1	6006:7329:1900443:45944:33215:30447:31589:48315:1402:75306:42784:6807:34307:44413:10972:1900239:44182:6071:7155:71470:34599:30163:52085:9651:6508:9405:71963:1900735:7189:44010:9372:2000220:6801:44416:43710:7159:1900231:1900433:42149:750:6915:36168:36164:44270:43708:71432:7009:2000377:43065:16485:122:1403:6357:6878:6096:10527:1900182:36178:19538:1900439:1900445:51701:97308:43709:45762:52155:97271:…
		35821	modification of morphology or physiology of other organism	13 out of 537 genes, 2.4%	30 out of 6473 background genes, 0.5%	0.00033	0	ENO1:CDC19:SAP9:TDH3:TPI1:FBA1:ECE1:PRA1:ADH1:PGK1:SAP6:SHE3:ALS1	6006:32889:30447:1402:42784:6807:15810:44182:7155:30163:52085:6508:9405:1900735:44010:44416:43710:7159:6915:44270:71432:16485:6878:7533:6096:36178:19538:43709:51701:52155:52391:7160:15976:36244:15886:44406:45916:44409:43689:1897:9267:44011:48309:36170:44407:6465:30260:30448:61621:8298:2253:71852:32119:55114:71216:98609:6094:31505:36180:72593
		44003	modification by symbiont of host morphology or physiology	13 out of 537 genes, 2.4%	30 out of 6473 background genes, 0.5%	0.00033	0	ENO1:CDC19:SAP9:TDH3:TPI1:FBA1:ECE1:PRA1:ADH1:PGK1:SAP6:SHE3:ALS1	6006:32889:30447:1402:42784:6807:15810:44182:7155:30163:52085:6508:9405:1900735:44010:44416:43710:7159:6915:44270:71432:16485:6878:7533:6096:36178:19538:43709:51701:52155:52391:7160:15976:36244:15886:44406:45916:44409:43689:1897:9267:44011:48309:36170:44407:6465:30260:30448:61621:8298:2253:71852:32119:55114:71216:98609:6094:31505:36180:72593
		51817	modification of morphology or physiology of other organism involved in symbiotic interaction	13 out of 537 genes, 2.4%	30 out of 6473 background genes, 0.5%	0.00033	0	ENO1:CDC19:SAP9:TDH3:TPI1:FBA1:ECE1:PRA1:ADH1:PGK1:SAP6:SHE3:ALS1	6006:32889:30447:1402:42784:6807:15810:44182:7155:30163:52085:6508:9405:1900735:44010:44416:43710:7159:6915:44270:71432:16485:6878:7533:6096:36178:19538:43709:51701:52155:52391:7160:15976:36244:15886:44406:45916:44409:43689:1897:9267:44011:48309:36170:44407:6465:30260:30448:61621:8298:2253:71852:32119:55114:71216:98609:6094:31505:36180:72593
		44262	cellular carbohydrate metabolic process	28 out of 537 genes, 5.2%	121 out of 6473 background genes, 1.9%	0.00053	0	PHR2:C1_01360C_A:ICL1:ATC1:MLS1:GCA1:C1_14060W_A:C1_14190C_A:MNN24:HSP21:TPS3:RHR2:FOX2:CHS4:GLG2:MNN22:GDB1:C5_04940W_A:PGA4:GAC1:GPH1:NTH1:PHO112:CIT1:HXK2:HSP104:INO1:MAL2	6006:30447:6002:48315:71361:5982:1900180:6038:1904541:16052:44182:34975:6071:71470:42026:35617:34599:46354:9651:46835:1678:9405:70879:32516:5987:46356:5978:1319:9062:51321:6873:30437:70414:36164:6000:6097:1903134:5992:46015:9408:6021:6096:19538:44262:42760:9409:33518:71467:34605:6114:15976:7094:5977:32515:44409:51085:5993:71970:9267:44011:8654:6342:71218:32445:5980:36170:30448:6635:51156:6099:601…
		31347	regulation of defense response	11 out of 537 genes, 2.0%	23 out of 6473 background genes, 0.4%	0.00084	0	HGT1:ENO1:CDC19:TDH3:TPI1:FBA1:PRA1:ADH1:PGK1:SAP6:ALS1	6006:32889:30447:42784:6807:15810:44182:7155:8643:30163:52085:6508:9405:1900735:44010:44416:43710:7159:6915:36168:44270:6878:6096:36178:19538:43709:51701:52155:52391:34605:7160:15976:36244:15886:44406:45916:44409:1904659:43689:9267:44011:36170:44407:6465:30260:30448:61621:2253:71852:32119:55114:71216:98609:6094:36180:72593:35690
		44011	single-species biofilm formation on inanimate substrate	27 out of 537 genes, 5.0%	118 out of 6473 background genes, 1.8%	0.00109	0	HGC1:BRG1:CPH1:GCA1:GCA2:TYE7:WH11:EAP1:RAS1:RHR2:TEC1:FAS2:TRY4:PGA10:ECE1:HWP2:HWP1:PHR1:CSR1:CZF1:ADH1:SUN41:ALS1:ADH5:ALS3:HSP104:DEF1	1900535:7329:1900443:45944:33215:30447:45991:31589:48315:6882:75306:5982:44413:34307:16052:1900239:44182:34975:6071:7155:71470:6351:42026:35617:34599:7089:9651:70783:6879:9405:71963:6012:1900735:7189:9372:2000220:6801:44416:43710:1900231:1900433:1990277:1319:71579:6950:750:70414:36168:36164:70786:43708:2000377:45821:43065:1403:6357:6878:71456:10527:1900182:36178:19538:1900439:1900445:51701:97308:…
		51703	intraspecies interaction between organisms	27 out of 537 genes, 5.0%	118 out of 6473 background genes, 1.8%	0.00109	0	HGC1:BRG1:CPH1:GCA1:GCA2:TYE7:WH11:EAP1:RAS1:RHR2:TEC1:FAS2:TRY4:PGA10:ECE1:HWP2:HWP1:PHR1:CSR1:CZF1:ADH1:SUN41:ALS1:ADH5:ALS3:HSP104:DEF1	1900535:7329:1900443:45944:33215:30447:45991:31589:48315:6882:75306:5982:44413:34307:16052:1900239:44182:34975:6071:7155:71470:6351:42026:35617:34599:7089:9651:70783:6879:9405:71963:6012:1900735:7189:9372:2000220:6801:44416:43710:1900231:1900433:1990277:1319:71579:6950:750:70414:36168:36164:70786:43708:2000377:45821:43065:1403:6357:6878:71456:10527:1900182:36178:19538:1900439:1900445:51701:97308:…
		6094	gluconeogenesis	7 out of 537 genes, 1.3%	9 out of 6473 background genes, 0.1%	0.0011	0	ENO1:GPM1:FBA1:PGK1:PCK1:MDH1:PGI1	32889:30447:48315:15810:44416:6096:51701:15976:44409:30448:6099:71852:71216:16558:6094:7163:51211:36180:6108
		34404	nucleobase-containing small molecule biosynthetic process	14 out of 537 genes, 2.6%	38 out of 6473 background genes, 0.6%	0.00125	0	ENO1:GPM1:CDC19:TDH3:TPI1:FBA1:PFK1:PGK1:HPD1:PFK2:CIT1:HXK2:PGI1:GLK1	6006:32889:30447:6002:48315:15810:19660:6098:46835:1678:44416:46356:6915:6000:46015:6096:51701:44262:70072:7035:7160:15976:51453:15886:44406:44409:9267:32445:36170:30448:61621:51156:6099:6013:71852:55114:71216:1902859:6094:7163:51211:46323:36180:1902600:30388:1302:72593
		46496	nicotinamide nucleotide metabolic process	17 out of 537 genes, 3.2%	56 out of 6473 background genes, 0.9%	0.00202	0	C1_02220C_A:ADH2:ENO1:GPM1:CDC19:C2_08100W_A:TDH3:TPI1:FBA1:PDC11:PFK1:PGK1:HPD1:PFK2:HXK2:PGI1:GLK1	6006:32889:30447:6002:48315:6567:6116:15810:19660:6098:46835:1678:44416:6915:6000:19655:2000377:43065:46015:6068:43458:6096:51701:6559:70072:7035:7160:15976:51453:15886:44406:44409:9267:32445:36170:6569:947:46496:30448:61621:51156:6013:71852:55114:71216:1902859:6094:7163:304:949:51211:46323:36180:1902600:30388:1302:72593
		90609	single-species submerged biofilm formation	28 out of 537 genes, 5.2%	130 out of 6473 background genes, 2.0%	0.00251	0	HGC1:BRG1:CPH1:GCA1:GCA2:TYE7:WH11:EAP1:RAS1:RHR2:TEC1:FAS2:TRY4:AHR1:PGA10:ECE1:HWP2:HWP1:PHR1:CSR1:CZF1:ADH1:SUN41:ALS1:ADH5:ALS3:HSP104:DEF1	1900535:7329:1900443:45944:33215:30447:45991:31589:48315:6882:75306:5982:44413:34307:16052:1900239:44182:34975:6071:7155:71470:6351:42026:35617:34599:7089:9651:70783:6879:9405:71963:6012:1900735:7189:9372:2000220:6801:44416:43710:1900231:1900433:1990277:1319:42149:71579:6950:750:70414:36168:36164:70786:43708:2000377:45821:43065:1403:6357:6878:71456:10527:1900182:36178:19538:1900439:1900445:51701:…
		19362	pyridine nucleotide metabolic process	17 out of 537 genes, 3.2%	57 out of 6473 background genes, 0.9%	0.00267	0	C1_02220C_A:ADH2:ENO1:GPM1:CDC19:C2_08100W_A:TDH3:TPI1:FBA1:PDC11:PFK1:PGK1:HPD1:PFK2:HXK2:PGI1:GLK1	6006:32889:30447:6002:48315:6567:6116:15810:19660:6098:46835:1678:44416:6915:6000:19655:2000377:43065:46015:6068:43458:6096:51701:6559:70072:7035:7160:15976:51453:15886:44406:44409:9267:32445:36170:6569:947:46496:30448:61621:51156:6013:71852:55114:71216:1902859:6094:7163:304:949:51211:46323:36180:1902600:30388:1302:72593
		72524	pyridine-containing compound metabolic process	18 out of 537 genes, 3.4%	63 out of 6473 background genes, 1.0%	0.00267	0	C1_02220C_A:ADH2:ENO1:GPM1:CDC19:C2_08100W_A:TDH3:TPI1:FBA1:PDC11:PFK1:PGK1:HPD1:PFK2:HXK2:PDX3:PGI1:GLK1	6006:32889:30447:6002:48315:6567:6116:8615:15810:19660:6098:46835:1678:44416:6915:6000:19655:2000377:43065:46015:6068:43458:6096:51701:6559:70072:7035:7160:15976:51453:15886:44406:44409:9267:32445:36170:6569:947:46496:30448:61621:51156:6013:71852:55114:71216:1902859:6094:7163:304:949:51211:46323:36180:1902600:30388:1302:72593
		19319	hexose biosynthetic process	7 out of 537 genes, 1.3%	10 out of 6473 background genes, 0.2%	0.0034	0	ENO1:GPM1:FBA1:PGK1:PCK1:MDH1:PGI1	32889:30447:48315:15810:44416:6096:51701:15976:44409:30448:6099:71852:71216:16558:6094:7163:51211:36180:6108
		46364	monosaccharide biosynthetic process	7 out of 537 genes, 1.3%	10 out of 6473 background genes, 0.2%	0.0034	0	ENO1:GPM1:FBA1:PGK1:PCK1:MDH1:PGI1	32889:30447:48315:15810:44416:6096:51701:15976:44409:30448:6099:71852:71216:16558:6094:7163:51211:36180:6108
		9605	response to external stimulus	55 out of 537 genes, 10.2%	354 out of 6473 background genes, 5.5%	0.00365	0	SHA3:BRG1:UME6:ATC1:CPH1:OLE1:ENO1:ERG1:CPP1:PLD1:KIP4:TYE7:HYR1:SET3:SOD5:DCK1:CDC19:C2_08100W_A:DDR48:RAS1:GAL4:FGR23:GLX3:FCY2:SAP9:RAS2:AHR1:FCR1:TDH3:TPI1:FBA1:CSR1:CZF1:PRA1:ADH1:DES1:C5_05510C_A:FET34:PGK1:SAP6:SHE3:SAP4:ALS1:DAC1:HGT12:NTH1:ECM4:RSR1:PHO112:SRR1:CEK2:YHB1:RTA4:PTP3:MAL2	6006:1410:32889:7329:1900443:45944:6043:33215:30447:45991:6281:55085:48315:46488:71701:15753:71361:1402:6882:6116:75306:42784:15031:51666:6807:34307:44413:15810:7121:6046:10972:46210:6749:1900239:44182:7155:71451:15671:6351:34599:8643:30163:52085:754:71257:1901684:70783:160:6508:70301:44843:9405:71963:6012:1900735:1902170:7189:44010:5987:70887:9372:2000220:19243:6801:6631:44416:110045:43710:7159:…
		52031	modulation by symbiont of host defense response	11 out of 537 genes, 2.0%	26 out of 6473 background genes, 0.4%	0.00384	0	ENO1:CDC19:SAP9:TDH3:TPI1:FBA1:PRA1:ADH1:PGK1:SAP6:ALS1	6006:32889:30447:1402:42784:6807:15810:44182:7155:30163:52085:6508:9405:1900735:44010:44416:43710:7159:6915:44270:71432:16485:6878:6096:36178:19538:43709:51701:52155:52391:7160:15976:36244:15886:44406:45916:44409:43689:9267:44011:36170:44407:6465:30260:30448:61621:2253:71852:32119:55114:71216:98609:6094:31505:36180:72593
		52255	modulation by organism of defense response of other organism involved in symbiotic interaction	11 out of 537 genes, 2.0%	26 out of 6473 background genes, 0.4%	0.00384	0	ENO1:CDC19:SAP9:TDH3:TPI1:FBA1:PRA1:ADH1:PGK1:SAP6:ALS1	6006:32889:30447:1402:42784:6807:15810:44182:7155:30163:52085:6508:9405:1900735:44010:44416:43710:7159:6915:44270:71432:16485:6878:6096:36178:19538:43709:51701:52155:52391:7160:15976:36244:15886:44406:45916:44409:43689:9267:44011:36170:44407:6465:30260:30448:61621:2253:71852:32119:55114:71216:98609:6094:31505:36180:72593
		90605	submerged biofilm formation	28 out of 537 genes, 5.2%	133 out of 6473 background genes, 2.1%	0.00405	0	HGC1:BRG1:CPH1:GCA1:GCA2:TYE7:WH11:EAP1:RAS1:RHR2:TEC1:FAS2:TRY4:AHR1:PGA10:ECE1:HWP2:HWP1:PHR1:CSR1:CZF1:ADH1:SUN41:ALS1:ADH5:ALS3:HSP104:DEF1	1900535:7329:1900443:45944:33215:30447:45991:31589:48315:6882:75306:5982:44413:34307:16052:1900239:44182:34975:6071:7155:71470:6351:42026:35617:34599:7089:9651:70783:6879:9405:71963:6012:1900735:7189:9372:2000220:6801:44416:43710:1900231:1900433:1990277:1319:42149:71579:6950:750:70414:36168:36164:70786:43708:2000377:45821:43065:1403:6357:6878:71456:10527:1900182:36178:19538:1900439:1900445:51701:…
		6733	oxidoreduction coenzyme metabolic process	19 out of 537 genes, 3.5%	72 out of 6473 background genes, 1.1%	0.00517	0	C1_02220C_A:ADH2:ENO1:GPM1:CDC19:C2_08100W_A:TDH3:TPI1:FBA1:PDC11:C5_01290C_A:PFK1:PGK1:HPD1:C7_00300W_A:PFK2:HXK2:PGI1:GLK1	6006:32889:30447:6002:48315:6567:6116:15810:1901006:19660:6098:46835:1678:44416:6915:6000:19655:2000377:43065:46015:6068:43458:6096:51701:6559:70072:7035:7160:15976:51453:15886:44406:44409:9267:32445:36170:6569:947:46496:30448:61621:51156:6013:71852:55114:71216:1902859:6744:6094:7163:304:949:51211:46323:36180:1902600:30388:1302:72593
		6754	ATP biosynthetic process	13 out of 537 genes, 2.4%	38 out of 6473 background genes, 0.6%	0.00807	0	ENO1:STF2:GPM1:CDC19:TDH3:TPI1:FBA1:PFK1:PGK1:PFK2:HXK2:PGI1:GLK1	6006:32889:30447:6002:48315:15810:19660:46835:1678:44416:6915:6000:46015:6096:51701:6754:70072:7035:7160:15976:51453:15886:44406:44409:9267:32445:36170:30448:61621:51156:6013:71852:55114:71216:6094:7163:51211:46323:36180:1902600:30388:1302:72593
		9145	purine nucleoside triphosphate biosynthetic process	13 out of 537 genes, 2.4%	39 out of 6473 background genes, 0.6%	0.0112	0	ENO1:STF2:GPM1:CDC19:TDH3:TPI1:FBA1:PFK1:PGK1:PFK2:HXK2:PGI1:GLK1	6006:32889:30447:6002:48315:15810:19660:46835:1678:44416:6915:6000:46015:6096:51701:6754:70072:7035:7160:15976:51453:15886:44406:44409:9267:32445:36170:30448:61621:51156:6013:71852:55114:71216:6094:7163:51211:46323:36180:1902600:30388:1302:72593
		9206	purine ribonucleoside triphosphate biosynthetic process	13 out of 537 genes, 2.4%	39 out of 6473 background genes, 0.6%	0.0112	0	ENO1:STF2:GPM1:CDC19:TDH3:TPI1:FBA1:PFK1:PGK1:PFK2:HXK2:PGI1:GLK1	6006:32889:30447:6002:48315:15810:19660:46835:1678:44416:6915:6000:46015:6096:51701:6754:70072:7035:7160:15976:51453:15886:44406:44409:9267:32445:36170:30448:61621:51156:6013:71852:55114:71216:6094:7163:51211:46323:36180:1902600:30388:1302:72593
		19359	nicotinamide nucleotide biosynthetic process	12 out of 537 genes, 2.2%	34 out of 6473 background genes, 0.5%	0.01281	0	ENO1:GPM1:CDC19:TDH3:TPI1:FBA1:PFK1:PGK1:PFK2:HXK2:PGI1:GLK1	6006:32889:30447:6002:48315:15810:19660:46835:1678:44416:6915:6000:46015:6096:51701:70072:7035:7160:15976:51453:15886:44406:44409:9267:32445:36170:30448:61621:51156:6013:71852:55114:71216:6094:7163:51211:46323:36180:1902600:30388:1302:72593
		9201	ribonucleoside triphosphate biosynthetic process	13 out of 537 genes, 2.4%	40 out of 6473 background genes, 0.6%	0.01536	0	ENO1:STF2:GPM1:CDC19:TDH3:TPI1:FBA1:PFK1:PGK1:PFK2:HXK2:PGI1:GLK1	6006:32889:30447:6002:48315:15810:19660:46835:1678:44416:6915:6000:46015:6096:51701:6754:70072:7035:7160:15976:51453:15886:44406:44409:9267:32445:36170:30448:61621:51156:6013:71852:55114:71216:6094:7163:51211:46323:36180:1902600:30388:1302:72593
		31349	positive regulation of defense response	9 out of 537 genes, 1.7%	20 out of 6473 background genes, 0.3%	0.0173	0	ENO1:CDC19:TDH3:TPI1:FBA1:ADH1:PGK1:SAP6:ALS1	6006:32889:30447:6807:15810:44182:7155:30163:6508:9405:1900735:44010:44416:43710:6915:44270:6878:6096:36178:19538:43709:51701:52391:7160:15976:36244:15886:44406:44409:43689:9267:44011:36170:44407:6465:30260:30448:61621:2253:71852:55114:71216:98609:6094:36180:72593
		44416	induction by symbiont of host defense response	9 out of 537 genes, 1.7%	20 out of 6473 background genes, 0.3%	0.0173	0	ENO1:CDC19:TDH3:TPI1:FBA1:ADH1:PGK1:SAP6:ALS1	6006:32889:30447:6807:15810:44182:7155:30163:6508:9405:1900735:44010:44416:43710:6915:44270:6878:6096:36178:19538:43709:51701:52391:7160:15976:36244:15886:44406:44409:43689:9267:44011:36170:44407:6465:30260:30448:61621:2253:71852:55114:71216:98609:6094:36180:72593
		52251	induction by organism of defense response of other organism involved in symbiotic interaction	9 out of 537 genes, 1.7%	20 out of 6473 background genes, 0.3%	0.0173	0	ENO1:CDC19:TDH3:TPI1:FBA1:ADH1:PGK1:SAP6:ALS1	6006:32889:30447:6807:15810:44182:7155:30163:6508:9405:1900735:44010:44416:43710:6915:44270:6878:6096:36178:19538:43709:51701:52391:7160:15976:36244:15886:44406:44409:43689:9267:44011:36170:44407:6465:30260:30448:61621:2253:71852:55114:71216:98609:6094:36180:72593
		52509	positive regulation by symbiont of host defense response	9 out of 537 genes, 1.7%	20 out of 6473 background genes, 0.3%	0.0173	0	ENO1:CDC19:TDH3:TPI1:FBA1:ADH1:PGK1:SAP6:ALS1	6006:32889:30447:6807:15810:44182:7155:30163:6508:9405:1900735:44010:44416:43710:6915:44270:6878:6096:36178:19538:43709:51701:52391:7160:15976:36244:15886:44406:44409:43689:9267:44011:36170:44407:6465:30260:30448:61621:2253:71852:55114:71216:98609:6094:36180:72593
		52510	positive regulation by organism of defense response of other organism involved in symbiotic interaction	9 out of 537 genes, 1.7%	20 out of 6473 background genes, 0.3%	0.0173	0	ENO1:CDC19:TDH3:TPI1:FBA1:ADH1:PGK1:SAP6:ALS1	6006:32889:30447:6807:15810:44182:7155:30163:6508:9405:1900735:44010:44416:43710:6915:44270:6878:6096:36178:19538:43709:51701:52391:7160:15976:36244:15886:44406:44409:43689:9267:44011:36170:44407:6465:30260:30448:61621:2253:71852:55114:71216:98609:6094:36180:72593
		19363	pyridine nucleotide biosynthetic process	12 out of 537 genes, 2.2%	35 out of 6473 background genes, 0.5%	0.01805	0	ENO1:GPM1:CDC19:TDH3:TPI1:FBA1:PFK1:PGK1:PFK2:HXK2:PGI1:GLK1	6006:32889:30447:6002:48315:15810:19660:46835:1678:44416:6915:6000:46015:6096:51701:70072:7035:7160:15976:51453:15886:44406:44409:9267:32445:36170:30448:61621:51156:6013:71852:55114:71216:6094:7163:51211:46323:36180:1902600:30388:1302:72593
		72525	pyridine-containing compound biosynthetic process	13 out of 537 genes, 2.4%	42 out of 6473 background genes, 0.6%	0.0279	0	ENO1:GPM1:CDC19:TDH3:TPI1:FBA1:PFK1:PGK1:PFK2:HXK2:PDX3:PGI1:GLK1	6006:32889:30447:6002:48315:8615:15810:19660:46835:1678:44416:6915:6000:46015:6096:51701:70072:7035:7160:15976:51453:15886:44406:44409:9267:32445:36170:30448:61621:51156:6013:71852:55114:71216:6094:7163:51211:46323:36180:1902600:30388:1302:72593
		9142	nucleoside triphosphate biosynthetic process	13 out of 537 genes, 2.4%	43 out of 6473 background genes, 0.7%	0.037	0	ENO1:STF2:GPM1:CDC19:TDH3:TPI1:FBA1:PFK1:PGK1:PFK2:HXK2:PGI1:GLK1	6006:32889:30447:6002:48315:15810:19660:46835:1678:44416:6915:6000:46015:6096:51701:6754:70072:7035:7160:15976:51453:15886:44406:44409:9267:32445:36170:30448:61621:51156:6013:71852:55114:71216:6094:7163:51211:46323:36180:1902600:30388:1302:72593
		6002	fructose 6-phosphate metabolic process	4 out of 537 genes, 0.7%	4 out of 6473 background genes, 0.1%	0.06376	0.0003	PFK1:PFK2:HXK2:GLK1	6006:6002:19660:46835:1678:6000:46015:6096:70072:7035:51453:32445:51156:6013:46323:1902600:30388:1302
		8643	carbohydrate transport	11 out of 537 genes, 2.0%	34 out of 6473 background genes, 0.5%	0.07692	0.0003	HGT1:HGT6:HGT19:MAL31:NAG3:HGT12:HGT13:HGT18:HXT5:HXK2:GLK1	6006:15749:30447:6002:55085:15753:19660:8643:46835:1678:9405:36168:6000:8645:46015:6096:36178:34605:36244:45916:1904659:51594:9267:32445:36170:51156:6013:71216:15893:46323:36180:1302:35690
		16051	carbohydrate biosynthetic process	17 out of 537 genes, 3.2%	72 out of 6473 background genes, 1.1%	0.07994	0.0003	PHR2:C1_01360C_A:ENO1:MNN24:GPM1:TPS3:RHR2:CHS4:FBA1:MNN22:GDB1:PGA4:PGK1:PCK1:MDH1:PGI1:INO1	32889:30447:48315:15810:6038:6071:71470:46354:9651:9405:44416:5978:36164:5992:6021:6096:51701:9409:71467:6114:15976:44409:71970:44011:8654:6342:5980:30448:6099:34412:71852:71216:16558:6094:7163:34221:31505:31321:51211:36180:35268:6108:35690
		15749	monosaccharide transmembrane transport	10 out of 537 genes, 1.9%	29 out of 6473 background genes, 0.4%	0.09082	0.0003	HGT1:HGT6:HGT19:NAG3:HGT12:HGT13:HGT18:HXT5:HXK2:GLK1	6006:15749:30447:6002:15753:19660:8643:46835:1678:9405:36168:6000:8645:46015:6096:36178:34605:36244:45916:1904659:51594:9267:32445:36170:51156:6013:71216:15893:46323:36180:1302:35690
		8645	hexose transmembrane transport	10 out of 537 genes, 1.9%	29 out of 6473 background genes, 0.4%	0.09082	0.0003	HGT1:HGT6:HGT19:NAG3:HGT12:HGT13:HGT18:HXT5:HXK2:GLK1	6006:15749:30447:6002:15753:19660:8643:46835:1678:9405:36168:6000:8645:46015:6096:36178:34605:36244:45916:1904659:51594:9267:32445:36170:51156:6013:71216:15893:46323:36180:1302:35690
	function	GOID	GO_term	Cluster frequency	Background frequency	Corrected P-value	False discovery rate	Gene(s) annotated to the term	Directly Annotated GOID List
		4553	hydrolase activity, hydrolyzing O-glycosyl compounds	18 out of 537 genes, 3.4%	42 out of 6473 background genes, 0.6%	4.49e-07	0	PHR2:SCW4:EXG2:ATC1:GCA1:GCA2:C1_14060W_A:C3_01820W_A:C4_01220C_A:AMS1:PHR1:GDB1:HEX1:C5_04940W_A:SUN41:NTH1:BGL22:MAL2	16231:44654:5509:4563:42973:8270:15927:4553:4559:42124:4338:4574:43169:4133:4135:32450:4134:4575:46557:42123:44653:16160:4555
		16798	hydrolase activity, acting on glycosyl bonds	20 out of 537 genes, 3.7%	52 out of 6473 background genes, 0.8%	5.45e-07	0	PHR2:SCW4:EXG2:ATC1:GCA1:GCA2:C1_14060W_A:C3_01820W_A:C3_06400C_A:C3_07920W_A:C4_01220C_A:AMS1:PHR1:GDB1:HEX1:C5_04940W_A:SUN41:NTH1:BGL22:MAL2	16231:44654:5509:4563:42973:8270:15927:4553:4559:4338:42124:4574:43169:16798:4133:32450:4135:4134:4844:4575:46557:42123:44653:16160:4555
		16614	oxidoreductase activity, acting on CH-OH group of donors	18 out of 537 genes, 3.4%	73 out of 6473 background genes, 1.1%	0.00606	0	ADH2:ERG1:C1_11770C_A:DLD1:FOX2:FAS2:C3_06860C_A:GCY1:GRP2:ADH1:MAE1:HPD1:C6_03240W_A:MDH1:ADH5:FDH1:CR_07250C_A:XYL2	50660:4022:16615:19170:47565:51287:4471:8270:4090:16616:4032:50661:4506:3729:8692:4470:4315:43892:4316:16614:16747:8762:8144:287:3939:4312:1990042:8897:5515:50662:4616:3857:46568:30060:8863:4300
		16491	oxidoreductase activity	60 out of 537 genes, 11.2%	429 out of 6473 background genes, 6.6%	0.00892	0.015	C1_04460C_A:ADH2:OLE1:ERG1:C1_10840C_A:C1_11530C_A:C1_11770C_A:C1_14430C_A:C2_00110W_A:SOD6:SOD5:SUR2:DLD1:OSM1:PST1:RNR22:C2_08100W_A:PST2:C2_09860C_A:FOX2:PXP2:GTT13:HEM13:FAS2:C3_06860C_A:TDH3:C3_07330W_A:GCY1:C4_00290C_A:ERG251:AHP1:SCS7:ALD6:C5_01290C_A:GRP2:ADH1:DES1:FET34:GPX2:GPX1:MAE1:HPD1:C6_03240W_A:C6_04410C_A:SOD3:C7_01170C_A:C7_04310C_A:NAD3:MDH1:ADH5:PDX3:FDH1:IFE2:CFL11:CR_07250C_…	170:3955:42284:19170:51287:5506:4471:8270:5507:4090:4768:4032:50625:4506:8692:16491:43892:4316:16614:16747:8379:4364:4322:8762:3997:287:17172:4312:30145:4491:50840:16708:1990042:4784:5515:4109:4365:16655:5496:4616:46568:5381:3857:16966:8137:4300:20037:4733:4022:50660:16615:47565:16616:50661:907:3729:3995:4315:4470:43236:9055:8785:4602:8941:104:8682:8336:8144:19825:4497:3939:8823:16175:16705:10181…
		16616	oxidoreductase activity, acting on the CH-OH group of donors, NAD or NADP as acceptor	17 out of 537 genes, 3.2%	69 out of 6473 background genes, 1.1%	0.01043	0.012	ADH2:ERG1:C1_11770C_A:DLD1:FOX2:FAS2:C3_06860C_A:GCY1:GRP2:ADH1:MAE1:HPD1:C6_03240W_A:MDH1:ADH5:FDH1:XYL2	19170:51287:4471:8270:4090:4032:4506:8692:43892:4316:16747:8762:287:4312:1990042:5515:4616:46568:3857:4300:50660:4022:16615:47565:16616:50661:3729:4470:4315:8144:3939:8897:50662:30060:8863
		51119	sugar transmembrane transporter activity	9 out of 537 genes, 1.7%	25 out of 6473 background genes, 0.4%	0.03383	0.01	HGT1:HGT6:HGT19:MAL31:NAG3:HGT12:HGT13:HGT18:HXT5	51119:5355:15238:15578:15145:5353:15149
		15144	carbohydrate transmembrane transporter activity	9 out of 537 genes, 1.7%	26 out of 6473 background genes, 0.4%	0.04798	0.0086	HGT1:HGT6:HGT19:MAL31:NAG3:HGT12:HGT13:HGT18:HXT5	51119:5355:15238:15578:15145:5353:15149
		30984	kininogen binding	4 out of 537 genes, 0.7%	5 out of 6473 background genes, 0.1%	0.06984	0.015	ENO1:HYR1:PRA1:ALS3	8270:287:3810:5178:5515:8237:50839:4634:70051:30985
		30985	high molecular weight kininogen binding	4 out of 537 genes, 0.7%	5 out of 6473 background genes, 0.1%	0.06984	0.0133	ENO1:HYR1:PRA1:ALS3	8270:287:3810:5178:5515:8237:50839:4634:70051:30985
	component	GOID	GO_term	Cluster frequency	Background frequency	Corrected P-value	False discovery rate	Gene(s) annotated to the term	Directly Annotated GOID List
		30446	hyphal cell wall	34 out of 537 genes, 6.3%	69 out of 6473 background genes, 1.1%	4.71e-17	0	PHR2:PLB5:ENO1:HYR1:SOD5:GPM1:WH11:CDC19:PST2:DDR48:GLX3:TDH3:TPI1:FBA1:PGA62:AHP1:ECE1:HWP2:RBT1:HWP1:PHR1:PDC11:PRA1:HSP12:C5_02110W_A:ADH1:PGA4:PGK1:ALS1:GPH1:CSP37:ALS3:INO1:XYL2	5628:9986:46658:324:30134:9514:16021:5621:5886:35841:5811:30445:30446:31307:62040:5622:5737:5768:5829:5758:936:5739:35840:932:33101:9277:16020:5634:15:5937:30428:1411:9897:34399:10494:5576:45121
		30312	external encapsulating structure	53 out of 537 genes, 9.9%	164 out of 6473 background genes, 2.5%	7.2e-17	0	PHR2:EXG2:C1_03510C_A:PGA45:ATC1:PLB5:ENO1:HYR1:SOD5:GPM1:WH11:CDC19:PST2:DDR48:EAP1:IFF11:GLX3:SAP9:HEM13:TDH3:TPI1:SRB1:PGA10:CSP2:CRD2:FBA1:PGA62:AHP1:ECE1:HWP2:RBT1:HWP1:PHR1:PDC11:PRA1:CDC11:HSP12:C5_02110W_A:ECM331:ADH1:PGA4:PGK1:SUN41:ALS1:GPH1:CSP37:RSR1:IFF3:IFF9:RBR2:ALS3:INO1:XYL2	72687:5628:9986:32160:5619:31160:46658:324:30134:51286:144:9514:5881:16021:5621:5886:9279:31105:35841:5811:5935:5876:30445:30446:31307:62040:5737:5622:131:5768:5940:5829:5758:936:5739:5938:35840:932:399:33101:30287:9277:16020:5634:15:1411:30428:5937:32168:9897:31225:1400:10494:34399:5576:45121
		9986	cell surface	59 out of 537 genes, 11.0%	203 out of 6473 background genes, 3.1%	2.1e-16	0	PHR2:EXG2:PGA45:RBT4:PLB5:ENO1:OP4:HYR1:SOD6:SOD5:MSB2:GPM1:PGA17:HSP21:CDC19:SIT1:PGA46:DDR48:EAP1:IFF11:FGR23:SAP9:HEM13:TDH3:TPI1:SRB1:PGA10:PGA57:FBA1:PGA62:HWP2:RBT1:HWP1:PHR1:PDC11:PRA1:ECM331:PGA56:ADH1:PGA4:PGA25:PGK1:SUN41:PGA60:ALS1:IHD1:PGA61:GPH1:CSP37:PHO113:PGA23:PHO112:IFF3:IFF9:RBR2:RBR1:ALS3:HSP104:INO1	5628:9986:46658:324:30134:51286:9514:16021:30427:5621:5886:72380:5887:35841:5811:30445:30446:31307:62040:5737:5622:5768:5829:5758:936:5739:35840:33101:30287:9277:16020:5634:15:1411:30428:5937:9897:31225:34399:5576:45121
		5618	cell wall	52 out of 537 genes, 9.7%	163 out of 6473 background genes, 2.5%	3.04e-16	0	PHR2:EXG2:PGA45:ATC1:PLB5:ENO1:HYR1:SOD5:GPM1:WH11:CDC19:PST2:DDR48:EAP1:IFF11:GLX3:SAP9:HEM13:TDH3:TPI1:SRB1:PGA10:CSP2:CRD2:FBA1:PGA62:AHP1:ECE1:HWP2:RBT1:HWP1:PHR1:PDC11:PRA1:CDC11:HSP12:C5_02110W_A:ECM331:ADH1:PGA4:PGK1:SUN41:ALS1:GPH1:CSP37:RSR1:IFF3:IFF9:RBR2:ALS3:INO1:XYL2	72687:5628:9986:32160:5619:31160:46658:324:30134:51286:144:9514:16021:5881:5621:5886:31105:35841:5811:5935:5876:30445:30446:31307:62040:5737:5622:131:5768:5940:5829:5758:936:5739:5938:35840:932:399:33101:30287:9277:16020:5634:15:1411:30428:5937:32168:9897:31225:1400:10494:34399:5576:45121
		9277	fungal-type cell wall	52 out of 537 genes, 9.7%	163 out of 6473 background genes, 2.5%	3.04e-16	0	PHR2:EXG2:PGA45:ATC1:PLB5:ENO1:HYR1:SOD5:GPM1:WH11:CDC19:PST2:DDR48:EAP1:IFF11:GLX3:SAP9:HEM13:TDH3:TPI1:SRB1:PGA10:CSP2:CRD2:FBA1:PGA62:AHP1:ECE1:HWP2:RBT1:HWP1:PHR1:PDC11:PRA1:CDC11:HSP12:C5_02110W_A:ECM331:ADH1:PGA4:PGK1:SUN41:ALS1:GPH1:CSP37:RSR1:IFF3:IFF9:RBR2:ALS3:INO1:XYL2	72687:5628:9986:32160:5619:31160:46658:324:30134:51286:144:9514:16021:5881:5621:5886:31105:35841:5811:5935:5876:30445:30446:31307:62040:5737:5622:131:5768:5940:5829:5758:936:5739:5938:35840:932:399:33101:30287:9277:16020:5634:15:1411:30428:5937:32168:9897:31225:1400:10494:34399:5576:45121
		5576	extracellular region	47 out of 537 genes, 8.8%	191 out of 6473 background genes, 3.0%	7.68e-10	0	C1_03510C_A:PGA45:ATC1:RBT4:PRY1:PFY1:ADH2:ENO1:LIP1:GCA1:GCA2:OP4:HYR1:SOD5:MSB2:GPM1:C2_07630C_A:IFF11:GLX3:HEM13:TDH3:GCY1:TPI1:ECE1:RBT1:PHR1:PDC11:PRA1:GRP2:HEX1:ADH1:PGA4:PGK1:SUN41:CIP1:DOG1:PLB1:SAP6:SAP5:SAP4:PHO113:PHO112:FDH1:PGI1:ALS3:LIP7:MAL2	5628:9986:31160:46658:324:9514:30427:16021:5621:5886:9279:5887:5811:30445:30446:51285:62040:5622:5737:5829:5758:31097:5739:932:33101:30287:9277:16020:5634:15:1411:30428:19897:9897:43332:10494:5576:45121
		30445	yeast-form cell wall	20 out of 537 genes, 3.7%	56 out of 6473 background genes, 0.9%	1.58e-06	0	PHR2:PGA45:ENO1:WH11:CDC19:GLX3:HEM13:TDH3:SRB1:CRD2:AHP1:PHR1:PDC11:HSP12:C5_02110W_A:ADH1:PGA4:PGK1:ALS1:ALS3	5628:9986:46658:324:30134:51286:9514:5621:5886:35841:5811:30445:30446:62040:5737:5622:5768:5829:936:5739:35840:932:33101:9277:16020:5634:15:30428:9897:10494:34399:5576:45121
		71944	cell periphery	99 out of 537 genes, 18.4%	720 out of 6473 background genes, 11.1%	2.08e-05	0	PHR2:HGT1:EXG2:C1_03510C_A:PGA45:ATC1:GAP4:PFY1:PLB5:ENO1:ERG1:C1_09210C_A:GCA1:C1_11250W_A:HYR1:FTR2:MDG1:SOD5:HGT6:MSB2:GPM1:DCK1:WH11:CDC19:FRP3:PST1:RHO2:SIT1:PHM7:UCF1:PST2:DDR48:EAP1:RAS1:HGT19:IFF11:C3_01540W_A:GLX3:SAP9:HEM13:PIN3:GAP2:CHS4:TDH3:SLK19:TPI1:SEC61:SRB1:CNH1:PGA10:CSP2:CRD2:ERG251:FBA1:PGA62:AHP1:C4_02720C_A:ABP1:ECE1:HWP2:RBT1:HWP1:PHR1:PDC11:PRA1:CDC11:HSP12:C5_02110W_A:EC…	5628:99079:9986:32160:5619:46658:324:1990816:51286:329:5881:30427:5621:5886:1990023:9279:32153:5887:35841:44732:922:31307:5622:5737:5940:142:31097:936:35840:5884:932:935:9277:32177:15:30428:5937:19897:31225:43332:1400:90726:5784:31520:45121:72687:30176:33573:5789:55028:35371:31160:30134:144:9514:16021:5771:31105:5811:5935:5876:30445:30446:62040:51285:5768:131:5829:5758:328:1990819:5739:5783:32178…
		31012	extracellular matrix	21 out of 537 genes, 3.9%	74 out of 6473 background genes, 1.1%	6.34e-05	0	C1_03510C_A:PFY1:ADH2:ENO1:GPM1:C2_07630C_A:GLX3:HEM13:TDH3:GCY1:TPI1:PDC11:GRP2:ADH1:PGK1:CIP1:DOG1:SAP6:SAP5:FDH1:PGI1	9986:324:5886:9279:5622:5737:31097:932:9277:15:19897:43332:9514:16021:5811:30445:30446:51285:62040:5829:5758:5739:16020:5634:9897:10494:5576
		44421	extracellular region part	21 out of 537 genes, 3.9%	74 out of 6473 background genes, 1.1%	6.34e-05	0	C1_03510C_A:PFY1:ADH2:ENO1:GPM1:C2_07630C_A:GLX3:HEM13:TDH3:GCY1:TPI1:PDC11:GRP2:ADH1:PGK1:CIP1:DOG1:SAP6:SAP5:FDH1:PGI1	9986:324:5886:9279:5622:5737:31097:932:9277:15:19897:43332:9514:16021:5811:30445:30446:51285:62040:5829:5758:5739:16020:5634:9897:10494:5576
		62039	biofilm matrix	21 out of 537 genes, 3.9%	74 out of 6473 background genes, 1.1%	6.34e-05	0	C1_03510C_A:PFY1:ADH2:ENO1:GPM1:C2_07630C_A:GLX3:HEM13:TDH3:GCY1:TPI1:PDC11:GRP2:ADH1:PGK1:CIP1:DOG1:SAP6:SAP5:FDH1:PGI1	9986:324:5886:9279:5622:5737:31097:932:9277:15:19897:43332:9514:16021:5811:30445:30446:51285:62040:5829:5758:5739:16020:5634:9897:10494:5576
		62040	fungal biofilm matrix	21 out of 537 genes, 3.9%	74 out of 6473 background genes, 1.1%	6.34e-05	0	C1_03510C_A:PFY1:ADH2:ENO1:GPM1:C2_07630C_A:GLX3:HEM13:TDH3:GCY1:TPI1:PDC11:GRP2:ADH1:PGK1:CIP1:DOG1:SAP6:SAP5:FDH1:PGI1	9986:324:5886:9279:5622:5737:31097:932:9277:15:19897:43332:9514:16021:5811:30445:30446:51285:62040:5829:5758:5739:16020:5634:9897:10494:5576
		31226	intrinsic component of plasma membrane	19 out of 537 genes, 3.5%	70 out of 6473 background genes, 1.1%	0.00048	0	PHR2:HGT1:EXG2:HYR1:FTR2:HGT6:MSB2:EAP1:HGT19:SAP9:GAP2:SLK19:PHR1:PGA4:FET34:MDR1:HGT12:HGT13:HGT18	5628:9986:46658:329:30427:5621:5886:5887:35841:936:35840:9277:30428:31225:31520:45121:33573:30134:16021:5771:30445:30446:328:32178:33101:32126:16020:34399:5576
		44459	plasma membrane part	22 out of 537 genes, 4.1%	116 out of 6473 background genes, 1.8%	0.03626	0	PHR2:HGT1:EXG2:PFY1:HYR1:FTR2:HGT6:MSB2:EAP1:HGT19:SAP9:GAP2:SLK19:PHR1:CAG1:PGA4:FET34:PGK1:MDR1:HGT12:HGT13:HGT18	5628:9986:46658:329:30427:5621:5886:5887:35841:5737:31097:936:35840:9277:30428:19897:31225:43332:31520:45121:33573:30134:16021:5771:30445:30446:51285:62040:5768:5829:328:5739:32178:33101:5834:32126:16020:9897:34399:5576
		5887	integral component of plasma membrane	12 out of 537 genes, 2.2%	48 out of 6473 background genes, 0.7%	0.08312	0.008	HGT1:FTR2:HGT6:MSB2:HGT19:GAP2:SLK19:FET34:MDR1:HGT12:HGT13:HGT18	9986:329:30427:5886:5887:45121:31520:33573:30134:16021:5771:328:32178:32126:16020:5576
Common up	process	n/a
	function	GOID	GO_term	Cluster frequency	Background frequency	Corrected P-value	False discovery rate	Gene(s) annotated to the term	Directly Annotated GOID List
		293	ferric-chelate reductase activity	2 out of 39 genes, 5.1%	6 out of 6473 background genes, 0.1%	0.02508	0.42	FRE10:CFL1	16722:8823:293:16491
		16723	oxidoreductase activity, oxidizing metal ions, NAD or NADP as acceptor	2 out of 39 genes, 5.1%	7 out of 6473 background genes, 0.1%	0.03498	0.27	FRE10:CFL1	16722:8823:293:16491
		5315	inorganic phosphate transmembrane transporter activity	2 out of 39 genes, 5.1%	10 out of 6473 background genes, 0.2%	0.07411	0.2467	PHO89:GIT2	5315:15319:48249
		16722	oxidoreductase activity, oxidizing metal ions	2 out of 39 genes, 5.1%	11 out of 6473 background genes, 0.2%	0.09024	0.205	FRE10:CFL1	16722:8823:293:16491
	component	GOID	GO_term	Cluster frequency	Background frequency	Corrected P-value	False discovery rate	Gene(s) annotated to the term	Directly Annotated GOID List
		71944	cell periphery	17 out of 39 genes, 43.6%	720 out of 6473 background genes, 11.1%	1.24e-05	0	HMX1:ROA1:XOG1:RBE1:SOD4:C2_00750W_A:HGT20:FCY21:MEA1:PHO89:RHD3:PGA30:PGA31:FRE10:CFL1:SCW11:HGT10	9986:5640:1990819:5783:46658:16021:5886:935:9277:97042:16020:5887:5634:5935:30445:5576:30446
		9986	cell surface	9 out of 39 genes, 23.1%	203 out of 6473 background genes, 3.1%	0.00011	0	XOG1:RBE1:SOD4:RHD3:PGA30:PGA31:FRE10:SCW11:PGA34	9986:1990819:46658:16021:5886:935:9277:16020:30445:5576:30446
		30445	yeast-form cell wall	5 out of 39 genes, 12.8%	56 out of 6473 background genes, 0.9%	0.00094	0	RBE1:SOD4:RHD3:PGA30:PGA31	9986:46658:9277:16020:30445:5576:30446
		5618	cell wall	7 out of 39 genes, 17.9%	163 out of 6473 background genes, 2.5%	0.00224	0.005	XOG1:RBE1:SOD4:RHD3:PGA30:PGA31:SCW11	9986:1990819:46658:935:9277:16020:30445:5576:30446
		9277	fungal-type cell wall	7 out of 39 genes, 17.9%	163 out of 6473 background genes, 2.5%	0.00224	0.004	XOG1:RBE1:SOD4:RHD3:PGA30:PGA31:SCW11	9986:1990819:46658:935:9277:16020:30445:5576:30446
		30312	external encapsulating structure	7 out of 39 genes, 17.9%	164 out of 6473 background genes, 2.5%	0.00233	0.0033	XOG1:RBE1:SOD4:RHD3:PGA30:PGA31:SCW11	9986:1990819:46658:935:9277:16020:30445:5576:30446
		5886	plasma membrane	11 out of 39 genes, 28.2%	468 out of 6473 background genes, 7.2%	0.00334	0.0029	HMX1:ROA1:C2_00750W_A:HGT20:FCY21:MEA1:PHO89:RHD3:FRE10:CFL1:HGT10	9986:5640:5783:46658:16021:5886:9277:16020:97042:5634:5887:5935:30445:5576:30446
		5576	extracellular region	7 out of 39 genes, 17.9%	191 out of 6473 background genes, 3.0%	0.00614	0.0025	XOG1:RBE1:SOD4:DAG7:RHD3:CSA2:SCW11	9986:1990819:46658:935:9277:16020:30445:5576:30446
P76067 up	process	GOID	GO_term	Cluster frequency	Background frequency	Corrected P-value	False discovery rate	Gene(s) annotated to the term	Directly Annotated GOID List
		55085	transmembrane transport	37 out of 210 genes, 17.6%	378 out of 6473 background genes, 5.8%	4.75e-07	0	ENA2:C1_01750W_A:ATP1:PHO87:TPO3:FTH1:C1_10340W_A:C2_02580W_A:HGT20:FCY21:NGT1:PMA1:C3_03440C_A:PTR22:AAP1:GAP2:OAC1:FRP1:PHO89:SUL2:CSA2:GIT2:SGE1:TNA1:CAN1:HGT10:NAG4:HGT13:NUP:ATP9:OPT1:OPT4:AQY1:HGT14:SSU1:CR_09390C_A:CR_10640W_A	8655:30448:15749:19740:15802:35672:33215:30447:6833:97639:55085:15753:316:15986:6863:6754:6820:10106:15861:71216:51180:55114:72530:35442:6855:34659:8272:42938:15893:97080:15718:15846:6970:6814:51453:15858:70588:120029:1903222:30437:15991:35351:36180:97638:71470:1904659:6817:19631:8645:35435:97623:71214:51208:15793:8643:9267:15729:44011:34755:1901583:6857:6897:3333:15809:42939:6797:43132:2000185:1…
		55114	oxidation-reduction process	32 out of 210 genes, 15.2%	403 out of 6473 background genes, 6.2%	0.00099	0	HMX1:HOM6:IFE1:MET3:SOD4:EBP7:ALD5:RNR21:AMO1:ADH3:FRE9:C3_03470W_A:DLD2:FRP1:C4_02230C_A:SOD1:FRE10:CFL1:GDH3:MET14:IFG3:CFL4:CFL5:C6_02480W_A:LEU2:C7_01170C_A:GSY1:LYS12:RNR3:CR_08310C_A:ECI1:YHB4	1320:6635:15677:15891:33215:10134:30447:6801:36267:1901856:7623:45454:103:6882:5978:10106:55114:6537:1903457:6260:19379:9088:6979:50821:6540:9085:6066:19413:31505:19615:6240:42167:19676:71451:36091:9450:15671:6788:16117:52059:34599:6097:46704:9086:34755:34465:46436:6826:1902114:96:9098:43153:36170:6879:51091:9405:35690:6878:9090:9310
		6811	ion transport	26 out of 210 genes, 12.4%	289 out of 6473 background genes, 4.5%	0.00105	0	ENA2:PDR16:ATP1:GPT1:PHO87:TPO3:FTH1:C2_02580W_A:RTA2:PMA1:RHB1:GAP2:OAC1:FRP1:PHO89:SUL2:CDR3:FRE10:CFL1:ARR3:GIT2:CFL4:TNA1:CAN1:ATP9:SSU1	15700:30448:15819:19740:15802:71851:15677:33215:70887:6886:6913:30447:97639:15699:55085:16126:316:15986:34204:6754:6820:10106:1900231:71216:51180:55114:46519:15914:34659:1905589:8272:42147:15812:6995:15893:97080:15718:6950:15846:31505:6970:51453:6814:120029:43942:70588:1903222:15991:36180:97638:6817:35435:46618:97623:71214:51208:9267:15729:7264:34755:8654:6826:6810:3333:15809:6897:43132:6797:2000…
		15698	inorganic anion transport	7 out of 210 genes, 3.3%	26 out of 6473 background genes, 0.4%	0.00776	0.005	PHO87:OAC1:PHO89:SUL2:ARR3:GIT2:SSU1	15700:30447:15699:55085:316:71216:34659:8272:97080:6814:36180:6817:35435:71214:9267:15729:6797:2000185:36170
		15893	drug transport	12 out of 210 genes, 5.7%	91 out of 6473 background genes, 1.4%	0.01909	0.008	C1_01750W_A:TPO3:FCY21:C3_03440C_A:GAP2:CDR3:SGE1:TNA1:NAG4:CR_09390C_A:YHB4:CR_10640W_A	8655:15749:19740:97639:55085:6863:6820:15861:55114:51180:72530:6855:15893:15846:1903222:97638:15671:8645:46618:6810:3333:43132:45332:296:9405:35690:15856
		6812	cation transport	16 out of 210 genes, 7.6%	154 out of 6473 background genes, 2.4%	0.02013	0.0067	ENA2:ATP1:PHO87:TPO3:FTH1:RTA2:PMA1:RHB1:GAP2:FRP1:FRE10:CFL1:ARR3:CFL4:CAN1:ATP9	15700:30448:15819:19740:15802:71851:15677:33215:70887:6886:6913:30447:97639:15699:55085:15986:34204:6754:10106:1900231:55114:46519:1905589:42147:6995:15893:97080:6950:15846:31505:6970:51453:6814:120029:70588:15991:97638:6817:97623:51208:9267:7264:34755:6826:3333:15809:6897:6797:2000185:45332:1905329:1902906:36171:36170:296:35690
		6820	anion transport	16 out of 210 genes, 7.6%	171 out of 6473 background genes, 2.6%	0.07166	0.0171	PDR16:GPT1:PHO87:C2_02580W_A:RTA2:RHB1:GAP2:OAC1:PHO89:SUL2:CDR3:ARR3:GIT2:TNA1:CAN1:SSU1	15700:15819:19740:15802:71851:70887:6886:6913:30447:97639:15699:55085:16126:316:34204:6820:1900231:71216:51180:46519:15914:34659:1905589:8272:42147:15812:6995:97080:15718:6950:15846:31505:6814:43942:1903222:36180:97638:6817:35435:46618:71214:9267:15729:7264:8654:6810:3333:15809:43132:6797:2000185:45332:1905329:36171:36170:35690
		70135	beta-1,2-oligomannoside metabolic process	3 out of 210 genes, 1.4%	4 out of 6473 background genes, 0.1%	0.07664	0.0175	RHD1:BMT1:BMT4	6688:35269:70135:70136
	function	GOID	GO_term	Cluster frequency	Background frequency	Corrected P-value	False discovery rate	Gene(s) annotated to the term	Directly Annotated GOID List
		22857	transmembrane transporter activity	37 out of 210 genes, 17.6%	350 out of 6473 background genes, 5.4%	1.54e-08	0	ENA2:C1_01750W_A:ROA1:ATP1:GPT1:PHO87:TPO3:FTH1:C2_02580W_A:HGT20:FCY21:NGT1:PMA1:C3_03440C_A:PTR22:GAP2:OAC1:PHO89:SUL2:CDR3:ARR3:GIT2:SGE1:TNA1:CAN1:HGT10:NAG4:HGT13:NUP:ATP9:OPT1:OPT4:AQY1:HGT14:SSU1:CR_09390C_A:CR_10640W_A	1901691:46933:71916:15131:166:42937:8553:15212:15193:15296:15181:51119:297:15203:46961:8554:15105:5355:5290:15174:15116:15250:319:5215:16597:15297:16887:15506:8508:35673:15572:15663:5548:1904680:46943:46872:1901239:5315:15238:8028:15295:5427:15185:15205:5524:15319:15171:15189:5381:5388:15104:15145:8556:1901584:34658:8271:42626:48249
		5215	transporter activity	39 out of 210 genes, 18.6%	401 out of 6473 background genes, 6.2%	5.55e-08	0	ENA2:C1_01750W_A:ROA1:PDR16:ATP1:GPT1:PHO87:TPO3:FTH1:C2_02580W_A:HGT20:RTA2:FCY21:NGT1:PMA1:C3_03440C_A:PTR22:GAP2:OAC1:PHO89:SUL2:CDR3:ARR3:GIT2:SGE1:TNA1:CAN1:HGT10:NAG4:HGT13:NUP:ATP9:OPT1:OPT4:AQY1:HGT14:SSU1:CR_09390C_A:CR_10640W_A	1901691:46933:71916:4012:15131:166:42937:8553:15212:15193:15296:15181:51119:297:15203:46961:8554:15105:5355:5290:15174:15116:15250:319:5215:16597:15297:16887:15506:8508:35673:15572:15663:5548:1904680:46943:46872:1901239:5315:8526:15238:8028:15295:5427:15185:15205:5524:15319:15189:15171:5381:5388:15104:15145:8556:1901584:34658:8271:42626:48249
		293	ferric-chelate reductase activity	5 out of 210 genes, 2.4%	6 out of 6473 background genes, 0.1%	3.5e-05	0	FRP1:FRE10:CFL1:CFL4:CFL5	16722:16491:8823:293
		16723	oxidoreductase activity, oxidizing metal ions, NAD or NADP as acceptor	5 out of 210 genes, 2.4%	7 out of 6473 background genes, 0.1%	0.00011	0	FRP1:FRE10:CFL1:CFL4:CFL5	16722:16491:8823:293
		16491	oxidoreductase activity	34 out of 210 genes, 16.2%	429 out of 6473 background genes, 6.6%	0.00014	0	HMX1:HOM6:FMA1:IFE1:SOD4:EBP7:ALD5:RNR21:AMO1:ADH3:FRE9:C2_09620W_A:C3_03470W_A:DLD2:FRP1:SPS20:C4_02230C_A:SOD1:C4_02660W_A:FRE10:CFL1:GDH3:IFG3:CFL4:CFL5:C6_02480W_A:LEU2:C7_01170C_A:LYS12:PST3:RNR3:CR_08310C_A:CR_09100C_A:YHB4	50660:4392:3955:3884:8131:51063:5506:51287:9013:8270:5507:50661:16722:8670:16491:4748:3756:50236:4030:16747:19153:8762:3862:8941:19825:4029:4354:46872:8823:18576:4458:4784:10181:8199:4412:51082:48038:5524:47046:20037:8106:293
		22804	active transmembrane transporter activity	16 out of 210 genes, 7.6%	127 out of 6473 background genes, 2.0%	0.0005	0	ENA2:ROA1:ATP1:PHO87:PMA1:PHO89:SUL2:CDR3:ARR3:GIT2:TNA1:HGT10:NUP:ATP9:OPT1:CR_10640W_A	1901691:46933:166:8553:15296:51119:46961:8554:5355:15105:15116:5215:15297:16887:15506:8508:35673:15663:5548:1904680:46943:46872:5315:15238:15295:5427:5524:15319:5388:15104:8556:1901584:8271:42626:48249
		16722	oxidoreductase activity, oxidizing metal ions	5 out of 210 genes, 2.4%	11 out of 6473 background genes, 0.2%	0.00236	0	FRP1:FRE10:CFL1:CFL4:CFL5	16722:16491:8823:293
		15318	inorganic molecular entity transmembrane transporter activity	20 out of 210 genes, 9.5%	212 out of 6473 background genes, 3.3%	0.00265	0	ENA2:ATP1:GPT1:PHO87:FTH1:C2_02580W_A:PMA1:GAP2:OAC1:PHO89:SUL2:ARR3:GIT2:TNA1:CAN1:HGT10:NUP:ATP9:AQY1:SSU1	1901691:46933:15131:166:8553:15193:15296:15181:51119:15203:46961:8554:5355:15105:5290:15174:15116:15250:319:16597:15297:16887:15506:8508:15663:46943:46872:1901239:5315:8028:15295:15185:5524:15319:15189:15171:5381:5388:15104:8556:34658:8271:48249
		15291	secondary active transmembrane transporter activity	10 out of 210 genes, 4.8%	62 out of 6473 background genes, 1.0%	0.00448	0	PHO87:PHO89:SUL2:ARR3:GIT2:TNA1:HGT10:NUP:OPT1:CR_10640W_A	15296:51119:5355:15105:15116:15297:15506:8508:35673:15663:1904680:46943:5315:15238:15295:5427:15319:15104:1901584:8271:48249
		15238	drug transmembrane transporter activity	10 out of 210 genes, 4.8%	67 out of 6473 background genes, 1.0%	0.00897	0	C1_01750W_A:TPO3:FCY21:C3_03440C_A:GAP2:SGE1:CAN1:NAG4:CR_09390C_A:CR_10640W_A	15212:15193:15181:15203:297:5290:15174:16597:15297:15238:15205:15189:15171:15145
		15075	ion transmembrane transporter activity	18 out of 210 genes, 8.6%	231 out of 6473 background genes, 3.6%	0.08211	0.0091	ENA2:ATP1:GPT1:TPO3:FTH1:C2_02580W_A:PMA1:GAP2:OAC1:PHO89:SUL2:ARR3:TNA1:CAN1:HGT10:NUP:ATP9:SSU1	1901691:46933:15131:166:8553:15193:15296:15181:51119:297:15203:46961:8554:5355:15105:5290:15174:15116:319:16597:15297:16887:15506:8508:15663:46943:46872:1901239:15238:8028:15295:15185:5524:15319:15189:15171:5381:5388:15104:8556:34658:8271:48249
	component	GOID	GO_term	Cluster frequency	Background frequency	Corrected P-value	False discovery rate	Gene(s) annotated to the term	Directly Annotated GOID List
		71944	cell periphery	60 out of 210 genes, 28.6%	720 out of 6473 background genes, 11.1%	1.44e-10	0	HMX1:ENA2:C1_01750W_A:ROA1:XOG1:ENG1:PDR16:ATP1:PHO87:TPO3:FTH1:FUS1:SIM1:RBE1:SOD4:C2_00750W_A:HGT20:RTA3:RTA2:DSE1:YWP1:PIR1:FCY21:MP65:NGT1:PMA1:C3_03440C_A:PTR22:MEA1:RHB1:GAP2:ALS7:C3_07670W_A:RBT5:MET15:PHO89:SUL2:RHD3:PGA30:PGA31:FRE10:CFL1:ARR3:IFF8:CFL4:CFL5:TNA1:SCW11:CAN1:C6_01560W_A:HGT10:HGT13:OPT1:OPT4:AQY1:PST3:HGT14:SLP3:SSU1:CHT3	33573:9986:42645:46658:324:30134:16021:329:5621:5886:5771:97042:32153:5887:5811:5935:30445:30446:62040:5622:5829:5640:328:71561:1990819:936:5783:43187:5739:5794:32178:71944:935:9277:31934:16020:5754:5634:19897:43332:31314:34399:5576:45121:31520
		5886	plasma membrane	43 out of 210 genes, 20.5%	468 out of 6473 background genes, 7.2%	2.24e-08	0	HMX1:ENA2:C1_01750W_A:ROA1:ATP1:PHO87:TPO3:FTH1:FUS1:C2_00750W_A:HGT20:RTA3:RTA2:FCY21:NGT1:PMA1:C3_03440C_A:PTR22:MEA1:RHB1:GAP2:C3_07670W_A:RBT5:PHO89:SUL2:RHD3:FRE10:CFL1:ARR3:CFL4:CFL5:TNA1:CAN1:C6_01560W_A:HGT10:HGT13:OPT1:OPT4:AQY1:PST3:HGT14:SLP3:SSU1	33573:9986:42645:46658:324:30134:329:16021:5886:5771:97042:32153:5887:5935:30445:30446:62040:5622:5829:5640:328:5739:5783:5794:32178:9277:31934:5754:16020:5634:19897:43332:5576:31520:45121
		9986	cell surface	26 out of 210 genes, 12.4%	203 out of 6473 background genes, 3.1%	1.39e-07	0	XOG1:ENG1:ATP1:PHO100:COI1:FGR41:SIM1:RBE1:SOD4:YWP1:PIR1:MP65:PMA1:ALS7:PGA7:RBT5:PGA38:RHD3:PGA30:PGA31:FRE10:IFF8:SCW11:PGA34:CHT3:CR_10200W_A	9986:42645:46658:16021:5621:5886:5935:30445:30446:936:1990819:5739:43187:30287:935:9277:16020:5754:31314:34399:5576:45121
		5576	extracellular region	25 out of 210 genes, 11.9%	191 out of 6473 background genes, 3.0%	1.87e-07	0	XOG1:ENG1:PHO100:COI1:FGR41:SIM1:RBE1:SOD4:YWP1:PIR1:MP65:C3_02060W_A:RBT5:DAG7:C4_01800W_A:SOD1:RHD3:GDH3:CSA2:SCW11:RNY11:LIP4:LEU2:PST3:CHT3	9986:46658:324:5886:5621:5935:30445:30446:62040:5829:5758:936:1990819:43187:30287:935:9277:31934:16020:5634:31314:34399:5576:45121
		5618	cell wall	19 out of 210 genes, 9.0%	163 out of 6473 background genes, 2.5%	0.00011	0	XOG1:ENG1:ATP1:SIM1:RBE1:SOD4:DSE1:YWP1:PIR1:MP65:ALS7:RBT5:MET15:RHD3:PGA30:PGA31:IFF8:SCW11:CHT3	9986:42645:46658:5621:5886:5935:30445:30446:936:1990819:43187:935:9277:16020:5754:31314:34399:5576
		9277	fungal-type cell wall	19 out of 210 genes, 9.0%	163 out of 6473 background genes, 2.5%	0.00011	0	XOG1:ENG1:ATP1:SIM1:RBE1:SOD4:DSE1:YWP1:PIR1:MP65:ALS7:RBT5:MET15:RHD3:PGA30:PGA31:IFF8:SCW11:CHT3	9986:42645:46658:5621:5886:5935:30445:30446:936:1990819:43187:935:9277:16020:5754:31314:34399:5576
		30312	external encapsulating structure	19 out of 210 genes, 9.0%	164 out of 6473 background genes, 2.5%	0.00012	0	XOG1:ENG1:ATP1:SIM1:RBE1:SOD4:DSE1:YWP1:PIR1:MP65:ALS7:RBT5:MET15:RHD3:PGA30:PGA31:IFF8:SCW11:CHT3	9986:42645:46658:5621:5886:5935:30445:30446:936:1990819:43187:935:9277:16020:5754:31314:34399:5576
		16021	integral component of membrane	35 out of 210 genes, 16.7%	482 out of 6473 background genes, 7.4%	0.00044	0	ENA2:C1_01750W_A:ROA1:RHD1:TPO3:FTH1:C1_10340W_A:FUS1:C2_02580W_A:FGR22:HGT20:PLC2:RTA3:RTA2:C2_07760W_A:NGT1:PMA1:C3_03440C_A:GAP2:C3_06950W_A:SUL2:CDR3:C4_03710C_A:FRE10:ARR3:GIT2:SGE1:TNA1:HGT10:NAG4:HGT13:OPT1:HGT14:SSU1:CR_09390C_A	33573:9986:324:30134:329:16021:5886:5771:97042:5887:71627:328:5739:5783:5794:32178:33254:16020:43332:31520:45121
		31224	intrinsic component of membrane	36 out of 210 genes, 17.1%	514 out of 6473 background genes, 7.9%	0.00073	0	ENA2:C1_01750W_A:ROA1:RHD1:TPO3:FTH1:C1_10340W_A:FUS1:C2_02580W_A:FGR22:HGT20:PLC2:RTA3:RTA2:C2_07760W_A:NGT1:PMA1:C3_03440C_A:GAP2:C3_06950W_A:SUL2:CDR3:C4_03710C_A:RHD3:FRE10:ARR3:GIT2:SGE1:TNA1:HGT10:NAG4:HGT13:OPT1:HGT14:SSU1:CR_09390C_A	33573:9986:46658:324:30134:329:16021:5886:5771:97042:5887:71627:30445:30446:328:5739:5783:5794:32178:33254:9277:16020:43332:5576:31520:45121
		30445	yeast-form cell wall	9 out of 210 genes, 4.3%	56 out of 6473 background genes, 0.9%	0.00729	0.006	RBE1:SOD4:YWP1:PIR1:MP65:RBT5:RHD3:PGA30:PGA31	9986:46658:5886:5621:30445:30446:9277:16020:34399:5576
		16020	membrane	66 out of 210 genes, 31.4%	1329 out of 6473 background genes, 20.5%	0.01126	0.0055	HMX1:ENA2:C1_01750W_A:ROA1:ATP1:RHD1:GPT1:PHO87:TPO3:FTH1:C1_10340W_A:FUS1:SIM1:C2_00750W_A:C2_02580W_A:FGR22:HGT20:PLC2:RTA3:RTA2:C2_07760W_A:C2_09620W_A:FCY21:NGT1:PMA1:C3_03440C_A:PTR22:AAP1:MEA1:RHB1:GAP2:OAC1:C3_06950W_A:DLD2:C3_07670W_A:RBT5:PHO89:SUL2:CDR3:SPO75:C4_03710C_A:RHD3:FRE10:CFL1:ARR3:GIT2:SGE1:CFL4:CFL5:TNA1:CAN1:C6_01560W_A:HGT10:NAG4:HGT13:NUP:ATP9:OPT1:OPT4:AQY1:PST3:HGT14:SL…	33573:276:9986:5789:42645:46658:324:30134:329:16021:5886:5771:97042:32153:5887:71627:5935:30445:30446:62040:5622:5829:5640:328:5739:5783:5794:32178:33254:5743:9277:31934:5754:16020:5634:19897:31314:43332:5576:31520:45121
		5887	integral component of plasma membrane	8 out of 210 genes, 3.8%	48 out of 6473 background genes, 0.7%	0.0143	0.005	FTH1:FUS1:HGT20:GAP2:HGT10:HGT13:OPT1:HGT14	33573:30134:16021:329:5771:5887:328:5794:32178:16020:43332:31520
		31226	intrinsic component of plasma membrane	9 out of 210 genes, 4.3%	70 out of 6473 background genes, 1.1%	0.04223	0.0138	FTH1:FUS1:HGT20:GAP2:RHD3:HGT10:HGT13:OPT1:HGT14	33573:9986:46658:30134:16021:329:5771:5887:30445:30446:328:5794:32178:9277:16020:43332:5576:31520
P57055 up	process	GOID	GO_term	Cluster frequency	Background frequency	Corrected P-value	False discovery rate	Gene(s) annotated to the term	Directly Annotated GOID List
		15698	inorganic anion transport	7 out of 284 genes, 2.5%	26 out of 6473 background genes, 0.4%	0.06589	0.08	PHO87:GTR1:PHO89:SUL2:ARR3:GIT2:SSU1	15700:9267:71216:6360:36180:6383:8272:6995:6797:97080:30447:2000185:1904263:15699:6817:10507:55085:1903778:35435:36170:316:6814:6348:71214:1900231
	function	GOID	GO_term	Cluster frequency	Background frequency	Corrected P-value	False discovery rate	Gene(s) annotated to the term	Directly Annotated GOID List
		15145	monosaccharide transmembrane transporter activity	7 out of 284 genes, 2.5%	22 out of 6473 background genes, 0.3%	0.00544	0	HGT1:HGT2:HGT20:C2_09280C_A:HGT17:HGT10:NAG4	15295:15145:15535:5355:15238:51119
		51119	sugar transmembrane transporter activity	7 out of 284 genes, 2.5%	25 out of 6473 background genes, 0.4%	0.0137	0	HGT1:HGT2:HGT20:C2_09280C_A:HGT17:HGT10:NAG4	15295:15145:15535:5355:15238:51119
		15144	carbohydrate transmembrane transporter activity	7 out of 284 genes, 2.5%	26 out of 6473 background genes, 0.4%	0.01805	0	HGT1:HGT2:HGT20:C2_09280C_A:HGT17:HGT10:NAG4	15295:15145:15535:5355:15238:51119
		15149	hexose transmembrane transporter activity	6 out of 284 genes, 2.1%	20 out of 6473 background genes, 0.3%	0.03021	0	HGT1:HGT2:HGT20:C2_09280C_A:HGT17:HGT10	15295:15535:5355:51119
		22857	transmembrane transporter activity	30 out of 284 genes, 10.6%	350 out of 6473 background genes, 5.4%	0.05604	0.004	C1_01750W_A:ROA1:HGT1:HGT2:GPT1:PHO87:VRG4:TPO3:AGC1:C2_02580W_A:HGT20:C2_09280C_A:FCY21:SAM50:C3_05900W_A:DUR4:HGT17:PHO89:SUL2:ARR3:GIT2:SGE1:DAL52:C5_03940C_A:HGT10:ATM1:NAG4:NUP:SSU1:CR_09390C_A	5313:15535:15212:15296:51119:297:15203:8320:15105:5355:15116:15174:319:15183:15297:5458:15506:8508:5509:5315:15238:8028:15292:15295:15185:15205:5524:15319:15104:22857:15145:42626:8271:48249
		15291	secondary active transmembrane transporter activity	10 out of 284 genes, 3.5%	62 out of 6473 background genes, 1.0%	0.06202	0.0033	PHO87:AGC1:C2_09280C_A:PHO89:SUL2:ARR3:GIT2:DAL52:HGT10:NUP	5313:15535:15296:51119:5355:15105:15116:15183:15297:15506:8508:5509:5315:15292:15295:15319:15104:8271:48249
	component	GOID	GO_term	Cluster frequency	Background frequency	Corrected P-value	False discovery rate	Gene(s) annotated to the term	Directly Annotated GOID List
		9986	cell surface	25 out of 284 genes, 8.8%	203 out of 6473 background genes, 3.1%	0.00045	0	XOG1:ENG1:COI1:PGA6:FGR41:SIM1:RBE1:SOD4:YWP1:PIR1:MP65:PGA7:PGA53:PGA38:RHD3:PGA30:PGA31:FRE10:INT1:SCW11:PGA34:IFF3:RBR2:CHT3:CR_10200W_A	5940:9986:142:936:1990819:43187:46658:16021:5886:5621:935:9277:16020:5935:31314:30445:34399:5576:30446
		5618	cell wall	19 out of 284 genes, 6.7%	163 out of 6473 background genes, 2.5%	0.01646	0.01	XOG1:ENG1:PGA6:SIM1:RBE1:SOD4:DSE1:YWP1:PIR1:MP65:RHD3:PGA30:PGA31:INT1:SCW11:IFF3:RBR2:CSP1:CHT3	5940:9986:142:936:1990819:43187:46658:5621:935:9277:16020:5935:31314:30445:34399:5576:30446
		9277	fungal-type cell wall	19 out of 284 genes, 6.7%	163 out of 6473 background genes, 2.5%	0.01646	0.0067	XOG1:ENG1:PGA6:SIM1:RBE1:SOD4:DSE1:YWP1:PIR1:MP65:RHD3:PGA30:PGA31:INT1:SCW11:IFF3:RBR2:CSP1:CHT3	5940:9986:142:936:1990819:43187:46658:5621:935:9277:16020:5935:31314:30445:34399:5576:30446
		30312	external encapsulating structure	19 out of 284 genes, 6.7%	164 out of 6473 background genes, 2.5%	0.01789	0.005	XOG1:ENG1:PGA6:SIM1:RBE1:SOD4:DSE1:YWP1:PIR1:MP65:RHD3:PGA30:PGA31:INT1:SCW11:IFF3:RBR2:CSP1:CHT3	5940:9986:142:936:1990819:43187:46658:5621:935:9277:16020:5935:31314:30445:34399:5576:30446
		5576	extracellular region	20 out of 284 genes, 7.0%	191 out of 6473 background genes, 3.0%	0.04757	0.016	XOG1:ENG1:COI1:FGR41:SIM1:RBE1:SOD4:YWP1:PIR1:MP65:DAG7:RHD3:CSA2:SCW11:RNY11:SAP1:LIP4:PST3:CHT3:TRX1	5829:9986:5758:936:1990819:43187:46658:324:5886:5621:935:9277:31934:16020:5634:5935:31314:30445:34399:5576:45121:30446:62040
P87 up	process	n/a
	function	GOID	GO_term	Cluster frequency	Background frequency	Corrected P-value	False discovery rate	Gene(s) annotated to the term	Directly Annotated GOID List
		22857	transmembrane transporter activity	29 out of 243 genes, 11.9%	350 out of 6473 background genes, 5.4%	0.00776	0	C1_01750W_A:ROA1:PHO87:VRG4:TPO3:MIR1:C2_02580W_A:HGT20:TIM23:FCY21:NGT1:C3_03440C_A:PTR22:SAM50:C3_05900W_A:OAC1:DUR4:TIM12:PHO89:XUT1:ARR3:PET9:GIT2:C5_03080C_A:QDR3:HGT10:NAG4:HGT13:SEO1	5543:71916:30943:15131:42937:15212:15296:51119:15203:297:8320:15105:5355:15116:15174:15391:15297:5458:8508:15572:5471:2060:15450:1901239:5315:15238:8028:15295:15205:42907:15143:15114:5524:15319:15104:15145:22857:34658:42626:48249
		5215	transporter activity	30 out of 243 genes, 12.3%	401 out of 6473 background genes, 6.2%	0.03701	0.01	C1_01750W_A:ROA1:PHO87:VRG4:TPO3:MIR1:C2_02580W_A:HGT20:RTA2:TIM23:FCY21:NGT1:C3_03440C_A:PTR22:SAM50:C3_05900W_A:OAC1:DUR4:TIM12:PHO89:XUT1:ARR3:PET9:GIT2:C5_03080C_A:QDR3:HGT10:NAG4:HGT13:SEO1	5543:71916:4012:30943:15131:42937:15212:15296:51119:15203:297:8320:15105:5355:15116:15174:15391:15297:5458:8508:15572:5471:2060:15450:1901239:5315:15238:8028:15295:15205:15143:42907:15114:5524:15319:15104:15145:22857:34658:42626:48249
		5315	inorganic phosphate transmembrane transporter activity	4 out of 243 genes, 1.6%	10 out of 6473 background genes, 0.2%	0.0633	0.04	PHO87:MIR1:PHO89:GIT2	5315:15114:15319:48249
		15291	secondary active transmembrane transporter activity	9 out of 243 genes, 3.7%	62 out of 6473 background genes, 1.0%	0.0845	0.04	PHO87:MIR1:PHO89:XUT1:ARR3:PET9:GIT2:HGT10:SEO1	15296:51119:5355:15105:15391:15297:8508:5471:2060:5315:15295:15143:42907:15114:15319:15104:48249
	component	GOID	GO_term	Cluster frequency	Background frequency	Corrected P-value	False discovery rate	Gene(s) annotated to the term	Directly Annotated GOID List
		5576	extracellular region	22 out of 243 genes, 9.1%	191 out of 6473 background genes, 3.0%	0.00034	0	XOG1:ENG1:FGR41:SIM1:RBE1:SOD4:YWP1:PIR1:RBT5:DAG7:RHD3:GDH3:CSA2:PET9:SCW11:RNY11:SAP1:LIP4:LIP9:PST3:ACO1:CHT3	5829:9986:936:1990819:43187:42645:46658:324:5886:5621:935:5743:9277:31934:16020:5634:5935:31314:30445:34399:5576:45121:30446:62040
		71944	cell periphery	49 out of 243 genes, 20.2%	720 out of 6473 background genes, 11.1%	0.00301	0	HMX1:C1_00460W_A:C1_01750W_A:ROA1:XOG1:ENG1:PHO87:TPO3:MIR1:SIM1:RBE1:SOD4:C2_00750W_A:HGT20:RTA3:RTA2:DSE1:YWP1:PIR1:TIM23:FCY21:NGT1:C3_03440C_A:PTR22:MEA1:RHB1:SAM50:ALS7:RBT5:PGA53:PHO89:RHD3:PGA30:PGA31:FRE10:CFL1:XUT1:ARR3:PET9:CFL5:SCW11:FET31:QDR3:HGT10:HGT13:CR_02940C_A:YCP4:PST3:CHT3	9986:5744:46658:324:329:16021:5621:5886:97042:32153:5887:5935:30445:1401:30446:62040:31307:5737:5622:5829:5640:1990819:936:5783:43187:5739:935:5743:9277:31305:31934:16020:5634:19897:31314:34399:5576:45121:31520
		9986	cell surface	21 out of 243 genes, 8.6%	203 out of 6473 background genes, 3.1%	0.00322	0	XOG1:ENG1:PGA26:FGR41:SIM1:RBE1:SOD4:YWP1:PIR1:ALS7:PGA7:RBT5:PGA53:PGA38:RHD3:PGA30:PGA31:FRE10:SCW11:PGA34:CHT3	9986:46658:16021:5886:5621:5935:30445:30446:936:1990819:43187:935:9277:16020:31314:34399:5576
		5886	plasma membrane	36 out of 243 genes, 14.8%	468 out of 6473 background genes, 7.2%	0.00364	0	HMX1:C1_00460W_A:C1_01750W_A:ROA1:PHO87:TPO3:MIR1:C2_00750W_A:HGT20:RTA3:RTA2:TIM23:FCY21:NGT1:C3_03440C_A:PTR22:MEA1:RHB1:SAM50:RBT5:PGA53:PHO89:RHD3:FRE10:CFL1:XUT1:ARR3:PET9:CFL5:FET31:QDR3:HGT10:HGT13:CR_02940C_A:YCP4:PST3	9986:5744:46658:324:329:16021:5886:97042:32153:5887:5935:30445:1401:30446:62040:31307:5737:5622:5829:5640:5739:5783:5743:9277:31305:31934:16020:5634:19897:5576:31520:45121
P75010 up	process	GOID	GO_term	Cluster frequency	Background frequency	Corrected P-value	False discovery rate	Gene(s) annotated to the term	Directly Annotated GOID List
		15698	inorganic anion transport	7 out of 252 genes, 2.8%	26 out of 6473 background genes, 0.4%	0.03015	0.06	PHO84:GTR1:PHO89:SUL2:ARR3:GIT2:CR_01320C_A	15700:38202:6360:30448:6383:8272:6995:97080:6797:1904263:15699:55085:6828:6817:10507:1903778:35435:6814:6348:1904728:1900231:34599
	function	GOID	GO_term	Cluster frequency	Background frequency	Corrected P-value	False discovery rate	Gene(s) annotated to the term	Directly Annotated GOID List
		22857	transmembrane transporter activity	29 out of 252 genes, 11.5%	350 out of 6473 background genes, 5.4%	0.01459	0.06	ROA1:HGT1:VRG4:PHO84:C1_13280C_A:FTR2:ZRC1:C2_02580W_A:HGT20:TIM23:FCY21:YOR1:NGT1:C3_03440C_A:SAM50:HUT1:TIM12:PHO89:SUL2:VMA8:C4_06440C_A:ARR3:GIT2:C5_03080C_A:HGT10:FGR2:CR_01320C_A:OPT3:CR_09390C_A	5543:5506:5351:30943:15212:8559:51119:46961:15078:8320:5459:15105:5355:15116:15297:5458:8508:35673:15572:5385:97079:15450:5315:15238:15165:8028:15317:15295:15205:5384:5524:15319:5381:15104:15101:42626:8271:48249
		5338	nucleotide-sugar transmembrane transporter activity	3 out of 252 genes, 1.2%	4 out of 6473 background genes, 0.1%	0.04055	0.06	VRG4:HUT1:C4_06440C_A	5351:5459:5458:15165
		5215	transporter activity	30 out of 252 genes, 11.9%	401 out of 6473 background genes, 6.2%	0.06749	0.06	ROA1:HGT1:VRG4:PHO84:C1_13280C_A:FTR2:ZRC1:C2_02580W_A:HGT20:TIM23:FCY21:YOR1:NGT1:C3_03440C_A:SAM50:HUT1:TIM12:PHO89:SUL2:VMA8:C4_06440C_A:ARR3:GIT2:C5_03080C_A:HGT10:FGR2:TIM9:CR_01320C_A:OPT3:CR_09390C_A	5543:5506:5351:30943:15212:8559:51119:46961:15078:8320:5459:15105:5355:15116:8565:15297:5458:8508:35673:15572:5385:15450:97079:5315:15165:15238:8028:15317:15295:51082:15205:5384:5524:15319:5381:15104:15101:8271:42626:48249
	component	GOID	GO_term	Cluster frequency	Background frequency	Corrected P-value	False discovery rate	Gene(s) annotated to the term	Directly Annotated GOID List
		31224	intrinsic component of membrane	37 out of 252 genes, 14.7%	514 out of 6473 background genes, 7.9%	0.02983	0.04	ROA1:HGT1:C1_02490C_A:C1_05010C_A:VRG4:ERD1:PHO84:MCD4:C1_13280C_A:FTR2:ZRC1:C2_02580W_A:HGT20:GPI19:C2_05290C_A:RTA3:YOR1:NGT1:C3_02850C_A:C3_03440C_A:GPI1:SAM50:C3_06950W_A:PGA53:C4_02460W_A:SUL2:RHD3:FRE10:C4_06440C_A:ARR3:GIT2:C6_01130W_A:HGT10:FGR2:CR_01260W_A:CR_01320C_A:CR_09390C_A	30176:33573:9986:139:5789:5794:46658:33254:324:506:329:16021:5886:9277:31305:33179:97042:16020:5887:71627:30445:1401:5576:30446:31307
		16021	integral component of membrane	35 out of 252 genes, 13.9%	482 out of 6473 background genes, 7.4%	0.03855	0.02	ROA1:HGT1:C1_02490C_A:C1_05010C_A:VRG4:ERD1:PHO84:MCD4:C1_13280C_A:FTR2:ZRC1:C2_02580W_A:HGT20:GPI19:C2_05290C_A:RTA3:YOR1:NGT1:C3_02850C_A:C3_03440C_A:GPI1:SAM50:C3_06950W_A:C4_02460W_A:SUL2:FRE10:C4_06440C_A:ARR3:GIT2:C6_01130W_A:HGT10:FGR2:CR_01260W_A:CR_01320C_A:CR_09390C_A	30176:33573:9986:139:5789:5794:33254:324:506:329:16021:5886:9277:33179:31305:16020:97042:5887:71627:1401:31307
		44425	membrane part	53 out of 252 genes, 21.0%	859 out of 6473 background genes, 13.3%	0.05996	0.0267	HMX1:C1_00460W_A:C1_00810W_A:ROA1:HGT1:C1_02490C_A:C1_05010C_A:VRG4:ERD1:PHO84:MCD4:C1_13280C_A:FTR2:SAM37:ZRC1:C2_02580W_A:HGT20:NDH51:GPI19:C2_05290C_A:RTA3:GTR1:TIM23:YOR1:NGT1:PAM17:C3_02850C_A:C3_03440C_A:GPI1:SAM50:C3_06950W_A:PGA53:TIM12:C4_02460W_A:SUL2:QCR9:RHD3:C4_04180C_A:FRE10:VMA8:C4_06440C_A:ARR3:SAM51:GIT2:C6_01130W_A:HGT10:FGR2:TIM9:CR_01260W_A:CR_01320C_A:MCI4:CR_02630C_A:CR_0939…	30176:33573:9986:5744:139:5789:34448:46658:324:506:329:16021:42406:5750:5886:19898:42719:97042:5887:71627:43541:30445:1401:30446:31307:1405:5640:5829:5739:5783:5794:33254:5747:1990131:16471:9277:31305:33179:17119:16020:5634:42721:31902:5576
		1401	mitochondrial sorting and assembly machinery complex	3 out of 252 genes, 1.2%	5 out of 6473 background genes, 0.1%	0.09957	0.035	SAM37:SAM50:SAM51	5886:1401:31307
SC5314 up	process	n/a
	function	n/a
	component	n/a
P76067 up unique	process	GOID	GO_term	Cluster frequency	Background frequency	Corrected P-value	False discovery rate	Gene(s) annotated to the term	Directly Annotated GOID List
		55114	oxidation-reduction process	13 out of 63 genes, 20.6%	403 out of 6473 background genes, 6.2%	0.02931	0.14	HOM6:IFE1:EBP7:ALD5:RNR21:SOD1:MET14:LEU2:C7_01170C_A:GSY1:LYS12:CR_08310C_A:ECI1	1320:6240:6635:30447:6801:36091:1901856:7623:16117:45454:6882:5978:34599:46704:6097:55114:9086:19379:9088:50821:96:43153:9098:9085:19413:31505:36170:51091:35690:9405:9090:6878
		98655	cation transmembrane transport	6 out of 63 genes, 9.5%	87 out of 6473 background genes, 1.3%	0.05121	0.11	ENA2:ATP1:FTH1:PMA1:GAP2:ATP9	30448:97638:19740:97639:15986:6754:97623:51208:34755:3333:6897:15846:1902906:6970:51453:6814:120029:70588:15991
		55085	transmembrane transport	12 out of 63 genes, 19.0%	378 out of 6473 background genes, 5.8%	0.06559	0.0933	ENA2:ATP1:FTH1:PMA1:GAP2:TNA1:ATP9:OPT1:OPT4:AQY1:HGT14:CR_10640W_A	30448:97638:19740:71470:35672:1904659:6833:97639:55085:19631:15986:6754:97623:6820:51208:8643:51180:44011:34755:1901583:6855:6857:3333:6897:43132:15846:1902906:6970:51453:6814:35690:120029:70588:1903222:30437:15991:71497
		34220	ion transmembrane transport	7 out of 63 genes, 11.1%	132 out of 6473 background genes, 2.0%	0.07515	0.09	ENA2:ATP1:FTH1:PMA1:GAP2:TNA1:ATP9	30448:97638:19740:97639:15986:6754:97623:6820:51208:51180:34755:3333:6897:43132:15846:1902906:6970:51453:6814:120029:70588:1903222:15991
		44281	small molecule metabolic process	16 out of 63 genes, 25.4%	643 out of 6473 background genes, 9.9%	0.08893	0.112	HOM6:ATP1:ALD5:RNR21:DAL1:PMA1:THI4:MET15:SPS20:PYC2:MET14:LEU2:ATP9:LYS12:HGT14:ECI1	2:6240:6635:6535:1904659:30447:19631:71266:15986:6754:8643:6097:46704:55114:9086:6145:52837:42149:9062:9442:6094:19379:9088:96:9408:9098:71269:9085:9228:19413:1902906:6970:15976:51453:9405:120029:9090:6090:30437:15991
	function	GOID	GO_term	Cluster frequency	Background frequency	Corrected P-value	False discovery rate	Gene(s) annotated to the term	Directly Annotated GOID List
		22857	transmembrane transporter activity	13 out of 63 genes, 20.6%	350 out of 6473 background genes, 5.4%	0.00192	0	ENA2:ATP1:FTH1:PMA1:GAP2:CDR3:TNA1:ATP9:OPT1:OPT4:AQY1:HGT14:CR_10640W_A	1901691:46933:166:8553:15193:15296:15181:51119:15203:46961:8554:5355:15250:5215:15297:16887:35673:15663:5548:46943:1904680:46872:15238:5427:5524:15189:15171:5381:5388:8556:1901584:42626
		22804	active transmembrane transporter activity	8 out of 63 genes, 12.7%	127 out of 6473 background genes, 2.0%	0.0022	0	ENA2:ATP1:PMA1:CDR3:TNA1:ATP9:OPT1:CR_10640W_A	1901691:46933:166:8553:15296:46961:8554:5215:15297:16887:35673:15663:5548:1904680:46943:46872:15238:5427:5524:5388:8556:1901584:42626
		5215	transporter activity	13 out of 63 genes, 20.6%	401 out of 6473 background genes, 6.2%	0.00793	0.0133	ENA2:ATP1:FTH1:PMA1:GAP2:CDR3:TNA1:ATP9:OPT1:OPT4:AQY1:HGT14:CR_10640W_A	1901691:46933:166:8553:15193:15296:15181:51119:15203:46961:8554:5355:15250:5215:15297:16887:35673:15663:5548:1904680:46943:46872:15238:5427:5524:15189:15171:5381:5388:8556:1901584:42626
		4435	phosphatidylinositol phospholipase C activity	2 out of 63 genes, 3.2%	3 out of 6473 background genes, 0.0%	0.02223	0.02	FGR22:PLC2	4435
		42626	ATPase activity, coupled to transmembrane movement of substances	5 out of 63 genes, 7.9%	61 out of 6473 background genes, 0.9%	0.02326	0.016	ENA2:ATP1:PMA1:CDR3:ATP9	1901691:46933:166:8553:46961:8554:5215:16887:5548:46872:5524:5388:8556:42626
		15399	primary active transmembrane transporter activity	5 out of 63 genes, 7.9%	65 out of 6473 background genes, 1.0%	0.03135	0.0133	ENA2:ATP1:PMA1:CDR3:ATP9	1901691:46933:166:8553:46961:8554:5215:16887:5548:46872:5524:5388:8556:42626
		15405	P-P-bond-hydrolysis-driven transmembrane transporter activity	5 out of 63 genes, 7.9%	65 out of 6473 background genes, 1.0%	0.03135	0.0114	ENA2:ATP1:PMA1:CDR3:ATP9	1901691:46933:166:8553:46961:8554:5215:16887:5548:46872:5524:5388:8556:42626
		43492	ATPase activity, coupled to movement of substances	5 out of 63 genes, 7.9%	65 out of 6473 background genes, 1.0%	0.03135	0.01	ENA2:ATP1:PMA1:CDR3:ATP9	1901691:46933:166:8553:46961:8554:5215:16887:5548:46872:5524:5388:8556:42626
		19829	cation-transporting ATPase activity	4 out of 63 genes, 6.3%	39 out of 6473 background genes, 0.6%	0.04153	0.0133	ENA2:ATP1:PMA1:ATP9	1901691:46933:166:8553:46961:8554:16887:46872:5524:5388:8556
		22853	active ion transmembrane transporter activity	4 out of 63 genes, 6.3%	40 out of 6473 background genes, 0.6%	0.04582	0.014	ENA2:ATP1:PMA1:ATP9	1901691:46933:166:8553:46961:8554:16887:46872:5524:5388:8556
		42625	ATPase coupled ion transmembrane transporter activity	4 out of 63 genes, 6.3%	40 out of 6473 background genes, 0.6%	0.04582	0.0127	ENA2:ATP1:PMA1:ATP9	1901691:46933:166:8553:46961:8554:16887:46872:5524:5388:8556
		16491	oxidoreductase activity	12 out of 63 genes, 19.0%	429 out of 6473 background genes, 6.6%	0.0592	0.015	HOM6:IFE1:EBP7:ALD5:RNR21:SPS20:SOD1:C4_02660W_A:LEU2:C7_01170C_A:LYS12:CR_08310C_A	51063:51287:8270:50661:8670:16491:4030:3862:4029:46872:4784:10181:4412:47046
		4629	phospholipase C activity	2 out of 63 genes, 3.2%	5 out of 6473 background genes, 0.1%	0.07319	0.0185	FGR22:PLC2	4435
		15318	inorganic molecular entity transmembrane transporter activity	8 out of 63 genes, 12.7%	212 out of 6473 background genes, 3.3%	0.07621	0.0171	ENA2:ATP1:FTH1:PMA1:GAP2:TNA1:ATP9:AQY1	1901691:46933:166:8553:15193:15296:15181:15203:46961:8554:15250:16887:15663:46943:46872:5524:15189:15171:5381:5388:8556
		8324	cation transmembrane transporter activity	7 out of 63 genes, 11.1%	167 out of 6473 background genes, 2.6%	0.08802	0.016	ENA2:ATP1:FTH1:PMA1:GAP2:TNA1:ATP9	1901691:46933:166:8553:15193:15296:15181:15203:46961:8554:16887:15663:46943:46872:5524:15189:15171:5381:5388:8556
	component	GOID	GO_term	Cluster frequency	Background frequency	Corrected P-value	False discovery rate	Gene(s) annotated to the term	Directly Annotated GOID List
		5887	integral component of plasma membrane	5 out of 63 genes, 7.9%	48 out of 6473 background genes, 0.7%	0.0059	0	FTH1:FUS1:GAP2:OPT1:HGT14	5771:33573:328:16020:5794:32178:5887:43332:30134:16021:329:31520
		31226	intrinsic component of plasma membrane	5 out of 63 genes, 7.9%	70 out of 6473 background genes, 1.1%	0.03541	0.05	FTH1:FUS1:GAP2:OPT1:HGT14	5771:33573:328:16020:5794:32178:5887:30134:43332:16021:329:31520
P57055 up unique	process	n/a
	function	n/a
	component	n/a
P87 up unique	process	n/a
	function	GOID	GO_term	Cluster frequency	Background frequency	Corrected P-value	False discovery rate	Gene(s) annotated to the term	Directly Annotated GOID List
		3994	aconitate hydratase activity	2 out of 48 genes, 4.2%	2 out of 6473 background genes, 0.0%	0.00333	0	ACO2:ACO1	3994:3697:3690:51539
		15291	secondary active transmembrane transporter activity	4 out of 48 genes, 8.3%	62 out of 6473 background genes, 1.0%	0.06717	0.23	MIR1:XUT1:PET9:SEO1	5471:15143:2060:42907:15114:5315:15391:15296
		16836	hydro-lyase activity	3 out of 48 genes, 6.2%	30 out of 6473 background genes, 0.5%	0.0837	0.1867	ILV3:ACO2:ACO1	3690:3994:4160:3697:51539
		1103	RNA polymerase II repressing transcription factor binding	2 out of 48 genes, 4.2%	8 out of 6473 background genes, 0.1%	0.09086	0.155	SUT1:SFL1	981:1103:978:8270
	component	n/a
P75010 up unique	process	n/a
	function	n/a
	component	n/a
SC5314 up unique	process	n/a
	function	n/a
	component	n/a
P76067 unique down	process	n/a
	function	n/a
	component	GOID	GO_term	Cluster frequency	Background frequency	Corrected P-value	False discovery rate	Gene(s) annotated to the term	Directly Annotated GOID List
		31428	box C/D snoRNP complex	3 out of 53 genes, 5.7%	29 out of 6473 background genes, 0.4%	0.08962	0.26	C2_05420C_A:C2_05600W_A:CR_10460W_A	31428
P57055 unique down	process	n/a
	function	n/a
	component	n/a
P87 unique down	GOID	GO_term	Cluster frequency	Background frequency	Corrected P-value	False discovery rate	Gene(s) annotated to the term	Directly Annotated GOID List
	60304	regulation of phosphatidylinositol dephosphorylation	3 out of 94 genes, 3.2%	5 out of 6473 background genes, 0.1%	0.00865	0.1	C1_03100W_A:IST2:C1_10680C_A	72659:90158:60304
	90158	endoplasmic reticulum membrane organization	3 out of 94 genes, 3.2%	6 out of 6473 background genes, 0.1%	0.01712	0.08	C1_03100W_A:IST2:C1_10680C_A	72659:90158:60304
	GOID	GO_term	Cluster frequency	Background frequency	Corrected P-value	False discovery rate	Gene(s) annotated to the term	Directly Annotated GOID List
	8289	lipid binding	8 out of 94 genes, 8.5%	113 out of 6473 background genes, 1.7%	0.01719	0.04	C1_03100W_A:CDC3:IST2:C1_10680C_A:MSS4:TFS1:EBP1:CR_01720W_A	10181:8144:16308:30414:5543:5525:5198:70273:5496:166:8289:10314:52812:42562:52811:32266:3959
	30414	peptidase inhibitor activity	2 out of 94 genes, 2.1%	3 out of 6473 background genes, 0.0%	0.0496	0.1	C4_02340W_A:TFS1	30414:4866:5543:42802:4252
	GOID	GO_term	Cluster frequency	Background frequency	Corrected P-value	False discovery rate	Gene(s) annotated to the term	Directly Annotated GOID List
	32541	cortical endoplasmic reticulum	4 out of 94 genes, 4.3%	18 out of 6473 background genes, 0.3%	0.0084	0	C1_03100W_A:IST2:SFH5:C1_10680C_A	5829:51286:33101:31410:5933:32541:5794:5886
	71782	endoplasmic reticulum tubular network	4 out of 94 genes, 4.3%	18 out of 6473 background genes, 0.3%	0.0084	0	C1_03100W_A:IST2:SFH5:C1_10680C_A	5829:51286:33101:31410:5933:32541:5794:5886
P75010 unique down	process	GOID	GO_term	Cluster frequency	Background frequency	Corrected P-value	False discovery rate	Gene(s) annotated to the term	Directly Annotated GOID List
		43605	cellular amide catabolic process	4 out of 84 genes, 4.8%	8 out of 6473 background genes, 0.1%	0.00055	0	DUR1,2:DAL1:DAL4:FUR4	71469:6145:98721:9442:15720:19740:9405:43419
		9442	allantoin assimilation pathway	3 out of 84 genes, 3.6%	3 out of 6473 background genes, 0.0%	0.00065	0	DAL1:DAL4:FUR4	6145:98721:9442:15720
		255	allantoin metabolic process	3 out of 84 genes, 3.6%	6 out of 6473 background genes, 0.1%	0.01279	0	DAL1:DAL4:FUR4	6145:98721:9442:15720
		256	allantoin catabolic process	3 out of 84 genes, 3.6%	6 out of 6473 background genes, 0.1%	0.01279	0	DAL1:DAL4:FUR4	6145:98721:9442:15720
		15851	nucleobase transport	3 out of 84 genes, 3.6%	8 out of 6473 background genes, 0.1%	0.03515	0.02	DAL4:FUR4:XUT1	15747:15851:55085:42906:9442:98721:15720
		15720	allantoin transport	2 out of 84 genes, 2.4%	2 out of 6473 background genes, 0.0%	0.05192	0.09	DAL4:FUR4	9442:98721:15720
		15857	uracil transport	2 out of 84 genes, 2.4%	2 out of 6473 background genes, 0.0%	0.05192	0.0771	DAL4:FUR4	9442:98721:15720
		1903791	uracil transmembrane transport	2 out of 84 genes, 2.4%	2 out of 6473 background genes, 0.0%	0.05192	0.0675	DAL4:FUR4	9442:98721:15720
		1904082	pyrimidine nucleobase transmembrane transport	2 out of 84 genes, 2.4%	2 out of 6473 background genes, 0.0%	0.05192	0.06	DAL4:FUR4	9442:98721:15720
		98721	uracil import across plasma membrane	2 out of 84 genes, 2.4%	2 out of 6473 background genes, 0.0%	0.05192	0.054	DAL4:FUR4	9442:98721:15720
	function	GOID	GO_term	Cluster frequency	Background frequency	Corrected P-value	False discovery rate	Gene(s) annotated to the term	Directly Annotated GOID List
		15205	nucleobase transmembrane transporter activity	3 out of 84 genes, 3.6%	8 out of 6473 background genes, 0.1%	0.00732	0.08	DAL4:FUR4:XUT1	15210:5274:15391:15505:15143:2060:42907
		15210	uracil transmembrane transporter activity	2 out of 84 genes, 2.4%	2 out of 6473 background genes, 0.0%	0.01081	0.08	DAL4:FUR4	15210:5274:15505
		15391	nucleobase:cation symporter activity	2 out of 84 genes, 2.4%	2 out of 6473 background genes, 0.0%	0.01081	0.0533	FUR4:XUT1	15391:15505:15143:2060:42907
		5350	pyrimidine nucleobase transmembrane transporter activity	2 out of 84 genes, 2.4%	2 out of 6473 background genes, 0.0%	0.01081	0.04	DAL4:FUR4	15210:5274:15505
		15293	symporter activity	4 out of 84 genes, 4.8%	32 out of 6473 background genes, 0.5%	0.04676	0.116	DAL4:FUR4:DAL9:XUT1	15210:15505:15143:2060:42907:5274:15391:15296
		15294	solute:cation symporter activity	4 out of 84 genes, 4.8%	32 out of 6473 background genes, 0.5%	0.04676	0.0967	DAL4:FUR4:DAL9:XUT1	15210:15505:15143:2060:42907:5274:15391:15296
		15291	secondary active transmembrane transporter activity	5 out of 84 genes, 6.0%	62 out of 6473 background genes, 1.0%	0.07687	0.1029	DAL4:FUR4:DAL9:XUT1:OPT1	35673:15210:5427:1904680:15505:15143:2060:42907:5274:15391:1901584:15296
	component	n/a
SC5314 unique down	process	n/a
	function	GOID	GO_term	Cluster frequency	Background frequency	Corrected P-value	False discovery rate	Gene(s) annotated to the term	Directly Annotated GOID List
		15296	anion:cation symporter activity	5 out of 134 genes, 3.7%	17 out of 6473 background genes, 0.3%	0.00252	0	C6_02650C_A:C7_01990C_A:C7_04160W_A:CR_01220W_A:SEO1	15296:15233
		15291	secondary active transmembrane transporter activity	7 out of 134 genes, 5.2%	62 out of 6473 background genes, 1.0%	0.0374	0.06	CNH1:C6_02650C_A:C7_01990C_A:C7_04160W_A:CR_01220W_A:SEO1:CR_10800C_A	46583:15369:46873:15081:15077:15296:15233:15385:15386
		15081	sodium ion transmembrane transporter activity	3 out of 134 genes, 2.2%	8 out of 6473 background genes, 0.1%	0.06348	0.1333	YVC1:CNH1:CR_10800C_A	5262:46583:5267:5272:15369:15081:46873:5244:15077:5227:15386:15385
		15293	symporter activity	5 out of 134 genes, 3.7%	32 out of 6473 background genes, 0.5%	0.0639	0.1	C6_02650C_A:C7_01990C_A:C7_04160W_A:CR_01220W_A:SEO1	15296:15233
		15294	solute:cation symporter activity	5 out of 134 genes, 3.7%	32 out of 6473 background genes, 0.5%	0.0639	0.08	C6_02650C_A:C7_01990C_A:C7_04160W_A:CR_01220W_A:SEO1	15296:15233
		5215	transporter activity	19 out of 134 genes, 14.2%	401 out of 6473 background genes, 6.2%	0.077	0.07	HGT1:C1_09210C_A:C1_09220W_A:WSC4:YVC1:SEC61:CNH1:HET1:FET34:C6_02650C_A:NAG3:HGT13:C7_01990C_A:C7_04160W_A:CR_01220W_A:CR_01340W_A:OPT2:SEO1:CR_10800C_A	35673:5262:5048:46583:15450:5272:5507:15081:5244:15077:15296:5227:15233:15238:51119:15385:5355:5267:15369:5381:120013:46873:4322:15145:17089:8565:51861:15386
		15103	inorganic anion transmembrane transporter activity	5 out of 134 genes, 3.7%	34 out of 6473 background genes, 0.5%	0.08542	0.06	C6_02650C_A:C7_01990C_A:C7_04160W_A:CR_01220W_A:SEO1	15296:15233
	component	n/a
