# Supplementary material for: Circuit diversification in a biofilm regulatory network
Source: PLoS Pathog. 2019 May 22;15(5):e1007787. doi: 10.1371/journal.ppat.1007787 (PMC6530872; doi:10.1371/journal.ppat.1007787)
Supplement: S5 Table — Statistics regarding ratio of hyphal unit to yeast cells and hyphal unit length for P57055 wild-type and BRG1 ectopic expression strains are listed. Three technical replicates were analyzed. Significance of comparisons against wild type and bcr1Δ/Δ or brg1Δ/Δ mutants are shown, (Tukey-Kramer test; **, P < 0.01; ****, P < 0.0001). (XLSX) [file ppat.1007787.s012.xlsx]

## Sheet: Table S5
	hyphal unit : yeast cell ratio		Significance			hyphal unit length (μm)				Significance
Genotype	Mean	Std. Deviation	bcr1Δ/Δ vs	WT vs		Mean	Minimum	Maximum	Std. Deviation	bcr1Δ/Δ vs	WT vs
P57055 Wild type	1.439	0.07659	****	N/A		100.1	42.3	169.6	34.54	****	N/A
bcr1Δ/Δ	0.3337	0.06595	N/A	****		73.12	36.88	119.9	19.29	N/A	****
bcr1Δ/Δ MDR1/mdr1D::BRG1SC5314	0.3488	0.1105	ns	****		78.6	39.62	118.6	22.4	ns	****
bcr1Δ/Δ MDR1/mdr1D::BRG1SC5314	0.2458	0.08331	ns	****		78.58	36.77	120.3	23.35	ns	****
bcr1Δ/Δ mdr1Δ::BRG1SC5314/mdr1Δ::BRG1SC5314	0.5976	0.1192	ns	****		83.41	37.64	149	23.31	ns	****
bcr1Δ/Δ mdr1Δ::BRG1SC5314/mdr1Δ::BRG1SC5314	0.4297	0.2054	ns	****		79.42	33.24	143.9	23.77	ns	****
bcr1Δ/Δ MDR1/mdr1Δ::BRG1P57055	0.5604	0.1387	ns	****		82.28	38.33	152.4	21.94	ns	****
bcr1Δ/Δ MDR1/mdr1Δ::BRG1P57055	0.2867	0.07362	ns	****		79.67	35.06	128.8	23.01	ns	****
bcr1Δ/Δ mdr1Δ::BRG1P57055/mdr1Δ::BRG1P57055	0.4675	0.0796	ns	****		76.6	32.65	128.3	23.05	ns	****
bcr1Δ/Δ mdr1Δ::BRG1P57055/mdr1Δ::BRG1P57055	0.4405	0.08813	ns	****		86.95	47.42	127	20.59	**	**
