# Supplementary material for: Circuit diversification in a biofilm regulatory network
Source: PLoS Pathog. 2019 May 22;15(5):e1007787. doi: 10.1371/journal.ppat.1007787 (PMC6530872; doi:10.1371/journal.ppat.1007787)
Supplement: S6 Table — S6A Table contains lists of genes whose expression in clinical isolate strains relative to SC5314 correlated or anti-correlated with BRG1 expression relative to SC5314. S6B Table contains GO Term Finder results for the listed sets of genes found in S6A Table. S6C Table contains lists of genes differentially expressed in clinical isolate strains (2-fold difference in expression, padj < 0.05). S6D Table contains GO Term Finder results for the listed sets of genes found in S6C Table. (XLSX) [file ppat.1007787.s013.xlsx]

## Sheet: Table S6A
A. Lists of genes whose expression correlates (r > 0.95) or anticorrelates (r < 0.95) with BRG1 and BCR1 expression
Correlates with BRG1	Anti-correlates with BRG1		Correlates with BCR1	Anti-correlates with BCR1
AXL2	CCT5		AFP99	AGP3
CaalfMp11.1	CUE5		ARG1	ANB1
CHK1	DCR1		ARG4	APT1
CIT1	DLD2		ARO80	ARA1
CMP1	EBP7		CCT8	ATP18
COX2	EIF4E		CDC23	BET4
CPA2	ESS1		CDL1	CAM1-1
CYB2	FBA1		CDR3	CHR1
DSL1	GLE1		CEK2	CKA2
ECM18	HAT1		CPH2	COQ5
FGR17	HBR1		CST5	CSP37
FMO1	HCR1		DAL5	CTA8
FRE30	HHF1		ERG7	CWC22
GCA1	HOM2		ESA1	ELA1
GDH2	HRR25		FEN1	ERB1
GIT2	IMP4		FGR10	FGR46
GLG2	KIS1		FGR6-4	FRE3
GRE3	LEU2		FLO9	GIM5
HGT12	MAF1		FRP2	GNP3
HGT17	MET10		GAL1	HAC1
HRK1	MET14		GAL10	HAL21
HSM3	MID1		GIN4	HCA4
IFE2	MNN1		GST1	HOS2
ISU1	MPP10		HEX1	ISW2
KAR3	MRPL40		IFF11	KTR4
KGD1	NOP1		IRS4	MFG1
KIS2	NPL6		KIN2	MNN26
LCB2	NUP84		LAP41	MRPL8
LSP1	orf19.1005		LCB4	MTG2
MAD2	orf19.1137		LSU-G1431	MUB1
MLT1	orf19.131.2		MNR2	NAD6
MNN21	orf19.1386		MOH1	NOP15
MRV2	orf19.1456		MP65	NOP6
NDE1	orf19.1519		MPS1	NOP8
NGG1	orf19.1646		MTS1	NPR1
OPT6	orf19.175		NAG4	orf19.102
orf19.1085	orf19.1800		NIT2	orf19.1109
orf19.137	orf19.1864		OLE1	orf19.1268
orf19.1403	orf19.1968		orf19.1208	orf19.1272
orf19.1440.1	orf19.2105		orf19.1248	orf19.1359
orf19.1479	orf19.2111		orf19.1351	orf19.1368
orf19.1505	orf19.2310		orf19.1355	orf19.1371
orf19.1522	orf19.2376		orf19.1424	orf19.1388
orf19.1589	orf19.2378		orf19.1581	orf19.1412
orf19.1834	orf19.2397		orf19.1686	orf19.1438
orf19.1939	orf19.2397.3		orf19.1877	orf19.1485
orf19.2149	orf19.2478.1		orf19.1910	orf19.1546
orf19.2169	orf19.2487		orf19.2125	orf19.1578
orf19.2197	orf19.2512		orf19.2150	orf19.1609
orf19.22	orf19.2519		orf19.2285	orf19.1651
orf19.2213	orf19.2533.1		orf19.2664	orf19.1708
orf19.2247	orf19.2544		orf19.27	orf19.1757
orf19.225	orf19.3277		orf19.3007	orf19.1767
orf19.2701	orf19.3393		orf19.3141	orf19.1774
orf19.2703	orf19.3449		orf19.3281	orf19.200
orf19.2888	orf19.3536		orf19.329	orf19.2047
orf19.2905	orf19.3600		orf19.3501	orf19.2050
orf19.2922	orf19.3633		orf19.3610	orf19.2229
orf19.2928	orf19.3704.1		orf19.376	orf19.2261
orf19.2930	orf19.3798		orf19.3806	orf19.2275
orf19.3087.1	orf19.3836		orf19.3919	orf19.2319
orf19.3091	orf19.411		orf19.4430	orf19.2330
orf19.310	orf19.4116		orf19.4595	orf19.2621
orf19.3266	orf19.4149.1		orf19.4612	orf19.2711
orf19.3267	orf19.4172		orf19.4652	orf19.2760
orf19.3271	orf19.4173		orf19.4713	orf19.2933
orf19.3273	orf19.4192.1		orf19.5326	orf19.2934
orf19.3351	orf19.4474		orf19.5342	orf19.2978
orf19.3360	orf19.4479		orf19.541	orf19.3016
orf19.3581	orf19.4492		orf19.5495	orf19.302
orf19.3643	orf19.4796		orf19.5648	orf19.3297
orf19.3758	orf19.5370		orf19.5735.3	orf19.3335
orf19.3885	orf19.540		orf19.5775	orf19.3404
orf19.3982	orf19.547		orf19.5961	orf19.3436
orf19.4203	orf19.5606		orf19.606	orf19.3473
orf19.4245	orf19.5683		orf19.6138	orf19.3569
orf19.4247	orf19.5802		orf19.6205	orf19.3719
orf19.4262	orf19.6020		orf19.6329	orf19.3797
orf19.433	orf19.6188		orf19.6462	orf19.392
orf19.4370	orf19.6238		orf19.6502	orf19.4273
orf19.4446	orf19.6263		orf19.6580	orf19.4465
orf19.4466	orf19.634		orf19.673	orf19.4488
orf19.4468	orf19.6398		orf19.6901	orf19.4593.1
orf19.4922	orf19.6628		orf19.6999	orf19.4680
orf19.4929	orf19.6730		orf19.7024	orf19.4824
orf19.4946	orf19.6737		orf19.7034	orf19.4861.1
orf19.516	orf19.6879		orf19.7123	orf19.4895
orf19.5231	orf19.7121		orf19.7254	orf19.4931
orf19.5258	orf19.7127.1		orf19.7329	orf19.500
orf19.5356	orf19.7139		orf19.7670	orf19.5043
orf19.5429	orf19.741		ORM1	orf19.5064.1
orf19.5619	orf19.7506		PAN1	orf19.515
orf19.5633	orf19.7574		PGA19	orf19.5160
orf19.5686	orf19.948		PGA41	orf19.5161
orf19.5752	PDX3		PIN3	orf19.5239
orf19.5755	PHA2		RAD10	orf19.529.1
orf19.5846	PHM5		RCA1	orf19.549
orf19.6143	POL30		RHD3	orf19.556
orf19.6476	PRX1		SAC7	orf19.5596
orf19.6480	RAP1		SAM35	orf19.5628
orf19.6484	RIM1		SAP8	orf19.5942
orf19.6526	RIO2		SAP99	orf19.6132
orf19.6550	RPA34		SEC3	orf19.6346
orf19.6610	RPC10		SIZ1	orf19.6431
orf19.6661	RPL12		SKN7	orf19.649
orf19.6690	RPL23A		SLY41	orf19.6498
orf19.676	RPN3		SPC98	orf19.6667
orf19.6777	RPO41		SPR1	orf19.6828
orf19.6822	RPS10		SPS20	orf19.6828.1
orf19.6833.2	RPS14B		STE18	orf19.688
orf19.6888	RPS19A		SVF1	orf19.6886
orf19.6896	RPS22A		TAL1	orf19.6921
orf19.692	RPS23A		TEF1	orf19.6978
orf19.7088	RPS9B		tK(UUU)2	orf19.7033
orf19.7341.1	RPT4		tL(UAA)7mt	orf19.7158
orf19.7356	RRP15		TOR1	orf19.7504
orf19.7437	RVS161		tQ(UUG)4	orf19.7588
orf19.7487	SET6		tQ(UUG)5	orf19.7601
orf19.7527	SMC6		TRP1	orf19.762
orf19.757	snR44d		TSA1	orf19.782
orf19.7608	snR48		TSA1B	orf19.792
orf19.7644	SNRNAU5		TUP1	orf19.804.1
orf19.772.1	SUI2		tV(AAC)4	orf19.812
orf19.823	SUI3		tY(GUA)6mt	orf19.835
orf19.834	SWC4		UPC2	orf19.864
orf19.993	tF(GAA)1		VPS35	PEX8
PBS2	tG(GCC)1		VRP1	PRE10
PEX7	tL(AAG)2		ZCF13	RBK1
PGA13	tN(GUU)4		ZCF22	RIM11
PGA44	TOM40		ZCF9	RPC31
PKH2	tQ(UUG)6mt			RPF2
PMI1	TRY2			RPL7
PRE9	tS(AGA)1			RPN4
PRR2	tS(AGA)2			RPS15
PTK2	tS(GCU)3mt			RPS17B
PUT1	UBP6			RPS18
PUT2	YPT1			RPS28B
PYC2	ZPR1			RPS30
RHR2				RRP8
RSN1				RSM22
SIP5				SCP1
SNG4				SDA1
snR50				SEN2
TEN1				SNF7
TES15				snR41b
tL(CAA)1				snR57b
tP(UGG)6mt				snR79
TSC2				SNZ1
UAP1				SOU1
UGA11				SSU72
UGA33				STR2
UGP1				TIF3
URK1				tK(UUU)5
YIM1				tL(CAA)2
YKT6				TLO13
YOX1				TOM20
ZCF10				TRP99
ZCF14				TYS1
ZCF2				YCG1
				YFH1

## Sheet: Table S6B
B. GO Term descriptors for BCR1 and BRG1-expression correlated genes
Correlates with BRG1	process	n/a
	function	GOID	GO_term	Cluster frequency	Background frequency	Corrected P-value	False discovery rate	Gene(s) annotated to the term	Directly Annotated GOID List
		16409	palmitoyltransferase activity	4 out of 159 genes, 2.5%	11 out of 6473 background genes, 0.2%	0.01415	0.04	YKT6:C1_03920C_A:LCB2:CR_00870C_A	19706:16409:5484:4758:30170:8270
		16746	transferase activity, transferring acyl groups	11 out of 159 genes, 6.9%	130 out of 6473 background genes, 2.0%	0.0455	0.04	YKT6:NGG1:C1_03920C_A:LCB2:YIM1:C3_06490W_A:C6_01300W_A:C7_00330C_A:CR_00870C_A:CIT1:CR_06310W_A	4175:19706:4108:4402:5484:8080:43047:8270:3878:4758:16491:16746:3725:16409:16747:61711:30170:16407
	component	GOID	GO_term	Cluster frequency	Background frequency	Corrected P-value	False discovery rate	Gene(s) annotated to the term	Directly Annotated GOID List
		1990752	microtubule end	3 out of 159 genes, 1.9%	5 out of 6473 background genes, 0.1%	0.02216	0.02	C1_11250W_A:KAR3:CR_09520C_A	70850:778:99070:942:5872:55028:35371:5938:5816:235:1990498:1904511:1990023:72686:44732:36449:922:61673:51285
		35371	microtubule plus-end	3 out of 159 genes, 1.9%	5 out of 6473 background genes, 0.1%	0.02216	0.01	C1_11250W_A:KAR3:CR_09520C_A	70850:778:99070:942:5872:55028:35371:5938:5816:235:1990498:1904511:1990023:72686:36449:44732:922:61673:51285
Anti-correlates with BRG1	process	GOID	GO_term	Cluster frequency	Background frequency	Corrected P-value	False discovery rate	Gene(s) annotated to the term	Directly Annotated GOID List
		10467	gene expression	52 out of 138 genes, 37.7%	1140 out of 6473 background genes, 17.6%	7.1e-06	0	HBR1:RPO41:YPT1:C1_04040C_A:HHF1:ESS1:TRY2:C1_05720W_A:RPS14B:RPS22A:RPS23A:SUI2:tL(AAG)2:RPA34:RPC10:MPP10:C2_00220C_A:C2_00280C_A:NPL6:C2_03000C_A:RPS9B:C2_04570W_A:C2_05670C_A:C2_07610C_A:GLE1:RRP15:C3_02020W_A:RPL12:tF(GAA)1:RPS19A:NUP84:C4_04810C_A:DCR1:NOP1:C5_01540W_A:C6_01890C_A:RPL23A:HRR25:SUI3:C7_04290W_A:tQ(UUG)6mt:tS(GCU)3mt:CR_00500C_A:tS(AGA)1:tS(AGA)2:CR_07760W_A:tG(GCC)1:IMP4:RIO…	398:34473:35307:6890:51726:6352:2000370:45944:27:30447:6913:6281:42274:463:1990116:42797:395:75306:6325:34403:6468:70793:294:31990:413:349:45899:2000749:34605:1900101:34497:350:1731:6450:1990261:1900189:34964:36166:30847:6360:6368:44182:6334:2:35392:1900461:973:1901407:34476:280:10811:30490:184:6366:30466:32258:38083:34599:9267:10845:44011:7264:6302:2181:6412:31571:30242:494:6606:32456:31064:6390…
		22613	ribonucleoprotein complex biogenesis	26 out of 138 genes, 18.8%	374 out of 6473 background genes, 5.8%	3.38e-05	0	HBR1:C1_04040C_A:C1_05720W_A:RPS14B:RPS23A:SUI2:MPP10:C2_00280C_A:C2_03000C_A:RPS9B:C2_04570W_A:RPS10:RRP15:C3_02020W_A:RPL12:RPS19A:DCR1:NOP1:C5_01540W_A:C6_01890C_A:HRR25:SUI3:CR_00500C_A:IMP4:RIO2:HCR1	398:34473:2000370:27:6281:42274:463:395:75306:6325:34403:6468:70793:294:349:350:1731:6450:34964:36166:30847:34476:280:30490:38083:34599:10845:2181:6412:31571:30242:494:6606:30422:42273:34247:6407:6282:44810:6413:2000640:31167:34462:447:462:42752:480:34963:9303:48280:2001159:10468:56:45:60237:470:30999:60628:34475:466:28:8033:2098:51455:6364:1990258:46830:45903:35196:472:71456
		42274	ribosomal small subunit biogenesis	14 out of 138 genes, 10.1%	117 out of 6473 background genes, 1.8%	8.3e-05	0	HBR1:C1_04040C_A:RPS14B:RPS23A:MPP10:C2_03000C_A:RPS9B:C3_02020W_A:RPS19A:C5_01540W_A:HRR25:IMP4:RIO2:HCR1	2000370:6281:42274:75306:6468:70793:6450:36166:30490:38083:34599:10845:2181:6412:30242:6606:42273:6407:6282:44810:6413:2000640:34462:447:462:42752:480:48280:2001159:10468:56:45:30999:60628:28:2098:51455:6364:46830:45903:472:71456
		42254	ribosome biogenesis	22 out of 138 genes, 15.9%	305 out of 6473 background genes, 4.7%	0.00021	0	HBR1:C1_04040C_A:C1_05720W_A:RPS14B:RPS23A:MPP10:C2_03000C_A:RPS9B:C2_04570W_A:RPS10:RRP15:C3_02020W_A:RPL12:RPS19A:DCR1:NOP1:C5_01540W_A:C6_01890C_A:HRR25:IMP4:RIO2:HCR1	34473:2000370:27:6281:42274:463:75306:6325:6468:70793:294:6450:34964:36166:30847:34476:280:30490:38083:34599:10845:2181:6412:30242:494:6606:30422:42273:6407:6282:44810:6413:2000640:31167:34462:447:462:42752:480:34963:9303:48280:2001159:10468:56:45:60237:470:30999:60628:34475:466:28:8033:2098:51455:6364:1990258:46830:45903:35196:472:71456
		6364	rRNA processing	18 out of 138 genes, 13.0%	215 out of 6473 background genes, 3.3%	0.00032	0	HBR1:C1_04040C_A:C1_05720W_A:RPS14B:RPS23A:MPP10:C2_03000C_A:RPS9B:C2_04570W_A:RRP15:C3_02020W_A:DCR1:NOP1:C5_01540W_A:C6_01890C_A:IMP4:RIO2:HCR1	34473:42274:463:6325:6468:294:6450:34964:36166:30847:34476:280:30490:34599:2181:6412:494:6606:30422:42273:6413:2000640:31167:34462:447:462:480:34963:9303:10468:56:60237:470:34475:466:28:8033:6364:1990258:46830:45903:35196:472:71456
		34470	ncRNA processing	22 out of 138 genes, 15.9%	313 out of 6473 background genes, 4.8%	0.00033	0	HBR1:C1_04040C_A:C1_05720W_A:RPS14B:RPS23A:MPP10:C2_00280C_A:C2_03000C_A:RPS9B:C2_04570W_A:C2_05670C_A:RRP15:C3_02020W_A:C4_04810C_A:DCR1:NOP1:C5_01540W_A:C6_01890C_A:HRR25:IMP4:RIO2:HCR1	34473:2000370:42274:6281:463:75306:6325:6468:70793:294:349:6450:34964:36166:30847:34476:280:30490:38083:34599:10845:2181:6412:30242:494:6606:30422:42273:34247:6282:44810:6413:2000640:31167:34462:447:379:462:42752:480:34963:9303:48280:2001159:10468:56:45:60237:470:30999:60628:34475:466:28:8033:2098:51455:6364:106004:1990258:46830:45903:35196:472:71456
		34641	cellular nitrogen compound metabolic process	63 out of 138 genes, 45.7%	1716 out of 6473 background genes, 26.5%	0.00045	0	HBR1:RPO41:YPT1:C1_04040C_A:HHF1:ESS1:HAT1:TRY2:C1_05720W_A:RPS14B:RPS22A:RPS23A:SUI2:tL(AAG)2:RPA34:C1_11790W_A:RPC10:MPP10:C2_00220C_A:C2_00280C_A:NPL6:C2_03000C_A:RPS9B:C2_04570W_A:C2_05670C_A:C2_07610C_A:C2_08460C_A:RRP15:RAP1:C3_02020W_A:RPL12:tF(GAA)1:RPS19A:FBA1:POL30:NUP84:C4_04810C_A:DCR1:NOP1:C5_01540W_A:C6_01890C_A:RPL23A:HRR25:SMC6:SUI3:C7_04290W_A:tQ(UUG)6mt:tS(GCU)3mt:SWC4:CR_00500C…	6096:398:34473:31848:6974:35307:6890:51726:51701:70200:6352:2000370:45944:31939:27:30447:6913:42274:463:6281:1990116:42797:6227:395:75306:6325:34403:6468:8615:70793:6145:294:31990:413:349:45899:71139:2000749:34605:1900101:34497:350:6165:15810:1731:34087:6233:70914:16233:6450:1990261:1900189:724:34964:1903459:36166:30847:43967:6360:6368:44182:6334:2:35392:42276:43981:973:1901407:34476:710:280:1081…
		43170	macromolecule metabolic process	72 out of 138 genes, 52.2%	2113 out of 6473 background genes, 32.6%	0.00073	0	HBR1:UBP6:RPO41:C1_00860W_A:YPT1:C1_03990W_A:C1_04040C_A:HHF1:ESS1:HAT1:TRY2:CUE5:C1_05720W_A:RPS14B:RPS22A:RPS23A:SUI2:tL(AAG)2:RPA34:RPC10:MPP10:C2_00220C_A:C2_00280C_A:NPL6:C2_03000C_A:RPS9B:C2_04570W_A:C2_05050C_A:C2_05670C_A:CCT5:C2_07610C_A:GLE1:KIS1:RRP15:RAP1:C3_02020W_A:RPL12:tF(GAA)1:RPS19A:C4_00690C_A:POL30:NUP84:C4_04500C_A:C4_04810C_A:DCR1:NOP1:C5_01540W_A:MNN1:C6_01350W_A:C6_01890C_…	398:34473:31848:6974:71243:35307:6890:51726:70200:6352:2000370:45944:16579:31939:27:30447:6913:42274:463:6281:1990116:6501:42797:395:75306:6325:34403:6486:70793:6468:294:31990:413:349:45899:71139:2000749:17183:34605:1900101:34497:350:43254:1731:34087:70914:16233:6450:1990261:1900189:724:34964:1903459:36166:30847:43967:43161:6360:6368:44182:6334:2:35392:7155:6511:1900461:18023:42276:43981:973:1901…
		16072	rRNA metabolic process	19 out of 138 genes, 13.8%	253 out of 6473 background genes, 3.9%	0.0008	0	HBR1:C1_04040C_A:C1_05720W_A:RPS14B:RPS23A:RPA34:MPP10:C2_03000C_A:RPS9B:C2_04570W_A:RRP15:C3_02020W_A:DCR1:NOP1:C5_01540W_A:C6_01890C_A:IMP4:RIO2:HCR1	34473:42274:463:6325:6468:294:6450:34964:36166:30847:34476:280:30490:34599:2181:6412:494:6606:30422:42273:6413:2000640:31167:34462:447:462:480:34963:9303:10468:56:60237:470:34475:466:28:8033:6364:1990258:46830:45903:35196:42790:472:6362:71456
		6396	RNA processing	26 out of 138 genes, 18.8%	449 out of 6473 background genes, 6.9%	0.00121	0	HBR1:YPT1:C1_04040C_A:TRY2:C1_05720W_A:RPS14B:RPS23A:MPP10:C2_00280C_A:C2_03000C_A:RPS9B:C2_04570W_A:C2_05670C_A:RRP15:C3_02020W_A:C4_04810C_A:DCR1:NOP1:C5_01540W_A:C6_01890C_A:HRR25:C7_04290W_A:CR_00500C_A:IMP4:RIO2:HCR1	398:34473:6890:2000370:6913:42274:6281:463:395:75306:6325:34403:6468:70793:294:349:1900101:34497:350:6450:1990261:1900189:34964:36166:30847:34476:280:10811:30490:32258:38083:34599:10845:44011:7264:2181:6412:30242:494:6606:32456:30422:42273:35494:34247:48211:6282:44810:6413:2000640:31167:6886:34462:34498:9306:447:379:6888:61709:462:42752:480:34963:9303:48280:2001159:90114:10468:56:45:60237:470:354…
		16070	RNA metabolic process	36 out of 138 genes, 26.1%	787 out of 6473 background genes, 12.2%	0.00275	0	HBR1:RPO41:YPT1:C1_04040C_A:HHF1:ESS1:TRY2:C1_05720W_A:RPS14B:RPS23A:RPA34:RPC10:MPP10:C2_00220C_A:C2_00280C_A:NPL6:C2_03000C_A:RPS9B:C2_04570W_A:C2_05670C_A:RRP15:C3_02020W_A:POL30:C4_04810C_A:DCR1:NOP1:C5_01540W_A:C6_01890C_A:HRR25:C7_04290W_A:CR_00500C_A:CR_04560C_A:IMP4:RIO2:HCR1:EIF4E	398:34473:35307:6890:51726:6352:2000370:30447:6913:42274:6281:463:42797:395:75306:6325:34403:6468:70793:294:413:349:45899:2000749:34605:1900101:34497:350:34087:70914:6450:1990261:1900189:34964:1903459:36166:30847:6360:6368:6334:2:42276:1901407:34476:710:280:10811:30490:184:6366:30466:32258:38083:34599:9267:10845:44011:7264:2181:1903469:6412:30242:494:6606:32456:31064:6390:30422:42273:35494:34247:…
		34660	ncRNA metabolic process	24 out of 138 genes, 17.4%	412 out of 6473 background genes, 6.4%	0.00288	0	HBR1:C1_04040C_A:C1_05720W_A:RPS14B:RPS23A:RPA34:RPC10:MPP10:C2_00280C_A:C2_03000C_A:RPS9B:C2_04570W_A:C2_05670C_A:RRP15:C3_02020W_A:C4_04810C_A:DCR1:NOP1:C5_01540W_A:C6_01890C_A:HRR25:IMP4:RIO2:HCR1	34473:2000370:42274:6281:463:42797:75306:6325:6468:70793:294:349:6450:34964:36166:30847:6360:34476:280:30490:6366:38083:34599:10845:2181:6412:30242:494:6606:30422:42273:34247:6282:44810:6413:2000640:31167:34462:447:379:462:42752:480:34963:9303:48280:2001159:10468:56:45:60237:470:30999:60628:34475:466:28:8033:2098:51455:6364:106004:1990258:46830:45903:35196:42790:472:6362:71456
		6807	nitrogen compound metabolic process	79 out of 138 genes, 57.2%	2512 out of 6473 background genes, 38.8%	0.00409	0	HBR1:UBP6:RPO41:C1_00860W_A:YPT1:C1_03990W_A:C1_04040C_A:HHF1:ESS1:HAT1:TRY2:CUE5:C1_05720W_A:RPS14B:RPS22A:RPS23A:SUI2:tL(AAG)2:RPA34:C1_11790W_A:RPC10:MPP10:C2_00220C_A:C2_00280C_A:NPL6:HOM2:C2_03000C_A:RPS9B:C2_04570W_A:C2_05050C_A:C2_05670C_A:CCT5:C2_07610C_A:C2_08460C_A:KIS1:RRP15:RAP1:C3_02020W_A:RPL12:PHA2:tF(GAA)1:RPS19A:C4_00690C_A:FBA1:POL30:NUP84:C4_04500C_A:C4_04810C_A:DCR1:NOP1:MET14…	6096:398:34473:31848:6974:71243:35307:6890:51726:51701:70200:6352:2000370:45944:9089:16579:31939:27:30447:6913:42274:463:6281:1990116:6501:42797:6227:395:9097:75306:6325:34403:6486:8615:70793:6468:6145:6531:19379:294:31990:413:349:45899:71139:2000749:17183:34605:1900101:34497:350:43254:6165:15810:1731:34087:6233:70914:16233:6450:1990261:1900189:724:34964:1903459:36166:30847:43967:43161:6360:6368:…
		90304	nucleic acid metabolic process	43 out of 138 genes, 31.2%	1049 out of 6473 background genes, 16.2%	0.00438	0	HBR1:RPO41:YPT1:C1_04040C_A:HHF1:ESS1:HAT1:TRY2:C1_05720W_A:RPS14B:RPS23A:RPA34:RPC10:MPP10:C2_00220C_A:C2_00280C_A:NPL6:C2_03000C_A:RPS9B:C2_04570W_A:C2_05670C_A:RRP15:RAP1:C3_02020W_A:POL30:NUP84:C4_04810C_A:DCR1:NOP1:C5_01540W_A:C6_01890C_A:HRR25:SMC6:C7_04290W_A:SWC4:CR_00500C_A:CR_03440W_A:RPT4:CR_04560C_A:IMP4:RIO2:HCR1:EIF4E	398:34473:31848:6974:35307:6890:51726:70200:6352:2000370:45944:31939:30447:6913:42274:463:6281:42797:395:75306:6325:34403:6468:70793:294:31990:413:349:45899:71139:2000749:34605:1900101:34497:350:34087:70914:16233:6450:1990261:1900189:724:34964:1903459:36166:30847:43967:6360:6368:44182:6334:2:35392:42276:43981:973:1901407:34476:710:280:10811:30490:184:6366:30466:72363:32258:38083:34599:9267:10845:…
		30490	maturation of SSU-rRNA	11 out of 138 genes, 8.0%	101 out of 6473 background genes, 1.6%	0.00487	0	HBR1:C1_04040C_A:RPS14B:RPS23A:MPP10:C2_03000C_A:RPS9B:C3_02020W_A:C5_01540W_A:RIO2:HCR1	6468:6450:36166:30490:34599:2181:6412:6606:6413:2000640:34462:447:462:480:10468:56:28:46830:45903:472:71456
		6412	translation	23 out of 138 genes, 16.7%	405 out of 6473 background genes, 6.3%	0.0071	0	C1_05720W_A:RPS14B:RPS22A:RPS23A:SUI2:tL(AAG)2:RPS9B:C2_07610C_A:RPL12:tF(GAA)1:RPS19A:C5_01540W_A:RPL23A:SUI3:tQ(UUG)6mt:tS(GCU)3mt:tS(AGA)1:tS(AGA)2:CR_07760W_A:tG(GCC)1:tN(GUU)4:HCR1:EIF4E	51726:27:42274:1990116:1731:6450:184:2181:6412:31571:6606:6407:6413:2000640:70125:72344:2182:462:470:28:45903:71456
		43043	peptide biosynthetic process	23 out of 138 genes, 16.7%	409 out of 6473 background genes, 6.3%	0.00833	0	C1_05720W_A:RPS14B:RPS22A:RPS23A:SUI2:tL(AAG)2:RPS9B:C2_07610C_A:RPL12:tF(GAA)1:RPS19A:C5_01540W_A:RPL23A:SUI3:tQ(UUG)6mt:tS(GCU)3mt:tS(AGA)1:tS(AGA)2:CR_07760W_A:tG(GCC)1:tN(GUU)4:HCR1:EIF4E	51726:27:42274:1990116:1731:6450:184:2181:6412:31571:6606:6407:6413:2000640:70125:72344:2182:462:470:28:45903:71456
		462	maturation of SSU-rRNA from tricistronic rRNA transcript (SSU-rRNA, 5.8S rRNA, LSU-rRNA)	10 out of 138 genes, 7.2%	90 out of 6473 background genes, 1.4%	0.01065	0.0011	HBR1:C1_04040C_A:RPS14B:RPS23A:MPP10:RPS9B:C3_02020W_A:C5_01540W_A:RIO2:HCR1	6468:6450:36166:34599:2181:6412:6606:6413:2000640:34462:447:462:480:10468:56:28:46830:45903:472:71456
		8152	metabolic process	91 out of 138 genes, 65.9%	3159 out of 6473 background genes, 48.8%	0.0172	0.0021	HBR1:UBP6:RPO41:C1_00860W_A:YPT1:C1_03990W_A:C1_04040C_A:HHF1:ESS1:HAT1:TRY2:CUE5:C1_05650W_A:C1_05720W_A:RPS14B:RPS22A:RPS23A:C1_06720C_A:SUI2:tL(AAG)2:RPA34:C1_11790W_A:RPC10:MPP10:C2_00220C_A:C2_00280C_A:NPL6:HOM2:EBP7:C2_03000C_A:RPS9B:C2_04570W_A:C2_05050C_A:C2_05670C_A:C2_06040C_A:CCT5:C2_07610C_A:GLE1:C2_08460C_A:MET10:KIS1:RRP15:RAP1:C3_02020W_A:RPL12:PHA2:tF(GAA)1:RPS19A:DLD2:C4_00690C_A…	31848:6974:35307:6890:2000370:45944:9089:31939:30447:463:6281:48315:6501:6227:395:9097:75306:6325:34403:8615:6531:45899:71139:1900101:34497:350:43254:6165:15810:6233:16233:34964:1903459:44182:6334:35392:7155:6511:42276:34476:280:184:6366:30466:38083:34599:1901799:2000221:6302:1903469:31571:30242:96:31936:31064:34398:80182:9405:48211:6269:6282:43935:44810:43982:1902394:723:2000640:7346:2000220:344…
		6518	peptide metabolic process	23 out of 138 genes, 16.7%	435 out of 6473 background genes, 6.7%	0.02239	0.003	C1_05720W_A:RPS14B:RPS22A:RPS23A:SUI2:tL(AAG)2:RPS9B:C2_07610C_A:RPL12:tF(GAA)1:RPS19A:C5_01540W_A:RPL23A:SUI3:tQ(UUG)6mt:tS(GCU)3mt:tS(AGA)1:tS(AGA)2:CR_07760W_A:tG(GCC)1:tN(GUU)4:HCR1:EIF4E	184:31571:2000640:72344:2182:45903:71456:51726:27:42274:1990116:1731:6450:2181:6412:6606:6407:6413:70125:462:470:28
		42176	regulation of protein catabolic process	5 out of 138 genes, 3.6%	21 out of 6473 background genes, 0.3%	0.03602	0.0029	UBP6:RPN3:ESS1:POL30:CR_01570W_A	35307:30447:45899:1903459:42276:30466:1901799:31064:80182:9405:1902394:7346:35753:6348:2000059:70987:36168:6457:1903022:6369:72671:122:32435:16579:413:2000749:34605:34087:70914:1901407:710:42176:9267:36170:71216:6289:1903364:6272:36180:1900264
		6725	cellular aromatic compound metabolic process	48 out of 138 genes, 34.8%	1337 out of 6473 background genes, 20.7%	0.03981	0.0027	HBR1:RPO41:YPT1:C1_04040C_A:HHF1:ESS1:HAT1:TRY2:C1_05720W_A:RPS14B:RPS23A:RPA34:C1_11790W_A:RPC10:MPP10:C2_00220C_A:C2_00280C_A:NPL6:C2_03000C_A:RPS9B:C2_04570W_A:C2_05670C_A:C2_08460C_A:RRP15:RAP1:C3_02020W_A:PHA2:FBA1:POL30:NUP84:C4_04810C_A:DCR1:NOP1:C5_01540W_A:C6_01890C_A:HRR25:SMC6:C7_04290W_A:SWC4:CR_00500C_A:CR_03440W_A:RPT4:CR_04560C_A:PDX3:IMP4:RIO2:HCR1:EIF4E	31848:6974:35307:6890:2000370:45944:31939:30447:463:6281:6227:395:75306:6325:34403:8615:45899:71139:1900101:34497:350:6165:15810:6233:16233:34964:1903459:44182:6334:35392:42276:34476:280:184:6366:30466:38083:34599:2000221:6302:1903469:30242:31936:31064:34398:80182:9405:48211:6269:6282:43935:44810:43982:1902394:723:2000640:7346:34462:30433:44416:6337:34498:6286:9306:35753:447:6348:379:6888:61709:6…
		6139	nucleobase-containing compound metabolic process	46 out of 138 genes, 33.3%	1260 out of 6473 background genes, 19.5%	0.04023	0.0026	HBR1:RPO41:YPT1:C1_04040C_A:HHF1:ESS1:HAT1:TRY2:C1_05720W_A:RPS14B:RPS23A:RPA34:C1_11790W_A:RPC10:MPP10:C2_00220C_A:C2_00280C_A:NPL6:C2_03000C_A:RPS9B:C2_04570W_A:C2_05670C_A:C2_08460C_A:RRP15:RAP1:C3_02020W_A:FBA1:POL30:NUP84:C4_04810C_A:DCR1:NOP1:C5_01540W_A:C6_01890C_A:HRR25:SMC6:C7_04290W_A:SWC4:CR_00500C_A:CR_03440W_A:RPT4:CR_04560C_A:IMP4:RIO2:HCR1:EIF4E	31848:6974:35307:6890:2000370:45944:31939:30447:463:6281:6227:395:75306:6325:34403:45899:71139:1900101:34497:350:6165:15810:6233:16233:34964:1903459:44182:6334:35392:42276:34476:280:184:6366:30466:38083:34599:2000221:6302:1903469:30242:31936:31064:34398:80182:9405:48211:6269:6282:43935:44810:43982:1902394:723:2000640:7346:34462:30433:44416:6337:34498:6286:9306:35753:447:6348:379:6888:61709:6303:4…
		44267	cellular protein metabolic process	43 out of 138 genes, 31.2%	1152 out of 6473 background genes, 17.8%	0.04607	0.0025	UBP6:C1_00860W_A:C1_03990W_A:HHF1:ESS1:HAT1:CUE5:C1_05720W_A:RPS14B:RPS22A:RPS23A:SUI2:tL(AAG)2:RPS9B:C2_05050C_A:CCT5:C2_07610C_A:KIS1:RPL12:tF(GAA)1:RPS19A:C4_00690C_A:C4_04500C_A:NOP1:C5_01540W_A:MNN1:C6_01350W_A:RPL23A:HRR25:SUI3:tQ(UUG)6mt:tS(GCU)3mt:SWC4:RPT4:CR_04490C_A:tS(AGA)1:tS(AGA)2:CR_07760W_A:tG(GCC)1:RIO2:tN(GUU)4:HCR1:EIF4E	6974:35307:2000370:31939:30447:6281:6501:75306:45899:43254:6334:7155:6511:184:38083:1901799:2000221:31571:30242:31064:80182:9405:6282:43935:44810:43982:2000640:7346:72344:30433:6464:2182:6348:42752:2000059:48280:422:45:43486:36168:6457:44267:30999:6369:34614:34729:51455:72671:122:45903:1403:43983:70682:71456:71243:51726:6352:16579:27:42274:1990116:6486:70793:6468:413:2000749:17183:34605:1731:6450…
		43604	amide biosynthetic process	23 out of 138 genes, 16.7%	457 out of 6473 background genes, 7.1%	0.04822	0.0032	C1_05720W_A:RPS14B:RPS22A:RPS23A:SUI2:tL(AAG)2:RPS9B:C2_07610C_A:RPL12:tF(GAA)1:RPS19A:C5_01540W_A:RPL23A:SUI3:tQ(UUG)6mt:tS(GCU)3mt:tS(AGA)1:tS(AGA)2:CR_07760W_A:tG(GCC)1:tN(GUU)4:HCR1:EIF4E	184:31571:2000640:72344:2182:45903:71456:51726:27:42274:1990116:1731:6450:2181:6412:6606:6407:6413:70125:462:470:28
		44271	cellular nitrogen compound biosynthetic process	36 out of 138 genes, 26.1%	900 out of 6473 background genes, 13.9%	0.05363	0.0046	RPO41:HHF1:ESS1:C1_05720W_A:RPS14B:RPS22A:RPS23A:SUI2:tL(AAG)2:RPA34:C1_11790W_A:RPC10:C2_00220C_A:NPL6:RPS9B:C2_07610C_A:RPL12:tF(GAA)1:RPS19A:FBA1:POL30:DCR1:C5_01540W_A:RPL23A:SUI3:tQ(UUG)6mt:tS(GCU)3mt:CR_04560C_A:PDX3:tS(AGA)1:tS(AGA)2:CR_07760W_A:tG(GCC)1:tN(GUU)4:HCR1:EIF4E	35307:30447:6227:6325:8615:45899:6165:15810:6233:34964:1903459:6334:42276:34476:184:6366:30466:1903469:31571:31064:80182:9405:6269:43935:1902394:2000640:7346:72344:44416:6337:6286:35753:6348:2182:6303:34963:2000059:9303:70987:60237:36168:6457:1903022:734:34475:6369:34729:122:45903:35196:43044:42790:6362:71456:6096:34473:51726:51701:6352:27:42274:1990116:42797:294:413:2000749:34605:1731:34087:7091…
		71704	organic substance metabolic process	83 out of 138 genes, 60.1%	2867 out of 6473 background genes, 44.3%	0.06369	0.0052	HBR1:UBP6:RPO41:C1_00860W_A:YPT1:C1_03990W_A:C1_04040C_A:HHF1:ESS1:HAT1:TRY2:CUE5:C1_05720W_A:RPS14B:RPS22A:RPS23A:SUI2:tL(AAG)2:RPA34:C1_11790W_A:RPC10:MPP10:C2_00220C_A:C2_00280C_A:NPL6:HOM2:C2_03000C_A:RPS9B:C2_04570W_A:C2_05050C_A:C2_05670C_A:C2_06040C_A:CCT5:C2_07610C_A:GLE1:C2_08460C_A:KIS1:RRP15:RAP1:C3_02020W_A:RPL12:PHA2:tF(GAA)1:RPS19A:DLD2:C4_00690C_A:FBA1:POL30:NUP84:C4_04500C_A:C4_04…	31848:6974:35307:6890:2000370:45944:9089:31939:30447:463:6281:6501:6227:395:9097:75306:6325:34403:8615:6531:45899:71139:1900101:34497:350:43254:6165:15810:6233:16233:34964:1903459:44182:6334:35392:7155:6511:42276:34476:280:184:6366:30466:38083:34599:1901799:2000221:6302:1903469:31571:30242:96:31936:31064:34398:80182:9405:48211:6269:6282:43935:44810:43982:1902394:723:2000640:7346:2000220:34462:723…
		44260	cellular macromolecule metabolic process	57 out of 138 genes, 41.3%	1725 out of 6473 background genes, 26.6%	0.06446	0.005	UBP6:RPO41:C1_00860W_A:YPT1:C1_03990W_A:HHF1:ESS1:HAT1:CUE5:C1_05720W_A:RPS14B:RPS22A:RPS23A:SUI2:tL(AAG)2:RPA34:RPC10:C2_00220C_A:NPL6:RPS9B:C2_05050C_A:CCT5:C2_07610C_A:KIS1:RAP1:RPL12:tF(GAA)1:RPS19A:C4_00690C_A:POL30:NUP84:C4_04500C_A:C4_04810C_A:DCR1:NOP1:C5_01540W_A:MNN1:C6_01350W_A:RPL23A:HRR25:SMC6:SUI3:tQ(UUG)6mt:tS(GCU)3mt:SWC4:CR_03440W_A:RPT4:CR_04490C_A:CR_04560C_A:tS(AGA)1:tS(AGA)2:…	31848:6974:35307:6890:2000370:45944:31939:30447:6281:6501:75306:6325:45899:71139:1900101:34497:43254:16233:34964:1903459:44182:6334:35392:7155:6511:42276:34476:184:6366:30466:38083:1901799:2000221:6302:1903469:31571:30242:31936:31064:34398:80182:9405:48211:6269:6282:43935:44810:43982:1902394:723:2000640:7346:72344:30433:6337:6464:34498:6286:9306:35753:2182:6348:6888:61709:6303:42752:34963:2000059…
		34645	cellular macromolecule biosynthetic process	36 out of 138 genes, 26.1%	922 out of 6473 background genes, 14.2%	0.08846	0.0062	RPO41:C1_00860W_A:HHF1:ESS1:C1_05720W_A:RPS14B:RPS22A:RPS23A:SUI2:tL(AAG)2:RPA34:RPC10:C2_00220C_A:NPL6:RPS9B:C2_05050C_A:C2_07610C_A:RPL12:tF(GAA)1:RPS19A:POL30:DCR1:C5_01540W_A:MNN1:RPL23A:SUI3:tQ(UUG)6mt:tS(GCU)3mt:CR_04560C_A:tS(AGA)1:tS(AGA)2:CR_07760W_A:tG(GCC)1:tN(GUU)4:HCR1:EIF4E	35307:30447:6501:6325:45899:34964:1903459:6334:42276:34476:184:6366:30466:1903469:31571:31064:80182:9405:6269:43935:1902394:2000640:7346:72344:6337:6286:35753:6348:2182:6303:34963:2000059:9303:70987:422:60237:45:36168:6457:1903022:734:34475:6369:34729:122:45903:35196:43044:42790:6362:71456:34473:51726:6352:27:42274:1990116:42797:6486:294:413:2000749:34605:1731:34087:70914:6450:30847:6360:6368:2:1…
		1903362	regulation of cellular protein catabolic process	4 out of 138 genes, 2.9%	14 out of 6473 background genes, 0.2%	0.09541	0.006	UBP6:ESS1:POL30:CR_01570W_A	35307:30447:45899:1903459:42276:30466:1901799:31064:80182:9405:1902394:7346:35753:6348:2000059:70987:36168:6457:1903022:6369:72671:122:32435:16579:413:2000749:34605:34087:70914:1901407:710:9267:36170:71216:6289:1903364:6272:36180:1900264
		44237	cellular metabolic process	82 out of 138 genes, 59.4%	2850 out of 6473 background genes, 44.0%	0.09755	0.0058	HBR1:UBP6:RPO41:C1_00860W_A:YPT1:C1_03990W_A:C1_04040C_A:HHF1:ESS1:HAT1:TRY2:CUE5:C1_05720W_A:RPS14B:RPS22A:RPS23A:SUI2:tL(AAG)2:RPA34:C1_11790W_A:RPC10:MPP10:C2_00220C_A:C2_00280C_A:NPL6:HOM2:C2_03000C_A:RPS9B:C2_04570W_A:C2_05050C_A:C2_05670C_A:CCT5:C2_07610C_A:C2_08460C_A:MET10:KIS1:RRP15:RAP1:C3_02020W_A:RPL12:PHA2:tF(GAA)1:RPS19A:DLD2:C4_00690C_A:FBA1:POL30:NUP84:C4_04500C_A:C4_04810C_A:DCR1…	31848:6974:35307:6890:2000370:45944:9089:31939:30447:463:6281:6501:6227:395:9097:75306:6325:34403:8615:6531:45899:71139:1900101:34497:350:43254:6165:15810:6233:16233:34964:1903459:44182:6334:35392:7155:6511:42276:34476:280:184:6366:30466:38083:34599:1901799:2000221:6302:1903469:31571:30242:96:31936:31064:34398:80182:9405:48211:6269:6282:43935:44810:43982:1902394:723:2000640:7346:34462:72344:30433…
		9059	macromolecule biosynthetic process	36 out of 138 genes, 26.1%	927 out of 6473 background genes, 14.3%	0.09881	0.0056	RPO41:C1_00860W_A:HHF1:ESS1:C1_05720W_A:RPS14B:RPS22A:RPS23A:SUI2:tL(AAG)2:RPA34:RPC10:C2_00220C_A:NPL6:RPS9B:C2_05050C_A:C2_07610C_A:RPL12:tF(GAA)1:RPS19A:POL30:DCR1:C5_01540W_A:MNN1:RPL23A:SUI3:tQ(UUG)6mt:tS(GCU)3mt:CR_04560C_A:tS(AGA)1:tS(AGA)2:CR_07760W_A:tG(GCC)1:tN(GUU)4:HCR1:EIF4E	35307:30447:6501:6325:45899:34964:1903459:6334:42276:34476:184:6366:30466:1903469:31571:31064:80182:9405:6269:43935:1902394:2000640:7346:72344:6337:6286:35753:6348:2182:6303:34963:2000059:9303:70987:422:60237:45:36168:6457:1903022:734:34475:6369:34729:122:45903:35196:43044:42790:6362:71456:34473:51726:6352:27:42274:1990116:42797:6486:294:413:2000749:34605:1731:34087:70914:6450:30847:6360:6368:2:1…
	function	GOID	GO_term	Cluster frequency	Background frequency	Corrected P-value	False discovery rate	Gene(s) annotated to the term
		1901363	heterocyclic compound binding	51 out of 138 genes, 37.0%	1585 out of 6473 background genes, 24.5%	0.09453	0.48	HBR1:RPO41:YPT1:C1_04040C_A:HHF1:TRY2:C1_05650W_A:RIM1:RPS14B:SUI2:tL(AAG)2:C1_11050W_A:C1_11790W_A:RPC10:C2_00220C_A:C2_00280C_A:HOM2:EBP7:RPS9B:C2_05670C_A:CCT5:RAP1:C3_02020W_A:tF(GAA)1:DLD2:POL30:DCR1:NOP1:MET14:C6_01890C_A:HRR25:SMC6:SUI3:tQ(UUG)6mt:tS(GCU)3mt:CR_00280C_A:SWC4:CR_00500C_A:CR_03440W_A:RPT4:CR_04560C_A:PDX3:tS(AGA)1:tS(AGA)2:CR_07760W_A:tG(GCC)1:IMP4:RIO2:tN(GUU)4:HCR1:EIF4E
	component	GOID	GO_term	Cluster frequency	Background frequency	Corrected P-value	False discovery rate	Gene(s) annotated to the term	Directly Annotated GOID List
		1990904	ribonucleoprotein complex	29 out of 138 genes, 21.0%	603 out of 6473 background genes, 9.3%	0.00315	0	HBR1:C1_04040C_A:C1_05720W_A:RPS14B:RPS22A:RPS23A:SUI2:MPP10:C2_00280C_A:C2_02080W_A:RPS9B:C2_04570W_A:RRP15:C3_02020W_A:RPL12:RPS19A:C3_05820W_A:NOP1:C5_01540W_A:RPL23A:SUI3:C7_04290W_A:CR_00500C_A:MRPL40:CR_07760W_A:IMP4:RIO2:HCR1:EIF4E	5763:5829:5684:33290:9986:5840:32040:974:5682:43614:5762:34457:71007:30687:5852:31429:71006:228:30688:16282:31428:5730:5634:22625:46540:44732:30686:5850:71008:71004:30445:22627:34399:10494:30446:16281
		32991	protein-containing complex	62 out of 138 genes, 44.9%	1874 out of 6473 background genes, 29.0%	0.00635	0	HBR1:UBP6:RPO41:YPT1:RPN3:C1_04040C_A:HHF1:HAT1:TRY2:C1_05720W_A:RPS14B:RPS22A:RPS23A:SUI2:C1_09350W_A:RPA34:RPC10:MPP10:C2_00220C_A:C2_00280C_A:NPL6:C2_02080W_A:RPS9B:C2_04570W_A:C2_05670C_A:CCT5:C2_07610C_A:GLE1:MET10:KIS1:RRP15:C2_09680W_A:RAP1:C3_02020W_A:RPL12:RPS19A:C3_05820W_A:POL30:NUP84:C4_04810C_A:NOP1:C5_01540W_A:RPL23A:HRR25:RVS161:SMC6:TOM40:SUI3:C7_04290W_A:CR_00280C_A:SWC4:CR_00500…	5666:5763:5838:5684:9986:5654:9337:42645:407:5762:1990528:5886:35267:790:31429:786:71006:16282:1990429:32153:22625:44732:30686:71004:5641:22627:151:5674:5737:31298:31097:8540:31410:5840:5736:8541:89701:214:31521:71007:123:106143:31588:30688:5801:5665:5937:30915:31080:31201:5850:71008:45121:43596:33290:812:139:5789:32040:33551:30134:31985:5934:44614:34245:16021:30687:228:70187:46540:5742:5935:3586…
		43228	non-membrane-bounded organelle	43 out of 138 genes, 31.2%	1134 out of 6473 background genes, 17.5%	0.00862	0	HBR1:RPO41:C1_04040C_A:HHF1:HAT1:RIM1:C1_05720W_A:RPS14B:RPS22A:RPS23A:SUI2:RPA34:RPC10:MPP10:NPL6:C2_02080W_A:RPS9B:C2_04570W_A:MAF1:RAP1:C3_02020W_A:RPL12:RPS19A:C3_05820W_A:POL30:DCR1:NOP1:C5_01540W_A:C6_01890C_A:RPL23A:HRR25:RVS161:SMC6:CR_00280C_A:SWC4:CR_01360W_A:MRPL40:CR_04560C_A:CR_07760W_A:IMP4:RIO2:HCR1:EIF4E	5666:5763:9986:5654:42645:407:5762:1990528:5886:35267:790:31429:786:1990429:32153:22625:44732:30686:22627:5737:31298:31097:5840:5736:123:30688:5665:5937:30915:5850:45121:43596:33290:812:32040:33551:5934:34245:30687:228:70187:5935:35861:30445:818:30446:51285:5829:5739:36437:5794:16586:30479:43614:34457:5852:43626:31428:5730:5634:34399:10494:16281
		43232	intracellular non-membrane-bounded organelle	43 out of 138 genes, 31.2%	1134 out of 6473 background genes, 17.5%	0.00862	0	HBR1:RPO41:C1_04040C_A:HHF1:HAT1:RIM1:C1_05720W_A:RPS14B:RPS22A:RPS23A:SUI2:RPA34:RPC10:MPP10:NPL6:C2_02080W_A:RPS9B:C2_04570W_A:MAF1:RAP1:C3_02020W_A:RPL12:RPS19A:C3_05820W_A:POL30:DCR1:NOP1:C5_01540W_A:C6_01890C_A:RPL23A:HRR25:RVS161:SMC6:CR_00280C_A:SWC4:CR_01360W_A:MRPL40:CR_04560C_A:CR_07760W_A:IMP4:RIO2:HCR1:EIF4E	5666:5763:9986:5654:42645:407:5762:1990528:5886:35267:790:31429:786:1990429:32153:22625:44732:30686:22627:5737:31298:31097:5840:5736:123:30688:5665:5937:30915:5850:45121:43596:33290:812:32040:33551:5934:34245:30687:228:70187:5935:35861:30445:818:30446:51285:5829:5739:36437:5794:16586:30479:43614:34457:5852:43626:31428:5730:5634:34399:10494:16281
		22627	cytosolic small ribosomal subunit	5 out of 138 genes, 3.6%	30 out of 6473 background genes, 0.5%	0.05927	0.004	RPS22A:RPS23A:RPS9B:RPS19A:C5_01540W_A	22627:32040:5634
Correlates with BCR1	process	GOID	GO_term	Cluster frequency	Background frequency	Corrected P-value	False discovery rate	Gene(s) annotated to the term	Directly Annotated GOID List
		71236	cellular response to antibiotic	5 out of 130 genes, 3.8%	26 out of 6473 background genes, 0.4%	0.09583	0.1	TUP1:OLE1:TSA1:TSA1B:SKN7	1410:36178:30448:90344:1900445:51701:6636:43941:97308:45944:433:44114:9372:10914:30447:48315:2000531:1904788:45454:71280:70791:75306:61077:2001020:6111:55114:71216:98609:45461:77:51834:1900101:71472:45827:34389:304:8361:905:1900436:31505:1198:35955:45892:36244:36166:768:42744:43486:44182:36180:33554:1:33194:44409:1900429:36091:6351:42262:2000217:34599:7124:9267:70873:1302:122:61692:43433:43156:63…
	function	n/a
	component	n/a
Anti-correlates with BCR1	process	GOID	GO_term	Cluster frequency	Background frequency	Corrected P-value	False discovery rate	Gene(s) annotated to the term	Directly Annotated GOID List
		42254	ribosome biogenesis	25 out of 160 genes, 15.6%	305 out of 6473 background genes, 4.7%	4.59e-05	0	C1_02450C_A:ERB1:NOP6:RPS17B:C1_10880W_A:C1_10970W_A:CHR1:C1_12760W_A:C2_02540W_A:RPF2:C2_05750W_A:RRP8:C2_09660W_A:C3_02350W_A:RPS15:C3_06760W_A:HCA4:C4_04820C_A:NOP8:NOP15:RPS28B:RPS18:SDA1:RPL7:CR_10260W_A	1902626:469:36180:30036:31167:55:27:30447:48254:466:28:463:42274:30490:465:447:915:7089:42254:71216:9267:6364:480:6412:464:42273:1900153:6407:36170:472:35690:34463:56
		22613	ribonucleoprotein complex biogenesis	28 out of 160 genes, 17.5%	374 out of 6473 background genes, 5.8%	4.91e-05	0	C1_02450C_A:ERB1:NOP6:RPS17B:C1_10880W_A:C1_10970W_A:CHR1:C1_12760W_A:C2_02540W_A:RPF2:C2_05750W_A:RRP8:C2_09040W_A:C2_09660W_A:C3_02350W_A:RPS15:C3_06760W_A:HCA4:C4_04820C_A:TIF3:C6_02310W_A:NOP8:NOP15:RPS28B:RPS18:SDA1:RPL7:CR_10260W_A	97010:1902626:469:36180:30036:6406:31167:55:27:48254:30447:466:16973:28:463:42274:30490:465:6351:31048:447:915:22618:7089:42254:1904802:9267:71216:16573:6364:480:6412:464:45899:16578:1731:42273:1900153:6407:36170:472:56:34463:35690
		34660	ncRNA metabolic process	25 out of 160 genes, 15.6%	412 out of 6473 background genes, 6.4%	0.01157	0	ERB1:C1_10880W_A:C1_10970W_A:CHR1:C1_13030C_A:C2_02540W_A:RPF2:C2_05750W_A:RRP8:C3_02350W_A:C3_06760W_A:SEN2:HCA4:C4_02850W_A:TYS1:NOP8:RPS28B:RPS18:C7_01400C_A:C7_03010W_A:RPC31:SSU72:CR_04160C_A:RPL7:CR_10260W_A	6368:1902626:469:36180:6413:32447:31929:31167:70940:82:55:33048:27:48254:30447:466:28:463:30846:30490:465:42797:447:379:2098:6325:9267:71216:1905341:30488:6423:6364:16311:480:6412:9302:464:6437:98789:42273:1900153:6384:31564:6407:1905213:36170:1174:42790:6357:98787:472:56:34463:35690:30847
		10467	gene expression	49 out of 160 genes, 30.6%	1140 out of 6473 background genes, 17.6%	0.01689	0	SNF7:ERB1:RSM22:RPS17B:C1_10880W_A:C1_10970W_A:CHR1:C1_13030C_A:tL(CAA)2:C2_02540W_A:RPF2:C2_05750W_A:C2_07060W_A:C2_07190C_A:RRP8:C2_09040W_A:CWC22:C2_10140W_A:C3_02350W_A:RPS15:ISW2:C3_06760W_A:C4_02430W_A:SEN2:HCA4:C4_02850W_A:TYS1:C5_02590C_A:CAM1-1:ANB1:TIF3:C6_01980C_A:C6_02310W_A:NOP8:RPS28B:RPS18:C7_01400C_A:C7_03010W_A:RPC31:SSU72:RPS30:CR_04160C_A:CR_04580W_A:MTG2:RPL7:MRPL8:CR_07510W_A…	398:97010:9060:1410:36178:6413:32447:51568:8380:45324:31167:70940:55:27:30447:463:42797:447:71454:71280:6348:2182:379:6338:22618:6325:43328:1904802:71216:6423:45905:16311:480:8612:1903272:71467:45899:6437:1731:31505:71285:1174:56:34463:30847:6623:6368:44182:1902626:45948:469:36180:31929:6406:6511:70676:82:33048:48254:32543:466:6369:28:16973:30846:30490:465:6351:46020:31048:34729:2098:9267:1905341…
		6396	RNA processing	26 out of 160 genes, 16.2%	449 out of 6473 background genes, 6.9%	0.01757	0	ERB1:C1_10880W_A:C1_10970W_A:CHR1:C2_02540W_A:RPF2:C2_05750W_A:C2_07060W_A:RRP8:CWC22:C2_10140W_A:C3_02350W_A:C3_06760W_A:C4_02430W_A:SEN2:HCA4:C4_02850W_A:NOP8:RPS28B:RPS18:C7_03010W_A:SSU72:CR_04160C_A:RPL7:CR_07510W_A:CR_10260W_A	398:6413:32447:51568:8380:31167:70940:55:27:30447:463:447:379:71216:16311:480:1174:56:34463:30847:6368:1902626:469:36180:31929:6511:82:33048:48254:6369:466:28:30846:30490:465:34729:2098:9267:1905341:30488:6364:6412:9302:464:42493:16578:98789:42273:1900153:31564:6407:1905213:36170:6357:98787:472:6378:35690
		6364	rRNA processing	16 out of 160 genes, 10.0%	215 out of 6473 background genes, 3.3%	0.03779	0	ERB1:C1_10880W_A:C1_10970W_A:CHR1:C2_02540W_A:RPF2:C2_05750W_A:RRP8:C3_02350W_A:C3_06760W_A:HCA4:NOP8:RPS28B:RPS18:RPL7:CR_10260W_A	31167:55:27:30447:463:447:71216:480:56:34463:1902626:469:36180:48254:466:28:30490:465:9267:6364:6412:464:42273:1900153:6407:36170:472:35690
		34470	ncRNA processing	20 out of 160 genes, 12.5%	313 out of 6473 background genes, 4.8%	0.0408	0	ERB1:C1_10880W_A:C1_10970W_A:CHR1:C2_02540W_A:RPF2:C2_05750W_A:RRP8:C3_02350W_A:C3_06760W_A:SEN2:HCA4:C4_02850W_A:NOP8:RPS28B:RPS18:C7_03010W_A:CR_04160C_A:RPL7:CR_10260W_A	6413:32447:31167:55:27:30447:463:447:379:71216:16311:480:56:34463:1902626:469:36180:31929:82:33048:48254:466:28:30490:465:2098:9267:1905341:30488:6364:6412:464:42273:1900153:6407:36170:6357:98787:472:35690
		42273	ribosomal large subunit biogenesis	10 out of 160 genes, 6.2%	94 out of 6473 background genes, 1.5%	0.05017	0	ERB1:C2_02540W_A:RPF2:C2_05750W_A:RRP8:C2_09660W_A:NOP8:NOP15:SDA1:RPL7	30036:31167:55:27:463:447:480:34463:1902626:466:465:915:7089:6364:464:42273:472:35690
		90501	RNA phosphodiester bond hydrolysis	10 out of 160 genes, 6.2%	97 out of 6473 background genes, 1.5%	0.06549	0	C1_10880W_A:CHR1:C2_02540W_A:C3_02350W_A:C4_02430W_A:SEN2:RPS28B:RPS18:SSU72:RPL7	70940:30447:463:447:379:71216:480:1174:56:34463:30847:6368:469:36180:48254:6369:28:30846:30490:465:9267:6412:9302:464:42493:98789:1900153:31564:6407:1905213:36170:98787:472:6378:35690
		16072	rRNA metabolic process	17 out of 160 genes, 10.6%	253 out of 6473 background genes, 3.9%	0.07927	0.004	ERB1:C1_10880W_A:C1_10970W_A:CHR1:C2_02540W_A:RPF2:C2_05750W_A:RRP8:C3_02350W_A:C3_06760W_A:HCA4:NOP8:RPS28B:RPS18:C7_01400C_A:RPL7:CR_10260W_A	31167:55:27:30447:463:447:6325:71216:480:56:34463:1902626:469:36180:48254:466:28:30490:465:9267:6364:6412:464:42273:1900153:6407:36170:42790:472:35690
	function	GOID	GO_term	Cluster frequency	Background frequency	Corrected P-value	False discovery rate	Gene(s) annotated to the term	Directly Annotated GOID List
		3735	structural constituent of ribosome	14 out of 160 genes, 8.8%	164 out of 6473 background genes, 2.5%	0.00681	0	C1_01090C_A:RSM22:RPS17B:C2_01740C_A:C2_07190C_A:RPS15:C4_04820C_A:C6_01980C_A:RPS28B:RPS18:C7_03000C_A:RPS30:CR_04580W_A:MRPL8	3735:3723:8168
		19843	rRNA binding	6 out of 160 genes, 3.8%	32 out of 6473 background genes, 0.5%	0.01568	0.01	ERB1:NOP6:C2_02540W_A:RPF2:C2_05750W_A:NOP15	8266:19843:8312:34513:42134:166:30515:70180:34512:8097:34511
		5198	structural molecule activity	17 out of 160 genes, 10.6%	263 out of 6473 background genes, 4.1%	0.03483	0.0267	C1_01090C_A:RSM22:RPS17B:C2_01740C_A:C2_07190C_A:C2_10140W_A:RPS15:C3_06750W_A:C4_04820C_A:C6_01980C_A:C6_02310W_A:RPS28B:RPS18:C7_03000C_A:RPS30:CR_04580W_A:MRPL8	3735:5198:4402:15450:8168:32947:8270:8565:3723:4843:8047
		34512	box C/D snoRNA binding	2 out of 160 genes, 1.2%	2 out of 6473 background genes, 0.0%	0.08623	0.08	C2_02540W_A:HCA4	8266:4004:5524:34513:42134:34512:34511
	component	GOID	GO_term	Cluster frequency	Background frequency	Corrected P-value	False discovery rate	Gene(s) annotated to the term	Directly Annotated GOID List
		1990904	ribonucleoprotein complex	34 out of 160 genes, 21.2%	603 out of 6473 background genes, 9.3%	0.00035	0	C1_01090C_A:C1_02450C_A:ERB1:RSM22:NOP6:RPS17B:C1_10880W_A:C2_01740C_A:C2_02540W_A:C2_03550C_A:CKA2:C2_07060W_A:C2_07190C_A:RRP8:C2_09660W_A:CWC22:C3_02350W_A:RPS15:C3_06760W_A:HCA4:TYS1:C4_04820C_A:TIF3:C6_01980C_A:C6_02310W_A:NOP15:RPS28B:RPS18:C7_03000C_A:RPS30:CR_04580W_A:RPL7:MRPL8:CR_07510W_A	5763:5684:5956:71819:32040:42645:5762:30687:790:5844:71006:46540:30686:22627:71004:30958:15935:5686:46695:5737:124:5829:5840:5682:34388:70545:34456:5685:5743:71014:30688:5730:5634:10494:5576
		30684	preribosome	13 out of 160 genes, 8.1%	131 out of 6473 background genes, 2.0%	0.00216	0	C1_02450C_A:ERB1:NOP6:C1_10880W_A:C2_02540W_A:CKA2:RRP8:C2_09660W_A:C3_02350W_A:C3_06760W_A:HCA4:NOP15:RPL7	5956:32040:30687:30686:5737:34456:34388:70545:30688:5730:5634
		30687	preribosome, large subunit precursor	8 out of 160 genes, 5.0%	56 out of 6473 background genes, 0.9%	0.00715	0	C1_02450C_A:ERB1:NOP6:RRP8:C2_09660W_A:C3_06760W_A:NOP15:RPL7	30687:30686:5737:70545:30688:5730:5634
		313	organellar ribosome	9 out of 160 genes, 5.6%	86 out of 6473 background genes, 1.3%	0.02928	0.01	C1_01090C_A:RSM22:C2_01740C_A:C2_07190C_A:C4_04820C_A:C6_01980C_A:C7_03000C_A:CR_04580W_A:MRPL8	5763:42645:5762:5743
		5761	mitochondrial ribosome	9 out of 160 genes, 5.6%	86 out of 6473 background genes, 1.3%	0.02928	0.008	C1_01090C_A:RSM22:C2_01740C_A:C2_07190C_A:C4_04820C_A:C6_01980C_A:C7_03000C_A:CR_04580W_A:MRPL8	5763:42645:5762:5743
		30686	90S preribosome	6 out of 160 genes, 3.8%	42 out of 6473 background genes, 0.6%	0.06151	0.0167	ERB1:NOP6:C1_10880W_A:CKA2:RRP8:C3_02350W_A	5956:32040:30687:30686:34456:34388:70545:30688:5730
		5840	ribosome	14 out of 160 genes, 8.8%	209 out of 6473 background genes, 3.2%	0.07304	0.0343	C1_01090C_A:RSM22:RPS17B:C2_01740C_A:C2_07190C_A:RPS15:C4_04820C_A:C6_01980C_A:RPS28B:RPS18:C7_03000C_A:RPS30:CR_04580W_A:MRPL8	5763:42645:5762:22627:15935:5840:5743:5730:5576

## Sheet: Table S6C
C. Lists of genes differentially expressed in clinical isolates vs SC5314
up in P76067 vs SC5314	up in P57055 vs SC5314	up in P87 vs SC5314	up in P75010 vs SC5314	up in common vs SC5314		down in P76067 vs SC5314	down in P57055 vs SC5314	down in P87 vs SC5314	down in P75010 vs SC5314	down in common vs SC5314
ACO1	AGP3	ADH2	ADE2	RHD1		ABD1	AAP1	ACP1	AAF1	ZCF1
ACO2	AHP1	AGO1	AHP1	PNG2		AFG1	ABP2	AGA1	ACB1	TLO8
AGO1	ARA1	ALK6	ALK6	orf19.7310		AGA1	AGA1	ALS5	ADH5	TLO7
AHP1	ASM3	AMS1	ALS4	orf19.4955		AGM1	ALS2	ANT1	ADR1	TLO5
ALI1	ASR1	ARG3	AMO1	orf19.4680		ALS3	ALS3	BIO2	AGA1	TLO34
ALK2	ASR2	ARG5,6	AOX2	orf19.3621		AMO1	AOX2	BUD31	ALS3	TLO16
ALK8	BMT4	ARR3	AQY1	orf19.3395		AOX2	ARG3	CaalfMp08.1	ASR3	TLO13
ALS9	CHT2	ASM3	ATO6	orf19.2905		AQY1	ARO10	CAN1	ATG9	TLO11
AMO2	CIRT4B	ATO10	BMT4			ARG8	ARO8	CAN2	ATO1	tL(CAA)4
AMS1	CRG1	ATO5	BTS1			ARO8	ASH2	CDA2	ATX1	tE(UUC)1
ARA1	CSH1	ATO9	BUD23			ATP8	ATO1	CHO2	AXL1	snR41b
ARG5,6	CSP37	BLP1	CAG1			ATP9	AXL2	CHT3	AXL2	SCR1
ASM3	CSR1	CAG1	CCP1			AXL1	BRG1	COI1	AYR2	SAP8
ASR1	CWH8	CEK2	CDR4			BUD20	BUD31	CSP1	BIO2	SAP6
ATO10	DAG7	CFL11	CEK2			BUD21	BUL1	CSP2	BMT3	PRO2
ATO5	DDR48	CHT1	CFL4			BUD31	CAN1	CTA24	BMT7	PRN3
ATO9	DPP1	CHT2	CHA1			CAG1	CAN2	CTA26	BNI1	PHO113
BGL22	EBP1	CIP1	CIRT4B			CAN1	CAR1	CUP1	BUD31	orf19.6282
CaalfMp11.1	EBP7	CPA2	COX3B			CAN2	CDR11	CWH8	BUL1	orf19.6192
CAK1	ECM1	CRG1	CRZ2			CDC11	CHT3	CYC1	CAS1	orf19.6114
CAT1	ECM42	CRZ2	CSP37			CDC45	CIT1	DAL9	CDG1	orf19.6024
CCC1	ERG28	CSH1	CTF8			CFL4	CLG1	DRE2	CEK1	orf19.5874
CCP1	FCY24	CST5	CWH8			CHT3	COI1	ECE1	CIP1	orf19.4861
CD39	FUS1	CYB2	DAG7			CIRT4B	COX1	ECM3	CRC1	orf19.4070
CHA1	GRE2	DDR48	DAL1			COI1	CRD2	ERG25	CRH11	orf19.4069
CHT2	GST2	DIE2	DAL52			COX1	CSA1	FCR1	CSO99	orf19.3475
CIP1	HGT10	EBP1	DFR1			CSA1	CSP2	FDH1	CSP2	orf19.3378
COB	HGT5	ECM42	DUR1,2			CSA2	CTA26	FET31	CTA2	orf19.33
COX15	HGT8	ERG28	DUR3			CSH3	CTN1	FGR50	CTA26	orf19.2751
COX3B	HIT1	FAR1	ECM42			CSP1	CTN3	GAP2	CUP1	orf19.2662
CPA2	HSP12	FCY24	EFH1			CSP2	CTR1	GRF10	DDR48	orf19.247
CRD2	HST6	FET3	FAR1			CTA2	CUP1	GTT13	DLD1	orf19.2460
CRZ2	IFA14	FGR17	FCY24			CTA24	CUP9	GUT1	ECE1	orf19.2253
CSP37	IFD6	FGR51	FGR50			CTA26	DAD1	HAL21	ECM331	orf19.1541
CWH8	IME2	FLO9	FGR6-10			CTF5	DAL1	HAL22	EXG2	orf19.1239
CYT1	INO1	FMO1	FUR4			CTF8	DAL9	HBR3	FAA21	orf19.107
DAG7	KAR4	FMO2	GAL102			CTR1	ECE1	HET1	FAV1	orf19.104
DAL52	LEU4	FRP5	GDH3			CUP1	ECM331	HYR1	FDH1	OP4
DUR4	LPG20	GAL102	GDS1			CUP9	EXG2	IFF8	FGR14	OFI1
EBP1	MET14	GCA2	GIT1			DAL1	FBP1	IFG3	FGR16	IFF8
ERD1	MET15	GIT4	GPR1			DAL5	FCR1	MCI4	FRP3	HYR1
FGR13	MET3	GLK1	GPT1			DRE2	FDH1	MDR1	FTR2	HAL22
FGR17	MNN1	GLK4	HAK1			ECE1	FGR13	MFALPHA	GFA1	HAL21
FMO1	MSF1	GPI14	HAL9			ECM29	FGR14	MTLALPHA1	GLG2	GTT13
FRE30	MXR1	GRE2	HGT10			ECM33	FMO1	MTLALPHA2	GLX3	ECE1
GAD1	NOP15	GST3	HGT20			ECM331	FRE10	NAD4	GPI1	CUP1
GAL102	orf19.1080	GTT12	HGT8			FAA21	FRP5	NAD6	GPX2	CTA26
GCA1	orf19.11	HGT3	HOS3			FBP1	FTR2	NOP8	GTT13	CSP2
GCA2	orf19.1121	HOL1	HSP12			FET34	GAP2	NUP	GUT1	BUD31
GLK4	orf19.1137	HSP21	HSP21			FGR2	GDH2	OBPALPHA	HAL21	AGA1
GLT1	orf19.1159	HST6	IFE1			FGR41	GLG2	OFI1	HAL22
GLX3	orf19.1181	IFA4	IFF11			FGR6-1	GRF10	OP4	HFL2
GPI19	orf19.1257	IFF11	IFR1			FMA1	GTT1	OPT1	HGC1
GRE2	orf19.1395	IFF5	INT1			FTH1	GTT13	orf19.100	HOL1
GST2	orf19.1411	INO1	ITS1			FTR1	GUT1	orf19.102	HPA2
GYP7	orf19.1539	JEN2	JEN2			FUM12	HAK1	orf19.104	HWP1
HEM4	orf19.1580	KAR4	MDJ2			GAP2	HAL21	orf19.107	HWP2
HGT10	orf19.1667.1	LEU4	MEP1			GCD2	HAL22	orf19.1075	HYR1
HGT8	orf19.1691	LPG20	MEP2			GTT13	HGC1	orf19.1109	IFF8
HIT1	orf19.1862	MEP2	MET14			HAL21	HGT1	orf19.115	IFM3
HRQ2	orf19.190	MNN12	MET15			HAL22	HGT12	orf19.1239	IHD1
HSM3	orf19.2018.1	MRF1	MET3			HAM1	HGT16	orf19.1257	INO2
HSP12	orf19.2035	NAG4	MFALPHA			HAP3	HMX1	orf19.1272	IRO1
HSP21	orf19.2204	OBPA	MIG1			HCM1	HNM4	orf19.1281	KAR5
HST6	orf19.2244	orf19.1080	MNN1			HET1	HPD1	orf19.1350	KIP4
HWP2	orf19.2317	orf19.11	MNN22			HGT18	HXT5	orf19.1363	LIP1
IFA14	orf19.2366	orf19.1208	MNN41			HGT2	HYR1	orf19.1438	LSU-G1431
IFA4	orf19.2397	orf19.1274	MNN42			HHF22	ICL1	orf19.1441	LYS5
IFD6	orf19.2429	orf19.1353	MTLALPHA1			HHO1	IDP2	orf19.1486	MAL2
IFE1	orf19.2638.1	orf19.1365	MTLALPHA2			HRR25	IFF11	orf19.1490.1	MAL31
ISY1	orf19.2737	orf19.1395	NRG1			HUT1	IFF3	orf19.1535	MCM1
JEN1	orf19.278	orf19.1440.2	NUF2			HYR1	IFF8	orf19.1541	MNT4
JEN2	orf19.2836	orf19.1580	OBPALPHA			ICL1	IHD1	orf19.1625	MSO1
KRE1	orf19.2838	orf19.1608	orf19.1113			IFA21	JEN1	orf19.1735	MTLA1
KRE6	orf19.2846	orf19.1667.1	orf19.1116			IFF11	KAR5	orf19.1745	MTLA2
KTR2	orf19.286	orf19.1728	orf19.1181			IFF3	LIP1	orf19.1774	NGT1
LDG3	orf19.2899	orf19.1893	orf19.1257			IFF8	LIP2	orf19.1830	OBPA
LEU1	orf19.2905	orf19.2038	orf19.1258			IFF9	LSU-G1431	orf19.1968.1	OFI1
LEU4	orf19.2908	orf19.211	orf19.1274			IHD1	MAL2	orf19.200	OP4
LIP4	orf19.2917.1	orf19.2168	orf19.1326			KAR5	MAL31	orf19.215	orf19.100
LPG20	orf19.2968	orf19.2285	orf19.1557			KIN3	MDH1	orf19.217	orf19.102
LYS22	orf19.3139	orf19.2346	orf19.1676			LSU-G1431	MDR1	orf19.2177	orf19.1037
MCI4	orf19.3395	orf19.246	orf19.1943			MAL31	MEP2	orf19.2253	orf19.104
MCR1	orf19.3621	orf19.2612	orf19.1953			MCM1	MLS1	orf19.2314	orf19.107
MDJ2	orf19.3625	orf19.2674	orf19.1972			MET3	MNN11	orf19.2362	orf19.1075
MED11	orf19.3869	orf19.2734	orf19.2035			MFALPHA	MP65	orf19.2397	orf19.109
MET18	orf19.3897	orf19.2770	orf19.2072			MP65	MRV2	orf19.2433	orf19.114
MNN12	orf19.3901	orf19.278	orf19.2285			MRR2	MSB1	orf19.2460	orf19.115
MNN22	orf19.4090	orf19.2784	orf19.2371			MTLALPHA1	MSB2	orf19.247	orf19.1162
MNN41	orf19.4132	orf19.2838	orf19.2372			NOP13	NAD4	orf19.2512	orf19.1179
MNN42	orf19.4216	orf19.286	orf19.2633.1			OFI1	OFI1	orf19.254	orf19.119
MRF1	orf19.4227	orf19.2905	orf19.2638.1			OP4	OP4	orf19.2564	orf19.1210
MRPL6	orf19.4264	orf19.2917.1	orf19.2650.1			OPT1	OPT2	orf19.258	orf19.1212
NAD5	orf19.4280	orf19.2966	orf19.2674			OPT2	OPT4	orf19.2662	orf19.1239
NDH51	orf19.4330	orf19.3107	orf19.268			orf19.102	OPT6	orf19.2669	orf19.1307
NOP15	orf19.4332	orf19.3108	orf19.2713			orf19.104	orf19.100	orf19.2751	orf19.1344
NUC2	orf19.4474	orf19.3218	orf19.2829			orf19.107	orf19.104	orf19.2812	orf19.1349
NUO2	orf19.4476	orf19.3395	orf19.2851			orf19.1160	orf19.107	orf19.2907.1	orf19.1350
orf19.1043	orf19.4520	orf19.3432	orf19.2887			orf19.1239	orf19.109	orf19.2959	orf19.1360.1
orf19.1049	orf19.458.1	orf19.345	orf19.2905			orf19.1257	orf19.1239	orf19.3073	orf19.1369
orf19.11	orf19.4583	orf19.3499	orf19.3048			orf19.1281	orf19.1281	orf19.33	orf19.1372
orf19.1105	orf19.4609	orf19.3607	orf19.3139			orf19.1363	orf19.1350	orf19.3366.1	orf19.1409.2
orf19.1121	orf19.4612	orf19.3621	orf19.3163			orf19.1369	orf19.1360.1	orf19.3378	orf19.1420
orf19.1167	orf19.4680	orf19.3711	orf19.3218			orf19.1541	orf19.1363	orf19.3473	orf19.1541
orf19.1258	orf19.4690	orf19.3783	orf19.3306			orf19.1562	orf19.1420	orf19.3475	orf19.1562
orf19.1274	orf19.4955	orf19.3784	orf19.3395			orf19.1641	orf19.1449	orf19.3604	orf19.1611
orf19.1287	orf19.4996	orf19.3897	orf19.3621			orf19.1725	orf19.1541	orf19.3613	orf19.1639
orf19.1360	orf19.5054	orf19.4017	orf19.3869			orf19.1795.1	orf19.1557	orf19.3633	orf19.1654
orf19.1367.1	orf19.5103	orf19.4264	orf19.3898			orf19.1855	orf19.1562	orf19.3687	orf19.1666
orf19.1395	orf19.5129	orf19.4391	orf19.3901			orf19.1867	orf19.1666	orf19.3704.1	orf19.1681
orf19.1430	orf19.5227	orf19.4450.1	orf19.3922			orf19.1968.1	orf19.1766	orf19.3762	orf19.1717
orf19.1440.2	orf19.5342.2	orf19.4583	orf19.3925			orf19.2163	orf19.1994	orf19.3852	orf19.1735
orf19.1449	orf19.5464	orf19.4609	orf19.3939			orf19.2177	orf19.215	orf19.3924	orf19.1736
orf19.1476	orf19.5489	orf19.4612	orf19.3940			orf19.2210	orf19.217	orf19.3990	orf19.1793
orf19.1505	orf19.5608	orf19.4680	orf19.3942			orf19.2212	orf19.2184	orf19.4069	orf19.199
orf19.1539	orf19.5683	orf19.4690	orf19.3957			orf19.2253	orf19.2210	orf19.4070	orf19.1991
orf19.1580	orf19.5861.1	orf19.4707	orf19.3970			orf19.2371	orf19.2247	orf19.4115	orf19.2061
orf19.1618.1	orf19.588	orf19.4955	orf19.3971			orf19.2372	orf19.2253	orf19.4234	orf19.2163
orf19.1632	orf19.6238	orf19.4996	orf19.3973			orf19.2401	orf19.2431	orf19.4271	orf19.217
orf19.1656	orf19.6353	orf19.5103	orf19.3988			orf19.2457	orf19.2449	orf19.4459	orf19.2177
orf19.1728	orf19.6569	orf19.5177	orf19.3998			orf19.2460	orf19.2460	orf19.4476	orf19.2178.1
orf19.1862	orf19.6816	orf19.5205	orf19.4043			orf19.2468	orf19.2468	orf19.4498	orf19.2210
orf19.1873	orf19.715	orf19.5270	orf19.4090			orf19.247	orf19.247	orf19.4515	orf19.2253
orf19.1943	orf19.716	orf19.5295	orf19.4149			orf19.2478	orf19.2506	orf19.4532	orf19.2367
orf19.2018.1	orf19.7278	orf19.5308	orf19.4150			orf19.25	orf19.258	orf19.4668	orf19.2368
orf19.2024	orf19.7310	orf19.5422	orf19.4189			orf19.2512	orf19.2590	orf19.4731	orf19.2399
orf19.2035	orf19.732	orf19.5428	orf19.4216			orf19.254	orf19.2591	orf19.4751.1	orf19.2400
orf19.2038	orf19.7490	orf19.5543	orf19.4227			orf19.258	orf19.2633.1	orf19.4792	orf19.2457
orf19.2091	orf19.750	orf19.5649	orf19.4243			orf19.2590	orf19.2638	orf19.4793	orf19.2460
orf19.21	orf19.762	orf19.5683	orf19.4280			orf19.2633.1	orf19.2662	orf19.4861	orf19.247
orf19.2229	orf19.8	orf19.5718	orf19.4307			orf19.2662	orf19.2701	orf19.4905	orf19.2506
orf19.2244	PEP3	orf19.5730	orf19.4330			orf19.2669	orf19.2726	orf19.4907	orf19.2509.1
orf19.2414	PGA31	orf19.5952	orf19.4341			orf19.2671	orf19.2730	orf19.4919	orf19.2638
orf19.2511.2	PGA37	orf19.6084	orf19.4347			orf19.2726	orf19.2751	orf19.5040	orf19.2662
orf19.2638.1	PHO114	orf19.609	orf19.458.1			orf19.2730	orf19.2812	orf19.5064.1	orf19.2669
orf19.2674	PHO87	orf19.6138	orf19.4612			orf19.2731	orf19.2866	orf19.5077	orf19.2726
orf19.270	PHR2	orf19.6142	orf19.4626			orf19.2751	orf19.2888	orf19.515	orf19.2751
orf19.2734	PNG2	orf19.6209	orf19.4680			orf19.2847	orf19.2920	orf19.5266	orf19.2812
orf19.2737	PRM1	orf19.6325.1	orf19.4690			orf19.2866	orf19.2988	orf19.5267	orf19.2847
orf19.2770	PRP39	orf19.6353	orf19.4880			orf19.2907.1	orf19.3073	orf19.5284	orf19.2866
orf19.2784	PRX1	orf19.6444	orf19.4916			orf19.2940	orf19.3196	orf19.529.1	orf19.2907.1
orf19.2821	PST1	orf19.6469	orf19.4940			orf19.2959	orf19.321	orf19.5370	orf19.3172
orf19.2822	RBE1	orf19.6475	orf19.4955			orf19.3073	orf19.3232	orf19.5468	orf19.3181.1
orf19.2836	RBR1	orf19.6484	orf19.5103			orf19.3120	orf19.3284	orf19.5469	orf19.3196
orf19.2851	RHD1	orf19.6487	orf19.5308			orf19.3151	orf19.33	orf19.5474	orf19.3232
orf19.286	RHD2	orf19.6520	orf19.5464			orf19.3172	orf19.3337	orf19.5475	orf19.33
orf19.2899	RIB3	orf19.6550	orf19.5536			orf19.3237	orf19.3376	orf19.5504	orf19.3337
orf19.2905	RME1	orf19.6569	orf19.557			orf19.33	orf19.3378	orf19.5508	orf19.3364
orf19.2938	RNR22	orf19.6637	orf19.5572			orf19.3337	orf19.341	orf19.5514	orf19.3373
orf19.3147	SOU1	orf19.6641	orf19.5608			orf19.3373	orf19.3475	orf19.5539	orf19.3376
orf19.3204	SPO11	orf19.6660	orf19.5681			orf19.3376	orf19.3544	orf19.5549	orf19.3378
orf19.3210	SPO75	orf19.6661	orf19.5683			orf19.3378	orf19.3606	orf19.5596	orf19.344
orf19.3218	SSP96	orf19.6687	orf19.5698			orf19.3444	orf19.3684	orf19.5720	orf19.3444
orf19.3351	STE4	orf19.6777	orf19.5826			orf19.3475	orf19.3820	orf19.5785	orf19.3460
orf19.3395	SUL2	orf19.6816	orf19.587			orf19.3577.1	orf19.3852	orf19.5874	orf19.3461
orf19.3432	tS(AGA)2	orf19.6919	orf19.5954			orf19.36.1	orf19.3915	orf19.6008	orf19.3475
orf19.3437	WH11	orf19.7167	orf19.6043			orf19.3604	orf19.3924	orf19.6024	orf19.3572
orf19.3448	YMC2	orf19.7196	orf19.6113			orf19.3633	orf19.3954.1	orf19.6027	orf19.36.1
orf19.3499	YWP1	orf19.7210	orf19.6276			orf19.3648	orf19.3982	orf19.6079	orf19.3655
orf19.3607	ZCF26	orf19.7306	orf19.6532			orf19.3684	orf19.4055	orf19.6114	orf19.3684
orf19.3621		orf19.7310	orf19.6660			orf19.3704.1	orf19.4069	orf19.6118	orf19.3735
orf19.3625		orf19.7330	orf19.6699			orf19.3820	orf19.4070	orf19.6192	orf19.3759
orf19.3711		orf19.7340	orf19.670.2			orf19.3852	orf19.4106	orf19.6222.1	orf19.3762
orf19.3783		orf19.7455	orf19.6777			orf19.3910	orf19.4121	orf19.6264.4	orf19.3820
orf19.3828		orf19.7490	orf19.6874			orf19.4013	orf19.4234	orf19.6277	orf19.3924
orf19.3863		orf19.7512	orf19.7278			orf19.4069	orf19.4271	orf19.6282	orf19.4069
orf19.3869		orf19.7531	orf19.7283			orf19.4070	orf19.4384.1	orf19.6311	orf19.4070
orf19.3897		orf19.7545	orf19.7310			orf19.4252	orf19.4445	orf19.6338	orf19.4128
orf19.3932.1		orf19.823	orf19.7545			orf19.4271	orf19.4459	orf19.6342	orf19.4244
orf19.4011		orf19.90	orf19.938			orf19.4476	orf19.4468	orf19.6346	orf19.4384.1
orf19.4090		orf19.996	PAPALPHA			orf19.4521	orf19.4515	orf19.6360	orf19.4468
orf19.4128		OSM1	PGA58			orf19.4530.1	orf19.4567	orf19.6501	orf19.4476
orf19.4216		OSM2	PHO100			orf19.4653	orf19.4653	orf19.6592	orf19.4498
orf19.4264		PGA10	PHO87			orf19.4731	orf19.4666	orf19.6612	orf19.4504
orf19.4332		PGA23	PIKALPHA			orf19.4861	orf19.4731	orf19.6688	orf19.4507
orf19.4365		PGA26	PIR1			orf19.4919	orf19.4783	orf19.6828.1	orf19.4515
orf19.4376		PGA31	PNG2			orf19.4921.1	orf19.4792	orf19.6864	orf19.4577
orf19.4394		PGA44	PSO2			orf19.4936.1	orf19.4861	orf19.6898.1	orf19.4607
orf19.443		PGA62	PTP2			orf19.5137	orf19.4917	orf19.6899	orf19.4668
orf19.4520		PHO87	RBE1			orf19.5169	orf19.4921.1	orf19.69	orf19.4702
orf19.4680		PHR2	RBR3			orf19.5203	orf19.4923	orf19.7027	orf19.4735
orf19.4748		PNG2	RDN58			orf19.5267	orf19.4936.1	orf19.7042	orf19.4751.1
orf19.4750		PRC2	RFC3			orf19.5370	orf19.5066	orf19.7056	orf19.4791
orf19.4758		PRM1	RHD1			orf19.5451	orf19.510	orf19.7069	orf19.4861
orf19.4883		PRM9	RHD3			orf19.5469	orf19.5141	orf19.7127.1	orf19.4903
orf19.4906		PSO2	RIM21			orf19.5474	orf19.5169	orf19.7130	orf19.4919
orf19.4914		PTP2	RME1			orf19.5475	orf19.5210	orf19.7199	orf19.4921
orf19.4916		PTR2	RMT2			orf19.5508	orf19.5223	orf19.7202	orf19.4923
orf19.4917		RAV2	RNR22			orf19.5609	orf19.5266	orf19.7250	orf19.4936.1
orf19.4922		RBR1	RNY11			orf19.5692	orf19.5469	orf19.7256	orf19.4952
orf19.4955		RBT1	RPR1			orf19.5720	orf19.5474	orf19.7270	orf19.4970
orf19.4970		RHD1	RTA2			orf19.5735.3	orf19.5475	orf19.7271	orf19.5140
orf19.4996		RHD3	RTA3			orf19.5785	orf19.5514	orf19.7279.1	orf19.5210
orf19.5054		RHR2	RXT3			orf19.5874	orf19.5536	orf19.7301	orf19.5223
orf19.5141		RTA4	SDH4			orf19.5952	orf19.5549	orf19.7343	orf19.5249
orf19.5204		SAP30	SEO1			orf19.5966	orf19.5735.3	orf19.7356	orf19.5259
orf19.5290		snR5a	SIM1			orf19.6008.3	orf19.5874	orf19.7450	orf19.5264
orf19.5295		snR5d	SIT1			orf19.6024	orf19.5896	orf19.7502	orf19.5266
orf19.5299.1		SOD6	SNRNAU1			orf19.6079	orf19.6008.3	orf19.751	orf19.5269.1
orf19.5308		SPR3	SOU1			orf19.6114	orf19.6024	orf19.752	orf19.5288.1
orf19.557		STE18	SPO11			orf19.6170	orf19.6025	orf19.7539.1	orf19.5311
orf19.5589		STE2	SPO75			orf19.6175	orf19.6079	orf19.757.1	orf19.5370
orf19.5649		STE4	STE4			orf19.6177	orf19.6084	orf19.7608	orf19.5468
orf19.5686		SUC1	SUL2			orf19.6180	orf19.6113	orf19.789.1	orf19.5508
orf19.5718		SUL2	TAR1			orf19.6181	orf19.6114	orf19.81	orf19.5514
orf19.5728		TEF4	TEF4			orf19.6184	orf19.6192	orf19.913.2	orf19.5596
orf19.5826		THI20	THI4			orf19.6186	orf19.6282	orf19.93	orf19.5614
orf19.5876		THI4	TIF5			orf19.6187	orf19.6329	orf19.934	orf19.5720
orf19.6007		tK(CUU)2	TPO3			orf19.6192	orf19.6338	orf19.94	orf19.5860
orf19.6025		TPS1	TRR1			orf19.6200	orf19.6406	orf19.95	orf19.5863
orf19.6084		UCF1	tS(CAG)1			orf19.6263	orf19.6408	ORF298	orf19.5874
orf19.6248		UGA2	tV(AAC)1			orf19.6282	orf19.6465	PAPALPHA	orf19.5970
orf19.6305		UGA32	URA7			orf19.6342	orf19.6474	PGA32	orf19.6008
orf19.6307		XUT1	WH11			orf19.6406	orf19.6475	PGA38	orf19.6024
orf19.6308		XYL2	WOR2			orf19.6449	orf19.6491	PHO112	orf19.6114
orf19.6484		YCF1	XUT1			orf19.6465	orf19.6551	PHO113	orf19.6148
orf19.6491		YIM1	YWP1			orf19.6469	orf19.6688	PHO8	orf19.6192
orf19.6518		ZCF21	ZCF5			orf19.6475	orf19.6690	PIKALPHA	orf19.6282
orf19.6520		ZCF26				orf19.6644	orf19.670.2	PLB2	orf19.6318
orf19.6532		ZCF4				orf19.6676	orf19.6896	PLB4.5	orf19.6342
orf19.6550		ZCF5				orf19.6688	orf19.6899	PNC1	orf19.6354
orf19.6557						orf19.670.2	orf19.6905	POL93	orf19.6357
orf19.6600						orf19.6709	orf19.6920	PRN3	orf19.6360
orf19.6661						orf19.6712	orf19.7027	PRO2	orf19.6366
orf19.6687						orf19.6717	orf19.7042	PTC8	orf19.6424
orf19.6704						orf19.6718	orf19.7085	PUT4	orf19.6491
orf19.6777						orf19.6719	orf19.7110	RDI1	orf19.6552
orf19.6805						orf19.6722	orf19.7118	RHD2	orf19.6592
orf19.6816						orf19.6731.1	orf19.7271	RIM9	orf19.6690
orf19.6874						orf19.6739	orf19.7272	RPL27A	orf19.6828.1
orf19.6898						orf19.6742	orf19.7274	RPO26	orf19.69
orf19.6918						orf19.6751	orf19.7279.1	RPR1	orf19.6920
orf19.6968						orf19.6752	orf19.7301	RTA2	orf19.7009
orf19.697						orf19.6769	orf19.7356	RTF1	orf19.7027
orf19.6983						orf19.6770	orf19.7380	SAP10	orf19.7029
orf19.7029						orf19.6786	orf19.7487	SAP4	orf19.7056
orf19.7056						orf19.6787	orf19.7539.1	SAP6	orf19.7098
orf19.7225						orf19.6789	orf19.7608	SAP7	orf19.7107
orf19.7252						orf19.6790	orf19.823	SAP8	orf19.7110
orf19.7310						orf19.6845	OYE22	SCR1	orf19.7118
orf19.7336						orf19.6899	PCK1	SCW11	orf19.715
orf19.7364						orf19.7042	PEX11	SES1	orf19.7173
orf19.7495						orf19.7107	PEX17	SKN2	orf19.7199
orf19.750						orf19.7108	PGA17	SNO1	orf19.7200
orf19.7590						orf19.7116	PGA23	snR13	orf19.7202
orf19.823						orf19.7127.1	PGA28	snR161a	orf19.7271
OYE23						orf19.7139	PGA34	snR35a	orf19.7305
PEP3						orf19.7149	PGA59	snR40	orf19.7356
PGA13						orf19.7202	PHO113	snR41b	orf19.7366
PGA30						orf19.7256	PHO89	snR55	orf19.7380
PGA31						orf19.7278	PNC1	snR57	orf19.7455
PGA44						orf19.7279.1	POL93	snR64	orf19.7456
PGA62						orf19.7303	PRA1	snR71	orf19.7487
PHR2						orf19.7450	PRN3	snR75	orf19.751
PIR1						orf19.7506	PRO2	SPE2	orf19.752
PNG2						orf19.7507	PRY1	SUT1	orf19.7608
PPS1						orf19.7545	PTC8	TAF14	orf19.810
PRA1						orf19.8	PTH2	tE(UUC)1	orf19.92
PRN4						orf19.95	PUT1	tG(CCC)1	OYE32
PRP39						ORF298	PXP2	tG(GCC)3	PAP1
PSO2						PGA10	RAS2	tG(GCC)6	PDC12
PTP2						PGA17	RBR3	tL(CAA)4	PEX14
PTP3						PGA23	RBT1	tL(CAA)6	PGA17
PUT2						PGA28	RNR3	TLO1	PGA23
QCR8						PGA32	RPO26	TLO11	PGA25
RHD1						PGA34	RPR1	TLO13	PGA28
RHR2						PGA46	RRD1	TLO16	PGA32
RIM2						PHO112	RTA3	TLO34	PGA34
RME1						PHO113	SAP5	TLO4	PGA54
RTA2						PHO89	SAP6	TLO5	PGA57
RTA4						PLB2	SAP8	TLO7	PHO112
RVS162						POL93	SAP99	TLO8	PHO113
RXT3						POS5	SCR1	TLO9	PHR1
SAM37						PRN3	SCW4	TOM22	PIKA
SAP7						PRO2	SEC9	TRS33	PLB3
SDH12						PTP1	SEF2	tV(AAC)1	PLB5
SFU1						PUT4	SES1	tV(UAC)1	PRA1
SMD3						PXP2	SFC1	USO6	PRN2
snR44c						RAD54	SLP3	WOR1	PRN3
snR5d						RAS2	SMP3	YHB5	PRO2
snR68						RBT4	snR10c	YRB1	PSA2
SOU1						RDN5	snR13	ZCF1	PTP1
TEF4						RHD2	snR41b	ZFU2	PUT4
TIM9						RNR1	snR71		PXP2
WH11						RNR21	snR77b		RAS2
WOR2						RPD31	SRR1		RBR1
XUT1						RPR1	SUN41		RBT1
XYL2						RPS12	tE(UUC)1		RBT4
YIM1						RRD1	TEC1		RCT1
YWP1						SAP4	tG(GCC)3		RDI1
ZCF25						SAP5	tL(CAA)1		RFX2
ZCF5						SAP6	tL(CAA)4		RHD2
ZRT1						SAP8	tL(CAA)6		RIM9
						SAP99	TLO11		RPO26
						SCR1	TLO13		RSR1
						SCW11	TLO16		RTA4
						SEC61	TLO34		RVS162
						SHE3	TLO5		SAP4
						snR10a	TLO7		SAP5
						snR10c	TLO8		SAP6
						snR161a	TOS1		SAP8
						snR32a	tR(CCG)1		SBA1
						snR40	TRY4		SCR1
						snR41	UME6		SCW4
						snR41b	WOR1		SES1
						snR43a	YAE1		SHE3
						SNR52	YHB5		snR13
						snR5b	YKT6		snR41
						snR87	ZCF1		snR41b
						SOD3	ZCF22		snR42a
						SRB1	ZCF25		SNR52
						SSU1	ZRT1		snR5a
						STD1			snR63
						SUN41			snR64
						SUT1			snR76
						SYS1			snR77
						tE(UUC)1			snR77b
						TEC1			SSP96
						TES1			SSR1
						tG(CCC)1			SUA72
						tG(GCC)6			SUN41
						TIM8			tE(UUC)1
						TIP120			TEC1
						tL(CAA)4			tG(CCC)1
						tL(CAA)5			tG(GCC)6
						tL(CAA)6			tL(CAA)1
						TLO1			tL(CAA)4
						TLO10			TLO11
						TLO11			TLO13
						TLO13			TLO16
						TLO16			TLO34
						TLO34			TLO4
						TLO4			TLO5
						TLO5			TLO7
						TLO7			TLO8
						TLO8			TOM22
						TLO9			TOS1
						tP(UGG)3			TRX2
						TPI1			tV(UAC)1
						tR(CCG)1			TVP18
						TRX2			UME6
						tV(AAC)1			USO6
						tV(UAC)1			UTR2
						UBI4			WOR1
						VAN1			WOR3
						WBP1			YRB1
						WOR4			ZCF1
						YBL053			ZFU2
						ZCF1			ZRT1
						ZCF22
						ZFU2

## Sheet: Table S6D
Table S5D. GO term descriptors for differentially expressed genes between wild-type strains
up in P76067 vs SC5314	process	GOID	GO_term	Cluster frequency	Background frequency	Corrected P-value	False discovery rate	Gene(s) annotated to the term
		55114	oxidation-reduction process	40 out of 293 genes, 13.7%	403 out of 6473 background genes, 6.2%	0.00097	0	IFE1:GLT1:CAT1:C1_09020W_A:ARG5,6:C1_11530C_A:MRF1:C2_00400C_A:NDH51:QCR8:CYT1:AMO2:C2_06890C_A:ARA1:ALI1:CCP1:C3_05840W_A:C3_06860C_A:SOU1:SDH12:PUT2:COX15:EBP1:OYE23:MCR1:C6_03600C_A:C7_01150W_A:NUC2:C7_02010C_A:COB:NAD5:COX3B:ALK2:CR_00380W_A:MCI4:ACO2:ALK8:ACO1:CR_10140W_A:XYL2
		10257	NADH dehydrogenase complex assembly	6 out of 293 genes, 2.0%	13 out of 6473 background genes, 0.2%	0.00665	0	C1_09020W_A:ALI1:NUO2:NUC2:MCI4:CR_02620C_A
		32981	mitochondrial respiratory chain complex I assembly	6 out of 293 genes, 2.0%	13 out of 6473 background genes, 0.2%	0.00665	0	C1_09020W_A:ALI1:NUO2:NUC2:MCI4:CR_02620C_A
		22900	electron transport chain	8 out of 293 genes, 2.7%	34 out of 6473 background genes, 0.5%	0.06444	0.04	QCR8:CYT1:SDH12:COX15:COB:NAD5:COX3B:MCI4
	function	GOID	GO_term	Cluster frequency	Background frequency	Corrected P-value	False discovery rate	Gene(s) annotated to the term
		16491	oxidoreductase activity	45 out of 293 genes, 15.4%	429 out of 6473 background genes, 6.6%	1.05e-05	0	IFD6:LPG20:IFE1:GLT1:CAT1:C1_09020W_A:ARG5,6:C1_11530C_A:MRF1:C2_00400C_A:YIM1:NDH51:QCR8:CYT1:AMO2:GRE2:C2_06890C_A:ARA1:ALI1:CCP1:C3_05840W_A:C3_06860C_A:AHP1:C4_02660W_A:SOU1:SDH12:PUT2:COX15:EBP1:OYE23:MCR1:C6_03600C_A:C7_01150W_A:NUC2:C7_02010C_A:COB:CM_00340W:NAD5:COX3B:ALK2:CR_00380W_A:MCI4:ALK8:CR_10140W_A:XYL2
		16651	oxidoreductase activity, acting on NAD(P)H	12 out of 293 genes, 4.1%	48 out of 6473 background genes, 0.7%	0.00016	0	C1_09020W_A:C2_00400C_A:NDH51:ALI1:AHP1:COX15:EBP1:MCR1:NUC2:NAD5:MCI4:CR_10140W_A
		48037	cofactor binding	26 out of 293 genes, 8.9%	239 out of 6473 background genes, 3.7%	0.00428	0	GAL102:GLT1:CAT1:C1_09020W_A:ARG5,6:GAD1:NDH51:CYT1:AMO2:GRE2:CCP1:C3_05840W_A:SDH12:COX15:EBP1:OYE23:C6_03600C_A:NUC2:ALK2:LEU1:CR_00380W_A:CR_04880W_A:ACO2:ALK8:ACO1:CR_10140W_A
		16836	hydro-lyase activity	8 out of 293 genes, 2.7%	30 out of 6473 background genes, 0.5%	0.0067	0	GAL102:C2_01450C_A:HEM4:GLX3:LEU1:CR_02780W_A:ACO2:ACO1
		51539	4 iron, 4 sulfur cluster binding	5 out of 293 genes, 1.7%	11 out of 6473 background genes, 0.2%	0.01158	0	C1_09020W_A:NDH51:LEU1:ACO2:ACO1
		16835	carbon-oxygen lyase activity	8 out of 293 genes, 2.7%	33 out of 6473 background genes, 0.5%	0.01411	0	GAL102:C2_01450C_A:HEM4:GLX3:LEU1:CR_02780W_A:ACO2:ACO1
		51536	iron-sulfur cluster binding	8 out of 293 genes, 2.7%	35 out of 6473 background genes, 0.5%	0.02211	0	GLT1:C1_09020W_A:NDH51:COX15:LEU1:ACO2:ACO1:CR_10140W_A
		51540	metal cluster binding	8 out of 293 genes, 2.7%	35 out of 6473 background genes, 0.5%	0.02211	0	GLT1:C1_09020W_A:NDH51:COX15:LEU1:ACO2:ACO1:CR_10140W_A
		15293	symporter activity	7 out of 293 genes, 2.4%	32 out of 6473 background genes, 0.5%	0.07847	0.0178	C2_09280C_A:JEN1:JEN2:XUT1:DAL52:HGT10:C7_02000C_A
		15294	solute:cation symporter activity	7 out of 293 genes, 2.4%	32 out of 6473 background genes, 0.5%	0.07847	0.016	C2_09280C_A:JEN1:JEN2:XUT1:DAL52:HGT10:C7_02000C_A
	component	GOID	GO_term	Cluster frequency	Background frequency	Corrected P-value	False discovery rate	Gene(s) annotated to the term
		5618	cell wall	23 out of 293 genes, 7.8%	163 out of 6473 background genes, 2.5%	0.00013	0	PHR2:CAT1:C1_13290W_A:WH11:YWP1:PIR1:GLX3:CRD2:PGA62:AHP1:HWP2:PGA30:PGA31:PRA1:HSP12:C5_02110W_A:CHT2:EBP1:ALS9:CSP37:KRE1:PGA13:XYL2
		9277	fungal-type cell wall	23 out of 293 genes, 7.8%	163 out of 6473 background genes, 2.5%	0.00013	0	PHR2:CAT1:C1_13290W_A:WH11:YWP1:PIR1:GLX3:CRD2:PGA62:AHP1:HWP2:PGA30:PGA31:PRA1:HSP12:C5_02110W_A:CHT2:EBP1:ALS9:CSP37:KRE1:PGA13:XYL2
		30312	external encapsulating structure	23 out of 293 genes, 7.8%	164 out of 6473 background genes, 2.5%	0.00015	0	PHR2:CAT1:C1_13290W_A:WH11:YWP1:PIR1:GLX3:CRD2:PGA62:AHP1:HWP2:PGA30:PGA31:PRA1:HSP12:C5_02110W_A:CHT2:EBP1:ALS9:CSP37:KRE1:PGA13:XYL2
		30446	hyphal cell wall	14 out of 293 genes, 4.8%	69 out of 6473 background genes, 1.1%	0.00026	0	PHR2:WH11:YWP1:GLX3:PGA62:AHP1:HWP2:PGA30:PRA1:HSP12:C5_02110W_A:EBP1:CSP37:XYL2
		30445	yeast-form cell wall	12 out of 293 genes, 4.1%	56 out of 6473 background genes, 0.9%	0.00079	0	PHR2:WH11:YWP1:PIR1:GLX3:CRD2:AHP1:PGA30:PGA31:HSP12:C5_02110W_A:CHT2
		5746	mitochondrial respiratory chain	8 out of 293 genes, 2.7%	38 out of 6473 background genes, 0.6%	0.03436	0.0433	C2_00400C_A:NDH51:QCR8:CYT1:COB:NAD5:COX3B:MCI4
		70469	respiratory chain	8 out of 293 genes, 2.7%	39 out of 6473 background genes, 0.6%	0.04156	0.0429	C2_00400C_A:NDH51:QCR8:CYT1:COB:NAD5:COX3B:MCI4
		98803	respiratory chain complex	8 out of 293 genes, 2.7%	39 out of 6473 background genes, 0.6%	0.04156	0.0375	C2_00400C_A:NDH51:QCR8:CYT1:COB:NAD5:COX3B:MCI4
up in P57055 vs SC5314	process	n/a
	function	GOID	GO_term	Cluster frequency	Background frequency	Corrected P-value	False discovery rate	Gene(s) annotated to the term	Directly Annotated GOID List
		18456	aryl-alcohol dehydrogenase (NAD+) activity	3 out of 160 genes, 1.9%	3 out of 6473 background genes, 0.0%	0.00167	0	CSH1:IFD6:LPG20	18456:16491
	component	GOID	GO_term	Cluster frequency	Background frequency	Corrected P-value	False discovery rate	Gene(s) annotated to the term	Directly Annotated GOID List
		30446	hyphal cell wall	12 out of 160 genes, 7.5%	69 out of 6473 background genes, 1.1%	7.98e-06	0	PHR2:CSH1:WH11:YWP1:DDR48:MET15:AHP1:HSP12:C5_02110W_A:EBP1:CSP37:INO1	5622:5737:5768:5829:9986:936:46658:324:35840:30134:16021:5621:5886:9277:16020:35841:5634:30445:34399:5576:45121:30446:31307
		5618	cell wall	16 out of 160 genes, 10.0%	163 out of 6473 background genes, 2.5%	0.00019	0	PHR2:CSH1:C1_13290W_A:RBE1:WH11:YWP1:DDR48:MET15:AHP1:PGA31:HSP12:C5_02110W_A:CHT2:EBP1:CSP37:INO1	5622:5737:5768:5628:5829:9986:936:5739:5619:46658:324:35840:30134:16021:5621:5886:9277:16020:5634:35841:30445:34399:5576:30446:45121:31307
		9277	fungal-type cell wall	16 out of 160 genes, 10.0%	163 out of 6473 background genes, 2.5%	0.00019	0	PHR2:CSH1:C1_13290W_A:RBE1:WH11:YWP1:DDR48:MET15:AHP1:PGA31:HSP12:C5_02110W_A:CHT2:EBP1:CSP37:INO1	5622:5737:5768:5628:5829:9986:936:5739:5619:46658:324:35840:30134:16021:5621:5886:9277:16020:5634:35841:30445:34399:5576:30446:45121:31307
		30312	external encapsulating structure	16 out of 160 genes, 10.0%	164 out of 6473 background genes, 2.5%	0.00021	0	PHR2:CSH1:C1_13290W_A:RBE1:WH11:YWP1:DDR48:MET15:AHP1:PGA31:HSP12:C5_02110W_A:CHT2:EBP1:CSP37:INO1	5622:5737:5768:5628:5829:9986:936:5739:5619:46658:324:35840:30134:16021:5621:5886:9277:16020:5634:35841:30445:34399:5576:30446:45121:31307
		30445	yeast-form cell wall	9 out of 160 genes, 5.6%	56 out of 6473 background genes, 0.9%	0.00068	0	PHR2:RBE1:WH11:YWP1:AHP1:PGA31:HSP12:C5_02110W_A:CHT2	5737:5768:5829:9986:936:46658:35840:30134:5621:5886:9277:5634:35841:30445:34399:5576:30446:45121
up in P87 vs SC5314	process	GOID	GO_term	Cluster frequency	Background frequency	Corrected P-value	False discovery rate	Gene(s) annotated to the term	Directly Annotated GOID List
		750	pheromone-dependent signal transduction involved in conjugation with cellular fusion	6 out of 221 genes, 2.7%	21 out of 6473 background genes, 0.3%	0.02929	0.06	STE4:CAG1:CST5:FAR1:STE18:STE2	743:7189:30448:7186:51260:51342:909:48017:30031:10914:31589:71701:75308:48315:749:1900198:51457:43409:61951:40009:1903260:1900231:75306:753:45761:43577:44011:755:98609:45461:10525:1934:1403:754:742:9408:10913:6970:751:42318:71444:750:35690:30437
		32005	signal transduction involved in positive regulation of conjugation with cellular fusion	6 out of 221 genes, 2.7%	22 out of 6473 background genes, 0.3%	0.03914	0.06	STE4:CAG1:CST5:FAR1:STE18:STE2	743:7189:30448:7186:51260:51342:909:48017:30031:10914:31589:71701:48315:75308:749:1900198:51457:43409:61951:40009:1903260:1900231:75306:753:45761:43577:44011:755:98609:45461:10525:1934:1403:754:742:9408:10913:6970:751:42318:71444:750:35690:30437
		6526	arginine biosynthetic process	4 out of 221 genes, 1.8%	9 out of 6473 background genes, 0.1%	0.08167	0.0867	ARG5,6:ARG3:ECM42:CPA2	6526:6355:6592:55114:42450:30436
	function	GOID	GO_term	Cluster frequency	Background frequency	Corrected P-value	False discovery rate	Gene(s) annotated to the term	Directly Annotated GOID List
		31681	G-protein beta-subunit binding	3 out of 221 genes, 1.4%	4 out of 6473 background genes, 0.1%	0.02205	0.1	CAG1:CST5:STE18	5546:19001:31683:1664:3924:5525:31681:5078
		15291	secondary active transmembrane transporter activity	9 out of 221 genes, 4.1%	62 out of 6473 background genes, 1.0%	0.03234	0.05	PHO87:C2_09590C_A:MEP2:SUL2:JEN2:XUT1:ARR3:GIT4:C7_02000C_A	5375:2060:15398:5315:15296:8519:1406:42907:15143:15105:15116:15306:15104:15391:15297:8271:5310:8508
	component	GOID	GO_term	Cluster frequency	Background frequency	Corrected P-value	False discovery rate	Gene(s) annotated to the term	Directly Annotated GOID List
		9986	cell surface	21 out of 221 genes, 9.5%	203 out of 6473 background genes, 3.1%	0.00055	0	PHR2:CSH1:PGA26:SOD6:HSP21:DDR48:IFF11:PGA44:PGA10:PGA62:RBT1:RHD3:PGA31:IFF5:CHT2:EBP1:CHT1:PGA23:RBR1:STE2:INO1	5622:5829:9986:936:46658:324:35840:30134:5621:5886:9277:16020:5887:35841:30445:34399:5576:45121:30446
		5618	cell wall	17 out of 221 genes, 7.7%	163 out of 6473 background genes, 2.5%	0.00413	0	PHR2:CSH1:C1_13290W_A:SPR3:DDR48:IFF11:PGA10:PGA62:RBT1:RHD3:PGA31:IFF5:CHT2:EBP1:CHT1:INO1:XYL2	5622:5628:5829:9986:936:5739:5619:46658:324:35840:30134:5621:5886:9277:16020:31105:35841:30445:34399:5576:30446:45121
		9277	fungal-type cell wall	17 out of 221 genes, 7.7%	163 out of 6473 background genes, 2.5%	0.00413	0	PHR2:CSH1:C1_13290W_A:SPR3:DDR48:IFF11:PGA10:PGA62:RBT1:RHD3:PGA31:IFF5:CHT2:EBP1:CHT1:INO1:XYL2	5622:5628:5829:9986:936:5739:5619:46658:324:35840:30134:5621:5886:9277:16020:31105:35841:30445:34399:5576:30446:45121
		30312	external encapsulating structure	17 out of 221 genes, 7.7%	164 out of 6473 background genes, 2.5%	0.00447	0	PHR2:CSH1:C1_13290W_A:SPR3:DDR48:IFF11:PGA10:PGA62:RBT1:RHD3:PGA31:IFF5:CHT2:EBP1:CHT1:INO1:XYL2	5622:5628:5829:9986:936:5739:5619:46658:324:35840:30134:5621:5886:9277:16020:31105:35841:30445:34399:5576:30446:45121
		1905360	GTPase complex	3 out of 221 genes, 1.4%	4 out of 6473 background genes, 0.1%	0.01761	0.012	STE4:CAG1:STE18	5768:31680:5834:5937
		5834	heterotrimeric G-protein complex	3 out of 221 genes, 1.4%	4 out of 6473 background genes, 0.1%	0.01761	0.01	STE4:CAG1:STE18	5768:31680:5834:5937
		30446	hyphal cell wall	9 out of 221 genes, 4.1%	69 out of 6473 background genes, 1.1%	0.05866	0.0114	PHR2:CSH1:DDR48:PGA62:RBT1:RHD3:EBP1:INO1:XYL2	5622:5829:9986:936:46658:324:35840:30134:5621:5886:9277:16020:35841:30445:34399:5576:30446:45121
up in P75010 vs SC5314	process	GOID	GO_term	Cluster frequency	Background frequency	Corrected P-value	False discovery rate	Gene(s) annotated to the term	Directly Annotated GOID List
		15696	ammonium transport	6 out of 218 genes, 2.8%	16 out of 6473 background genes, 0.2%	0.00589	0	DUR3:TPO3:C2_00550W_A:RTA2:MEP1:MEP2	7124:9267:46519:72488:34229:15848:15840:1403:19740:6995:31460:15893:30447:15871:6950:15696:1905329:45332:55085:1900749:36170:1402:15847:296:34204:35690
	function	GOID	GO_term	Cluster frequency	Background frequency	Corrected P-value	False discovery rate	Gene(s) annotated to the term	Directly Annotated GOID List
		22857	transmembrane transporter activity	29 out of 218 genes, 13.3%	350 out of 6473 background genes, 5.4%	0.00082	0	DUR3:GPT1:PHO87:HAK1:CDR4:TPO3:C2_00550W_A:HGT8:HGT20:GIT1:SIT1:C2_09280C_A:MEP1:FUR4:MEP2:C4_00990W_A:SUL2:JEN2:XUT1:DAL52:C5_03940C_A:SDH4:C6_01870C_A:HGT10:C7_01880C_A:COX3B:AQY1:SEO1:FCY24	15535:15398:15169:15296:8519:51119:297:15203:15220:15204:8320:15489:1901235:42929:5355:15116:15250:46873:15606:5215:15391:4129:2060:15343:34228:5315:15238:15295:15079:15185:15205:1406:15505:15230:15143:42907:5524:15306:42626:8271:5310
		15291	secondary active transmembrane transporter activity	11 out of 218 genes, 5.0%	62 out of 6473 background genes, 1.0%	0.00089	0	PHO87:GIT1:C2_09280C_A:FUR4:MEP2:SUL2:JEN2:XUT1:DAL52:HGT10:SEO1	15535:15398:15169:15296:51119:8519:5355:15116:15391:2060:5315:15295:15505:1406:15143:42907:15306:8271:5310
		5215	transporter activity	31 out of 218 genes, 14.2%	401 out of 6473 background genes, 6.2%	0.00158	0	DUR3:GPT1:PHO87:HAK1:CDR4:TPO3:C2_00550W_A:HGT8:HGT20:MDJ2:RTA2:GIT1:SIT1:C2_09280C_A:MEP1:FUR4:MEP2:C4_00990W_A:SUL2:JEN2:XUT1:DAL52:C5_03940C_A:SDH4:C6_01870C_A:HGT10:C7_01880C_A:COX3B:AQY1:SEO1:FCY24	15535:4012:15398:15169:15296:8519:51119:297:15203:15220:15204:8320:1901235:15489:42929:5355:15116:15250:46873:15606:5215:15391:4129:8565:2060:15343:1671:34228:5315:15238:15295:15079:15185:15205:15505:1406:15230:15143:42907:5524:15306:8271:42626:5310
		8519	ammonium transmembrane transporter activity	5 out of 218 genes, 2.3%	13 out of 6473 background genes, 0.2%	0.00696	0.01	DUR3:TPO3:C2_00550W_A:MEP1:MEP2	15398:8519:297:15220:15204:1901235:15489:15606:34228:15238
		15293	symporter activity	7 out of 218 genes, 3.2%	32 out of 6473 background genes, 0.5%	0.01193	0.008	C2_09280C_A:FUR4:JEN2:XUT1:DAL52:HGT10:SEO1	15535:15296:51119:5355:15391:2060:15295:15505:15143:42907:15306:5310
		15294	solute:cation symporter activity	7 out of 218 genes, 3.2%	32 out of 6473 background genes, 0.5%	0.01193	0.0067	C2_09280C_A:FUR4:JEN2:XUT1:DAL52:HGT10:SEO1	15535:15296:51119:5355:15391:2060:15295:15505:15143:42907:15306:5310
		15075	ion transmembrane transporter activity	20 out of 218 genes, 9.2%	231 out of 6473 background genes, 3.6%	0.01459	0.0057	DUR3:GPT1:HAK1:TPO3:C2_00550W_A:GIT1:SIT1:C2_09280C_A:MEP1:FUR4:MEP2:C4_00990W_A:SUL2:JEN2:XUT1:DAL52:HGT10:C7_01880C_A:COX3B:SEO1	15535:15398:15169:15296:51119:8519:297:15203:15220:15204:1901235:15489:42929:5355:15116:46873:15606:15391:4129:2060:15343:34228:5315:15238:15295:15079:15185:15505:1406:15230:15143:42907:15306:8271:5310
		8324	cation transmembrane transporter activity	15 out of 218 genes, 6.9%	167 out of 6473 background genes, 2.6%	0.07653	0.0175	DUR3:HAK1:TPO3:C2_00550W_A:C2_09280C_A:MEP1:FUR4:MEP2:C4_00990W_A:JEN2:XUT1:DAL52:HGT10:COX3B:SEO1	15535:15398:15296:51119:8519:297:15220:15204:1901235:15489:5355:46873:15606:15391:4129:2060:34228:15238:15295:15079:15505:15143:42907:15306:5310
	component	GOID	GO_term	Cluster frequency	Background frequency	Corrected P-value	False discovery rate	Gene(s) annotated to the term	Directly Annotated GOID List
	30445	yeast-form cell wall	9 out of 218 genes, 4.1%	56 out of 6473 background genes, 0.9%	0.01127	0.02	RBE1:WH11:YWP1:PIR1:AHP1:RHD3:HSP12:C5_02110W_A:ALS4	5737:5768:5829:9986:9277:16020:5634:46658:30445:34399:5576:30446:5886:5621
	5618	cell wall	16 out of 218 genes, 7.3%	163 out of 6473 background genes, 2.5%	0.01351	0.01	C1_13290W_A:SIM1:RBE1:WH11:YWP1:PIR1:IFF11:MET15:AHP1:RHD3:HSP12:C5_02110W_A:INT1:ALS4:RBR3:CSP37	5737:5768:5628:5940:5829:9986:142:5739:5619:46658:16021:5886:5621:9277:16020:5634:5935:31314:30445:34399:5576:30446:31307
	9277	fungal-type cell wall	16 out of 218 genes, 7.3%	163 out of 6473 background genes, 2.5%	0.01351	0.0067	C1_13290W_A:SIM1:RBE1:WH11:YWP1:PIR1:IFF11:MET15:AHP1:RHD3:HSP12:C5_02110W_A:INT1:ALS4:RBR3:CSP37	5737:5768:5628:5940:5829:9986:142:5739:5619:46658:16021:5886:5621:9277:16020:5634:5935:31314:30445:34399:5576:30446:31307
	30312	external encapsulating structure	16 out of 218 genes, 7.3%	164 out of 6473 background genes, 2.5%	0.01453	0.005	C1_13290W_A:SIM1:RBE1:WH11:YWP1:PIR1:IFF11:MET15:AHP1:RHD3:HSP12:C5_02110W_A:INT1:ALS4:RBR3:CSP37	5737:5768:5628:5940:5829:9986:142:5739:5619:46658:16021:5886:5621:9277:16020:5634:5935:31314:30445:34399:5576:30446:31307
	71944	cell periphery	42 out of 218 genes, 19.3%	720 out of 6473 background genes, 11.1%	0.0279	0.004	DUR3:PHO87:CDR4:TPO3:AOX2:C1_13290W_A:SIM1:RBE1:HGT8:HGT20:STE4:WH11:PNG2:RTA3:RTA2:GIT1:SIT1:YWP1:PIR1:IFF11:MEP1:FUR4:MET15:MEP2:AHP1:SUL2:JEN2:RHD3:XUT1:GPR1:CFL4:RIM21:HSP12:C5_02110W_A:INT1:CAG1:HGT10:ALS4:RBR3:CSP37:AQY1:CR_02940C_A	5737:5768:5628:5940:5829:9986:142:31410:139:5783:5739:5619:31680:46658:324:329:16021:5621:5834:5886:9277:16020:5634:5887:5937:5935:31314:30445:34399:5576:45121:30446:31307
up in common vs SC5314	process	n/a
	function	GOID	GO_term	Cluster frequency	Background frequency	Corrected P-value	False discovery rate	Gene(s) annotated to the term	Directly Annotated GOID List
		8441	3'(2'),5'-bisphosphate nucleotidase activity	2 out of 50 genes, 4.0%	2 out of 6473 background genes, 0.0%	0.00181	0	HAL21:HAL22	52829:4441:8441
		8252	nucleotidase activity	2 out of 50 genes, 4.0%	5 out of 6473 background genes, 0.1%	0.01786	0.05	HAL21:HAL22	52829:4441:8441
	component	n/a
down in P76067 vs SC5314	process	n/a
	function	n/a
	component	GOID	GO_term	Cluster frequency	Background frequency	Corrected P-value	False discovery rate	Gene(s) annotated to the term	Directly Annotated GOID List
		9986	cell surface	30 out of 351 genes, 8.5%	203 out of 6473 background genes, 3.1%	8.25e-05	0	ECM33:RBT4:COI1:FGR41:OP4:HYR1:FTR1:PGA17:PGA46:MP65:IFF11:PGA32:TPI1:SRB1:PGA10:IFF8:ECM331:SCW11:SUN41:IHD1:CSA1:PGA28:PHO113:PGA23:PHO112:PGA34:IFF3:IFF9:ALS3:CHT3	5737:33573:9986:5739:46658:51286:16021:5886:30287:9277:5933:16020:5935:30445:5576:30446:62040
		5618	cell wall	21 out of 351 genes, 6.0%	163 out of 6473 background genes, 2.5%	0.03759	0	ECM33:HYR1:MP65:IFF11:SAP8:TPI1:SRB1:PGA10:CSP2:ECE1:CDC11:IFF8:ECM331:SCW11:SUN41:CSA1:IFF3:IFF9:CSP1:ALS3:CHT3	72687:5737:5628:5940:9986:32160:5739:5619:46658:51286:399:144:5881:5886:9277:5933:16020:31105:1411:32168:5935:5876:30445:1400:5576:30446:62040
		9277	fungal-type cell wall	21 out of 351 genes, 6.0%	163 out of 6473 background genes, 2.5%	0.03759	0	ECM33:HYR1:MP65:IFF11:SAP8:TPI1:SRB1:PGA10:CSP2:ECE1:CDC11:IFF8:ECM331:SCW11:SUN41:CSA1:IFF3:IFF9:CSP1:ALS3:CHT3	72687:5737:5628:5940:9986:32160:5739:5619:46658:51286:399:144:5881:5886:9277:5933:16020:31105:1411:32168:5935:5876:30445:1400:5576:30446:62040
		30312	external encapsulating structure	21 out of 351 genes, 6.0%	164 out of 6473 background genes, 2.5%	0.041	0	ECM33:HYR1:MP65:IFF11:SAP8:TPI1:SRB1:PGA10:CSP2:ECE1:CDC11:IFF8:ECM331:SCW11:SUN41:CSA1:IFF3:IFF9:CSP1:ALS3:CHT3	72687:5737:5628:5940:9986:32160:5739:5619:46658:51286:399:144:5881:5886:9277:5933:16020:31105:1411:32168:5935:5876:30445:1400:5576:30446:62040
down in P57055 vs SC5314	process	GOID	GO_term	Cluster frequency	Background frequency	Corrected P-value	False discovery rate	Gene(s) annotated to the term	Directly Annotated GOID List
		44406	adhesion of symbiont to host	10 out of 312 genes, 3.2%	49 out of 6473 background genes, 0.8%	0.05965	0.18	MSB1:WOR1:HYR1:TEC1:PRA1:SUN41:SAP6:SAP5:ALS2:ALS3	1900430:10527:44406:920:1900239:30448:44182:19538:1900445:36180:43709:7155:44010:45916:7329:45944:33215:44270:1900461:2000220:43708:30447:44416:6355:52155:43710:7159:36003:2253:1900231:52391:1990277:7124:32119:30163:71216:1900241:44011:52085:98609:42784:1403:6897:6807:44413:31505:30010:6508:6357:44407:9405:6878:6465:36166:1300:30260
	function	n/a
	component	GOID	GO_term	Cluster frequency	Background frequency	Corrected P-value	False discovery rate	Gene(s) annotated to the term	Directly Annotated GOID List
		9986	cell surface	27 out of 312 genes, 8.7%	203 out of 6473 background genes, 3.1%	0.00016	0	EXG2:COI1:OP4:HYR1:MSB2:PGA17:MP65:IFF11:TOS1:PGA59:RBT1:FRE10:PRA1:IFF8:ECM331:SUN41:IHD1:ALS2:CSA1:PGA28:RBR3:PHO113:PGA23:PGA34:IFF3:ALS3:CHT3	30287:9986:9277:5933:5887:1411:46658:5935:30445:16021:5576:30427:30446:5886
		5576	extracellular region	25 out of 312 genes, 8.0%	191 out of 6473 background genes, 3.0%	0.00056	0	PRY1:COI1:LIP2:LIP1:OP4:HYR1:MSB2:MP65:IFF11:TOS1:SAP8:ECE1:RBT1:PRA1:C5_04300C_A:CAR1:SUN41:SAP6:SAP5:PNC1:PHO113:FDH1:ALS3:CHT3:MAL2	5622:5737:5829:9986:5777:46658:30427:30287:9277:5887:5634:1411:5935:30445:5576:30446:62040
		5618	cell wall	21 out of 312 genes, 6.7%	163 out of 6473 background genes, 2.5%	0.00428	0	EXG2:HYR1:MP65:IFF11:TOS1:SAP8:CSP2:CRD2:PGA59:ECE1:RBT1:PRA1:IFF8:ECM331:SUN41:ALS2:CSA1:RBR3:IFF3:ALS3:CHT3	9986:46658:5886:9277:5933:1411:5935:30445:5576:30446
		9277	fungal-type cell wall	21 out of 312 genes, 6.7%	163 out of 6473 background genes, 2.5%	0.00428	0	EXG2:HYR1:MP65:IFF11:TOS1:SAP8:CSP2:CRD2:PGA59:ECE1:RBT1:PRA1:IFF8:ECM331:SUN41:ALS2:CSA1:RBR3:IFF3:ALS3:CHT3	9986:46658:5886:9277:5933:1411:5935:30445:5576:30446
		30312	external encapsulating structure	21 out of 312 genes, 6.7%	164 out of 6473 background genes, 2.5%	0.0047	0	EXG2:HYR1:MP65:IFF11:TOS1:SAP8:CSP2:CRD2:PGA59:ECE1:RBT1:PRA1:IFF8:ECM331:SUN41:ALS2:CSA1:RBR3:IFF3:ALS3:CHT3	9986:46658:5886:9277:5933:1411:5935:30445:5576:30446
		31226	intrinsic component of plasma membrane	11 out of 312 genes, 3.5%	70 out of 6473 background genes, 1.1%	0.06226	0.0433	HGT1:EXG2:HYR1:FTR2:MSB2:GAP2:AXL2:MDR1:CSA1:HGT12:HGT16	131:33573:9986:328:32178:46658:30134:144:30427:16021:5886:5771:9277:5933:16020:5887:5576:31520:30446
down in P87 vs SC5314	process	n/a
	function	GOID	GO_term	Cluster frequency	Background frequency	Corrected P-value	False discovery rate	Gene(s) annotated to the term	Directly Annotated GOID List
		4190	aspartic-type endopeptidase activity	5 out of 283 genes, 1.8%	16 out of 6473 background genes, 0.2%	0.07917	0.12	SAP7:SAP8:SAP10:SAP6:SAP4	4190
		70001	aspartic-type peptidase activity	5 out of 283 genes, 1.8%	16 out of 6473 background genes, 0.2%	0.07917	0.06	SAP7:SAP8:SAP10:SAP6:SAP4	4190
	component	n/a
down in P75010 vs SC5314	process	GOID	GO_term	Cluster frequency	Background frequency	Corrected P-value	False discovery rate	Gene(s) annotated to the term	Directly Annotated GOID List
		44406	adhesion of symbiont to host	15 out of 348 genes, 4.3%	49 out of 6473 background genes, 0.8%	1.52e-05	0	WOR1:HYR1:UTR2:TEC1:AAF1:RFX2:HWP2:HWP1:PHR1:PRA1:SUN41:SAP6:SAP5:SAP4:ALS3	10527:920:6037:30448:19538:5975:1900445:43709:44010:7329:45944:33215:44114:2000220:30447:44416:31589:52155:43710:7159:10768:2253:1900231:52391:32119:1990277:71216:1900241:42784:98609:71467:34605:6807:44413:31505:43707:36166:1300:44406:1900430:44117:1900239:44182:36180:34644:7155:20012:45916:1900461:44409:44270:1900429:43708:6355:36003:34599:7124:30163:44011:122:52085:1403:6897:70783:9651:6508:635…
		44403	symbiont process	19 out of 348 genes, 5.5%	130 out of 6473 background genes, 2.0%	0.04426	0.03	HGC1:WOR1:HYR1:UTR2:ZCF1:TEC1:AAF1:RFX2:ECE1:HWP2:HWP1:PHR1:PRA1:SUN41:SAP6:SAP5:SHE3:SAP4:ALS3	10527:920:6037:30448:36178:19538:5975:1900445:43709:44010:7329:45944:33215:44114:8298:2000220:30447:44416:31589:52155:43710:7159:10768:2253:1900231:52391:32119:1990277:71216:1900241:1900442:42784:98609:71467:34605:6807:44413:31505:43707:321:1300:36166:36244:44117:44406:1900430:1900239:44182:34644:36180:7155:20012:45916:44270:44409:1900461:43708:1900429:6355:36003:34599:7089:1897:7124:9267:30163:4…
		22610	biological adhesion	15 out of 348 genes, 4.3%	89 out of 6473 background genes, 1.4%	0.0514	0.02	WOR1:HYR1:UTR2:TEC1:AAF1:RFX2:HWP2:HWP1:PHR1:PRA1:SUN41:SAP6:SAP5:SAP4:ALS3	10527:920:6037:30448:19538:5975:1900445:43709:44010:7329:45944:33215:44114:2000220:30447:44416:31589:52155:43710:7159:10768:2253:1900231:52391:32119:1990277:71216:1900241:42784:98609:71467:34605:6807:44413:31505:43707:1300:36166:44117:1900430:44406:1900239:44182:34644:36180:7155:20012:45916:44270:44409:1900461:43708:1900429:6355:36003:34599:7124:30163:44011:122:52085:1403:6897:9651:70783:6508:635…
	function	n/a
	component	GOID	GO_term	Cluster frequency	Background frequency	Corrected P-value	False discovery rate	Gene(s) annotated to the term	Directly Annotated GOID List
		9986	cell surface	32 out of 348 genes, 9.2%	203 out of 6473 background genes, 3.1%	4.3e-06	0	EXG2:RBT4:PLB5:OP4:HYR1:PGA17:DDR48:TOS1:UTR2:PGA32:PGA57:CRH11:PGA54:HWP2:RBT1:HWP1:PHR1:PRA1:IFF8:ECM331:PGA25:SUN41:IHD1:SSR1:PGA28:PHO113:PGA23:PHO112:PGA34:RBR1:ALS3:PLB3	5737:131:9986:5783:46658:33101:144:16021:5621:5886:30287:9277:16020:5937:30428:1411:42597:30445:5576:30446:45121
		30446	hyphal cell wall	14 out of 348 genes, 4.0%	69 out of 6473 background genes, 1.1%	0.0022	0	PLB5:HYR1:DDR48:TOS1:UTR2:GLX3:CRH11:ECE1:HWP2:RBT1:HWP1:PHR1:PRA1:ALS3	131:9986:46658:932:33101:144:5621:5886:9277:1411:5937:30428:30445:10494:5576:45121:30446:62040
		5618	cell wall	23 out of 348 genes, 6.6%	163 out of 6473 background genes, 2.5%	0.00283	0	EXG2:PLB5:HYR1:DDR48:TOS1:UTR2:SAP8:GLX3:CSP2:CRH11:ECE1:HWP2:RBT1:HWP1:PHR1:PRA1:IFF8:ECM331:SUN41:SSR1:RSR1:ALS3:PLB3	131:9986:5783:5938:46658:932:33101:144:5621:5886:9277:16020:1411:5937:30428:5935:42597:30445:10494:5576:45121:30446:62040
		9277	fungal-type cell wall	23 out of 348 genes, 6.6%	163 out of 6473 background genes, 2.5%	0.00283	0	EXG2:PLB5:HYR1:DDR48:TOS1:UTR2:SAP8:GLX3:CSP2:CRH11:ECE1:HWP2:RBT1:HWP1:PHR1:PRA1:IFF8:ECM331:SUN41:SSR1:RSR1:ALS3:PLB3	131:9986:5783:5938:46658:932:33101:144:5621:5886:9277:16020:1411:5937:30428:5935:42597:30445:10494:5576:45121:30446:62040
		30312	external encapsulating structure	23 out of 348 genes, 6.6%	164 out of 6473 background genes, 2.5%	0.00313	0	EXG2:PLB5:HYR1:DDR48:TOS1:UTR2:SAP8:GLX3:CSP2:CRH11:ECE1:HWP2:RBT1:HWP1:PHR1:PRA1:IFF8:ECM331:SUN41:SSR1:RSR1:ALS3:PLB3	131:9986:5783:5938:46658:932:33101:144:5621:5886:9277:16020:1411:5937:30428:5935:42597:30445:10494:5576:45121:30446:62040
		5576	extracellular region	25 out of 348 genes, 7.2%	191 out of 6473 background genes, 3.0%	0.00457	0	RBT4:LIP1:OP4:HYR1:TOS1:UTR2:SAP8:GLX3:CRH11:ECE1:RBT1:PHR1:PRA1:SUN41:CIP1:SAP6:SAP5:SAP4:ACB1:SSR1:PHO113:PHO112:FDH1:ALS3:MAL2	5737:5622:131:5829:9986:46658:932:33101:144:5621:5886:30287:9277:16020:5634:1411:30428:30445:10494:5576:45121:30446:62040
		46658	anchored component of plasma membrane	6 out of 348 genes, 1.7%	20 out of 6473 background genes, 0.3%	0.07724	0.0343	EXG2:HYR1:UTR2:CRH11:PHR1:PLB3	131:9986:5783:46658:33101:144:5621:5886:9277:30428:42597:30445:5576:45121:30446
down in common vs SC5314	process	n/a
	function	GOID	GO_term	Cluster frequency	Background frequency	Corrected P-value	False discovery rate	Gene(s) annotated to the term	Directly Annotated GOID List
		8441	3'(2'),5'-bisphosphate nucleotidase activity	2 out of 50 genes, 4.0%	2 out of 6473 background genes, 0.0%	0.00181	0.02	HAL21:HAL22	52829:4441:8441
		8252	nucleotidase activity	2 out of 50 genes, 4.0%	5 out of 6473 background genes, 0.1%	0.01786	0.07	HAL21:HAL22	52829:4441:8441
	component	n/a
