# Supplementary material for: Circuit diversification in a biofilm regulatory network
Source: PLoS Pathog. 2019 May 22;15(5):e1007787. doi: 10.1371/journal.ppat.1007787 (PMC6530872; doi:10.1371/journal.ppat.1007787)
Supplement: S7 Table — List of all C. albicans strains used in this study. (XLSX) [file ppat.1007787.s014.xlsx]

## Sheet: Table S7
Strain Number	Parent Strain	Markers	Description / Genotype	Notes
MH199	n/a		Clinical Isolate P76067	Clinical Isolate
MH200	n/a		Clinical Isolate P57055	Clinical Isolate
MH201	n/a		Clinical Isolate P87	Clinical Isolate
MH202	n/a		Clinical Isolate P75010	Clinical Isolate
MH203	n/a		SC5314 wild type	SC5314 type strain
MH204	MH199	natR, his-	P76067 his1Δ::r3NAT1r3/his1Δ::r3NAT1r3	P76067 his1dd mutant
MH207	MH200	natR, his-	P57055 his1Δ::r3NAT1r3/his1Δ::r3NAT1r3	P57055 his1dd mutant
MH210	MH201	natR, his-	P87 his1Δ::r3NAT1r3/his1Δ::r3NAT1r3	P87 his1dd mutant
MH213	MH202	natR, his-	P75010 his1Δ::r3NAT1r3/his1Δ::r3NAT1r3	P75010 his1dd mutant
MH216	MH203	natR, his-	SC5314 his1Δ::r3NAT1r3/his1Δ::r3NAT1r3	SC5314 his1dd mutant
MH230	MH204	his+ natS	efg1Δ::rHIS1r/efg1Δ::rHIS1r his1Δ::r3/his1Δ::r3	P76067 efg1dd mutant
MH289	MH207	his+ natS	efg1Δ::rHIS1r/efg1Δ::rHIS1r his1Δ::r3/his1Δ::r3	P57055 efg1dd mutant
MH226	MH210	his+ natS	efg1Δ::rHIS1r/efg1Δ::rHIS1r his1Δ::r3/his1Δ::r3	P87 efg1dd mutant
MH225	MH213	his+ natS	efg1Δ::rHIS1r/efg1Δ::rHIS1r his1Δ::r3/his1Δ::r3	p75010 efg1dd mutant
MH227	MH216	his+ natS	efg1Δ::rHIS1r/efg1Δ::rHIS1r his1Δ::r3/his1Δ::r3	SC5314 efg1dd mutant
MH240	MH204	his+ natS	bcr1Δ::r1HIS1r1/bcr1Δ::r1HIS1r1 his1Δ::r3/his1Δ::r3	P76067 bcr1dd mutant
MH241	MH207	his+ natS	bcr1Δ::r1HIS1r1/bcr1Δ::r1HIS1r1 his1Δ::r3/his1Δ::r3	P57055 bcr1dd mutant
MH242	MH210	his+ natS	bcr1Δ::r1HIS1r1/bcr1Δ::r1HIS1r1 his1Δ::r3/his1Δ::r3	P87 bcr1dd mutant
MH243	MH213	his+ natS	bcr1Δ::r1HIS1r1/bcr1Δ::r1HIS1r1 his1Δ::r3/his1Δ::r3	p75010 bcr1dd mutant
MH244	MH216	his+ natS	bcr1Δ::r1HIS1r1/bcr1Δ::r1HIS1r1 his1Δ::r3/his1Δ::r3	SC5314 bcr1dd mutant
MH245	MH204	his+ natS	ume6Δ::rHIS1r/ume6Δ::rHIS1r his1Δ::r3/his1Δ::r3	P76067 ume6dd mutant
MH247	MH207	his+ natS	ume6Δ::rHIS1r/ume6Δ::rHIS1r his1Δ::r3/his1Δ::r3	P57055 ume6dd mutant
MH248	MH210	his+ natS	ume6Δ::rHIS1r/ume6Δ::rHIS1r his1Δ::r3/his1Δ::r3	P87 ume6dd mutant
MH249	MH213	his+ natS	ume6Δ::rHIS1r/ume6Δ::rHIS1r his1Δ::r3/his1Δ::r3	P75010 ume6dd mutant
MH250	MH216	his+ natS	ume6Δ::rHIS1r/ume6Δ::rHIS1r his1Δ::r3/his1Δ::r3	SC5314 ume6dd mutant
MH251	MH204	his+ natS	brg1Δ::r1HIS1r1/brg1Δ::r1HIS1r1 his1Δ::r3/his1Δ::r3	P76067 brg1dd mutant
MH254	MH207	his+ natS	brg1Δ::r1HIS1r1/brg1Δ::r1HIS1r1 his1Δ::r3/his1Δ::r3	P57055 brg1dd mutant
MH275	MH210	his+ natS	brg1Δ::r1HIS1r1/brg1Δ::r1HIS1r1 his1Δ::r3/his1Δ::r3	P87 brg1dd mutant, extended homology method
MH257	MH213	his+ natS	brg1Δ::r1HIS1r1/brg1Δ::r1HIS1r1 his1Δ::r3/his1Δ::r3	P75010 brg1dd mutant
MH260	MH216	his+ natS	brg1Δ::r1HIS1r1/brg1Δ::r1HIS1r1 his1Δ::r3/his1Δ::r3	SC5314 brg1dd mutant
MH411	MH200	his+ natR	NAT1:pTDH3:BRG1/BRG1 his1Δ::r3/his1Δ::r3	P57055 BRG1 overexpression strain
MH446	MH241	his+ natR	NAT1:pTDH3:BRG1/BRG1 bcr1Δ::r1HIS1r1/bcr1Δ::r1HIS1r1 his1Δ::r3/his1Δ::r3	P57055 bcr1dd BRG1 overexpression strain
MH351	MH240	his+ natR	bcr1Δ::BCR1SC5314-NAT1/bcr1Δ::r1HIS1r1 his1Δ::r3/his1Δ::r3	P76067 BCR1 validation strain
MH344	MH241	his+ natR	bcr1Δ::BCR1SC5314-NAT1/bcr1Δ::r1HIS1r1 his1Δ::r3/his1Δ::r3	P57055 BCR1 validation strain
MH375	MH242	his+ natR	bcr1Δ::BCR1SC5314-NAT1/bcr1Δ::r1HIS1r1 his1Δ::r3/his1Δ::r3	P87 BCR1 validation strain
MH371	MH243	his- natR	bcr1Δ::BCR1SC5314-NAT1/bcr1Δ::BCR1SC5314-NAT1 his1Δ::r3/his1Δ::r3	P75010 BCR1 validation strain, extended homology method
MH349	MH244	his+ natR	bcr1Δ::BCR1SC5314-NAT1/bcr1Δ::r1HIS1r1 his1Δ::r3/his1Δ::r3	SC5314 BCR1 validation strain
MH401	MH230	his- natR	efg1Δ::EFG1SC5314-NAT1/efg1Δ::EFG1SC5314-NAT1 his1Δ::r3/his1Δ::r3	P76067 EFG1 homozygous validation strain
MH385	MH289	his- natR	efg1Δ::EFG1SC5314-NAT1/efg1Δ::EFG1SC5314-NAT1 his1Δ::r3/his1Δ::r3	P57055 EFG1 homozygous validation strain
MH391	MH226	his- natR	efg1Δ::EFG1SC5314-NAT1/efg1Δ::EFG1SC5314-NAT1 his1Δ::r3/his1Δ::r3	P87 EFG1 homozygous validation strain
MH388	MH225	his- natR	efg1Δ::EFG1SC5314-NAT1/efg1Δ::EFG1SC5314-NAT1 his1Δ::r3/his1Δ::r3	p75010 EFG1 homozygous validation strain
MH382	MH227	his- natR	efg1Δ::EFG1SC5314-NAT1/efg1Δ::EFG1SC5314-NAT1 his1Δ::r3/his1Δ::r3	SC5314 EFG1 homozygous validation strain
MH425	MH251	his- natR	brg1Δ::BRG1SC5314-NAT1/brg1Δ::BRG1SC5314-NAT1his1Δ::r3/his1Δ::r3	P76067 BRG1 homozygous validation strain
MH419	MH254	his- natR	brg1Δ::BRG1SC5314-NAT1/brg1Δ::BRG1SC5314-NAT1his1Δ::r3/his1Δ::r3	P57055 BRG1 homozygous validation strain
MH417	MH275	his- natR	brg1Δ::BRG1SC5314-NAT1/brg1Δ::BRG1SC5314-NAT1his1Δ::r3/his1Δ::r3	P87 BRG1 homozygous validation strain
MH421	MH257	his- natR	brg1Δ::BRG1SC5314-NAT1/brg1Δ::BRG1SC5314-NAT1his1Δ::r3/his1Δ::r3	p75010 BRG1 homozygous validation strain
MH424	MH260	his- natR	brg1Δ::BRG1SC5314-NAT1/brg1Δ::BRG1SC5314-NAT1his1Δ::r3/his1Δ::r3	SC5314 BRG1 homozygous validation strain
MH435	MH245	his+ natR	ume6Δ::UME6SC5314-NAT1/ume6Δ::rHIS1r his1Δ::r3/his1Δ::r3	P76067 UME6 validation strain
MH437	MH247	his+ natR	ume6Δ::UME6SC5314-NAT1/ume6Δ::rHIS1r his1Δ::r3/his1Δ::r3	P57055 UME6 validation strain
MH439	MH248	his+ natR	ume6Δ::UME6SC5314-NAT1/ume6Δ::rHIS1r his1Δ::r3/his1Δ::r3	P87 UME6 validation strain
MH441	MH249	his+ natR	ume6Δ::UME6SC5314-NAT1/ume6Δ::rHIS1r his1Δ::r3/his1Δ::r3	p75010 UME6 validation strain
MH443	MH250	his+ natR	ume6Δ::UME6SC5314-NAT1/ume6Δ::rHIS1r his1Δ::r3/his1Δ::r3	SC5314 UME6 validation strain
MH447	MH241	his+ natR	mdr1Δ::BRG1SC5314-NAT1/MDR1 bcr1Δ::r1HIS1r1/bcr1Δ::r1HIS1r1 his1Δ::r3/his1Δ::r3	bcr1dd mutant, heterozygous BRG1SC5314 ectopic expression strain
MH448	MH241	his+ natR	mdr1Δ::BRG1SC5314-NAT1/mdr1Δ::BRG1SC5314-NAT1 bcr1Δ::r1HIS1r1/bcr1Δ::r1HIS1r1 his1Δ::r3/his1Δ::r3	bcr1dd mutant, homozygous BRG1SC5314 ectopic expression strain
MH449	MH241	his+ natR	mdr1Δ::BRG1SC5314-NAT1/MDR1 bcr1Δ::r1HIS1r1/bcr1Δ::r1HIS1r1 his1Δ::r3/his1Δ::r3	bcr1dd mutant, heterozygous BRG1SC5314 ectopic expression strain
MH450	MH241	his+ natR	mdr1Δ::BRG1SC5314-NAT1/mdr1Δ::BRG1SC5314-NAT1 bcr1Δ::r1HIS1r1/bcr1Δ::r1HIS1r1 his1Δ::r3/his1Δ::r3	bcr1dd mutant, homozygous BRG1SC5314 ectopic expression strain
MH452	MH241	his+ natR	mdr1Δ::BRG1P57055-NAT1/MDR1 bcr1Δ::r1HIS1r1/bcr1Δ::r1HIS1r1 his1Δ::r3/his1Δ::r3	bcr1dd mutant, heterozygous BRG1P57055 ectopic expression strain
MH453	MH241	his+ natR	mdr1Δ::BRG1P57055-NAT1/mdr1Δ::BRG1P57055-NAT1 bcr1Δ::r1HIS1r1/bcr1Δ::r1HIS1r1 his1Δ::r3/his1Δ::r3	bcr1dd mutant, homozygous BRG1P57055 ectopic expression strain
MH454	MH241	his+ natR	mdr1Δ::BRG1P57055-NAT1/MDR1 bcr1Δ::r1HIS1r1/bcr1Δ::r1HIS1r1 his1Δ::r3/his1Δ::r3	bcr1dd mutant, heterozygous BRG1P57055 ectopic expression strain
MH455	MH241	his+ natR	mdr1Δ::BRG1P57055-NAT1/mdr1Δ::BRG1P57055-NAT1 bcr1Δ::r1HIS1r1/bcr1Δ::r1HIS1r1 his1Δ::r3/his1Δ::r3	bcr1dd mutant, homozygous BRG1P57055 ectopic expression strain
MH457	MH254	his+ natR	mdr1Δ::BRG1P57055-NAT1/mdr1Δ::BRG1P57055-NAT1 brg1Δ::r1HIS1r1/brg1Δ::r1HIS1r1 his1Δ::r3/his1Δ::r3	brg1dd mutant, homozygous BRG1P57055 ectopic expression strain
MH460	MH254	his+ natR	mdr1Δ::BRG1SC5314-NAT1/mdr1Δ::BRG1SC5314-NAT1 brg1Δ::r1HIS1r1/brg1Δ::r1HIS1r1 his1Δ::r3/his1Δ::r3	brg1dd mutant, homozygous BRG1SC5314 ectopic expression strain
