# Supplementary material for: Circuit diversification in a biofilm regulatory network
Source: PLoS Pathog. 2019 May 22;15(5):e1007787. doi: 10.1371/journal.ppat.1007787 (PMC6530872; doi:10.1371/journal.ppat.1007787)
Supplement: S8 Table — S8A Table contains a list of all primers used in this study. S8B Table contains a list of all plasmids used in this study. (XLSX) [file ppat.1007787.s015.xlsx]

## Sheet: Table S8A
Primer Name:	Sequence:
BamHI_YEp24_H+AdapN/F	CTATCGACTACGCGATCATGGCGACCACACTTTCCCAGTCACGACGTT
BamHI_YEp24_H+AdapN/R	TGGCGCCGGTGATGCCGGCCACGATGCGTCGTGGAATTGTGAGCGGATA
XmaI_YEp24_H+AdapN/F	TCACAAATTAGAGCTTCAATTTAATTATATTTTCCCAGTCACGACGTT
XmaI_YEp24_H+AdapN/R	TTTTTTTTCGTCATTATAAAAATCATTACGGTGGAATTGTGAGCGGATA
CaHIS1 sgRNA/F	gctgatatcccagttttcgtGTTTTAGAGCTAGAAATAGCAAGTTAAA
CaHIS1 SNR52/R	acgaaaactgggatatcagcCAAATTAAAAATAGTTTACGCAAGTC
HIS1 del rNATrBamHI/F	ccattgaaattttttatttttttttggtgaagatttttcccacacaacttcttcttttacttaaccaccaactaccgataGCTTTAATGCGGTAGTTTATCACAG
NAT1 CRIME/R	CACCATGACCTCTATGTTCTGG
NAT1 CRIME/F	CAGACGCGTTGAATTGTCC
HIS1 del rNATrXmaI/R	tggtataagacagattgagtcaaattgaagtagatctataagtatatatgtataatatttatgagaaactatcacttcttGTGTGGTCGCCATGATCG
CaHIS1 Check/F	cgttgaaacgtgtcgcg
CaHIS1 Check Int/R	gtactcgccatctgctgg
NAT1 Check/R	TCAATGGTGGATCAACTGGAACTTC
sgRNA/F NAT1-2	GAAGTTGCTCCAGAACATAGGTTTTAGAGCTAGAAATAGCAAGTTAAA
SNR52/R NAT1-2	CTATGTTCTGGAGCAACTTCCAAATTAAAAATAGTTTACGCAAGTC
sgRNA/F BCR1-2	ggaggtggtgcacgtaaaggGTTTTAGAGCTAGAAATAGCAAGTTAAA
SNR52/R BCR1-2	cctttacgtgcaccacctccCAAATTAAAAATAGTTTACGCAAGTC
HIS1 CRIME/F	gcgcaagaagcctcaact
BCR1 del KpnI-rHIS1r/R	aaacatcacaagacataagcaaataaataaataaataaataaaaatacatttttcacatactttcttcttattattattgCCAATACGCAAACCGCC
BCR1 del SapI-rHIS1r/F	atattatttaataataacttaaattttcaaaaacaacaactacaacaactataattaataatactatctcgatatatatcCTCGAGGTCGACGGTATCG
HIS1 CRIME/R	gagctacagggcttgacc
BCR1 check up/F	gaaaatttgtctccttcaatcaaacg
BCR1 check int/R	ACAACCAGGATATCCAGTACA
CdHIS1 Check Int/R	ggctgatttgtctttacatcg
sgRNA/F UME6	GGAGTTGGACTTGGAAGTAGGTTTTAGAGCTAGAAATAGCAAGTTAAA
SNR52/R UME6	CTACTTCCAAGTCCAACTCCCAAATTAAAAATAGTTTACGCAAGTC
UME6 del KpnI-rHIS1r/R	ACCAACGGCAACAACAACAACAACAATAACCACCGTCAACCGTCAACCTGTTAATTCTTAATTCTTAACTTAGCCTAATTCCAATACGCAAACCGCC
UME6 del SapI-rHIS1r/F	TCATATTCTATATCTTCACTCCAAACATCAATATCCTCAATTTACTTCCAATTAGTTTTATTTTTTAATCCACTGTATAACTCGAGGTCGACGGTATCG
UME6 Check Up/F	cattattgctttgctttacataattggtgatag
UME6 Check Int/R	CTATTGGTGTTTGGAAATATGGATTTGC
sgRNA/F BRG1	GTACTACAGAGACACCTGAAGTTTTAGAGCTAGAAATAGCAAGTTAAA
SNR52/R BRG1	TTCAGGTGTCTCTGTAGTACCAAATTAAAAATAGTTTACGCAAGTC
BRG1 del rHISr-KpnI/R	TGTGCAAAAAATTAAATTAAAACTATTTTAATGACGAATTAAAGGAATTTGGGTTGGGTAAGCAACAGGAATACCGCCAGCCAATACGCAAACCGCC
BRG1 del rHISr-SapI/F	ATATTTGATATTTCAACGTTATTTCTCCATCCATACTTGTTACATTATAAATATTCACTACTATTCCAGAAATTCAAATTCTCGAGGTCGACGGTATCG
BRG1 Check Up/F	TGCAGCTTTTGTACTACATTTGG
BRG1 Check Int/R	GGTATTGATTACTCTTGTCACTGG
BRG1 FarUp/F	ttacggcatcacaggcg
BRG1 FarDown/R	ttgctatcaccaacatttctgc
sgRNA/F EFG1-2	aattacacaagtgctcctagGTTTTAGAGCTAGAAATAGCAAGTTAAA
SNR52/R EFG1-2	ctaggagcacttgtgtaattcaaattaaaaatagtttacgcaagtc
EFG1 del rHIS1r-KpnI/R	TTTGTTAATGAAATATATGCTATAATCTAATTTGGAATTTATGGCAGAAAGCAGAAGGTGATGTACACAAATGATATTTACCAATACGCAAACCGCC
EFG1 del rHIS1r-SapI/F	AAAAAACAACCAACCAACCCTTAACCCATTAACGAATTAAGATTTGTTCTATTTGACTACCAAGAATATAACCCATATTACTCGAGGTCGACGGTATCG
EFG1 check up/F	CTCCCACATTAGTTGCTCAGG
EFG1 check int/R	GTCCAGTCTGTTGACCTGG
pNAT for adap->P-BRG1 up/F	CTAAAAAGGATCCTTTCTTAATATCACACAAAAAGTGTTCATTCTTCTATTTCCATTTTTTTTGGTTTTGTGGTTAATTTTTTCCCAGTCACGACGTT
pNAT rev adap/R	GTGGAATTGTGAGCGGATA
P-19.3615->adap pNAT 3’/F	CTCGAGGTCGACGGTATCGttatagaagataaattatttgcttttacacatcaaag
P-19.3615->BRG1 5’/R	CTTATTGATGGTAAACGAATACGTGCACTGGTTGTTGTTGCAGTAGTAGTAGATGAAGATAAAGATGATGAACTGGACATtataaaaaactgtcaattatgatgttgagaaag
adap pNAT 3’/F	ATAGTGTCACCTAAATAGCTTGGCGTAATCATGGTCATAGCTGTTTCCTGTGTGAAATTGTTATCCGCTCACAATTCCACCTCGAGGTCGACGGTATCG
sgRNA/F P-BRG1	TGCAGCTTTTGTACTACATTGTTTTAGAGCTAGAAATAGCAAGTTAAA
SNR52/R P-BRG1	AATGTAGTACAAAAGCTGCACAAATTAAAAATAGTTTACGCAAGTC
BRG1OE/F	CTCAGTTTTTTGGGGCTGCTGTTAAGGATTTTGGACCAAATCTCTTTCTACTCCTTCAGCCTCCATATGCTCTTCCATATTTTGTTAGATTATGTGATCAAGCTTGCCTCGTCCCC
BRG1OE/R	CGTGAAGTCAATTCACTTATTGATGGTAAACGAATACGTGCACTGGTTGTTGTTGCAGTAGTAGTAGTAGATGAAGATAAAGATGATGAACTGGACATATTTGAATTCAATTGTGATG
sgRNA/F r1	GGGATCCACTAGTTCTAGAGGTTTTAGAGCTAGAAATAGCAAGTTAAA
SNR52/R r1	CTCTAGAACTAGTGGATCCCCAAATTAAAAATAGTTTACGCAAGTC
pNAT for adap/F	TTTCCCAGTCACGACGTT
BCR1 3’R->pNAT 5’/R	CGACGTCGGGCCCAATTCGCCCTATAGTGAGTCGTATTACAATTCACTGGCCGTCGTTTTACAACGTCGTGACTGGGAAAtgcaagtcttgaaaatcaatctcc
pNAT 3’R->BCR1down/R	aaaagagaggacgaggaaaagaagaagaagaagaagacttgtattcacttgtcttaaggaaaagggccttattacactttGTGGAATTGTGAGCGGATA
BCR1 fardown/R	ttcccaaatacaatttacaagctcc
EFG1 3’R->pNAT 5’/R	CGACGTCGGGCCCAATTCGCCCTATAGTGAGTCGTATTACAATTCACTGGCCGTCGTTTTACAACGTCGTGACTGGGAAATATTATTATTATTACACACTTGAAAACAAAAC
pNAT 3’R->EFG1down/R	CGCCACAAACTATCATCTCTTTTTTTTTTTTGCAGCCATCGAGTAAAATATACTTGTTCGAATATTTTAGATACAATTAAGTGGAATTGTGAGCGGATA
BRG1 3’R->pNAT 5’/R	CGACGTCGGGCCCAATTCGCCCTATAGTGAGTCGTATTACAATTCACTGGCCGTCGTTTTACAACGTCGTGACTGGGAAATTATGAATCGGTTGCAAATCGC
pNAT 3’R->BRG1down/R	GCTTTTTAAATAGAAAAAAAAAGAAAATAACATTCTATTATGATGTTATTTAGAACGATTTTCGGTACATGTGACAAGTAGTGGAATTGTGAGCGGATA
UME6 3’R->pNAT 5’/R	CGACGTCGGGCCCAATTCGCCCTATAGTGAGTCGTATTACAATTCACTGGCCGTCGTTTTACAACGTCGTGACTGGGAAAAAAGAGCTATGTAAATTAAAACCTTGACTTG
pNAT 3’R->UME6down/R	CATTATTATTATCATTATCATATAAAACTCAACAGTTGCTAGACATTGATATGGATCATAGCCCTTTTAAAAATAATATCGTGGAATTGTGAGCGGATA
r1 check int/R	CACTAAAGGGAACAAAAGCTGG
sgRNA/F r1	GGGATCCACTAGTTCTAGAGGTTTTAGAGCTAGAAATAGCAAGTTAAA
SNR52/R r1	CTCTAGAACTAGTGGATCCCCAAATTAAAAATAGTTTACGCAAGTC
BRG1 1641 5’F->MDR1 up/F	CTTTTTTTTATTCCGTAACAATCATATTATAATTTTACATTGCCCCAATAGCAATACATATACTTACATAGAACTTCATATTTAAGGAACGGATATTTACCAGTCG
BRG1 712 3’R->pNAT 5’/R	CGACGTCGGGCCCAATTCGCCCTATAGTGAGTCGTATTACAATTCACTGGCCGTCGTTTTACAACGTCGTGACTGGGAAATATTGTTTTAGTTGCCGCCTCAT
pNAT 3’R->MDR1 down/R	AGAATCAGTCCTTTTCTCTTTTTAATTATTGATTAATGTATCTATAACACGATATATCTATAGGAAAACAATGACACCTCGTGGAATTGTGAGCGGATA
sgRNA/F MDR1-5	tgtggtacccaattcaacgaGTTTTAGAGCTAGAAATAGCAAGTTAAA
SNR52/R MDR1-5	tcgttgaattgggtaccacaCAAATTAAAAATAGTTTACGCAAGTC
MDR1 check up/F	GTGTTGTAACCACAGTTTTTACAACCTTCAAG
MDR1 check int/R	CTAGGACCACAAACAGCACC

## Sheet: Table S8B
Plasmid Name	Description:	Marker	Reference
YEp24	S. cerevisiae-E. coli shuttle vector	ampR	Botstein et al., 1979
pNAT	NAT1 marker	ampR	Min et al., 2016
pCJN542	NAT1-TDH3 promoter	ampR	Nobile et al., 2008
pV1093	CaCas9/sgRNA expression vector	ampR	Vyas et al., 2015
pMH01	pRS424 carrying C.d.HIS1 from pSN52 at KpnI site	ampR	Huang and Mitchell, 2017
pMH02	pRS424 carrying C.d.HIS1 from pSN52 at SapI site	ampR	Huang and Mitchell, 2017
pMH05	YEp24 carrying NAT1 from pNAT at BamHI site	ampR	This study
pMH06	YEp24 carrying NAT1 from pNAT at XmaI site	ampR	This study
pCW861	pDDB78 carrying EFG1 allele from SC5314	ampR	This study
pCW1071	pDDB78 carrying BRG1 allele from SC5314	ampR	This study
pSG1-UME6	pSG1 carrying UME6 allele from SC5314	ampR	K. Lagree, unpublished data
